# Supplementary material for: Gut microbiota in dysmenorrhea: causal evidence from Mendelian randomization and microbial-targeted intervention validation
Source: Front Microbiol. 2026 Feb 2;16:1720643. doi: 10.3389/fmicb.2025.1720643 (PMC12907366; doi:10.3389/fmicb.2025.1720643)
Supplement: Supplementary file 3 [file Table_3.xlsx]

## Sheet: Table1. Harmonised dataset
SNP	effect_allele.exposure	other_allele.exposure	effect_allele.outcome	other_allele.outcome	beta.exposure	beta.outcome	eaf.exposure	eaf.outcome	remove	palindromic	ambiguous	id.outcome	chr	pos	se.outcome	samplesize.outcome	pval.outcome	outcome	originalname.outcome	outcome.deprecated	mr_keep.outcome	data_source.outcome	pval.exposure	samplesize.exposure	se.exposure	chr.exposure	pos.exposure	id.exposure	exposure	mr_keep.exposure	pval_origin.exposure	data_source.exposure	action	mr_keep	R2	F	FMean	F_pow_beta_se
rs10167914	G	A	G	A	-0.227883	-0.00199135	0.738617		FALSE	FALSE	FALSE	ebi-a-GCST90017110	2	113563361	0.0114444	14306	0.830759	Gut microbiota abundance (phylum Actinobacteria id.400) || id:ebi-a-GCST90017110	Gut microbiota abundance (phylum Actinobacteria id.400)	Gut microbiota abundance (phylum Actinobacteria id.400) || ||	TRUE	igd	2.68658e-12	5734	0.0325863	2	113563361	ebi-a-GCST006636	|| id:ebi-a-GCST006636	TRUE	reported	igd	2	TRUE	0.0200516672644277	117.287976233247	72.3059226998671	48.9050551973302
rs10808874	C	T	C	T	-0.167484	-0.0143271	0.80388		FALSE	FALSE	FALSE	ebi-a-GCST90017110	8	53705766	0.0117734	14306	0.228838	Gut microbiota abundance (phylum Actinobacteria id.400) || id:ebi-a-GCST90017110	Gut microbiota abundance (phylum Actinobacteria id.400)	Gut microbiota abundance (phylum Actinobacteria id.400) || ||	TRUE	igd	3.69267e-06	5734	0.0361896	8	53705766	ebi-a-GCST006636	|| id:ebi-a-GCST006636	TRUE	reported	igd	2	TRUE	0.00884483535824352	51.1510186114768	72.3059226998671	21.4180083353564
rs10989462	G	A	G	A	0.136064	0.00815243	0.357274		FALSE	FALSE	FALSE	ebi-a-GCST90017110	9	104035906	0.0108119	14306	0.440963	Gut microbiota abundance (phylum Actinobacteria id.400) || id:ebi-a-GCST90017110	Gut microbiota abundance (phylum Actinobacteria id.400)	Gut microbiota abundance (phylum Actinobacteria id.400) || ||	TRUE	igd	3.68477e-06	5734	0.0293976	9	104035906	ebi-a-GCST006636	|| id:ebi-a-GCST006636	TRUE	reported	igd	2	TRUE	0.00850244331032292	49.1539335885873	72.3059226998671	21.4221332130681
rs12030576	T	G	T	G	-0.197549	-0.00010197	0.594897		FALSE	FALSE	FALSE	ebi-a-GCST90017110	1	115817221	0.0110369	14306	0.98955	Gut microbiota abundance (phylum Actinobacteria id.400) || id:ebi-a-GCST90017110	Gut microbiota abundance (phylum Actinobacteria id.400)	Gut microbiota abundance (phylum Actinobacteria id.400) || ||	TRUE	igd	8.4879e-12	5734	0.0289236	1	115817221	ebi-a-GCST006636	|| id:ebi-a-GCST006636	TRUE	reported	igd	2	TRUE	0.0188099181211403	109.885	72.3059226998671	46.6492834910867
rs7653663	A	G	A	G	0.130907	0.00425403	0.486237		FALSE	FALSE	FALSE	ebi-a-GCST90017110	3	127475626	0.0145901	14306	0.827805	Gut microbiota abundance (phylum Actinobacteria id.400) || id:ebi-a-GCST90017110	Gut microbiota abundance (phylum Actinobacteria id.400)	Gut microbiota abundance (phylum Actinobacteria id.400) || ||	TRUE	igd	3.6221e-06	5734	0.0282617	3	127475626	ebi-a-GCST006636	|| id:ebi-a-GCST006636	TRUE	reported	igd	2	TRUE	0.00856182927300667	49.5002178067119	72.3059226998671	21.4550324852956
rs9938265	G	A	G	A	-0.283406	-0.00440462	0.0654226		FALSE	FALSE	FALSE	ebi-a-GCST90017110	16	9905841	0.0118566	14306	0.730787	Gut microbiota abundance (phylum Actinobacteria id.400) || id:ebi-a-GCST90017110	Gut microbiota abundance (phylum Actinobacteria id.400)	Gut microbiota abundance (phylum Actinobacteria id.400) || ||	TRUE	igd	2.7077e-07	5734	0.0551081	16	9905841	ebi-a-GCST006636	|| id:ebi-a-GCST006636	TRUE	reported	igd	2	TRUE	0.00982180146072506	56.8570041795795	72.3059226998671	26.4476570871308
rs10167914	G	A	G	A	-0.227883	-0.00728866	0.738617		FALSE	FALSE	FALSE	ebi-a-GCST90017111	2	113563361	0.0113534	14306	0.502786	Gut microbiota abundance (phylum Bacteroidetes id.905) || id:ebi-a-GCST90017111	Gut microbiota abundance (phylum Bacteroidetes id.905)	Gut microbiota abundance (phylum Bacteroidetes id.905) || ||	TRUE	igd	2.68658e-12	5734	0.0325863	2	113563361	ebi-a-GCST006636	|| id:ebi-a-GCST006636	TRUE	reported	igd	2	TRUE	0.0200516672644277	117.287976233247	72.3059226998671	48.9050551973302
rs10808874	C	T	C	T	-0.167484	0.0367729	0.80388		FALSE	FALSE	FALSE	ebi-a-GCST90017111	8	53705766	0.0116486	14306	0.00155984	Gut microbiota abundance (phylum Bacteroidetes id.905) || id:ebi-a-GCST90017111	Gut microbiota abundance (phylum Bacteroidetes id.905)	Gut microbiota abundance (phylum Bacteroidetes id.905) || ||	TRUE	igd	3.69267e-06	5734	0.0361896	8	53705766	ebi-a-GCST006636	|| id:ebi-a-GCST006636	TRUE	reported	igd	2	TRUE	0.00884483535824352	51.1510186114768	72.3059226998671	21.4180083353564
rs10989462	G	A	G	A	0.136064	-0.0134024	0.357274		FALSE	FALSE	FALSE	ebi-a-GCST90017111	9	104035906	0.0107164	14306	0.210288	Gut microbiota abundance (phylum Bacteroidetes id.905) || id:ebi-a-GCST90017111	Gut microbiota abundance (phylum Bacteroidetes id.905)	Gut microbiota abundance (phylum Bacteroidetes id.905) || ||	TRUE	igd	3.68477e-06	5734	0.0293976	9	104035906	ebi-a-GCST006636	|| id:ebi-a-GCST006636	TRUE	reported	igd	2	TRUE	0.00850244331032292	49.1539335885873	72.3059226998671	21.4221332130681
rs12030576	T	G	T	G	-0.197549	-0.0162094	0.594897		FALSE	FALSE	FALSE	ebi-a-GCST90017111	1	115817221	0.0109317	14306	0.136073	Gut microbiota abundance (phylum Bacteroidetes id.905) || id:ebi-a-GCST90017111	Gut microbiota abundance (phylum Bacteroidetes id.905)	Gut microbiota abundance (phylum Bacteroidetes id.905) || ||	TRUE	igd	8.4879e-12	5734	0.0289236	1	115817221	ebi-a-GCST006636	|| id:ebi-a-GCST006636	TRUE	reported	igd	2	TRUE	0.0188099181211403	109.885	72.3059226998671	46.6492834910867
rs7653663	A	G	A	G	0.130907	-0.00586566	0.486237		FALSE	FALSE	FALSE	ebi-a-GCST90017111	3	127475626	0.0144442	14306	0.712412	Gut microbiota abundance (phylum Bacteroidetes id.905) || id:ebi-a-GCST90017111	Gut microbiota abundance (phylum Bacteroidetes id.905)	Gut microbiota abundance (phylum Bacteroidetes id.905) || ||	TRUE	igd	3.6221e-06	5734	0.0282617	3	127475626	ebi-a-GCST006636	|| id:ebi-a-GCST006636	TRUE	reported	igd	2	TRUE	0.00856182927300667	49.5002178067119	72.3059226998671	21.4550324852956
rs9938265	G	A	G	A	-0.283406	0.0115016	0.0654226		FALSE	FALSE	FALSE	ebi-a-GCST90017111	16	9905841	0.0117474	14306	0.355682	Gut microbiota abundance (phylum Bacteroidetes id.905) || id:ebi-a-GCST90017111	Gut microbiota abundance (phylum Bacteroidetes id.905)	Gut microbiota abundance (phylum Bacteroidetes id.905) || ||	TRUE	igd	2.7077e-07	5734	0.0551081	16	9905841	ebi-a-GCST006636	|| id:ebi-a-GCST006636	TRUE	reported	igd	2	TRUE	0.00982180146072506	56.8570041795795	72.3059226998671	26.4476570871308
rs10167914	G	A	G	A	-0.227883	-0.00410112	0.738617		FALSE	FALSE	FALSE	ebi-a-GCST90017112	2	113563361	0.0182556	14306	0.828972	Gut microbiota abundance (phylum Cyanobacteria id.1500) || id:ebi-a-GCST90017112	Gut microbiota abundance (phylum Cyanobacteria id.1500)	Gut microbiota abundance (phylum Cyanobacteria id.1500) || ||	TRUE	igd	2.68658e-12	5734	0.0325863	2	113563361	ebi-a-GCST006636	|| id:ebi-a-GCST006636	TRUE	reported	igd	2	TRUE	0.0200516672644277	117.287976233247	72.3059226998671	48.9050551973302
rs10808874	C	T	C	T	-0.167484	0.013126	0.80388		FALSE	FALSE	FALSE	ebi-a-GCST90017112	8	53705766	0.0186045	14306	0.507063	Gut microbiota abundance (phylum Cyanobacteria id.1500) || id:ebi-a-GCST90017112	Gut microbiota abundance (phylum Cyanobacteria id.1500)	Gut microbiota abundance (phylum Cyanobacteria id.1500) || ||	TRUE	igd	3.69267e-06	5734	0.0361896	8	53705766	ebi-a-GCST006636	|| id:ebi-a-GCST006636	TRUE	reported	igd	2	TRUE	0.00884483535824352	51.1510186114768	72.3059226998671	21.4180083353564
rs10989462	G	A	G	A	0.136064	-0.0150109	0.357274		FALSE	FALSE	FALSE	ebi-a-GCST90017112	9	104035906	0.0171976	14306	0.375234	Gut microbiota abundance (phylum Cyanobacteria id.1500) || id:ebi-a-GCST90017112	Gut microbiota abundance (phylum Cyanobacteria id.1500)	Gut microbiota abundance (phylum Cyanobacteria id.1500) || ||	TRUE	igd	3.68477e-06	5734	0.0293976	9	104035906	ebi-a-GCST006636	|| id:ebi-a-GCST006636	TRUE	reported	igd	2	TRUE	0.00850244331032292	49.1539335885873	72.3059226998671	21.4221332130681
rs12030576	T	G	T	G	-0.197549	0.000126712	0.594897		FALSE	FALSE	FALSE	ebi-a-GCST90017112	1	115817221	0.0175825	14306	0.982803	Gut microbiota abundance (phylum Cyanobacteria id.1500) || id:ebi-a-GCST90017112	Gut microbiota abundance (phylum Cyanobacteria id.1500)	Gut microbiota abundance (phylum Cyanobacteria id.1500) || ||	TRUE	igd	8.4879e-12	5734	0.0289236	1	115817221	ebi-a-GCST006636	|| id:ebi-a-GCST006636	TRUE	reported	igd	2	TRUE	0.0188099181211403	109.885	72.3059226998671	46.6492834910867
rs7653663	A	G	A	G	0.130907	0.0293161	0.486237		FALSE	FALSE	FALSE	ebi-a-GCST90017112	3	127475626	0.0232593	14306	0.171937	Gut microbiota abundance (phylum Cyanobacteria id.1500) || id:ebi-a-GCST90017112	Gut microbiota abundance (phylum Cyanobacteria id.1500)	Gut microbiota abundance (phylum Cyanobacteria id.1500) || ||	TRUE	igd	3.6221e-06	5734	0.0282617	3	127475626	ebi-a-GCST006636	|| id:ebi-a-GCST006636	TRUE	reported	igd	2	TRUE	0.00856182927300667	49.5002178067119	72.3059226998671	21.4550324852956
rs9938265	G	A	G	A	-0.283406	-0.00497312	0.0654226		FALSE	FALSE	FALSE	ebi-a-GCST90017112	16	9905841	0.0187793	14306	0.780933	Gut microbiota abundance (phylum Cyanobacteria id.1500) || id:ebi-a-GCST90017112	Gut microbiota abundance (phylum Cyanobacteria id.1500)	Gut microbiota abundance (phylum Cyanobacteria id.1500) || ||	TRUE	igd	2.7077e-07	5734	0.0551081	16	9905841	ebi-a-GCST006636	|| id:ebi-a-GCST006636	TRUE	reported	igd	2	TRUE	0.00982180146072506	56.8570041795795	72.3059226998671	26.4476570871308
rs10167914	G	A	G	A	-0.227883	0.0325917	0.738617		FALSE	FALSE	FALSE	ebi-a-GCST90017113	2	113563361	0.0247865	14306	0.189489	Gut microbiota abundance (phylum Euryarchaeota id.55) || id:ebi-a-GCST90017113	Gut microbiota abundance (phylum Euryarchaeota id.55)	Gut microbiota abundance (phylum Euryarchaeota id.55) || ||	TRUE	igd	2.68658e-12	5734	0.0325863	2	113563361	ebi-a-GCST006636	|| id:ebi-a-GCST006636	TRUE	reported	igd	2	TRUE	0.0200516672644277	117.287976233247	72.3059226998671	48.9050551973302
rs10808874	C	T	C	T	-0.167484	0.0162129	0.80388		FALSE	FALSE	FALSE	ebi-a-GCST90017113	8	53705766	0.0251002	14306	0.495947	Gut microbiota abundance (phylum Euryarchaeota id.55) || id:ebi-a-GCST90017113	Gut microbiota abundance (phylum Euryarchaeota id.55)	Gut microbiota abundance (phylum Euryarchaeota id.55) || ||	TRUE	igd	3.69267e-06	5734	0.0361896	8	53705766	ebi-a-GCST006636	|| id:ebi-a-GCST006636	TRUE	reported	igd	2	TRUE	0.00884483535824352	51.1510186114768	72.3059226998671	21.4180083353564
rs10989462	G	A	G	A	0.136064	0.0393172	0.357274		FALSE	FALSE	FALSE	ebi-a-GCST90017113	9	104035906	0.0233805	14306	0.0881516	Gut microbiota abundance (phylum Euryarchaeota id.55) || id:ebi-a-GCST90017113	Gut microbiota abundance (phylum Euryarchaeota id.55)	Gut microbiota abundance (phylum Euryarchaeota id.55) || ||	TRUE	igd	3.68477e-06	5734	0.0293976	9	104035906	ebi-a-GCST006636	|| id:ebi-a-GCST006636	TRUE	reported	igd	2	TRUE	0.00850244331032292	49.1539335885873	72.3059226998671	21.4221332130681
rs12030576	T	G	T	G	-0.197549	0.0231867	0.594897		FALSE	FALSE	FALSE	ebi-a-GCST90017113	1	115817221	0.0238875	14306	0.357018	Gut microbiota abundance (phylum Euryarchaeota id.55) || id:ebi-a-GCST90017113	Gut microbiota abundance (phylum Euryarchaeota id.55)	Gut microbiota abundance (phylum Euryarchaeota id.55) || ||	TRUE	igd	8.4879e-12	5734	0.0289236	1	115817221	ebi-a-GCST006636	|| id:ebi-a-GCST006636	TRUE	reported	igd	2	TRUE	0.0188099181211403	109.885	72.3059226998671	46.6492834910867
rs7653663	A	G	A	G	0.130907	-0.0137567	0.486237		FALSE	FALSE	FALSE	ebi-a-GCST90017113	3	127475626	0.031692	14306	0.655895	Gut microbiota abundance (phylum Euryarchaeota id.55) || id:ebi-a-GCST90017113	Gut microbiota abundance (phylum Euryarchaeota id.55)	Gut microbiota abundance (phylum Euryarchaeota id.55) || ||	TRUE	igd	3.6221e-06	5734	0.0282617	3	127475626	ebi-a-GCST006636	|| id:ebi-a-GCST006636	TRUE	reported	igd	2	TRUE	0.00856182927300667	49.5002178067119	72.3059226998671	21.4550324852956
rs9938265	G	A	G	A	-0.283406	-0.0202837	0.0654226		FALSE	FALSE	FALSE	ebi-a-GCST90017113	16	9905841	0.0254423	14306	0.356045	Gut microbiota abundance (phylum Euryarchaeota id.55) || id:ebi-a-GCST90017113	Gut microbiota abundance (phylum Euryarchaeota id.55)	Gut microbiota abundance (phylum Euryarchaeota id.55) || ||	TRUE	igd	2.7077e-07	5734	0.0551081	16	9905841	ebi-a-GCST006636	|| id:ebi-a-GCST006636	TRUE	reported	igd	2	TRUE	0.00982180146072506	56.8570041795795	72.3059226998671	26.4476570871308
rs10167914	G	A	G	A	-0.227883	0.0103897	0.738617		FALSE	FALSE	FALSE	ebi-a-GCST90017114	2	113563361	0.0113511	14306	0.363142	Gut microbiota abundance (phylum Firmicutes id.1672) || id:ebi-a-GCST90017114	Gut microbiota abundance (phylum Firmicutes id.1672)	Gut microbiota abundance (phylum Firmicutes id.1672) || ||	TRUE	igd	2.68658e-12	5734	0.0325863	2	113563361	ebi-a-GCST006636	|| id:ebi-a-GCST006636	TRUE	reported	igd	2	TRUE	0.0200516672644277	117.287976233247	72.3059226998671	48.9050551973302
rs10808874	C	T	C	T	-0.167484	-0.0149163	0.80388		FALSE	FALSE	FALSE	ebi-a-GCST90017114	8	53705766	0.0116528	14306	0.203336	Gut microbiota abundance (phylum Firmicutes id.1672) || id:ebi-a-GCST90017114	Gut microbiota abundance (phylum Firmicutes id.1672)	Gut microbiota abundance (phylum Firmicutes id.1672) || ||	TRUE	igd	3.69267e-06	5734	0.0361896	8	53705766	ebi-a-GCST006636	|| id:ebi-a-GCST006636	TRUE	reported	igd	2	TRUE	0.00884483535824352	51.1510186114768	72.3059226998671	21.4180083353564
rs10989462	G	A	G	A	0.136064	-0.00183609	0.357274		FALSE	FALSE	FALSE	ebi-a-GCST90017114	9	104035906	0.010715	14306	0.855812	Gut microbiota abundance (phylum Firmicutes id.1672) || id:ebi-a-GCST90017114	Gut microbiota abundance (phylum Firmicutes id.1672)	Gut microbiota abundance (phylum Firmicutes id.1672) || ||	TRUE	igd	3.68477e-06	5734	0.0293976	9	104035906	ebi-a-GCST006636	|| id:ebi-a-GCST006636	TRUE	reported	igd	2	TRUE	0.00850244331032292	49.1539335885873	72.3059226998671	21.4221332130681
rs12030576	T	G	T	G	-0.197549	0.0054398	0.594897		FALSE	FALSE	FALSE	ebi-a-GCST90017114	1	115817221	0.010933	14306	0.601897	Gut microbiota abundance (phylum Firmicutes id.1672) || id:ebi-a-GCST90017114	Gut microbiota abundance (phylum Firmicutes id.1672)	Gut microbiota abundance (phylum Firmicutes id.1672) || ||	TRUE	igd	8.4879e-12	5734	0.0289236	1	115817221	ebi-a-GCST006636	|| id:ebi-a-GCST006636	TRUE	reported	igd	2	TRUE	0.0188099181211403	109.885	72.3059226998671	46.6492834910867
rs7653663	A	G	A	G	0.130907	-0.0080209	0.486237		FALSE	FALSE	FALSE	ebi-a-GCST90017114	3	127475626	0.0144447	14306	0.590091	Gut microbiota abundance (phylum Firmicutes id.1672) || id:ebi-a-GCST90017114	Gut microbiota abundance (phylum Firmicutes id.1672)	Gut microbiota abundance (phylum Firmicutes id.1672) || ||	TRUE	igd	3.6221e-06	5734	0.0282617	3	127475626	ebi-a-GCST006636	|| id:ebi-a-GCST006636	TRUE	reported	igd	2	TRUE	0.00856182927300667	49.5002178067119	72.3059226998671	21.4550324852956
rs9938265	G	A	G	A	-0.283406	-0.00763048	0.0654226		FALSE	FALSE	FALSE	ebi-a-GCST90017114	16	9905841	0.0117467	14306	0.462804	Gut microbiota abundance (phylum Firmicutes id.1672) || id:ebi-a-GCST90017114	Gut microbiota abundance (phylum Firmicutes id.1672)	Gut microbiota abundance (phylum Firmicutes id.1672) || ||	TRUE	igd	2.7077e-07	5734	0.0551081	16	9905841	ebi-a-GCST006636	|| id:ebi-a-GCST006636	TRUE	reported	igd	2	TRUE	0.00982180146072506	56.8570041795795	72.3059226998671	26.4476570871308
rs10167914	G	A	G	A	-0.227883	0.0395742	0.738617		FALSE	FALSE	FALSE	ebi-a-GCST90017115	2	113563361	0.0223657	14306	0.0722271	Gut microbiota abundance (phylum Lentisphaerae id.2238) || id:ebi-a-GCST90017115	Gut microbiota abundance (phylum Lentisphaerae id.2238)	Gut microbiota abundance (phylum Lentisphaerae id.2238) || ||	TRUE	igd	2.68658e-12	5734	0.0325863	2	113563361	ebi-a-GCST006636	|| id:ebi-a-GCST006636	TRUE	reported	igd	2	TRUE	0.0200516672644277	117.287976233247	72.3059226998671	48.9050551973302
rs10808874	C	T	C	T	-0.167484	0.00514987	0.80388		FALSE	FALSE	FALSE	ebi-a-GCST90017115	8	53705766	0.0228488	14306	0.845016	Gut microbiota abundance (phylum Lentisphaerae id.2238) || id:ebi-a-GCST90017115	Gut microbiota abundance (phylum Lentisphaerae id.2238)	Gut microbiota abundance (phylum Lentisphaerae id.2238) || ||	TRUE	igd	3.69267e-06	5734	0.0361896	8	53705766	ebi-a-GCST006636	|| id:ebi-a-GCST006636	TRUE	reported	igd	2	TRUE	0.00884483535824352	51.1510186114768	72.3059226998671	21.4180083353564
rs10989462	G	A	G	A	0.136064	0.00577815	0.357274		FALSE	FALSE	FALSE	ebi-a-GCST90017115	9	104035906	0.0210786	14306	0.758476	Gut microbiota abundance (phylum Lentisphaerae id.2238) || id:ebi-a-GCST90017115	Gut microbiota abundance (phylum Lentisphaerae id.2238)	Gut microbiota abundance (phylum Lentisphaerae id.2238) || ||	TRUE	igd	3.68477e-06	5734	0.0293976	9	104035906	ebi-a-GCST006636	|| id:ebi-a-GCST006636	TRUE	reported	igd	2	TRUE	0.00850244331032292	49.1539335885873	72.3059226998671	21.4221332130681
rs12030576	T	G	T	G	-0.197549	-0.0178856	0.594897		FALSE	FALSE	FALSE	ebi-a-GCST90017115	1	115817221	0.0214517	14306	0.370108	Gut microbiota abundance (phylum Lentisphaerae id.2238) || id:ebi-a-GCST90017115	Gut microbiota abundance (phylum Lentisphaerae id.2238)	Gut microbiota abundance (phylum Lentisphaerae id.2238) || ||	TRUE	igd	8.4879e-12	5734	0.0289236	1	115817221	ebi-a-GCST006636	|| id:ebi-a-GCST006636	TRUE	reported	igd	2	TRUE	0.0188099181211403	109.885	72.3059226998671	46.6492834910867
rs7653663	A	G	A	G	0.130907	0.0179313	0.486237		FALSE	FALSE	FALSE	ebi-a-GCST90017115	3	127475626	0.0285149	14306	0.423916	Gut microbiota abundance (phylum Lentisphaerae id.2238) || id:ebi-a-GCST90017115	Gut microbiota abundance (phylum Lentisphaerae id.2238)	Gut microbiota abundance (phylum Lentisphaerae id.2238) || ||	TRUE	igd	3.6221e-06	5734	0.0282617	3	127475626	ebi-a-GCST006636	|| id:ebi-a-GCST006636	TRUE	reported	igd	2	TRUE	0.00856182927300667	49.5002178067119	72.3059226998671	21.4550324852956
rs9938265	G	A	G	A	-0.283406	0.0066537	0.0654226		FALSE	FALSE	FALSE	ebi-a-GCST90017115	16	9905841	0.0229449	14306	0.756087	Gut microbiota abundance (phylum Lentisphaerae id.2238) || id:ebi-a-GCST90017115	Gut microbiota abundance (phylum Lentisphaerae id.2238)	Gut microbiota abundance (phylum Lentisphaerae id.2238) || ||	TRUE	igd	2.7077e-07	5734	0.0551081	16	9905841	ebi-a-GCST006636	|| id:ebi-a-GCST006636	TRUE	reported	igd	2	TRUE	0.00982180146072506	56.8570041795795	72.3059226998671	26.4476570871308
rs10167914	G	A	G	A	-0.227883	-0.00837451	0.738617		FALSE	FALSE	FALSE	ebi-a-GCST90017116	2	113563361	0.0113748	14306	0.429024	Gut microbiota abundance (phylum Proteobacteria id.2375) || id:ebi-a-GCST90017116	Gut microbiota abundance (phylum Proteobacteria id.2375)	Gut microbiota abundance (phylum Proteobacteria id.2375) || ||	TRUE	igd	2.68658e-12	5734	0.0325863	2	113563361	ebi-a-GCST006636	|| id:ebi-a-GCST006636	TRUE	reported	igd	2	TRUE	0.0200516672644277	117.287976233247	72.3059226998671	48.9050551973302
rs10808874	C	T	C	T	-0.167484	0.0147537	0.80388		FALSE	FALSE	FALSE	ebi-a-GCST90017116	8	53705766	0.0116787	14306	0.202066	Gut microbiota abundance (phylum Proteobacteria id.2375) || id:ebi-a-GCST90017116	Gut microbiota abundance (phylum Proteobacteria id.2375)	Gut microbiota abundance (phylum Proteobacteria id.2375) || ||	TRUE	igd	3.69267e-06	5734	0.0361896	8	53705766	ebi-a-GCST006636	|| id:ebi-a-GCST006636	TRUE	reported	igd	2	TRUE	0.00884483535824352	51.1510186114768	72.3059226998671	21.4180083353564
rs10989462	G	A	G	A	0.136064	-0.00956541	0.357274		FALSE	FALSE	FALSE	ebi-a-GCST90017116	9	104035906	0.0107453	14306	0.377705	Gut microbiota abundance (phylum Proteobacteria id.2375) || id:ebi-a-GCST90017116	Gut microbiota abundance (phylum Proteobacteria id.2375)	Gut microbiota abundance (phylum Proteobacteria id.2375) || ||	TRUE	igd	3.68477e-06	5734	0.0293976	9	104035906	ebi-a-GCST006636	|| id:ebi-a-GCST006636	TRUE	reported	igd	2	TRUE	0.00850244331032292	49.1539335885873	72.3059226998671	21.4221332130681
rs12030576	T	G	T	G	-0.197549	0.00392619	0.594897		FALSE	FALSE	FALSE	ebi-a-GCST90017116	1	115817221	0.0109603	14306	0.714486	Gut microbiota abundance (phylum Proteobacteria id.2375) || id:ebi-a-GCST90017116	Gut microbiota abundance (phylum Proteobacteria id.2375)	Gut microbiota abundance (phylum Proteobacteria id.2375) || ||	TRUE	igd	8.4879e-12	5734	0.0289236	1	115817221	ebi-a-GCST006636	|| id:ebi-a-GCST006636	TRUE	reported	igd	2	TRUE	0.0188099181211403	109.885	72.3059226998671	46.6492834910867
rs7653663	A	G	A	G	0.130907	-0.00621397	0.486237		FALSE	FALSE	FALSE	ebi-a-GCST90017116	3	127475626	0.0144721	14306	0.681963	Gut microbiota abundance (phylum Proteobacteria id.2375) || id:ebi-a-GCST90017116	Gut microbiota abundance (phylum Proteobacteria id.2375)	Gut microbiota abundance (phylum Proteobacteria id.2375) || ||	TRUE	igd	3.6221e-06	5734	0.0282617	3	127475626	ebi-a-GCST006636	|| id:ebi-a-GCST006636	TRUE	reported	igd	2	TRUE	0.00856182927300667	49.5002178067119	72.3059226998671	21.4550324852956
rs9938265	G	A	G	A	-0.283406	-0.00996675	0.0654226		FALSE	FALSE	FALSE	ebi-a-GCST90017116	16	9905841	0.0117754	14306	0.421301	Gut microbiota abundance (phylum Proteobacteria id.2375) || id:ebi-a-GCST90017116	Gut microbiota abundance (phylum Proteobacteria id.2375)	Gut microbiota abundance (phylum Proteobacteria id.2375) || ||	TRUE	igd	2.7077e-07	5734	0.0551081	16	9905841	ebi-a-GCST006636	|| id:ebi-a-GCST006636	TRUE	reported	igd	2	TRUE	0.00982180146072506	56.8570041795795	72.3059226998671	26.4476570871308
rs10167914	G	A	G	A	-0.227883	0.013661	0.738617		FALSE	FALSE	FALSE	ebi-a-GCST90017117	2	113563361	0.0144263	14306	0.335223	Gut microbiota abundance (phylum Tenericutes id.3919) || id:ebi-a-GCST90017117	Gut microbiota abundance (phylum Tenericutes id.3919)	Gut microbiota abundance (phylum Tenericutes id.3919) || ||	TRUE	igd	2.68658e-12	5734	0.0325863	2	113563361	ebi-a-GCST006636	|| id:ebi-a-GCST006636	TRUE	reported	igd	2	TRUE	0.0200516672644277	117.287976233247	72.3059226998671	48.9050551973302
rs10808874	C	T	C	T	-0.167484	-0.0123487	0.80388		FALSE	FALSE	FALSE	ebi-a-GCST90017117	8	53705766	0.0147534	14306	0.411302	Gut microbiota abundance (phylum Tenericutes id.3919) || id:ebi-a-GCST90017117	Gut microbiota abundance (phylum Tenericutes id.3919)	Gut microbiota abundance (phylum Tenericutes id.3919) || ||	TRUE	igd	3.69267e-06	5734	0.0361896	8	53705766	ebi-a-GCST006636	|| id:ebi-a-GCST006636	TRUE	reported	igd	2	TRUE	0.00884483535824352	51.1510186114768	72.3059226998671	21.4180083353564
rs10989462	G	A	G	A	0.136064	-0.00346842	0.357274		FALSE	FALSE	FALSE	ebi-a-GCST90017117	9	104035906	0.0135971	14306	0.803282	Gut microbiota abundance (phylum Tenericutes id.3919) || id:ebi-a-GCST90017117	Gut microbiota abundance (phylum Tenericutes id.3919)	Gut microbiota abundance (phylum Tenericutes id.3919) || ||	TRUE	igd	3.68477e-06	5734	0.0293976	9	104035906	ebi-a-GCST006636	|| id:ebi-a-GCST006636	TRUE	reported	igd	2	TRUE	0.00850244331032292	49.1539335885873	72.3059226998671	21.4221332130681
rs12030576	T	G	T	G	-0.197549	-0.0100063	0.594897		FALSE	FALSE	FALSE	ebi-a-GCST90017117	1	115817221	0.0138854	14306	0.486472	Gut microbiota abundance (phylum Tenericutes id.3919) || id:ebi-a-GCST90017117	Gut microbiota abundance (phylum Tenericutes id.3919)	Gut microbiota abundance (phylum Tenericutes id.3919) || ||	TRUE	igd	8.4879e-12	5734	0.0289236	1	115817221	ebi-a-GCST006636	|| id:ebi-a-GCST006636	TRUE	reported	igd	2	TRUE	0.0188099181211403	109.885	72.3059226998671	46.6492834910867
rs7653663	A	G	A	G	0.130907	0.0164793	0.486237		FALSE	FALSE	FALSE	ebi-a-GCST90017117	3	127475626	0.0183133	14306	0.377816	Gut microbiota abundance (phylum Tenericutes id.3919) || id:ebi-a-GCST90017117	Gut microbiota abundance (phylum Tenericutes id.3919)	Gut microbiota abundance (phylum Tenericutes id.3919) || ||	TRUE	igd	3.6221e-06	5734	0.0282617	3	127475626	ebi-a-GCST006636	|| id:ebi-a-GCST006636	TRUE	reported	igd	2	TRUE	0.00856182927300667	49.5002178067119	72.3059226998671	21.4550324852956
rs9938265	G	A	G	A	-0.283406	-0.0115637	0.0654226		FALSE	FALSE	FALSE	ebi-a-GCST90017117	16	9905841	0.0148831	14306	0.429158	Gut microbiota abundance (phylum Tenericutes id.3919) || id:ebi-a-GCST90017117	Gut microbiota abundance (phylum Tenericutes id.3919)	Gut microbiota abundance (phylum Tenericutes id.3919) || ||	TRUE	igd	2.7077e-07	5734	0.0551081	16	9905841	ebi-a-GCST006636	|| id:ebi-a-GCST006636	TRUE	reported	igd	2	TRUE	0.00982180146072506	56.8570041795795	72.3059226998671	26.4476570871308
rs10167914	G	A	G	A	-0.227883	-0.00864375	0.738617		FALSE	FALSE	FALSE	ebi-a-GCST90017118	2	113563361	0.0138279	14306	0.500443	Gut microbiota abundance (phylum Verrucomicrobia id.3982) || id:ebi-a-GCST90017118	Gut microbiota abundance (phylum Verrucomicrobia id.3982)	Gut microbiota abundance (phylum Verrucomicrobia id.3982) || ||	TRUE	igd	2.68658e-12	5734	0.0325863	2	113563361	ebi-a-GCST006636	|| id:ebi-a-GCST006636	TRUE	reported	igd	2	TRUE	0.0200516672644277	117.287976233247	72.3059226998671	48.9050551973302
rs10808874	C	T	C	T	-0.167484	-0.0145728	0.80388		FALSE	FALSE	FALSE	ebi-a-GCST90017118	8	53705766	0.0141445	14306	0.318636	Gut microbiota abundance (phylum Verrucomicrobia id.3982) || id:ebi-a-GCST90017118	Gut microbiota abundance (phylum Verrucomicrobia id.3982)	Gut microbiota abundance (phylum Verrucomicrobia id.3982) || ||	TRUE	igd	3.69267e-06	5734	0.0361896	8	53705766	ebi-a-GCST006636	|| id:ebi-a-GCST006636	TRUE	reported	igd	2	TRUE	0.00884483535824352	51.1510186114768	72.3059226998671	21.4180083353564
rs10989462	G	A	G	A	0.136064	0.0128489	0.357274		FALSE	FALSE	FALSE	ebi-a-GCST90017118	9	104035906	0.0130283	14306	0.324184	Gut microbiota abundance (phylum Verrucomicrobia id.3982) || id:ebi-a-GCST90017118	Gut microbiota abundance (phylum Verrucomicrobia id.3982)	Gut microbiota abundance (phylum Verrucomicrobia id.3982) || ||	TRUE	igd	3.68477e-06	5734	0.0293976	9	104035906	ebi-a-GCST006636	|| id:ebi-a-GCST006636	TRUE	reported	igd	2	TRUE	0.00850244331032292	49.1539335885873	72.3059226998671	21.4221332130681
rs12030576	T	G	T	G	-0.197549	-0.00484263	0.594897		FALSE	FALSE	FALSE	ebi-a-GCST90017118	1	115817221	0.0133213	14306	0.71191	Gut microbiota abundance (phylum Verrucomicrobia id.3982) || id:ebi-a-GCST90017118	Gut microbiota abundance (phylum Verrucomicrobia id.3982)	Gut microbiota abundance (phylum Verrucomicrobia id.3982) || ||	TRUE	igd	8.4879e-12	5734	0.0289236	1	115817221	ebi-a-GCST006636	|| id:ebi-a-GCST006636	TRUE	reported	igd	2	TRUE	0.0188099181211403	109.885	72.3059226998671	46.6492834910867
rs7653663	A	G	A	G	0.130907	0.0112733	0.486237		FALSE	FALSE	FALSE	ebi-a-GCST90017118	3	127475626	0.0176213	14306	0.563828	Gut microbiota abundance (phylum Verrucomicrobia id.3982) || id:ebi-a-GCST90017118	Gut microbiota abundance (phylum Verrucomicrobia id.3982)	Gut microbiota abundance (phylum Verrucomicrobia id.3982) || ||	TRUE	igd	3.6221e-06	5734	0.0282617	3	127475626	ebi-a-GCST006636	|| id:ebi-a-GCST006636	TRUE	reported	igd	2	TRUE	0.00856182927300667	49.5002178067119	72.3059226998671	21.4550324852956
rs9938265	G	A	G	A	-0.283406	-0.00410505	0.0654226		FALSE	FALSE	FALSE	ebi-a-GCST90017118	16	9905841	0.014221	14306	0.836673	Gut microbiota abundance (phylum Verrucomicrobia id.3982) || id:ebi-a-GCST90017118	Gut microbiota abundance (phylum Verrucomicrobia id.3982)	Gut microbiota abundance (phylum Verrucomicrobia id.3982) || ||	TRUE	igd	2.7077e-07	5734	0.0551081	16	9905841	ebi-a-GCST006636	|| id:ebi-a-GCST006636	TRUE	reported	igd	2	TRUE	0.00982180146072506	56.8570041795795	72.3059226998671	26.4476570871308
rs10167914	G	A	G	A	-0.227883	0.001006	0.738617		FALSE	FALSE	FALSE	ebi-a-GCST90016908	2	113563361	0.0120117	14306	0.941968	Gut microbiota abundance (class Actinobacteria id.419) || id:ebi-a-GCST90016908	Gut microbiota abundance (class Actinobacteria id.419)	Gut microbiota abundance (class Actinobacteria id.419) || ||	TRUE	igd	2.68658e-12	5734	0.0325863	2	113563361	ebi-a-GCST006636	|| id:ebi-a-GCST006636	TRUE	reported	igd	2	TRUE	0.0200516672644277	117.287976233247	72.3059226998671	48.9050551973302
rs10808874	C	T	C	T	-0.167484	-0.0185119	0.80388		FALSE	FALSE	FALSE	ebi-a-GCST90016908	8	53705766	0.0123506	14306	0.133282	Gut microbiota abundance (class Actinobacteria id.419) || id:ebi-a-GCST90016908	Gut microbiota abundance (class Actinobacteria id.419)	Gut microbiota abundance (class Actinobacteria id.419) || ||	TRUE	igd	3.69267e-06	5734	0.0361896	8	53705766	ebi-a-GCST006636	|| id:ebi-a-GCST006636	TRUE	reported	igd	2	TRUE	0.00884483535824352	51.1510186114768	72.3059226998671	21.4180083353564
rs10989462	G	A	G	A	0.136064	-0.00183702	0.357274		FALSE	FALSE	FALSE	ebi-a-GCST90016908	9	104035906	0.0113547	14306	0.889067	Gut microbiota abundance (class Actinobacteria id.419) || id:ebi-a-GCST90016908	Gut microbiota abundance (class Actinobacteria id.419)	Gut microbiota abundance (class Actinobacteria id.419) || ||	TRUE	igd	3.68477e-06	5734	0.0293976	9	104035906	ebi-a-GCST006636	|| id:ebi-a-GCST006636	TRUE	reported	igd	2	TRUE	0.00850244331032292	49.1539335885873	72.3059226998671	21.4221332130681
rs12030576	T	G	T	G	-0.197549	0.00856111	0.594897		FALSE	FALSE	FALSE	ebi-a-GCST90016908	1	115817221	0.0115862	14306	0.466624	Gut microbiota abundance (class Actinobacteria id.419) || id:ebi-a-GCST90016908	Gut microbiota abundance (class Actinobacteria id.419)	Gut microbiota abundance (class Actinobacteria id.419) || ||	TRUE	igd	8.4879e-12	5734	0.0289236	1	115817221	ebi-a-GCST006636	|| id:ebi-a-GCST006636	TRUE	reported	igd	2	TRUE	0.0188099181211403	109.885	72.3059226998671	46.6492834910867
rs7653663	A	G	A	G	0.130907	-0.000714398	0.486237		FALSE	FALSE	FALSE	ebi-a-GCST90016908	3	127475626	0.015296	14306	0.877995	Gut microbiota abundance (class Actinobacteria id.419) || id:ebi-a-GCST90016908	Gut microbiota abundance (class Actinobacteria id.419)	Gut microbiota abundance (class Actinobacteria id.419) || ||	TRUE	igd	3.6221e-06	5734	0.0282617	3	127475626	ebi-a-GCST006636	|| id:ebi-a-GCST006636	TRUE	reported	igd	2	TRUE	0.00856182927300667	49.5002178067119	72.3059226998671	21.4550324852956
rs9938265	G	A	G	A	-0.283406	-0.0171378	0.0654226		FALSE	FALSE	FALSE	ebi-a-GCST90016908	16	9905841	0.0124624	14306	0.180323	Gut microbiota abundance (class Actinobacteria id.419) || id:ebi-a-GCST90016908	Gut microbiota abundance (class Actinobacteria id.419)	Gut microbiota abundance (class Actinobacteria id.419) || ||	TRUE	igd	2.7077e-07	5734	0.0551081	16	9905841	ebi-a-GCST006636	|| id:ebi-a-GCST006636	TRUE	reported	igd	2	TRUE	0.00982180146072506	56.8570041795795	72.3059226998671	26.4476570871308
rs10167914	G	A	G	A	-0.227883	-0.00929718	0.738617		FALSE	FALSE	FALSE	ebi-a-GCST90016909	2	113563361	0.0157298	14306	0.538182	Gut microbiota abundance (class Alphaproteobacteria id.2379) || id:ebi-a-GCST90016909	Gut microbiota abundance (class Alphaproteobacteria id.2379)	Gut microbiota abundance (class Alphaproteobacteria id.2379) || ||	TRUE	igd	2.68658e-12	5734	0.0325863	2	113563361	ebi-a-GCST006636	|| id:ebi-a-GCST006636	TRUE	reported	igd	2	TRUE	0.0200516672644277	117.287976233247	72.3059226998671	48.9050551973302
rs10808874	C	T	C	T	-0.167484	-0.0126958	0.80388		FALSE	FALSE	FALSE	ebi-a-GCST90016909	8	53705766	0.0160265	14306	0.429459	Gut microbiota abundance (class Alphaproteobacteria id.2379) || id:ebi-a-GCST90016909	Gut microbiota abundance (class Alphaproteobacteria id.2379)	Gut microbiota abundance (class Alphaproteobacteria id.2379) || ||	TRUE	igd	3.69267e-06	5734	0.0361896	8	53705766	ebi-a-GCST006636	|| id:ebi-a-GCST006636	TRUE	reported	igd	2	TRUE	0.00884483535824352	51.1510186114768	72.3059226998671	21.4180083353564
rs10989462	G	A	G	A	0.136064	-0.0060683	0.357274		FALSE	FALSE	FALSE	ebi-a-GCST90016909	9	104035906	0.0148137	14306	0.674499	Gut microbiota abundance (class Alphaproteobacteria id.2379) || id:ebi-a-GCST90016909	Gut microbiota abundance (class Alphaproteobacteria id.2379)	Gut microbiota abundance (class Alphaproteobacteria id.2379) || ||	TRUE	igd	3.68477e-06	5734	0.0293976	9	104035906	ebi-a-GCST006636	|| id:ebi-a-GCST006636	TRUE	reported	igd	2	TRUE	0.00850244331032292	49.1539335885873	72.3059226998671	21.4221332130681
rs12030576	T	G	T	G	-0.197549	-0.000163815	0.594897		FALSE	FALSE	FALSE	ebi-a-GCST90016909	1	115817221	0.015159	14306	0.997717	Gut microbiota abundance (class Alphaproteobacteria id.2379) || id:ebi-a-GCST90016909	Gut microbiota abundance (class Alphaproteobacteria id.2379)	Gut microbiota abundance (class Alphaproteobacteria id.2379) || ||	TRUE	igd	8.4879e-12	5734	0.0289236	1	115817221	ebi-a-GCST006636	|| id:ebi-a-GCST006636	TRUE	reported	igd	2	TRUE	0.0188099181211403	109.885	72.3059226998671	46.6492834910867
rs7653663	A	G	A	G	0.130907	0.0436263	0.486237		FALSE	FALSE	FALSE	ebi-a-GCST90016909	3	127475626	0.0201128	14306	0.0251524	Gut microbiota abundance (class Alphaproteobacteria id.2379) || id:ebi-a-GCST90016909	Gut microbiota abundance (class Alphaproteobacteria id.2379)	Gut microbiota abundance (class Alphaproteobacteria id.2379) || ||	TRUE	igd	3.6221e-06	5734	0.0282617	3	127475626	ebi-a-GCST006636	|| id:ebi-a-GCST006636	TRUE	reported	igd	2	TRUE	0.00856182927300667	49.5002178067119	72.3059226998671	21.4550324852956
rs9938265	G	A	G	A	-0.283406	-7.29487e-05	0.0654226		FALSE	FALSE	FALSE	ebi-a-GCST90016909	16	9905841	0.0161234	14306	0.98367	Gut microbiota abundance (class Alphaproteobacteria id.2379) || id:ebi-a-GCST90016909	Gut microbiota abundance (class Alphaproteobacteria id.2379)	Gut microbiota abundance (class Alphaproteobacteria id.2379) || ||	TRUE	igd	2.7077e-07	5734	0.0551081	16	9905841	ebi-a-GCST006636	|| id:ebi-a-GCST006636	TRUE	reported	igd	2	TRUE	0.00982180146072506	56.8570041795795	72.3059226998671	26.4476570871308
rs10167914	G	A	G	A	-0.227883	0.000703875	0.738617		FALSE	FALSE	FALSE	ebi-a-GCST90016910	2	113563361	0.0116727	14306	0.961871	Gut microbiota abundance (class Bacilli id.1673) || id:ebi-a-GCST90016910	Gut microbiota abundance (class Bacilli id.1673)	Gut microbiota abundance (class Bacilli id.1673) || ||	TRUE	igd	2.68658e-12	5734	0.0325863	2	113563361	ebi-a-GCST006636	|| id:ebi-a-GCST006636	TRUE	reported	igd	2	TRUE	0.0200516672644277	117.287976233247	72.3059226998671	48.9050551973302
rs10808874	C	T	C	T	-0.167484	-0.00690523	0.80388		FALSE	FALSE	FALSE	ebi-a-GCST90016910	8	53705766	0.011967	14306	0.564484	Gut microbiota abundance (class Bacilli id.1673) || id:ebi-a-GCST90016910	Gut microbiota abundance (class Bacilli id.1673)	Gut microbiota abundance (class Bacilli id.1673) || ||	TRUE	igd	3.69267e-06	5734	0.0361896	8	53705766	ebi-a-GCST006636	|| id:ebi-a-GCST006636	TRUE	reported	igd	2	TRUE	0.00884483535824352	51.1510186114768	72.3059226998671	21.4180083353564
rs10989462	G	A	G	A	0.136064	-0.0130872	0.357274		FALSE	FALSE	FALSE	ebi-a-GCST90016910	9	104035906	0.0110111	14306	0.238847	Gut microbiota abundance (class Bacilli id.1673) || id:ebi-a-GCST90016910	Gut microbiota abundance (class Bacilli id.1673)	Gut microbiota abundance (class Bacilli id.1673) || ||	TRUE	igd	3.68477e-06	5734	0.0293976	9	104035906	ebi-a-GCST006636	|| id:ebi-a-GCST006636	TRUE	reported	igd	2	TRUE	0.00850244331032292	49.1539335885873	72.3059226998671	21.4221332130681
rs12030576	T	G	T	G	-0.197549	0.00185993	0.594897		FALSE	FALSE	FALSE	ebi-a-GCST90016910	1	115817221	0.0112334	14306	0.888413	Gut microbiota abundance (class Bacilli id.1673) || id:ebi-a-GCST90016910	Gut microbiota abundance (class Bacilli id.1673)	Gut microbiota abundance (class Bacilli id.1673) || ||	TRUE	igd	8.4879e-12	5734	0.0289236	1	115817221	ebi-a-GCST006636	|| id:ebi-a-GCST006636	TRUE	reported	igd	2	TRUE	0.0188099181211403	109.885	72.3059226998671	46.6492834910867
rs7653663	A	G	A	G	0.130907	0.0174634	0.486237		FALSE	FALSE	FALSE	ebi-a-GCST90016910	3	127475626	0.0148432	14306	0.238903	Gut microbiota abundance (class Bacilli id.1673) || id:ebi-a-GCST90016910	Gut microbiota abundance (class Bacilli id.1673)	Gut microbiota abundance (class Bacilli id.1673) || ||	TRUE	igd	3.6221e-06	5734	0.0282617	3	127475626	ebi-a-GCST006636	|| id:ebi-a-GCST006636	TRUE	reported	igd	2	TRUE	0.00856182927300667	49.5002178067119	72.3059226998671	21.4550324852956
rs9938265	G	A	G	A	-0.283406	-0.0110715	0.0654226		FALSE	FALSE	FALSE	ebi-a-GCST90016910	16	9905841	0.0120643	14306	0.383325	Gut microbiota abundance (class Bacilli id.1673) || id:ebi-a-GCST90016910	Gut microbiota abundance (class Bacilli id.1673)	Gut microbiota abundance (class Bacilli id.1673) || ||	TRUE	igd	2.7077e-07	5734	0.0551081	16	9905841	ebi-a-GCST006636	|| id:ebi-a-GCST006636	TRUE	reported	igd	2	TRUE	0.00982180146072506	56.8570041795795	72.3059226998671	26.4476570871308
rs10167914	G	A	G	A	-0.227883	-0.00764098	0.738617		FALSE	FALSE	FALSE	ebi-a-GCST90016911	2	113563361	0.0113537	14306	0.483031	Gut microbiota abundance (class Bacteroidia id.912) || id:ebi-a-GCST90016911	Gut microbiota abundance (class Bacteroidia id.912)	Gut microbiota abundance (class Bacteroidia id.912) || ||	TRUE	igd	2.68658e-12	5734	0.0325863	2	113563361	ebi-a-GCST006636	|| id:ebi-a-GCST006636	TRUE	reported	igd	2	TRUE	0.0200516672644277	117.287976233247	72.3059226998671	48.9050551973302
rs10808874	C	T	C	T	-0.167484	0.0354724	0.80388		FALSE	FALSE	FALSE	ebi-a-GCST90016911	8	53705766	0.0116491	14306	0.00227667	Gut microbiota abundance (class Bacteroidia id.912) || id:ebi-a-GCST90016911	Gut microbiota abundance (class Bacteroidia id.912)	Gut microbiota abundance (class Bacteroidia id.912) || ||	TRUE	igd	3.69267e-06	5734	0.0361896	8	53705766	ebi-a-GCST006636	|| id:ebi-a-GCST006636	TRUE	reported	igd	2	TRUE	0.00884483535824352	51.1510186114768	72.3059226998671	21.4180083353564
rs10989462	G	A	G	A	0.136064	-0.0142252	0.357274		FALSE	FALSE	FALSE	ebi-a-GCST90016911	9	104035906	0.0107164	14306	0.183767	Gut microbiota abundance (class Bacteroidia id.912) || id:ebi-a-GCST90016911	Gut microbiota abundance (class Bacteroidia id.912)	Gut microbiota abundance (class Bacteroidia id.912) || ||	TRUE	igd	3.68477e-06	5734	0.0293976	9	104035906	ebi-a-GCST006636	|| id:ebi-a-GCST006636	TRUE	reported	igd	2	TRUE	0.00850244331032292	49.1539335885873	72.3059226998671	21.4221332130681
rs12030576	T	G	T	G	-0.197549	-0.0157997	0.594897		FALSE	FALSE	FALSE	ebi-a-GCST90016911	1	115817221	0.010932	14306	0.146317	Gut microbiota abundance (class Bacteroidia id.912) || id:ebi-a-GCST90016911	Gut microbiota abundance (class Bacteroidia id.912)	Gut microbiota abundance (class Bacteroidia id.912) || ||	TRUE	igd	8.4879e-12	5734	0.0289236	1	115817221	ebi-a-GCST006636	|| id:ebi-a-GCST006636	TRUE	reported	igd	2	TRUE	0.0188099181211403	109.885	72.3059226998671	46.6492834910867
rs7653663	A	G	A	G	0.130907	-0.00670677	0.486237		FALSE	FALSE	FALSE	ebi-a-GCST90016911	3	127475626	0.0144446	14306	0.666685	Gut microbiota abundance (class Bacteroidia id.912) || id:ebi-a-GCST90016911	Gut microbiota abundance (class Bacteroidia id.912)	Gut microbiota abundance (class Bacteroidia id.912) || ||	TRUE	igd	3.6221e-06	5734	0.0282617	3	127475626	ebi-a-GCST006636	|| id:ebi-a-GCST006636	TRUE	reported	igd	2	TRUE	0.00856182927300667	49.5002178067119	72.3059226998671	21.4550324852956
rs9938265	G	A	G	A	-0.283406	0.0104116	0.0654226		FALSE	FALSE	FALSE	ebi-a-GCST90016911	16	9905841	0.011748	14306	0.404911	Gut microbiota abundance (class Bacteroidia id.912) || id:ebi-a-GCST90016911	Gut microbiota abundance (class Bacteroidia id.912)	Gut microbiota abundance (class Bacteroidia id.912) || ||	TRUE	igd	2.7077e-07	5734	0.0551081	16	9905841	ebi-a-GCST006636	|| id:ebi-a-GCST006636	TRUE	reported	igd	2	TRUE	0.00982180146072506	56.8570041795795	72.3059226998671	26.4476570871308
rs10167914	G	A	G	A	-0.227883	-0.000724184	0.738617		FALSE	FALSE	FALSE	ebi-a-GCST90016912	2	113563361	0.0117343	14306	0.935411	Gut microbiota abundance (class Betaproteobacteria id.2867) || id:ebi-a-GCST90016912	Gut microbiota abundance (class Betaproteobacteria id.2867)	Gut microbiota abundance (class Betaproteobacteria id.2867) || ||	TRUE	igd	2.68658e-12	5734	0.0325863	2	113563361	ebi-a-GCST006636	|| id:ebi-a-GCST006636	TRUE	reported	igd	2	TRUE	0.0200516672644277	117.287976233247	72.3059226998671	48.9050551973302
rs10808874	C	T	C	T	-0.167484	0.0179041	0.80388		FALSE	FALSE	FALSE	ebi-a-GCST90016912	8	53705766	0.0120511	14306	0.127565	Gut microbiota abundance (class Betaproteobacteria id.2867) || id:ebi-a-GCST90016912	Gut microbiota abundance (class Betaproteobacteria id.2867)	Gut microbiota abundance (class Betaproteobacteria id.2867) || ||	TRUE	igd	3.69267e-06	5734	0.0361896	8	53705766	ebi-a-GCST006636	|| id:ebi-a-GCST006636	TRUE	reported	igd	2	TRUE	0.00884483535824352	51.1510186114768	72.3059226998671	21.4180083353564
rs10989462	G	A	G	A	0.136064	-0.0279171	0.357274		FALSE	FALSE	FALSE	ebi-a-GCST90016912	9	104035906	0.0110761	14306	0.0126165	Gut microbiota abundance (class Betaproteobacteria id.2867) || id:ebi-a-GCST90016912	Gut microbiota abundance (class Betaproteobacteria id.2867)	Gut microbiota abundance (class Betaproteobacteria id.2867) || ||	TRUE	igd	3.68477e-06	5734	0.0293976	9	104035906	ebi-a-GCST006636	|| id:ebi-a-GCST006636	TRUE	reported	igd	2	TRUE	0.00850244331032292	49.1539335885873	72.3059226998671	21.4221332130681
rs12030576	T	G	T	G	-0.197549	-0.000763076	0.594897		FALSE	FALSE	FALSE	ebi-a-GCST90016912	1	115817221	0.0113018	14306	0.963946	Gut microbiota abundance (class Betaproteobacteria id.2867) || id:ebi-a-GCST90016912	Gut microbiota abundance (class Betaproteobacteria id.2867)	Gut microbiota abundance (class Betaproteobacteria id.2867) || ||	TRUE	igd	8.4879e-12	5734	0.0289236	1	115817221	ebi-a-GCST006636	|| id:ebi-a-GCST006636	TRUE	reported	igd	2	TRUE	0.0188099181211403	109.885	72.3059226998671	46.6492834910867
rs7653663	A	G	A	G	0.130907	0.00340074	0.486237		FALSE	FALSE	FALSE	ebi-a-GCST90016912	3	127475626	0.0149396	14306	0.753565	Gut microbiota abundance (class Betaproteobacteria id.2867) || id:ebi-a-GCST90016912	Gut microbiota abundance (class Betaproteobacteria id.2867)	Gut microbiota abundance (class Betaproteobacteria id.2867) || ||	TRUE	igd	3.6221e-06	5734	0.0282617	3	127475626	ebi-a-GCST006636	|| id:ebi-a-GCST006636	TRUE	reported	igd	2	TRUE	0.00856182927300667	49.5002178067119	72.3059226998671	21.4550324852956
rs9938265	G	A	G	A	-0.283406	-0.000802192	0.0654226		FALSE	FALSE	FALSE	ebi-a-GCST90016912	16	9905841	0.0121439	14306	0.965345	Gut microbiota abundance (class Betaproteobacteria id.2867) || id:ebi-a-GCST90016912	Gut microbiota abundance (class Betaproteobacteria id.2867)	Gut microbiota abundance (class Betaproteobacteria id.2867) || ||	TRUE	igd	2.7077e-07	5734	0.0551081	16	9905841	ebi-a-GCST006636	|| id:ebi-a-GCST006636	TRUE	reported	igd	2	TRUE	0.00982180146072506	56.8570041795795	72.3059226998671	26.4476570871308
rs10167914	G	A	G	A	-0.227883	0.00951523	0.738617		FALSE	FALSE	FALSE	ebi-a-GCST90016913	2	113563361	0.0113508	14306	0.402174	Gut microbiota abundance (class Clostridia id.1859) || id:ebi-a-GCST90016913	Gut microbiota abundance (class Clostridia id.1859)	Gut microbiota abundance (class Clostridia id.1859) || ||	TRUE	igd	2.68658e-12	5734	0.0325863	2	113563361	ebi-a-GCST006636	|| id:ebi-a-GCST006636	TRUE	reported	igd	2	TRUE	0.0200516672644277	117.287976233247	72.3059226998671	48.9050551973302
rs10808874	C	T	C	T	-0.167484	-0.00988346	0.80388		FALSE	FALSE	FALSE	ebi-a-GCST90016913	8	53705766	0.0116516	14306	0.40303	Gut microbiota abundance (class Clostridia id.1859) || id:ebi-a-GCST90016913	Gut microbiota abundance (class Clostridia id.1859)	Gut microbiota abundance (class Clostridia id.1859) || ||	TRUE	igd	3.69267e-06	5734	0.0361896	8	53705766	ebi-a-GCST006636	|| id:ebi-a-GCST006636	TRUE	reported	igd	2	TRUE	0.00884483535824352	51.1510186114768	72.3059226998671	21.4180083353564
rs10989462	G	A	G	A	0.136064	-0.00483222	0.357274		FALSE	FALSE	FALSE	ebi-a-GCST90016913	9	104035906	0.0107153	14306	0.637203	Gut microbiota abundance (class Clostridia id.1859) || id:ebi-a-GCST90016913	Gut microbiota abundance (class Clostridia id.1859)	Gut microbiota abundance (class Clostridia id.1859) || ||	TRUE	igd	3.68477e-06	5734	0.0293976	9	104035906	ebi-a-GCST006636	|| id:ebi-a-GCST006636	TRUE	reported	igd	2	TRUE	0.00850244331032292	49.1539335885873	72.3059226998671	21.4221332130681
rs12030576	T	G	T	G	-0.197549	0.00907803	0.594897		FALSE	FALSE	FALSE	ebi-a-GCST90016913	1	115817221	0.0109331	14306	0.39654	Gut microbiota abundance (class Clostridia id.1859) || id:ebi-a-GCST90016913	Gut microbiota abundance (class Clostridia id.1859)	Gut microbiota abundance (class Clostridia id.1859) || ||	TRUE	igd	8.4879e-12	5734	0.0289236	1	115817221	ebi-a-GCST006636	|| id:ebi-a-GCST006636	TRUE	reported	igd	2	TRUE	0.0188099181211403	109.885	72.3059226998671	46.6492834910867
rs7653663	A	G	A	G	0.130907	-0.00535927	0.486237		FALSE	FALSE	FALSE	ebi-a-GCST90016913	3	127475626	0.0144444	14306	0.702213	Gut microbiota abundance (class Clostridia id.1859) || id:ebi-a-GCST90016913	Gut microbiota abundance (class Clostridia id.1859)	Gut microbiota abundance (class Clostridia id.1859) || ||	TRUE	igd	3.6221e-06	5734	0.0282617	3	127475626	ebi-a-GCST006636	|| id:ebi-a-GCST006636	TRUE	reported	igd	2	TRUE	0.00856182927300667	49.5002178067119	72.3059226998671	21.4550324852956
rs9938265	G	A	G	A	-0.283406	-0.000269406	0.0654226		FALSE	FALSE	FALSE	ebi-a-GCST90016913	16	9905841	0.0117477	14306	0.937469	Gut microbiota abundance (class Clostridia id.1859) || id:ebi-a-GCST90016913	Gut microbiota abundance (class Clostridia id.1859)	Gut microbiota abundance (class Clostridia id.1859) || ||	TRUE	igd	2.7077e-07	5734	0.0551081	16	9905841	ebi-a-GCST006636	|| id:ebi-a-GCST006636	TRUE	reported	igd	2	TRUE	0.00982180146072506	56.8570041795795	72.3059226998671	26.4476570871308
rs10167914	G	A	G	A	-0.227883	-0.00576129	0.738617		FALSE	FALSE	FALSE	ebi-a-GCST90016914	2	113563361	0.011542	14306	0.606537	Gut microbiota abundance (class Coriobacteriia id.809) || id:ebi-a-GCST90016914	Gut microbiota abundance (class Coriobacteriia id.809)	Gut microbiota abundance (class Coriobacteriia id.809) || ||	TRUE	igd	2.68658e-12	5734	0.0325863	2	113563361	ebi-a-GCST006636	|| id:ebi-a-GCST006636	TRUE	reported	igd	2	TRUE	0.0200516672644277	117.287976233247	72.3059226998671	48.9050551973302
rs10808874	C	T	C	T	-0.167484	-0.0100966	0.80388		FALSE	FALSE	FALSE	ebi-a-GCST90016914	8	53705766	0.0118688	14306	0.385672	Gut microbiota abundance (class Coriobacteriia id.809) || id:ebi-a-GCST90016914	Gut microbiota abundance (class Coriobacteriia id.809)	Gut microbiota abundance (class Coriobacteriia id.809) || ||	TRUE	igd	3.69267e-06	5734	0.0361896	8	53705766	ebi-a-GCST006636	|| id:ebi-a-GCST006636	TRUE	reported	igd	2	TRUE	0.00884483535824352	51.1510186114768	72.3059226998671	21.4180083353564
rs10989462	G	A	G	A	0.136064	0.00402286	0.357274		FALSE	FALSE	FALSE	ebi-a-GCST90016914	9	104035906	0.0108981	14306	0.704841	Gut microbiota abundance (class Coriobacteriia id.809) || id:ebi-a-GCST90016914	Gut microbiota abundance (class Coriobacteriia id.809)	Gut microbiota abundance (class Coriobacteriia id.809) || ||	TRUE	igd	3.68477e-06	5734	0.0293976	9	104035906	ebi-a-GCST006636	|| id:ebi-a-GCST006636	TRUE	reported	igd	2	TRUE	0.00850244331032292	49.1539335885873	72.3059226998671	21.4221332130681
rs12030576	T	G	T	G	-0.197549	-0.0127582	0.594897		FALSE	FALSE	FALSE	ebi-a-GCST90016914	1	115817221	0.0111357	14306	0.252877	Gut microbiota abundance (class Coriobacteriia id.809) || id:ebi-a-GCST90016914	Gut microbiota abundance (class Coriobacteriia id.809)	Gut microbiota abundance (class Coriobacteriia id.809) || ||	TRUE	igd	8.4879e-12	5734	0.0289236	1	115817221	ebi-a-GCST006636	|| id:ebi-a-GCST006636	TRUE	reported	igd	2	TRUE	0.0188099181211403	109.885	72.3059226998671	46.6492834910867
rs7653663	A	G	A	G	0.130907	0.0124127	0.486237		FALSE	FALSE	FALSE	ebi-a-GCST90016914	3	127475626	0.01472	14306	0.371795	Gut microbiota abundance (class Coriobacteriia id.809) || id:ebi-a-GCST90016914	Gut microbiota abundance (class Coriobacteriia id.809)	Gut microbiota abundance (class Coriobacteriia id.809) || ||	TRUE	igd	3.6221e-06	5734	0.0282617	3	127475626	ebi-a-GCST006636	|| id:ebi-a-GCST006636	TRUE	reported	igd	2	TRUE	0.00856182927300667	49.5002178067119	72.3059226998671	21.4550324852956
rs9938265	G	A	G	A	-0.283406	0.00763059	0.0654226		FALSE	FALSE	FALSE	ebi-a-GCST90016914	16	9905841	0.0119492	14306	0.494429	Gut microbiota abundance (class Coriobacteriia id.809) || id:ebi-a-GCST90016914	Gut microbiota abundance (class Coriobacteriia id.809)	Gut microbiota abundance (class Coriobacteriia id.809) || ||	TRUE	igd	2.7077e-07	5734	0.0551081	16	9905841	ebi-a-GCST006636	|| id:ebi-a-GCST006636	TRUE	reported	igd	2	TRUE	0.00982180146072506	56.8570041795795	72.3059226998671	26.4476570871308
rs10167914	G	A	G	A	-0.227883	0.00235215	0.738617		FALSE	FALSE	FALSE	ebi-a-GCST90016915	2	113563361	0.0124793	14306	0.816116	Gut microbiota abundance (class Deltaproteobacteria id.3087) || id:ebi-a-GCST90016915	Gut microbiota abundance (class Deltaproteobacteria id.3087)	Gut microbiota abundance (class Deltaproteobacteria id.3087) || ||	TRUE	igd	2.68658e-12	5734	0.0325863	2	113563361	ebi-a-GCST006636	|| id:ebi-a-GCST006636	TRUE	reported	igd	2	TRUE	0.0200516672644277	117.287976233247	72.3059226998671	48.9050551973302
rs10808874	C	T	C	T	-0.167484	0.0114375	0.80388		FALSE	FALSE	FALSE	ebi-a-GCST90016915	8	53705766	0.0128173	14306	0.390388	Gut microbiota abundance (class Deltaproteobacteria id.3087) || id:ebi-a-GCST90016915	Gut microbiota abundance (class Deltaproteobacteria id.3087)	Gut microbiota abundance (class Deltaproteobacteria id.3087) || ||	TRUE	igd	3.69267e-06	5734	0.0361896	8	53705766	ebi-a-GCST006636	|| id:ebi-a-GCST006636	TRUE	reported	igd	2	TRUE	0.00884483535824352	51.1510186114768	72.3059226998671	21.4180083353564
rs10989462	G	A	G	A	0.136064	-0.00717735	0.357274		FALSE	FALSE	FALSE	ebi-a-GCST90016915	9	104035906	0.0117791	14306	0.542859	Gut microbiota abundance (class Deltaproteobacteria id.3087) || id:ebi-a-GCST90016915	Gut microbiota abundance (class Deltaproteobacteria id.3087)	Gut microbiota abundance (class Deltaproteobacteria id.3087) || ||	TRUE	igd	3.68477e-06	5734	0.0293976	9	104035906	ebi-a-GCST006636	|| id:ebi-a-GCST006636	TRUE	reported	igd	2	TRUE	0.00850244331032292	49.1539335885873	72.3059226998671	21.4221332130681
rs12030576	T	G	T	G	-0.197549	-0.0146976	0.594897		FALSE	FALSE	FALSE	ebi-a-GCST90016915	1	115817221	0.0120222	14306	0.22615	Gut microbiota abundance (class Deltaproteobacteria id.3087) || id:ebi-a-GCST90016915	Gut microbiota abundance (class Deltaproteobacteria id.3087)	Gut microbiota abundance (class Deltaproteobacteria id.3087) || ||	TRUE	igd	8.4879e-12	5734	0.0289236	1	115817221	ebi-a-GCST006636	|| id:ebi-a-GCST006636	TRUE	reported	igd	2	TRUE	0.0188099181211403	109.885	72.3059226998671	46.6492834910867
rs7653663	A	G	A	G	0.130907	0.00638022	0.486237		FALSE	FALSE	FALSE	ebi-a-GCST90016915	3	127475626	0.0159002	14306	0.554972	Gut microbiota abundance (class Deltaproteobacteria id.3087) || id:ebi-a-GCST90016915	Gut microbiota abundance (class Deltaproteobacteria id.3087)	Gut microbiota abundance (class Deltaproteobacteria id.3087) || ||	TRUE	igd	3.6221e-06	5734	0.0282617	3	127475626	ebi-a-GCST006636	|| id:ebi-a-GCST006636	TRUE	reported	igd	2	TRUE	0.00856182927300667	49.5002178067119	72.3059226998671	21.4550324852956
rs9938265	G	A	G	A	-0.283406	0.00551355	0.0654226		FALSE	FALSE	FALSE	ebi-a-GCST90016915	16	9905841	0.0129089	14306	0.70501	Gut microbiota abundance (class Deltaproteobacteria id.3087) || id:ebi-a-GCST90016915	Gut microbiota abundance (class Deltaproteobacteria id.3087)	Gut microbiota abundance (class Deltaproteobacteria id.3087) || ||	TRUE	igd	2.7077e-07	5734	0.0551081	16	9905841	ebi-a-GCST006636	|| id:ebi-a-GCST006636	TRUE	reported	igd	2	TRUE	0.00982180146072506	56.8570041795795	72.3059226998671	26.4476570871308
rs10167914	G	A	G	A	-0.227883	-0.0240745	0.738617		FALSE	FALSE	FALSE	ebi-a-GCST90016916	2	113563361	0.0113859	14306	0.0345144	Gut microbiota abundance (class Erysipelotrichia id.2147) || id:ebi-a-GCST90016916	Gut microbiota abundance (class Erysipelotrichia id.2147)	Gut microbiota abundance (class Erysipelotrichia id.2147) || ||	TRUE	igd	2.68658e-12	5734	0.0325863	2	113563361	ebi-a-GCST006636	|| id:ebi-a-GCST006636	TRUE	reported	igd	2	TRUE	0.0200516672644277	117.287976233247	72.3059226998671	48.9050551973302
rs10808874	C	T	C	T	-0.167484	-0.0108149	0.80388		FALSE	FALSE	FALSE	ebi-a-GCST90016916	8	53705766	0.0116914	14306	0.358356	Gut microbiota abundance (class Erysipelotrichia id.2147) || id:ebi-a-GCST90016916	Gut microbiota abundance (class Erysipelotrichia id.2147)	Gut microbiota abundance (class Erysipelotrichia id.2147) || ||	TRUE	igd	3.69267e-06	5734	0.0361896	8	53705766	ebi-a-GCST006636	|| id:ebi-a-GCST006636	TRUE	reported	igd	2	TRUE	0.00884483535824352	51.1510186114768	72.3059226998671	21.4180083353564
rs10989462	G	A	G	A	0.136064	0.00600638	0.357274		FALSE	FALSE	FALSE	ebi-a-GCST90016916	9	104035906	0.0107518	14306	0.577593	Gut microbiota abundance (class Erysipelotrichia id.2147) || id:ebi-a-GCST90016916	Gut microbiota abundance (class Erysipelotrichia id.2147)	Gut microbiota abundance (class Erysipelotrichia id.2147) || ||	TRUE	igd	3.68477e-06	5734	0.0293976	9	104035906	ebi-a-GCST006636	|| id:ebi-a-GCST006636	TRUE	reported	igd	2	TRUE	0.00850244331032292	49.1539335885873	72.3059226998671	21.4221332130681
rs12030576	T	G	T	G	-0.197549	0.00904165	0.594897		FALSE	FALSE	FALSE	ebi-a-GCST90016916	1	115817221	0.01097	14306	0.413694	Gut microbiota abundance (class Erysipelotrichia id.2147) || id:ebi-a-GCST90016916	Gut microbiota abundance (class Erysipelotrichia id.2147)	Gut microbiota abundance (class Erysipelotrichia id.2147) || ||	TRUE	igd	8.4879e-12	5734	0.0289236	1	115817221	ebi-a-GCST006636	|| id:ebi-a-GCST006636	TRUE	reported	igd	2	TRUE	0.0188099181211403	109.885	72.3059226998671	46.6492834910867
rs7653663	A	G	A	G	0.130907	0.0022899	0.486237		FALSE	FALSE	FALSE	ebi-a-GCST90016916	3	127475626	0.0144966	14306	0.810004	Gut microbiota abundance (class Erysipelotrichia id.2147) || id:ebi-a-GCST90016916	Gut microbiota abundance (class Erysipelotrichia id.2147)	Gut microbiota abundance (class Erysipelotrichia id.2147) || ||	TRUE	igd	3.6221e-06	5734	0.0282617	3	127475626	ebi-a-GCST006636	|| id:ebi-a-GCST006636	TRUE	reported	igd	2	TRUE	0.00856182927300667	49.5002178067119	72.3059226998671	21.4550324852956
rs9938265	G	A	G	A	-0.283406	-0.0192279	0.0654226		FALSE	FALSE	FALSE	ebi-a-GCST90016916	16	9905841	0.0117857	14306	0.108981	Gut microbiota abundance (class Erysipelotrichia id.2147) || id:ebi-a-GCST90016916	Gut microbiota abundance (class Erysipelotrichia id.2147)	Gut microbiota abundance (class Erysipelotrichia id.2147) || ||	TRUE	igd	2.7077e-07	5734	0.0551081	16	9905841	ebi-a-GCST006636	|| id:ebi-a-GCST006636	TRUE	reported	igd	2	TRUE	0.00982180146072506	56.8570041795795	72.3059226998671	26.4476570871308
rs10167914	G	A	G	A	-0.227883	-0.00501389	0.738617		FALSE	FALSE	FALSE	ebi-a-GCST90016917	2	113563361	0.0121456	14306	0.659263	Gut microbiota abundance (class Gammaproteobacteria id.3303) || id:ebi-a-GCST90016917	Gut microbiota abundance (class Gammaproteobacteria id.3303)	Gut microbiota abundance (class Gammaproteobacteria id.3303) || ||	TRUE	igd	2.68658e-12	5734	0.0325863	2	113563361	ebi-a-GCST006636	|| id:ebi-a-GCST006636	TRUE	reported	igd	2	TRUE	0.0200516672644277	117.287976233247	72.3059226998671	48.9050551973302
rs10808874	C	T	C	T	-0.167484	0.0116174	0.80388		FALSE	FALSE	FALSE	ebi-a-GCST90016917	8	53705766	0.0124674	14306	0.36364	Gut microbiota abundance (class Gammaproteobacteria id.3303) || id:ebi-a-GCST90016917	Gut microbiota abundance (class Gammaproteobacteria id.3303)	Gut microbiota abundance (class Gammaproteobacteria id.3303) || ||	TRUE	igd	3.69267e-06	5734	0.0361896	8	53705766	ebi-a-GCST006636	|| id:ebi-a-GCST006636	TRUE	reported	igd	2	TRUE	0.00884483535824352	51.1510186114768	72.3059226998671	21.4180083353564
rs10989462	G	A	G	A	0.136064	-0.00400706	0.357274		FALSE	FALSE	FALSE	ebi-a-GCST90016917	9	104035906	0.0114645	14306	0.719681	Gut microbiota abundance (class Gammaproteobacteria id.3303) || id:ebi-a-GCST90016917	Gut microbiota abundance (class Gammaproteobacteria id.3303)	Gut microbiota abundance (class Gammaproteobacteria id.3303) || ||	TRUE	igd	3.68477e-06	5734	0.0293976	9	104035906	ebi-a-GCST006636	|| id:ebi-a-GCST006636	TRUE	reported	igd	2	TRUE	0.00850244331032292	49.1539335885873	72.3059226998671	21.4221332130681
rs12030576	T	G	T	G	-0.197549	0.00867551	0.594897		FALSE	FALSE	FALSE	ebi-a-GCST90016917	1	115817221	0.0116908	14306	0.466649	Gut microbiota abundance (class Gammaproteobacteria id.3303) || id:ebi-a-GCST90016917	Gut microbiota abundance (class Gammaproteobacteria id.3303)	Gut microbiota abundance (class Gammaproteobacteria id.3303) || ||	TRUE	igd	8.4879e-12	5734	0.0289236	1	115817221	ebi-a-GCST006636	|| id:ebi-a-GCST006636	TRUE	reported	igd	2	TRUE	0.0188099181211403	109.885	72.3059226998671	46.6492834910867
rs7653663	A	G	A	G	0.130907	-0.0295466	0.486237		FALSE	FALSE	FALSE	ebi-a-GCST90016917	3	127475626	0.0154111	14306	0.0447476	Gut microbiota abundance (class Gammaproteobacteria id.3303) || id:ebi-a-GCST90016917	Gut microbiota abundance (class Gammaproteobacteria id.3303)	Gut microbiota abundance (class Gammaproteobacteria id.3303) || ||	TRUE	igd	3.6221e-06	5734	0.0282617	3	127475626	ebi-a-GCST006636	|| id:ebi-a-GCST006636	TRUE	reported	igd	2	TRUE	0.00856182927300667	49.5002178067119	72.3059226998671	21.4550324852956
rs9938265	G	A	G	A	-0.283406	0.0185719	0.0654226		FALSE	FALSE	FALSE	ebi-a-GCST90016917	16	9905841	0.012582	14306	0.12899	Gut microbiota abundance (class Gammaproteobacteria id.3303) || id:ebi-a-GCST90016917	Gut microbiota abundance (class Gammaproteobacteria id.3303)	Gut microbiota abundance (class Gammaproteobacteria id.3303) || ||	TRUE	igd	2.7077e-07	5734	0.0551081	16	9905841	ebi-a-GCST006636	|| id:ebi-a-GCST006636	TRUE	reported	igd	2	TRUE	0.00982180146072506	56.8570041795795	72.3059226998671	26.4476570871308
rs10167914	G	A	G	A	-0.227883	0.0378251	0.738617		FALSE	FALSE	FALSE	ebi-a-GCST90016918	2	113563361	0.0223815	14306	0.0874057	Gut microbiota abundance (class Lentisphaeria id.2250) || id:ebi-a-GCST90016918	Gut microbiota abundance (class Lentisphaeria id.2250)	Gut microbiota abundance (class Lentisphaeria id.2250) || ||	TRUE	igd	2.68658e-12	5734	0.0325863	2	113563361	ebi-a-GCST006636	|| id:ebi-a-GCST006636	TRUE	reported	igd	2	TRUE	0.0200516672644277	117.287976233247	72.3059226998671	48.9050551973302
rs10808874	C	T	C	T	-0.167484	0.0044334	0.80388		FALSE	FALSE	FALSE	ebi-a-GCST90016918	8	53705766	0.022862	14306	0.87027	Gut microbiota abundance (class Lentisphaeria id.2250) || id:ebi-a-GCST90016918	Gut microbiota abundance (class Lentisphaeria id.2250)	Gut microbiota abundance (class Lentisphaeria id.2250) || ||	TRUE	igd	3.69267e-06	5734	0.0361896	8	53705766	ebi-a-GCST006636	|| id:ebi-a-GCST006636	TRUE	reported	igd	2	TRUE	0.00884483535824352	51.1510186114768	72.3059226998671	21.4180083353564
rs10989462	G	A	G	A	0.136064	0.00406769	0.357274		FALSE	FALSE	FALSE	ebi-a-GCST90016918	9	104035906	0.0210905	14306	0.820687	Gut microbiota abundance (class Lentisphaeria id.2250) || id:ebi-a-GCST90016918	Gut microbiota abundance (class Lentisphaeria id.2250)	Gut microbiota abundance (class Lentisphaeria id.2250) || ||	TRUE	igd	3.68477e-06	5734	0.0293976	9	104035906	ebi-a-GCST006636	|| id:ebi-a-GCST006636	TRUE	reported	igd	2	TRUE	0.00850244331032292	49.1539335885873	72.3059226998671	21.4221332130681
rs12030576	T	G	T	G	-0.197549	-0.018566	0.594897		FALSE	FALSE	FALSE	ebi-a-GCST90016918	1	115817221	0.0214657	14306	0.361822	Gut microbiota abundance (class Lentisphaeria id.2250) || id:ebi-a-GCST90016918	Gut microbiota abundance (class Lentisphaeria id.2250)	Gut microbiota abundance (class Lentisphaeria id.2250) || ||	TRUE	igd	8.4879e-12	5734	0.0289236	1	115817221	ebi-a-GCST006636	|| id:ebi-a-GCST006636	TRUE	reported	igd	2	TRUE	0.0188099181211403	109.885	72.3059226998671	46.6492834910867
rs7653663	A	G	A	G	0.130907	0.0182932	0.486237		FALSE	FALSE	FALSE	ebi-a-GCST90016918	3	127475626	0.0285405	14306	0.434123	Gut microbiota abundance (class Lentisphaeria id.2250) || id:ebi-a-GCST90016918	Gut microbiota abundance (class Lentisphaeria id.2250)	Gut microbiota abundance (class Lentisphaeria id.2250) || ||	TRUE	igd	3.6221e-06	5734	0.0282617	3	127475626	ebi-a-GCST006636	|| id:ebi-a-GCST006636	TRUE	reported	igd	2	TRUE	0.00856182927300667	49.5002178067119	72.3059226998671	21.4550324852956
rs9938265	G	A	G	A	-0.283406	0.00781807	0.0654226		FALSE	FALSE	FALSE	ebi-a-GCST90016918	16	9905841	0.0229534	14306	0.721656	Gut microbiota abundance (class Lentisphaeria id.2250) || id:ebi-a-GCST90016918	Gut microbiota abundance (class Lentisphaeria id.2250)	Gut microbiota abundance (class Lentisphaeria id.2250) || ||	TRUE	igd	2.7077e-07	5734	0.0551081	16	9905841	ebi-a-GCST006636	|| id:ebi-a-GCST006636	TRUE	reported	igd	2	TRUE	0.00982180146072506	56.8570041795795	72.3059226998671	26.4476570871308
rs10167914	G	A	G	A	-0.227883	-0.00491692	0.738617		FALSE	FALSE	FALSE	ebi-a-GCST90016919	2	113563361	0.0200765	14306	0.811904	Gut microbiota abundance (class Melainabacteria id.1589) || id:ebi-a-GCST90016919	Gut microbiota abundance (class Melainabacteria id.1589)	Gut microbiota abundance (class Melainabacteria id.1589) || ||	TRUE	igd	2.68658e-12	5734	0.0325863	2	113563361	ebi-a-GCST006636	|| id:ebi-a-GCST006636	TRUE	reported	igd	2	TRUE	0.0200516672644277	117.287976233247	72.3059226998671	48.9050551973302
rs10808874	C	T	C	T	-0.167484	0.00209749	0.80388		FALSE	FALSE	FALSE	ebi-a-GCST90016919	8	53705766	0.0204442	14306	0.950993	Gut microbiota abundance (class Melainabacteria id.1589) || id:ebi-a-GCST90016919	Gut microbiota abundance (class Melainabacteria id.1589)	Gut microbiota abundance (class Melainabacteria id.1589) || ||	TRUE	igd	3.69267e-06	5734	0.0361896	8	53705766	ebi-a-GCST006636	|| id:ebi-a-GCST006636	TRUE	reported	igd	2	TRUE	0.00884483535824352	51.1510186114768	72.3059226998671	21.4180083353564
rs10989462	G	A	G	A	0.136064	-0.0176971	0.357274		FALSE	FALSE	FALSE	ebi-a-GCST90016919	9	104035906	0.0188885	14306	0.347577	Gut microbiota abundance (class Melainabacteria id.1589) || id:ebi-a-GCST90016919	Gut microbiota abundance (class Melainabacteria id.1589)	Gut microbiota abundance (class Melainabacteria id.1589) || ||	TRUE	igd	3.68477e-06	5734	0.0293976	9	104035906	ebi-a-GCST006636	|| id:ebi-a-GCST006636	TRUE	reported	igd	2	TRUE	0.00850244331032292	49.1539335885873	72.3059226998671	21.4221332130681
rs12030576	T	G	T	G	-0.197549	0.00103432	0.594897		FALSE	FALSE	FALSE	ebi-a-GCST90016919	1	115817221	0.0193365	14306	0.954814	Gut microbiota abundance (class Melainabacteria id.1589) || id:ebi-a-GCST90016919	Gut microbiota abundance (class Melainabacteria id.1589)	Gut microbiota abundance (class Melainabacteria id.1589) || ||	TRUE	igd	8.4879e-12	5734	0.0289236	1	115817221	ebi-a-GCST006636	|| id:ebi-a-GCST006636	TRUE	reported	igd	2	TRUE	0.0188099181211403	109.885	72.3059226998671	46.6492834910867
rs7653663	A	G	A	G	0.130907	0.0476337	0.486237		FALSE	FALSE	FALSE	ebi-a-GCST90016919	3	127475626	0.0255783	14306	0.0505103	Gut microbiota abundance (class Melainabacteria id.1589) || id:ebi-a-GCST90016919	Gut microbiota abundance (class Melainabacteria id.1589)	Gut microbiota abundance (class Melainabacteria id.1589) || ||	TRUE	igd	3.6221e-06	5734	0.0282617	3	127475626	ebi-a-GCST006636	|| id:ebi-a-GCST006636	TRUE	reported	igd	2	TRUE	0.00856182927300667	49.5002178067119	72.3059226998671	21.4550324852956
rs9938265	G	A	G	A	-0.283406	0.00525441	0.0654226		FALSE	FALSE	FALSE	ebi-a-GCST90016919	16	9905841	0.0206197	14306	0.844314	Gut microbiota abundance (class Melainabacteria id.1589) || id:ebi-a-GCST90016919	Gut microbiota abundance (class Melainabacteria id.1589)	Gut microbiota abundance (class Melainabacteria id.1589) || ||	TRUE	igd	2.7077e-07	5734	0.0551081	16	9905841	ebi-a-GCST006636	|| id:ebi-a-GCST006636	TRUE	reported	igd	2	TRUE	0.00982180146072506	56.8570041795795	72.3059226998671	26.4476570871308
rs10167914	G	A	G	A	-0.227883	0.0330399	0.738617		FALSE	FALSE	FALSE	ebi-a-GCST90016920	2	113563361	0.025403	14306	0.19478	Gut microbiota abundance (class Methanobacteria id.119) || id:ebi-a-GCST90016920	Gut microbiota abundance (class Methanobacteria id.119)	Gut microbiota abundance (class Methanobacteria id.119) || ||	TRUE	igd	2.68658e-12	5734	0.0325863	2	113563361	ebi-a-GCST006636	|| id:ebi-a-GCST006636	TRUE	reported	igd	2	TRUE	0.0200516672644277	117.287976233247	72.3059226998671	48.9050551973302
rs10808874	C	T	C	T	-0.167484	0.0235262	0.80388		FALSE	FALSE	FALSE	ebi-a-GCST90016920	8	53705766	0.0256288	14306	0.340498	Gut microbiota abundance (class Methanobacteria id.119) || id:ebi-a-GCST90016920	Gut microbiota abundance (class Methanobacteria id.119)	Gut microbiota abundance (class Methanobacteria id.119) || ||	TRUE	igd	3.69267e-06	5734	0.0361896	8	53705766	ebi-a-GCST006636	|| id:ebi-a-GCST006636	TRUE	reported	igd	2	TRUE	0.00884483535824352	51.1510186114768	72.3059226998671	21.4180083353564
rs10989462	G	A	G	A	0.136064	0.035932	0.357274		FALSE	FALSE	FALSE	ebi-a-GCST90016920	9	104035906	0.0239074	14306	0.126758	Gut microbiota abundance (class Methanobacteria id.119) || id:ebi-a-GCST90016920	Gut microbiota abundance (class Methanobacteria id.119)	Gut microbiota abundance (class Methanobacteria id.119) || ||	TRUE	igd	3.68477e-06	5734	0.0293976	9	104035906	ebi-a-GCST006636	|| id:ebi-a-GCST006636	TRUE	reported	igd	2	TRUE	0.00850244331032292	49.1539335885873	72.3059226998671	21.4221332130681
rs12030576	T	G	T	G	-0.197549	0.0254405	0.594897		FALSE	FALSE	FALSE	ebi-a-GCST90016920	1	115817221	0.0244485	14306	0.323141	Gut microbiota abundance (class Methanobacteria id.119) || id:ebi-a-GCST90016920	Gut microbiota abundance (class Methanobacteria id.119)	Gut microbiota abundance (class Methanobacteria id.119) || ||	TRUE	igd	8.4879e-12	5734	0.0289236	1	115817221	ebi-a-GCST006636	|| id:ebi-a-GCST006636	TRUE	reported	igd	2	TRUE	0.0188099181211403	109.885	72.3059226998671	46.6492834910867
rs7653663	A	G	A	G	0.130907	-0.00794916	0.486237		FALSE	FALSE	FALSE	ebi-a-GCST90016920	3	127475626	0.0324589	14306	0.793714	Gut microbiota abundance (class Methanobacteria id.119) || id:ebi-a-GCST90016920	Gut microbiota abundance (class Methanobacteria id.119)	Gut microbiota abundance (class Methanobacteria id.119) || ||	TRUE	igd	3.6221e-06	5734	0.0282617	3	127475626	ebi-a-GCST006636	|| id:ebi-a-GCST006636	TRUE	reported	igd	2	TRUE	0.00856182927300667	49.5002178067119	72.3059226998671	21.4550324852956
rs9938265	G	A	G	A	-0.283406	-0.0301672	0.0654226		FALSE	FALSE	FALSE	ebi-a-GCST90016920	16	9905841	0.026034	14306	0.211789	Gut microbiota abundance (class Methanobacteria id.119) || id:ebi-a-GCST90016920	Gut microbiota abundance (class Methanobacteria id.119)	Gut microbiota abundance (class Methanobacteria id.119) || ||	TRUE	igd	2.7077e-07	5734	0.0551081	16	9905841	ebi-a-GCST006636	|| id:ebi-a-GCST006636	TRUE	reported	igd	2	TRUE	0.00982180146072506	56.8570041795795	72.3059226998671	26.4476570871308
rs10167914	G	A	G	A	-0.227883	0.013661	0.738617		FALSE	FALSE	FALSE	ebi-a-GCST90016921	2	113563361	0.0144263	14306	0.335223	Gut microbiota abundance (class Mollicutes id.3920) || id:ebi-a-GCST90016921	Gut microbiota abundance (class Mollicutes id.3920)	Gut microbiota abundance (class Mollicutes id.3920) || ||	TRUE	igd	2.68658e-12	5734	0.0325863	2	113563361	ebi-a-GCST006636	|| id:ebi-a-GCST006636	TRUE	reported	igd	2	TRUE	0.0200516672644277	117.287976233247	72.3059226998671	48.9050551973302
rs10808874	C	T	C	T	-0.167484	-0.0123487	0.80388		FALSE	FALSE	FALSE	ebi-a-GCST90016921	8	53705766	0.0147534	14306	0.411302	Gut microbiota abundance (class Mollicutes id.3920) || id:ebi-a-GCST90016921	Gut microbiota abundance (class Mollicutes id.3920)	Gut microbiota abundance (class Mollicutes id.3920) || ||	TRUE	igd	3.69267e-06	5734	0.0361896	8	53705766	ebi-a-GCST006636	|| id:ebi-a-GCST006636	TRUE	reported	igd	2	TRUE	0.00884483535824352	51.1510186114768	72.3059226998671	21.4180083353564
rs10989462	G	A	G	A	0.136064	-0.00346842	0.357274		FALSE	FALSE	FALSE	ebi-a-GCST90016921	9	104035906	0.0135971	14306	0.803282	Gut microbiota abundance (class Mollicutes id.3920) || id:ebi-a-GCST90016921	Gut microbiota abundance (class Mollicutes id.3920)	Gut microbiota abundance (class Mollicutes id.3920) || ||	TRUE	igd	3.68477e-06	5734	0.0293976	9	104035906	ebi-a-GCST006636	|| id:ebi-a-GCST006636	TRUE	reported	igd	2	TRUE	0.00850244331032292	49.1539335885873	72.3059226998671	21.4221332130681
rs12030576	T	G	T	G	-0.197549	-0.0100063	0.594897		FALSE	FALSE	FALSE	ebi-a-GCST90016921	1	115817221	0.0138854	14306	0.486472	Gut microbiota abundance (class Mollicutes id.3920) || id:ebi-a-GCST90016921	Gut microbiota abundance (class Mollicutes id.3920)	Gut microbiota abundance (class Mollicutes id.3920) || ||	TRUE	igd	8.4879e-12	5734	0.0289236	1	115817221	ebi-a-GCST006636	|| id:ebi-a-GCST006636	TRUE	reported	igd	2	TRUE	0.0188099181211403	109.885	72.3059226998671	46.6492834910867
rs7653663	A	G	A	G	0.130907	0.0164793	0.486237		FALSE	FALSE	FALSE	ebi-a-GCST90016921	3	127475626	0.0183133	14306	0.377816	Gut microbiota abundance (class Mollicutes id.3920) || id:ebi-a-GCST90016921	Gut microbiota abundance (class Mollicutes id.3920)	Gut microbiota abundance (class Mollicutes id.3920) || ||	TRUE	igd	3.6221e-06	5734	0.0282617	3	127475626	ebi-a-GCST006636	|| id:ebi-a-GCST006636	TRUE	reported	igd	2	TRUE	0.00856182927300667	49.5002178067119	72.3059226998671	21.4550324852956
rs9938265	G	A	G	A	-0.283406	-0.0115637	0.0654226		FALSE	FALSE	FALSE	ebi-a-GCST90016921	16	9905841	0.0148831	14306	0.429158	Gut microbiota abundance (class Mollicutes id.3920) || id:ebi-a-GCST90016921	Gut microbiota abundance (class Mollicutes id.3920)	Gut microbiota abundance (class Mollicutes id.3920) || ||	TRUE	igd	2.7077e-07	5734	0.0551081	16	9905841	ebi-a-GCST006636	|| id:ebi-a-GCST006636	TRUE	reported	igd	2	TRUE	0.00982180146072506	56.8570041795795	72.3059226998671	26.4476570871308
rs10167914	G	A	G	A	-0.227883	-0.00928138	0.738617		FALSE	FALSE	FALSE	ebi-a-GCST90016922	2	113563361	0.011401	14306	0.428853	Gut microbiota abundance (class Negativicutes id.2164) || id:ebi-a-GCST90016922	Gut microbiota abundance (class Negativicutes id.2164)	Gut microbiota abundance (class Negativicutes id.2164) || ||	TRUE	igd	2.68658e-12	5734	0.0325863	2	113563361	ebi-a-GCST006636	|| id:ebi-a-GCST006636	TRUE	reported	igd	2	TRUE	0.0200516672644277	117.287976233247	72.3059226998671	48.9050551973302
rs10808874	C	T	C	T	-0.167484	0.00876363	0.80388		FALSE	FALSE	FALSE	ebi-a-GCST90016922	8	53705766	0.0117072	14306	0.455187	Gut microbiota abundance (class Negativicutes id.2164) || id:ebi-a-GCST90016922	Gut microbiota abundance (class Negativicutes id.2164)	Gut microbiota abundance (class Negativicutes id.2164) || ||	TRUE	igd	3.69267e-06	5734	0.0361896	8	53705766	ebi-a-GCST006636	|| id:ebi-a-GCST006636	TRUE	reported	igd	2	TRUE	0.00884483535824352	51.1510186114768	72.3059226998671	21.4180083353564
rs10989462	G	A	G	A	0.136064	-0.00431537	0.357274		FALSE	FALSE	FALSE	ebi-a-GCST90016922	9	104035906	0.0107633	14306	0.680365	Gut microbiota abundance (class Negativicutes id.2164) || id:ebi-a-GCST90016922	Gut microbiota abundance (class Negativicutes id.2164)	Gut microbiota abundance (class Negativicutes id.2164) || ||	TRUE	igd	3.68477e-06	5734	0.0293976	9	104035906	ebi-a-GCST006636	|| id:ebi-a-GCST006636	TRUE	reported	igd	2	TRUE	0.00850244331032292	49.1539335885873	72.3059226998671	21.4221332130681
rs12030576	T	G	T	G	-0.197549	-0.0157015	0.594897		FALSE	FALSE	FALSE	ebi-a-GCST90016922	1	115817221	0.0109807	14306	0.164272	Gut microbiota abundance (class Negativicutes id.2164) || id:ebi-a-GCST90016922	Gut microbiota abundance (class Negativicutes id.2164)	Gut microbiota abundance (class Negativicutes id.2164) || ||	TRUE	igd	8.4879e-12	5734	0.0289236	1	115817221	ebi-a-GCST006636	|| id:ebi-a-GCST006636	TRUE	reported	igd	2	TRUE	0.0188099181211403	109.885	72.3059226998671	46.6492834910867
rs7653663	A	G	A	G	0.130907	-0.0230735	0.486237		FALSE	FALSE	FALSE	ebi-a-GCST90016922	3	127475626	0.0145089	14306	0.133649	Gut microbiota abundance (class Negativicutes id.2164) || id:ebi-a-GCST90016922	Gut microbiota abundance (class Negativicutes id.2164)	Gut microbiota abundance (class Negativicutes id.2164) || ||	TRUE	igd	3.6221e-06	5734	0.0282617	3	127475626	ebi-a-GCST006636	|| id:ebi-a-GCST006636	TRUE	reported	igd	2	TRUE	0.00856182927300667	49.5002178067119	72.3059226998671	21.4550324852956
rs9938265	G	A	G	A	-0.283406	-0.014909	0.0654226		FALSE	FALSE	FALSE	ebi-a-GCST90016922	16	9905841	0.0118001	14306	0.216637	Gut microbiota abundance (class Negativicutes id.2164) || id:ebi-a-GCST90016922	Gut microbiota abundance (class Negativicutes id.2164)	Gut microbiota abundance (class Negativicutes id.2164) || ||	TRUE	igd	2.7077e-07	5734	0.0551081	16	9905841	ebi-a-GCST006636	|| id:ebi-a-GCST006636	TRUE	reported	igd	2	TRUE	0.00982180146072506	56.8570041795795	72.3059226998671	26.4476570871308
rs10167914	G	A	G	A	-0.227883	-0.00779225	0.738617		FALSE	FALSE	FALSE	ebi-a-GCST90016923	2	113563361	0.01412	14306	0.552948	Gut microbiota abundance (class Verrucomicrobiae id.4029) || id:ebi-a-GCST90016923	Gut microbiota abundance (class Verrucomicrobiae id.4029)	Gut microbiota abundance (class Verrucomicrobiae id.4029) || ||	TRUE	igd	2.68658e-12	5734	0.0325863	2	113563361	ebi-a-GCST006636	|| id:ebi-a-GCST006636	TRUE	reported	igd	2	TRUE	0.0200516672644277	117.287976233247	72.3059226998671	48.9050551973302
rs10808874	C	T	C	T	-0.167484	-0.0147415	0.80388		FALSE	FALSE	FALSE	ebi-a-GCST90016923	8	53705766	0.0144499	14306	0.322661	Gut microbiota abundance (class Verrucomicrobiae id.4029) || id:ebi-a-GCST90016923	Gut microbiota abundance (class Verrucomicrobiae id.4029)	Gut microbiota abundance (class Verrucomicrobiae id.4029) || ||	TRUE	igd	3.69267e-06	5734	0.0361896	8	53705766	ebi-a-GCST006636	|| id:ebi-a-GCST006636	TRUE	reported	igd	2	TRUE	0.00884483535824352	51.1510186114768	72.3059226998671	21.4180083353564
rs10989462	G	A	G	A	0.136064	0.0132714	0.357274		FALSE	FALSE	FALSE	ebi-a-GCST90016923	9	104035906	0.0133027	14306	0.316924	Gut microbiota abundance (class Verrucomicrobiae id.4029) || id:ebi-a-GCST90016923	Gut microbiota abundance (class Verrucomicrobiae id.4029)	Gut microbiota abundance (class Verrucomicrobiae id.4029) || ||	TRUE	igd	3.68477e-06	5734	0.0293976	9	104035906	ebi-a-GCST006636	|| id:ebi-a-GCST006636	TRUE	reported	igd	2	TRUE	0.00850244331032292	49.1539335885873	72.3059226998671	21.4221332130681
rs12030576	T	G	T	G	-0.197549	-0.00593497	0.594897		FALSE	FALSE	FALSE	ebi-a-GCST90016923	1	115817221	0.0136137	14306	0.666431	Gut microbiota abundance (class Verrucomicrobiae id.4029) || id:ebi-a-GCST90016923	Gut microbiota abundance (class Verrucomicrobiae id.4029)	Gut microbiota abundance (class Verrucomicrobiae id.4029) || ||	TRUE	igd	8.4879e-12	5734	0.0289236	1	115817221	ebi-a-GCST006636	|| id:ebi-a-GCST006636	TRUE	reported	igd	2	TRUE	0.0188099181211403	109.885	72.3059226998671	46.6492834910867
rs7653663	A	G	A	G	0.130907	0.014644	0.486237		FALSE	FALSE	FALSE	ebi-a-GCST90016923	3	127475626	0.0180053	14306	0.452232	Gut microbiota abundance (class Verrucomicrobiae id.4029) || id:ebi-a-GCST90016923	Gut microbiota abundance (class Verrucomicrobiae id.4029)	Gut microbiota abundance (class Verrucomicrobiae id.4029) || ||	TRUE	igd	3.6221e-06	5734	0.0282617	3	127475626	ebi-a-GCST006636	|| id:ebi-a-GCST006636	TRUE	reported	igd	2	TRUE	0.00856182927300667	49.5002178067119	72.3059226998671	21.4550324852956
rs9938265	G	A	G	A	-0.283406	-0.000249485	0.0654226		FALSE	FALSE	FALSE	ebi-a-GCST90016923	16	9905841	0.0145238	14306	0.960121	Gut microbiota abundance (class Verrucomicrobiae id.4029) || id:ebi-a-GCST90016923	Gut microbiota abundance (class Verrucomicrobiae id.4029)	Gut microbiota abundance (class Verrucomicrobiae id.4029) || ||	TRUE	igd	2.7077e-07	5734	0.0551081	16	9905841	ebi-a-GCST006636	|| id:ebi-a-GCST006636	TRUE	reported	igd	2	TRUE	0.00982180146072506	56.8570041795795	72.3059226998671	26.4476570871308
rs10167914	G	A	G	A	-0.227883	-0.0207265	0.738617		FALSE	FALSE	FALSE	ebi-a-GCST90017090	2	113563361	0.0175894	14306	0.243332	Gut microbiota abundance (order Actinomycetales id.420) || id:ebi-a-GCST90017090	Gut microbiota abundance (order Actinomycetales id.420)	Gut microbiota abundance (order Actinomycetales id.420) || ||	TRUE	igd	2.68658e-12	5734	0.0325863	2	113563361	ebi-a-GCST006636	|| id:ebi-a-GCST006636	TRUE	reported	igd	2	TRUE	0.0200516672644277	117.287976233247	72.3059226998671	48.9050551973302
rs10808874	C	T	C	T	-0.167484	0.00602141	0.80388		FALSE	FALSE	FALSE	ebi-a-GCST90017090	8	53705766	0.0178947	14306	0.732774	Gut microbiota abundance (order Actinomycetales id.420) || id:ebi-a-GCST90017090	Gut microbiota abundance (order Actinomycetales id.420)	Gut microbiota abundance (order Actinomycetales id.420) || ||	TRUE	igd	3.69267e-06	5734	0.0361896	8	53705766	ebi-a-GCST006636	|| id:ebi-a-GCST006636	TRUE	reported	igd	2	TRUE	0.00884483535824352	51.1510186114768	72.3059226998671	21.4180083353564
rs10989462	G	A	G	A	0.136064	-0.0225619	0.357274		FALSE	FALSE	FALSE	ebi-a-GCST90017090	9	104035906	0.0164854	14306	0.17623	Gut microbiota abundance (order Actinomycetales id.420) || id:ebi-a-GCST90017090	Gut microbiota abundance (order Actinomycetales id.420)	Gut microbiota abundance (order Actinomycetales id.420) || ||	TRUE	igd	3.68477e-06	5734	0.0293976	9	104035906	ebi-a-GCST006636	|| id:ebi-a-GCST006636	TRUE	reported	igd	2	TRUE	0.00850244331032292	49.1539335885873	72.3059226998671	21.4221332130681
rs12030576	T	G	T	G	-0.197549	0.0149972	0.594897		FALSE	FALSE	FALSE	ebi-a-GCST90017090	1	115817221	0.0169204	14306	0.374789	Gut microbiota abundance (order Actinomycetales id.420) || id:ebi-a-GCST90017090	Gut microbiota abundance (order Actinomycetales id.420)	Gut microbiota abundance (order Actinomycetales id.420) || ||	TRUE	igd	8.4879e-12	5734	0.0289236	1	115817221	ebi-a-GCST006636	|| id:ebi-a-GCST006636	TRUE	reported	igd	2	TRUE	0.0188099181211403	109.885	72.3059226998671	46.6492834910867
rs7653663	A	G	A	G	0.130907	-0.0158137	0.486237		FALSE	FALSE	FALSE	ebi-a-GCST90017090	3	127475626	0.0224202	14306	0.457953	Gut microbiota abundance (order Actinomycetales id.420) || id:ebi-a-GCST90017090	Gut microbiota abundance (order Actinomycetales id.420)	Gut microbiota abundance (order Actinomycetales id.420) || ||	TRUE	igd	3.6221e-06	5734	0.0282617	3	127475626	ebi-a-GCST006636	|| id:ebi-a-GCST006636	TRUE	reported	igd	2	TRUE	0.00856182927300667	49.5002178067119	72.3059226998671	21.4550324852956
rs9938265	G	A	G	A	-0.283406	-0.0170478	0.0654226		FALSE	FALSE	FALSE	ebi-a-GCST90017090	16	9905841	0.0180007	14306	0.385675	Gut microbiota abundance (order Actinomycetales id.420) || id:ebi-a-GCST90017090	Gut microbiota abundance (order Actinomycetales id.420)	Gut microbiota abundance (order Actinomycetales id.420) || ||	TRUE	igd	2.7077e-07	5734	0.0551081	16	9905841	ebi-a-GCST006636	|| id:ebi-a-GCST006636	TRUE	reported	igd	2	TRUE	0.00982180146072506	56.8570041795795	72.3059226998671	26.4476570871308
rs10167914	G	A	G	A	-0.227883	-0.0137543	0.738617		FALSE	FALSE	FALSE	ebi-a-GCST90017091	2	113563361	0.027234	14306	0.600459	Gut microbiota abundance (order Bacillales id.1674) || id:ebi-a-GCST90017091	Gut microbiota abundance (order Bacillales id.1674)	Gut microbiota abundance (order Bacillales id.1674) || ||	TRUE	igd	2.68658e-12	5734	0.0325863	2	113563361	ebi-a-GCST006636	|| id:ebi-a-GCST006636	TRUE	reported	igd	2	TRUE	0.0200516672644277	117.287976233247	72.3059226998671	48.9050551973302
rs10808874	C	T	C	T	-0.167484	0.0103391	0.80388		FALSE	FALSE	FALSE	ebi-a-GCST90017091	8	53705766	0.0275068	14306	0.741887	Gut microbiota abundance (order Bacillales id.1674) || id:ebi-a-GCST90017091	Gut microbiota abundance (order Bacillales id.1674)	Gut microbiota abundance (order Bacillales id.1674) || ||	TRUE	igd	3.69267e-06	5734	0.0361896	8	53705766	ebi-a-GCST006636	|| id:ebi-a-GCST006636	TRUE	reported	igd	2	TRUE	0.00884483535824352	51.1510186114768	72.3059226998671	21.4180083353564
rs10989462	G	A	G	A	0.136064	-0.00701507	0.357274		FALSE	FALSE	FALSE	ebi-a-GCST90017091	9	104035906	0.0255837	14306	0.805752	Gut microbiota abundance (order Bacillales id.1674) || id:ebi-a-GCST90017091	Gut microbiota abundance (order Bacillales id.1674)	Gut microbiota abundance (order Bacillales id.1674) || ||	TRUE	igd	3.68477e-06	5734	0.0293976	9	104035906	ebi-a-GCST006636	|| id:ebi-a-GCST006636	TRUE	reported	igd	2	TRUE	0.00850244331032292	49.1539335885873	72.3059226998671	21.4221332130681
rs12030576	T	G	T	G	-0.197549	0.00713504	0.594897		FALSE	FALSE	FALSE	ebi-a-GCST90017091	1	115817221	0.0259633	14306	0.819355	Gut microbiota abundance (order Bacillales id.1674) || id:ebi-a-GCST90017091	Gut microbiota abundance (order Bacillales id.1674)	Gut microbiota abundance (order Bacillales id.1674) || ||	TRUE	igd	8.4879e-12	5734	0.0289236	1	115817221	ebi-a-GCST006636	|| id:ebi-a-GCST006636	TRUE	reported	igd	2	TRUE	0.0188099181211403	109.885	72.3059226998671	46.6492834910867
rs7653663	A	G	A	G	0.130907	0.0283785	0.486237		FALSE	FALSE	FALSE	ebi-a-GCST90017091	3	127475626	0.0344719	14306	0.391767	Gut microbiota abundance (order Bacillales id.1674) || id:ebi-a-GCST90017091	Gut microbiota abundance (order Bacillales id.1674)	Gut microbiota abundance (order Bacillales id.1674) || ||	TRUE	igd	3.6221e-06	5734	0.0282617	3	127475626	ebi-a-GCST006636	|| id:ebi-a-GCST006636	TRUE	reported	igd	2	TRUE	0.00856182927300667	49.5002178067119	72.3059226998671	21.4550324852956
rs9938265	G	A	G	A	-0.283406	0.00147009	0.0654226		FALSE	FALSE	FALSE	ebi-a-GCST90017091	16	9905841	0.027812	14306	0.925504	Gut microbiota abundance (order Bacillales id.1674) || id:ebi-a-GCST90017091	Gut microbiota abundance (order Bacillales id.1674)	Gut microbiota abundance (order Bacillales id.1674) || ||	TRUE	igd	2.7077e-07	5734	0.0551081	16	9905841	ebi-a-GCST006636	|| id:ebi-a-GCST006636	TRUE	reported	igd	2	TRUE	0.00982180146072506	56.8570041795795	72.3059226998671	26.4476570871308
rs10167914	G	A	G	A	-0.227883	-0.00764098	0.738617		FALSE	FALSE	FALSE	ebi-a-GCST90017092	2	113563361	0.0113537	14306	0.483031	Gut microbiota abundance (order Bacteroidales id.913) || id:ebi-a-GCST90017092	Gut microbiota abundance (order Bacteroidales id.913)	Gut microbiota abundance (order Bacteroidales id.913) || ||	TRUE	igd	2.68658e-12	5734	0.0325863	2	113563361	ebi-a-GCST006636	|| id:ebi-a-GCST006636	TRUE	reported	igd	2	TRUE	0.0200516672644277	117.287976233247	72.3059226998671	48.9050551973302
rs10808874	C	T	C	T	-0.167484	0.0354724	0.80388		FALSE	FALSE	FALSE	ebi-a-GCST90017092	8	53705766	0.0116491	14306	0.00227667	Gut microbiota abundance (order Bacteroidales id.913) || id:ebi-a-GCST90017092	Gut microbiota abundance (order Bacteroidales id.913)	Gut microbiota abundance (order Bacteroidales id.913) || ||	TRUE	igd	3.69267e-06	5734	0.0361896	8	53705766	ebi-a-GCST006636	|| id:ebi-a-GCST006636	TRUE	reported	igd	2	TRUE	0.00884483535824352	51.1510186114768	72.3059226998671	21.4180083353564
rs10989462	G	A	G	A	0.136064	-0.0142252	0.357274		FALSE	FALSE	FALSE	ebi-a-GCST90017092	9	104035906	0.0107164	14306	0.183767	Gut microbiota abundance (order Bacteroidales id.913) || id:ebi-a-GCST90017092	Gut microbiota abundance (order Bacteroidales id.913)	Gut microbiota abundance (order Bacteroidales id.913) || ||	TRUE	igd	3.68477e-06	5734	0.0293976	9	104035906	ebi-a-GCST006636	|| id:ebi-a-GCST006636	TRUE	reported	igd	2	TRUE	0.00850244331032292	49.1539335885873	72.3059226998671	21.4221332130681
rs12030576	T	G	T	G	-0.197549	-0.0157997	0.594897		FALSE	FALSE	FALSE	ebi-a-GCST90017092	1	115817221	0.010932	14306	0.146317	Gut microbiota abundance (order Bacteroidales id.913) || id:ebi-a-GCST90017092	Gut microbiota abundance (order Bacteroidales id.913)	Gut microbiota abundance (order Bacteroidales id.913) || ||	TRUE	igd	8.4879e-12	5734	0.0289236	1	115817221	ebi-a-GCST006636	|| id:ebi-a-GCST006636	TRUE	reported	igd	2	TRUE	0.0188099181211403	109.885	72.3059226998671	46.6492834910867
rs7653663	A	G	A	G	0.130907	-0.00670677	0.486237		FALSE	FALSE	FALSE	ebi-a-GCST90017092	3	127475626	0.0144446	14306	0.666685	Gut microbiota abundance (order Bacteroidales id.913) || id:ebi-a-GCST90017092	Gut microbiota abundance (order Bacteroidales id.913)	Gut microbiota abundance (order Bacteroidales id.913) || ||	TRUE	igd	3.6221e-06	5734	0.0282617	3	127475626	ebi-a-GCST006636	|| id:ebi-a-GCST006636	TRUE	reported	igd	2	TRUE	0.00856182927300667	49.5002178067119	72.3059226998671	21.4550324852956
rs9938265	G	A	G	A	-0.283406	0.0104116	0.0654226		FALSE	FALSE	FALSE	ebi-a-GCST90017092	16	9905841	0.011748	14306	0.404911	Gut microbiota abundance (order Bacteroidales id.913) || id:ebi-a-GCST90017092	Gut microbiota abundance (order Bacteroidales id.913)	Gut microbiota abundance (order Bacteroidales id.913) || ||	TRUE	igd	2.7077e-07	5734	0.0551081	16	9905841	ebi-a-GCST006636	|| id:ebi-a-GCST006636	TRUE	reported	igd	2	TRUE	0.00982180146072506	56.8570041795795	72.3059226998671	26.4476570871308
rs10167914	G	A	G	A	-0.227883	-0.00768434	0.738617		FALSE	FALSE	FALSE	ebi-a-GCST90017093	2	113563361	0.0125416	14306	0.521341	Gut microbiota abundance (order Bifidobacteriales id.432) || id:ebi-a-GCST90017093	Gut microbiota abundance (order Bifidobacteriales id.432)	Gut microbiota abundance (order Bifidobacteriales id.432) || ||	TRUE	igd	2.68658e-12	5734	0.0325863	2	113563361	ebi-a-GCST006636	|| id:ebi-a-GCST006636	TRUE	reported	igd	2	TRUE	0.0200516672644277	117.287976233247	72.3059226998671	48.9050551973302
rs10808874	C	T	C	T	-0.167484	-0.0136906	0.80388		FALSE	FALSE	FALSE	ebi-a-GCST90017093	8	53705766	0.0129072	14306	0.286579	Gut microbiota abundance (order Bifidobacteriales id.432) || id:ebi-a-GCST90017093	Gut microbiota abundance (order Bifidobacteriales id.432)	Gut microbiota abundance (order Bifidobacteriales id.432) || ||	TRUE	igd	3.69267e-06	5734	0.0361896	8	53705766	ebi-a-GCST006636	|| id:ebi-a-GCST006636	TRUE	reported	igd	2	TRUE	0.00884483535824352	51.1510186114768	72.3059226998671	21.4180083353564
rs10989462	G	A	G	A	0.136064	0.00436159	0.357274		FALSE	FALSE	FALSE	ebi-a-GCST90017093	9	104035906	0.0118777	14306	0.701754	Gut microbiota abundance (order Bifidobacteriales id.432) || id:ebi-a-GCST90017093	Gut microbiota abundance (order Bifidobacteriales id.432)	Gut microbiota abundance (order Bifidobacteriales id.432) || ||	TRUE	igd	3.68477e-06	5734	0.0293976	9	104035906	ebi-a-GCST006636	|| id:ebi-a-GCST006636	TRUE	reported	igd	2	TRUE	0.00850244331032292	49.1539335885873	72.3059226998671	21.4221332130681
rs12030576	T	G	T	G	-0.197549	0.00739763	0.594897		FALSE	FALSE	FALSE	ebi-a-GCST90017093	1	115817221	0.0121134	14306	0.556913	Gut microbiota abundance (order Bifidobacteriales id.432) || id:ebi-a-GCST90017093	Gut microbiota abundance (order Bifidobacteriales id.432)	Gut microbiota abundance (order Bifidobacteriales id.432) || ||	TRUE	igd	8.4879e-12	5734	0.0289236	1	115817221	ebi-a-GCST006636	|| id:ebi-a-GCST006636	TRUE	reported	igd	2	TRUE	0.0188099181211403	109.885	72.3059226998671	46.6492834910867
rs7653663	A	G	A	G	0.130907	0.0133818	0.486237		FALSE	FALSE	FALSE	ebi-a-GCST90017093	3	127475626	0.0159555	14306	0.467076	Gut microbiota abundance (order Bifidobacteriales id.432) || id:ebi-a-GCST90017093	Gut microbiota abundance (order Bifidobacteriales id.432)	Gut microbiota abundance (order Bifidobacteriales id.432) || ||	TRUE	igd	3.6221e-06	5734	0.0282617	3	127475626	ebi-a-GCST006636	|| id:ebi-a-GCST006636	TRUE	reported	igd	2	TRUE	0.00856182927300667	49.5002178067119	72.3059226998671	21.4550324852956
rs9938265	G	A	G	A	-0.283406	-0.0168141	0.0654226		FALSE	FALSE	FALSE	ebi-a-GCST90017093	16	9905841	0.0130446	14306	0.210593	Gut microbiota abundance (order Bifidobacteriales id.432) || id:ebi-a-GCST90017093	Gut microbiota abundance (order Bifidobacteriales id.432)	Gut microbiota abundance (order Bifidobacteriales id.432) || ||	TRUE	igd	2.7077e-07	5734	0.0551081	16	9905841	ebi-a-GCST006636	|| id:ebi-a-GCST006636	TRUE	reported	igd	2	TRUE	0.00982180146072506	56.8570041795795	72.3059226998671	26.4476570871308
rs10167914	G	A	G	A	-0.227883	-0.00177091	0.738617		FALSE	FALSE	FALSE	ebi-a-GCST90017094	2	113563361	0.0117535	14306	0.867	Gut microbiota abundance (order Burkholderiales id.2874) || id:ebi-a-GCST90017094	Gut microbiota abundance (order Burkholderiales id.2874)	Gut microbiota abundance (order Burkholderiales id.2874) || ||	TRUE	igd	2.68658e-12	5734	0.0325863	2	113563361	ebi-a-GCST006636	|| id:ebi-a-GCST006636	TRUE	reported	igd	2	TRUE	0.0200516672644277	117.287976233247	72.3059226998671	48.9050551973302
rs10808874	C	T	C	T	-0.167484	0.0179513	0.80388		FALSE	FALSE	FALSE	ebi-a-GCST90017094	8	53705766	0.0120699	14306	0.127954	Gut microbiota abundance (order Burkholderiales id.2874) || id:ebi-a-GCST90017094	Gut microbiota abundance (order Burkholderiales id.2874)	Gut microbiota abundance (order Burkholderiales id.2874) || ||	TRUE	igd	3.69267e-06	5734	0.0361896	8	53705766	ebi-a-GCST006636	|| id:ebi-a-GCST006636	TRUE	reported	igd	2	TRUE	0.00884483535824352	51.1510186114768	72.3059226998671	21.4180083353564
rs10989462	G	A	G	A	0.136064	-0.028845	0.357274		FALSE	FALSE	FALSE	ebi-a-GCST90017094	9	104035906	0.0110934	14306	0.0100814	Gut microbiota abundance (order Burkholderiales id.2874) || id:ebi-a-GCST90017094	Gut microbiota abundance (order Burkholderiales id.2874)	Gut microbiota abundance (order Burkholderiales id.2874) || ||	TRUE	igd	3.68477e-06	5734	0.0293976	9	104035906	ebi-a-GCST006636	|| id:ebi-a-GCST006636	TRUE	reported	igd	2	TRUE	0.00850244331032292	49.1539335885873	72.3059226998671	21.4221332130681
rs12030576	T	G	T	G	-0.197549	8.74573e-05	0.594897		FALSE	FALSE	FALSE	ebi-a-GCST90017094	1	115817221	0.0113199	14306	0.974149	Gut microbiota abundance (order Burkholderiales id.2874) || id:ebi-a-GCST90017094	Gut microbiota abundance (order Burkholderiales id.2874)	Gut microbiota abundance (order Burkholderiales id.2874) || ||	TRUE	igd	8.4879e-12	5734	0.0289236	1	115817221	ebi-a-GCST006636	|| id:ebi-a-GCST006636	TRUE	reported	igd	2	TRUE	0.0188099181211403	109.885	72.3059226998671	46.6492834910867
rs7653663	A	G	A	G	0.130907	-0.000182386	0.486237		FALSE	FALSE	FALSE	ebi-a-GCST90017094	3	127475626	0.0149645	14306	0.941328	Gut microbiota abundance (order Burkholderiales id.2874) || id:ebi-a-GCST90017094	Gut microbiota abundance (order Burkholderiales id.2874)	Gut microbiota abundance (order Burkholderiales id.2874) || ||	TRUE	igd	3.6221e-06	5734	0.0282617	3	127475626	ebi-a-GCST006636	|| id:ebi-a-GCST006636	TRUE	reported	igd	2	TRUE	0.00856182927300667	49.5002178067119	72.3059226998671	21.4550324852956
rs9938265	G	A	G	A	-0.283406	-0.000301583	0.0654226		FALSE	FALSE	FALSE	ebi-a-GCST90017094	16	9905841	0.0121624	14306	0.991936	Gut microbiota abundance (order Burkholderiales id.2874) || id:ebi-a-GCST90017094	Gut microbiota abundance (order Burkholderiales id.2874)	Gut microbiota abundance (order Burkholderiales id.2874) || ||	TRUE	igd	2.7077e-07	5734	0.0551081	16	9905841	ebi-a-GCST006636	|| id:ebi-a-GCST006636	TRUE	reported	igd	2	TRUE	0.00982180146072506	56.8570041795795	72.3059226998671	26.4476570871308
rs10167914	G	A	G	A	-0.227883	0.00925954	0.738617		FALSE	FALSE	FALSE	ebi-a-GCST90017095	2	113563361	0.0113508	14306	0.414889	Gut microbiota abundance (order Clostridiales id.1863) || id:ebi-a-GCST90017095	Gut microbiota abundance (order Clostridiales id.1863)	Gut microbiota abundance (order Clostridiales id.1863) || ||	TRUE	igd	2.68658e-12	5734	0.0325863	2	113563361	ebi-a-GCST006636	|| id:ebi-a-GCST006636	TRUE	reported	igd	2	TRUE	0.0200516672644277	117.287976233247	72.3059226998671	48.9050551973302
rs10808874	C	T	C	T	-0.167484	-0.00930077	0.80388		FALSE	FALSE	FALSE	ebi-a-GCST90017095	8	53705766	0.0116516	14306	0.431376	Gut microbiota abundance (order Clostridiales id.1863) || id:ebi-a-GCST90017095	Gut microbiota abundance (order Clostridiales id.1863)	Gut microbiota abundance (order Clostridiales id.1863) || ||	TRUE	igd	3.69267e-06	5734	0.0361896	8	53705766	ebi-a-GCST006636	|| id:ebi-a-GCST006636	TRUE	reported	igd	2	TRUE	0.00884483535824352	51.1510186114768	72.3059226998671	21.4180083353564
rs10989462	G	A	G	A	0.136064	-0.00470468	0.357274		FALSE	FALSE	FALSE	ebi-a-GCST90017095	9	104035906	0.0107152	14306	0.645718	Gut microbiota abundance (order Clostridiales id.1863) || id:ebi-a-GCST90017095	Gut microbiota abundance (order Clostridiales id.1863)	Gut microbiota abundance (order Clostridiales id.1863) || ||	TRUE	igd	3.68477e-06	5734	0.0293976	9	104035906	ebi-a-GCST006636	|| id:ebi-a-GCST006636	TRUE	reported	igd	2	TRUE	0.00850244331032292	49.1539335885873	72.3059226998671	21.4221332130681
rs12030576	T	G	T	G	-0.197549	0.00918962	0.594897		FALSE	FALSE	FALSE	ebi-a-GCST90017095	1	115817221	0.0109331	14306	0.390863	Gut microbiota abundance (order Clostridiales id.1863) || id:ebi-a-GCST90017095	Gut microbiota abundance (order Clostridiales id.1863)	Gut microbiota abundance (order Clostridiales id.1863) || ||	TRUE	igd	8.4879e-12	5734	0.0289236	1	115817221	ebi-a-GCST006636	|| id:ebi-a-GCST006636	TRUE	reported	igd	2	TRUE	0.0188099181211403	109.885	72.3059226998671	46.6492834910867
rs7653663	A	G	A	G	0.130907	-0.0051867	0.486237		FALSE	FALSE	FALSE	ebi-a-GCST90017095	3	127475626	0.0144445	14306	0.712622	Gut microbiota abundance (order Clostridiales id.1863) || id:ebi-a-GCST90017095	Gut microbiota abundance (order Clostridiales id.1863)	Gut microbiota abundance (order Clostridiales id.1863) || ||	TRUE	igd	3.6221e-06	5734	0.0282617	3	127475626	ebi-a-GCST006636	|| id:ebi-a-GCST006636	TRUE	reported	igd	2	TRUE	0.00856182927300667	49.5002178067119	72.3059226998671	21.4550324852956
rs9938265	G	A	G	A	-0.283406	-0.000421354	0.0654226		FALSE	FALSE	FALSE	ebi-a-GCST90017095	16	9905841	0.0117476	14306	0.92868	Gut microbiota abundance (order Clostridiales id.1863) || id:ebi-a-GCST90017095	Gut microbiota abundance (order Clostridiales id.1863)	Gut microbiota abundance (order Clostridiales id.1863) || ||	TRUE	igd	2.7077e-07	5734	0.0551081	16	9905841	ebi-a-GCST006636	|| id:ebi-a-GCST006636	TRUE	reported	igd	2	TRUE	0.00982180146072506	56.8570041795795	72.3059226998671	26.4476570871308
rs10167914	G	A	G	A	-0.227883	-0.00576129	0.738617		FALSE	FALSE	FALSE	ebi-a-GCST90017096	2	113563361	0.011542	14306	0.606537	Gut microbiota abundance (order Coriobacteriales id.810) || id:ebi-a-GCST90017096	Gut microbiota abundance (order Coriobacteriales id.810)	Gut microbiota abundance (order Coriobacteriales id.810) || ||	TRUE	igd	2.68658e-12	5734	0.0325863	2	113563361	ebi-a-GCST006636	|| id:ebi-a-GCST006636	TRUE	reported	igd	2	TRUE	0.0200516672644277	117.287976233247	72.3059226998671	48.9050551973302
rs10808874	C	T	C	T	-0.167484	-0.0100966	0.80388		FALSE	FALSE	FALSE	ebi-a-GCST90017096	8	53705766	0.0118688	14306	0.385672	Gut microbiota abundance (order Coriobacteriales id.810) || id:ebi-a-GCST90017096	Gut microbiota abundance (order Coriobacteriales id.810)	Gut microbiota abundance (order Coriobacteriales id.810) || ||	TRUE	igd	3.69267e-06	5734	0.0361896	8	53705766	ebi-a-GCST006636	|| id:ebi-a-GCST006636	TRUE	reported	igd	2	TRUE	0.00884483535824352	51.1510186114768	72.3059226998671	21.4180083353564
rs10989462	G	A	G	A	0.136064	0.00402286	0.357274		FALSE	FALSE	FALSE	ebi-a-GCST90017096	9	104035906	0.0108981	14306	0.704841	Gut microbiota abundance (order Coriobacteriales id.810) || id:ebi-a-GCST90017096	Gut microbiota abundance (order Coriobacteriales id.810)	Gut microbiota abundance (order Coriobacteriales id.810) || ||	TRUE	igd	3.68477e-06	5734	0.0293976	9	104035906	ebi-a-GCST006636	|| id:ebi-a-GCST006636	TRUE	reported	igd	2	TRUE	0.00850244331032292	49.1539335885873	72.3059226998671	21.4221332130681
rs12030576	T	G	T	G	-0.197549	-0.0127582	0.594897		FALSE	FALSE	FALSE	ebi-a-GCST90017096	1	115817221	0.0111357	14306	0.252877	Gut microbiota abundance (order Coriobacteriales id.810) || id:ebi-a-GCST90017096	Gut microbiota abundance (order Coriobacteriales id.810)	Gut microbiota abundance (order Coriobacteriales id.810) || ||	TRUE	igd	8.4879e-12	5734	0.0289236	1	115817221	ebi-a-GCST006636	|| id:ebi-a-GCST006636	TRUE	reported	igd	2	TRUE	0.0188099181211403	109.885	72.3059226998671	46.6492834910867
rs7653663	A	G	A	G	0.130907	0.0124127	0.486237		FALSE	FALSE	FALSE	ebi-a-GCST90017096	3	127475626	0.01472	14306	0.371795	Gut microbiota abundance (order Coriobacteriales id.810) || id:ebi-a-GCST90017096	Gut microbiota abundance (order Coriobacteriales id.810)	Gut microbiota abundance (order Coriobacteriales id.810) || ||	TRUE	igd	3.6221e-06	5734	0.0282617	3	127475626	ebi-a-GCST006636	|| id:ebi-a-GCST006636	TRUE	reported	igd	2	TRUE	0.00856182927300667	49.5002178067119	72.3059226998671	21.4550324852956
rs9938265	G	A	G	A	-0.283406	0.00763059	0.0654226		FALSE	FALSE	FALSE	ebi-a-GCST90017096	16	9905841	0.0119492	14306	0.494429	Gut microbiota abundance (order Coriobacteriales id.810) || id:ebi-a-GCST90017096	Gut microbiota abundance (order Coriobacteriales id.810)	Gut microbiota abundance (order Coriobacteriales id.810) || ||	TRUE	igd	2.7077e-07	5734	0.0551081	16	9905841	ebi-a-GCST006636	|| id:ebi-a-GCST006636	TRUE	reported	igd	2	TRUE	0.00982180146072506	56.8570041795795	72.3059226998671	26.4476570871308
rs10167914	G	A	G	A	-0.227883	0.00182077	0.738617		FALSE	FALSE	FALSE	ebi-a-GCST90017097	2	113563361	0.0124896	14306	0.850383	Gut microbiota abundance (order Desulfovibrionales id.3156) || id:ebi-a-GCST90017097	Gut microbiota abundance (order Desulfovibrionales id.3156)	Gut microbiota abundance (order Desulfovibrionales id.3156) || ||	TRUE	igd	2.68658e-12	5734	0.0325863	2	113563361	ebi-a-GCST006636	|| id:ebi-a-GCST006636	TRUE	reported	igd	2	TRUE	0.0200516672644277	117.287976233247	72.3059226998671	48.9050551973302
rs10808874	C	T	C	T	-0.167484	0.0107204	0.80388		FALSE	FALSE	FALSE	ebi-a-GCST90017097	8	53705766	0.0128275	14306	0.421872	Gut microbiota abundance (order Desulfovibrionales id.3156) || id:ebi-a-GCST90017097	Gut microbiota abundance (order Desulfovibrionales id.3156)	Gut microbiota abundance (order Desulfovibrionales id.3156) || ||	TRUE	igd	3.69267e-06	5734	0.0361896	8	53705766	ebi-a-GCST006636	|| id:ebi-a-GCST006636	TRUE	reported	igd	2	TRUE	0.00884483535824352	51.1510186114768	72.3059226998671	21.4180083353564
rs10989462	G	A	G	A	0.136064	-0.0082962	0.357274		FALSE	FALSE	FALSE	ebi-a-GCST90017097	9	104035906	0.0117883	14306	0.481571	Gut microbiota abundance (order Desulfovibrionales id.3156) || id:ebi-a-GCST90017097	Gut microbiota abundance (order Desulfovibrionales id.3156)	Gut microbiota abundance (order Desulfovibrionales id.3156) || ||	TRUE	igd	3.68477e-06	5734	0.0293976	9	104035906	ebi-a-GCST006636	|| id:ebi-a-GCST006636	TRUE	reported	igd	2	TRUE	0.00850244331032292	49.1539335885873	72.3059226998671	21.4221332130681
rs12030576	T	G	T	G	-0.197549	-0.0148739	0.594897		FALSE	FALSE	FALSE	ebi-a-GCST90017097	1	115817221	0.0120318	14306	0.221593	Gut microbiota abundance (order Desulfovibrionales id.3156) || id:ebi-a-GCST90017097	Gut microbiota abundance (order Desulfovibrionales id.3156)	Gut microbiota abundance (order Desulfovibrionales id.3156) || ||	TRUE	igd	8.4879e-12	5734	0.0289236	1	115817221	ebi-a-GCST006636	|| id:ebi-a-GCST006636	TRUE	reported	igd	2	TRUE	0.0188099181211403	109.885	72.3059226998671	46.6492834910867
rs7653663	A	G	A	G	0.130907	0.00687167	0.486237		FALSE	FALSE	FALSE	ebi-a-GCST90017097	3	127475626	0.015912	14306	0.530569	Gut microbiota abundance (order Desulfovibrionales id.3156) || id:ebi-a-GCST90017097	Gut microbiota abundance (order Desulfovibrionales id.3156)	Gut microbiota abundance (order Desulfovibrionales id.3156) || ||	TRUE	igd	3.6221e-06	5734	0.0282617	3	127475626	ebi-a-GCST006636	|| id:ebi-a-GCST006636	TRUE	reported	igd	2	TRUE	0.00856182927300667	49.5002178067119	72.3059226998671	21.4550324852956
rs9938265	G	A	G	A	-0.283406	0.00652921	0.0654226		FALSE	FALSE	FALSE	ebi-a-GCST90017097	16	9905841	0.0129179	14306	0.647356	Gut microbiota abundance (order Desulfovibrionales id.3156) || id:ebi-a-GCST90017097	Gut microbiota abundance (order Desulfovibrionales id.3156)	Gut microbiota abundance (order Desulfovibrionales id.3156) || ||	TRUE	igd	2.7077e-07	5734	0.0551081	16	9905841	ebi-a-GCST006636	|| id:ebi-a-GCST006636	TRUE	reported	igd	2	TRUE	0.00982180146072506	56.8570041795795	72.3059226998671	26.4476570871308
rs10167914	G	A	G	A	-0.227883	-0.00180592	0.738617		FALSE	FALSE	FALSE	ebi-a-GCST90017098	2	113563361	0.0131973	14306	0.87736	Gut microbiota abundance (order Enterobacteriales id.3468) || id:ebi-a-GCST90017098	Gut microbiota abundance (order Enterobacteriales id.3468)	Gut microbiota abundance (order Enterobacteriales id.3468) || ||	TRUE	igd	2.68658e-12	5734	0.0325863	2	113563361	ebi-a-GCST006636	|| id:ebi-a-GCST006636	TRUE	reported	igd	2	TRUE	0.0200516672644277	117.287976233247	72.3059226998671	48.9050551973302
rs10808874	C	T	C	T	-0.167484	0.00793565	0.80388		FALSE	FALSE	FALSE	ebi-a-GCST90017098	8	53705766	0.0135569	14306	0.590903	Gut microbiota abundance (order Enterobacteriales id.3468) || id:ebi-a-GCST90017098	Gut microbiota abundance (order Enterobacteriales id.3468)	Gut microbiota abundance (order Enterobacteriales id.3468) || ||	TRUE	igd	3.69267e-06	5734	0.0361896	8	53705766	ebi-a-GCST006636	|| id:ebi-a-GCST006636	TRUE	reported	igd	2	TRUE	0.00884483535824352	51.1510186114768	72.3059226998671	21.4180083353564
rs10989462	G	A	G	A	0.136064	-0.00181462	0.357274		FALSE	FALSE	FALSE	ebi-a-GCST90017098	9	104035906	0.012452	14306	0.876767	Gut microbiota abundance (order Enterobacteriales id.3468) || id:ebi-a-GCST90017098	Gut microbiota abundance (order Enterobacteriales id.3468)	Gut microbiota abundance (order Enterobacteriales id.3468) || ||	TRUE	igd	3.68477e-06	5734	0.0293976	9	104035906	ebi-a-GCST006636	|| id:ebi-a-GCST006636	TRUE	reported	igd	2	TRUE	0.00850244331032292	49.1539335885873	72.3059226998671	21.4221332130681
rs12030576	T	G	T	G	-0.197549	0.000937901	0.594897		FALSE	FALSE	FALSE	ebi-a-GCST90017098	1	115817221	0.012702	14306	0.946254	Gut microbiota abundance (order Enterobacteriales id.3468) || id:ebi-a-GCST90017098	Gut microbiota abundance (order Enterobacteriales id.3468)	Gut microbiota abundance (order Enterobacteriales id.3468) || ||	TRUE	igd	8.4879e-12	5734	0.0289236	1	115817221	ebi-a-GCST006636	|| id:ebi-a-GCST006636	TRUE	reported	igd	2	TRUE	0.0188099181211403	109.885	72.3059226998671	46.6492834910867
rs7653663	A	G	A	G	0.130907	-0.0334739	0.486237		FALSE	FALSE	FALSE	ebi-a-GCST90017098	3	127475626	0.0167292	14306	0.0303907	Gut microbiota abundance (order Enterobacteriales id.3468) || id:ebi-a-GCST90017098	Gut microbiota abundance (order Enterobacteriales id.3468)	Gut microbiota abundance (order Enterobacteriales id.3468) || ||	TRUE	igd	3.6221e-06	5734	0.0282617	3	127475626	ebi-a-GCST006636	|| id:ebi-a-GCST006636	TRUE	reported	igd	2	TRUE	0.00856182927300667	49.5002178067119	72.3059226998671	21.4550324852956
rs9938265	G	A	G	A	-0.283406	0.0182054	0.0654226		FALSE	FALSE	FALSE	ebi-a-GCST90017098	16	9905841	0.013693	14306	0.166686	Gut microbiota abundance (order Enterobacteriales id.3468) || id:ebi-a-GCST90017098	Gut microbiota abundance (order Enterobacteriales id.3468)	Gut microbiota abundance (order Enterobacteriales id.3468) || ||	TRUE	igd	2.7077e-07	5734	0.0551081	16	9905841	ebi-a-GCST006636	|| id:ebi-a-GCST006636	TRUE	reported	igd	2	TRUE	0.00982180146072506	56.8570041795795	72.3059226998671	26.4476570871308
rs10167914	G	A	G	A	-0.227883	-0.0240745	0.738617		FALSE	FALSE	FALSE	ebi-a-GCST90017099	2	113563361	0.0113859	14306	0.0345144	Gut microbiota abundance (order Erysipelotrichales id.2148) || id:ebi-a-GCST90017099	Gut microbiota abundance (order Erysipelotrichales id.2148)	Gut microbiota abundance (order Erysipelotrichales id.2148) || ||	TRUE	igd	2.68658e-12	5734	0.0325863	2	113563361	ebi-a-GCST006636	|| id:ebi-a-GCST006636	TRUE	reported	igd	2	TRUE	0.0200516672644277	117.287976233247	72.3059226998671	48.9050551973302
rs10808874	C	T	C	T	-0.167484	-0.0108149	0.80388		FALSE	FALSE	FALSE	ebi-a-GCST90017099	8	53705766	0.0116914	14306	0.358356	Gut microbiota abundance (order Erysipelotrichales id.2148) || id:ebi-a-GCST90017099	Gut microbiota abundance (order Erysipelotrichales id.2148)	Gut microbiota abundance (order Erysipelotrichales id.2148) || ||	TRUE	igd	3.69267e-06	5734	0.0361896	8	53705766	ebi-a-GCST006636	|| id:ebi-a-GCST006636	TRUE	reported	igd	2	TRUE	0.00884483535824352	51.1510186114768	72.3059226998671	21.4180083353564
rs10989462	G	A	G	A	0.136064	0.00600638	0.357274		FALSE	FALSE	FALSE	ebi-a-GCST90017099	9	104035906	0.0107518	14306	0.577593	Gut microbiota abundance (order Erysipelotrichales id.2148) || id:ebi-a-GCST90017099	Gut microbiota abundance (order Erysipelotrichales id.2148)	Gut microbiota abundance (order Erysipelotrichales id.2148) || ||	TRUE	igd	3.68477e-06	5734	0.0293976	9	104035906	ebi-a-GCST006636	|| id:ebi-a-GCST006636	TRUE	reported	igd	2	TRUE	0.00850244331032292	49.1539335885873	72.3059226998671	21.4221332130681
rs12030576	T	G	T	G	-0.197549	0.00904165	0.594897		FALSE	FALSE	FALSE	ebi-a-GCST90017099	1	115817221	0.01097	14306	0.413694	Gut microbiota abundance (order Erysipelotrichales id.2148) || id:ebi-a-GCST90017099	Gut microbiota abundance (order Erysipelotrichales id.2148)	Gut microbiota abundance (order Erysipelotrichales id.2148) || ||	TRUE	igd	8.4879e-12	5734	0.0289236	1	115817221	ebi-a-GCST006636	|| id:ebi-a-GCST006636	TRUE	reported	igd	2	TRUE	0.0188099181211403	109.885	72.3059226998671	46.6492834910867
rs7653663	A	G	A	G	0.130907	0.0022899	0.486237		FALSE	FALSE	FALSE	ebi-a-GCST90017099	3	127475626	0.0144966	14306	0.810004	Gut microbiota abundance (order Erysipelotrichales id.2148) || id:ebi-a-GCST90017099	Gut microbiota abundance (order Erysipelotrichales id.2148)	Gut microbiota abundance (order Erysipelotrichales id.2148) || ||	TRUE	igd	3.6221e-06	5734	0.0282617	3	127475626	ebi-a-GCST006636	|| id:ebi-a-GCST006636	TRUE	reported	igd	2	TRUE	0.00856182927300667	49.5002178067119	72.3059226998671	21.4550324852956
rs9938265	G	A	G	A	-0.283406	-0.0192279	0.0654226		FALSE	FALSE	FALSE	ebi-a-GCST90017099	16	9905841	0.0117857	14306	0.108981	Gut microbiota abundance (order Erysipelotrichales id.2148) || id:ebi-a-GCST90017099	Gut microbiota abundance (order Erysipelotrichales id.2148)	Gut microbiota abundance (order Erysipelotrichales id.2148) || ||	TRUE	igd	2.7077e-07	5734	0.0551081	16	9905841	ebi-a-GCST006636	|| id:ebi-a-GCST006636	TRUE	reported	igd	2	TRUE	0.00982180146072506	56.8570041795795	72.3059226998671	26.4476570871308
rs10167914	G	A	G	A	-0.227883	-0.00405372	0.738617		FALSE	FALSE	FALSE	ebi-a-GCST90017100	2	113563361	0.0200921	14306	0.846134	Gut microbiota abundance (order Gastranaerophilales id.1591) || id:ebi-a-GCST90017100	Gut microbiota abundance (order Gastranaerophilales id.1591)	Gut microbiota abundance (order Gastranaerophilales id.1591) || ||	TRUE	igd	2.68658e-12	5734	0.0325863	2	113563361	ebi-a-GCST006636	|| id:ebi-a-GCST006636	TRUE	reported	igd	2	TRUE	0.0200516672644277	117.287976233247	72.3059226998671	48.9050551973302
rs10808874	C	T	C	T	-0.167484	0.00173286	0.80388		FALSE	FALSE	FALSE	ebi-a-GCST90017100	8	53705766	0.0204607	14306	0.965463	Gut microbiota abundance (order Gastranaerophilales id.1591) || id:ebi-a-GCST90017100	Gut microbiota abundance (order Gastranaerophilales id.1591)	Gut microbiota abundance (order Gastranaerophilales id.1591) || ||	TRUE	igd	3.69267e-06	5734	0.0361896	8	53705766	ebi-a-GCST006636	|| id:ebi-a-GCST006636	TRUE	reported	igd	2	TRUE	0.00884483535824352	51.1510186114768	72.3059226998671	21.4180083353564
rs10989462	G	A	G	A	0.136064	-0.0163681	0.357274		FALSE	FALSE	FALSE	ebi-a-GCST90017100	9	104035906	0.0189006	14306	0.383578	Gut microbiota abundance (order Gastranaerophilales id.1591) || id:ebi-a-GCST90017100	Gut microbiota abundance (order Gastranaerophilales id.1591)	Gut microbiota abundance (order Gastranaerophilales id.1591) || ||	TRUE	igd	3.68477e-06	5734	0.0293976	9	104035906	ebi-a-GCST006636	|| id:ebi-a-GCST006636	TRUE	reported	igd	2	TRUE	0.00850244331032292	49.1539335885873	72.3059226998671	21.4221332130681
rs12030576	T	G	T	G	-0.197549	0.00048897	0.594897		FALSE	FALSE	FALSE	ebi-a-GCST90017100	1	115817221	0.0193518	14306	0.977151	Gut microbiota abundance (order Gastranaerophilales id.1591) || id:ebi-a-GCST90017100	Gut microbiota abundance (order Gastranaerophilales id.1591)	Gut microbiota abundance (order Gastranaerophilales id.1591) || ||	TRUE	igd	8.4879e-12	5734	0.0289236	1	115817221	ebi-a-GCST006636	|| id:ebi-a-GCST006636	TRUE	reported	igd	2	TRUE	0.0188099181211403	109.885	72.3059226998671	46.6492834910867
rs7653663	A	G	A	G	0.130907	0.048362	0.486237		FALSE	FALSE	FALSE	ebi-a-GCST90017100	3	127475626	0.0255963	14306	0.0471205	Gut microbiota abundance (order Gastranaerophilales id.1591) || id:ebi-a-GCST90017100	Gut microbiota abundance (order Gastranaerophilales id.1591)	Gut microbiota abundance (order Gastranaerophilales id.1591) || ||	TRUE	igd	3.6221e-06	5734	0.0282617	3	127475626	ebi-a-GCST006636	|| id:ebi-a-GCST006636	TRUE	reported	igd	2	TRUE	0.00856182927300667	49.5002178067119	72.3059226998671	21.4550324852956
rs9938265	G	A	G	A	-0.283406	0.00490432	0.0654226		FALSE	FALSE	FALSE	ebi-a-GCST90017100	16	9905841	0.0206358	14306	0.857167	Gut microbiota abundance (order Gastranaerophilales id.1591) || id:ebi-a-GCST90017100	Gut microbiota abundance (order Gastranaerophilales id.1591)	Gut microbiota abundance (order Gastranaerophilales id.1591) || ||	TRUE	igd	2.7077e-07	5734	0.0551081	16	9905841	ebi-a-GCST006636	|| id:ebi-a-GCST006636	TRUE	reported	igd	2	TRUE	0.00982180146072506	56.8570041795795	72.3059226998671	26.4476570871308
rs10167914	G	A	G	A	-0.227883	-0.00202812	0.738617		FALSE	FALSE	FALSE	ebi-a-GCST90017101	2	113563361	0.0117009	14306	0.857692	Gut microbiota abundance (order Lactobacillales id.1800) || id:ebi-a-GCST90017101	Gut microbiota abundance (order Lactobacillales id.1800)	Gut microbiota abundance (order Lactobacillales id.1800) || ||	TRUE	igd	2.68658e-12	5734	0.0325863	2	113563361	ebi-a-GCST006636	|| id:ebi-a-GCST006636	TRUE	reported	igd	2	TRUE	0.0200516672644277	117.287976233247	72.3059226998671	48.9050551973302
rs10808874	C	T	C	T	-0.167484	-0.00731173	0.80388		FALSE	FALSE	FALSE	ebi-a-GCST90017101	8	53705766	0.0119945	14306	0.538949	Gut microbiota abundance (order Lactobacillales id.1800) || id:ebi-a-GCST90017101	Gut microbiota abundance (order Lactobacillales id.1800)	Gut microbiota abundance (order Lactobacillales id.1800) || ||	TRUE	igd	3.69267e-06	5734	0.0361896	8	53705766	ebi-a-GCST006636	|| id:ebi-a-GCST006636	TRUE	reported	igd	2	TRUE	0.00884483535824352	51.1510186114768	72.3059226998671	21.4180083353564
rs10989462	G	A	G	A	0.136064	-0.0107284	0.357274		FALSE	FALSE	FALSE	ebi-a-GCST90017101	9	104035906	0.0110376	14306	0.336219	Gut microbiota abundance (order Lactobacillales id.1800) || id:ebi-a-GCST90017101	Gut microbiota abundance (order Lactobacillales id.1800)	Gut microbiota abundance (order Lactobacillales id.1800) || ||	TRUE	igd	3.68477e-06	5734	0.0293976	9	104035906	ebi-a-GCST006636	|| id:ebi-a-GCST006636	TRUE	reported	igd	2	TRUE	0.00850244331032292	49.1539335885873	72.3059226998671	21.4221332130681
rs12030576	T	G	T	G	-0.197549	0.000171287	0.594897		FALSE	FALSE	FALSE	ebi-a-GCST90017101	1	115817221	0.0112606	14306	0.990419	Gut microbiota abundance (order Lactobacillales id.1800) || id:ebi-a-GCST90017101	Gut microbiota abundance (order Lactobacillales id.1800)	Gut microbiota abundance (order Lactobacillales id.1800) || ||	TRUE	igd	8.4879e-12	5734	0.0289236	1	115817221	ebi-a-GCST006636	|| id:ebi-a-GCST006636	TRUE	reported	igd	2	TRUE	0.0188099181211403	109.885	72.3059226998671	46.6492834910867
rs7653663	A	G	A	G	0.130907	0.0193459	0.486237		FALSE	FALSE	FALSE	ebi-a-GCST90017101	3	127475626	0.0148795	14306	0.193563	Gut microbiota abundance (order Lactobacillales id.1800) || id:ebi-a-GCST90017101	Gut microbiota abundance (order Lactobacillales id.1800)	Gut microbiota abundance (order Lactobacillales id.1800) || ||	TRUE	igd	3.6221e-06	5734	0.0282617	3	127475626	ebi-a-GCST006636	|| id:ebi-a-GCST006636	TRUE	reported	igd	2	TRUE	0.00856182927300667	49.5002178067119	72.3059226998671	21.4550324852956
rs9938265	G	A	G	A	-0.283406	-0.00881938	0.0654226		FALSE	FALSE	FALSE	ebi-a-GCST90017101	16	9905841	0.0120923	14306	0.484127	Gut microbiota abundance (order Lactobacillales id.1800) || id:ebi-a-GCST90017101	Gut microbiota abundance (order Lactobacillales id.1800)	Gut microbiota abundance (order Lactobacillales id.1800) || ||	TRUE	igd	2.7077e-07	5734	0.0551081	16	9905841	ebi-a-GCST006636	|| id:ebi-a-GCST006636	TRUE	reported	igd	2	TRUE	0.00982180146072506	56.8570041795795	72.3059226998671	26.4476570871308
rs10167914	G	A	G	A	-0.227883	0.0330399	0.738617		FALSE	FALSE	FALSE	ebi-a-GCST90017102	2	113563361	0.025403	14306	0.19478	Gut microbiota abundance (order Methanobacteriales id.120) || id:ebi-a-GCST90017102	Gut microbiota abundance (order Methanobacteriales id.120)	Gut microbiota abundance (order Methanobacteriales id.120) || ||	TRUE	igd	2.68658e-12	5734	0.0325863	2	113563361	ebi-a-GCST006636	|| id:ebi-a-GCST006636	TRUE	reported	igd	2	TRUE	0.0200516672644277	117.287976233247	72.3059226998671	48.9050551973302
rs10808874	C	T	C	T	-0.167484	0.0235262	0.80388		FALSE	FALSE	FALSE	ebi-a-GCST90017102	8	53705766	0.0256288	14306	0.340498	Gut microbiota abundance (order Methanobacteriales id.120) || id:ebi-a-GCST90017102	Gut microbiota abundance (order Methanobacteriales id.120)	Gut microbiota abundance (order Methanobacteriales id.120) || ||	TRUE	igd	3.69267e-06	5734	0.0361896	8	53705766	ebi-a-GCST006636	|| id:ebi-a-GCST006636	TRUE	reported	igd	2	TRUE	0.00884483535824352	51.1510186114768	72.3059226998671	21.4180083353564
rs10989462	G	A	G	A	0.136064	0.035932	0.357274		FALSE	FALSE	FALSE	ebi-a-GCST90017102	9	104035906	0.0239074	14306	0.126758	Gut microbiota abundance (order Methanobacteriales id.120) || id:ebi-a-GCST90017102	Gut microbiota abundance (order Methanobacteriales id.120)	Gut microbiota abundance (order Methanobacteriales id.120) || ||	TRUE	igd	3.68477e-06	5734	0.0293976	9	104035906	ebi-a-GCST006636	|| id:ebi-a-GCST006636	TRUE	reported	igd	2	TRUE	0.00850244331032292	49.1539335885873	72.3059226998671	21.4221332130681
rs12030576	T	G	T	G	-0.197549	0.0254405	0.594897		FALSE	FALSE	FALSE	ebi-a-GCST90017102	1	115817221	0.0244485	14306	0.323141	Gut microbiota abundance (order Methanobacteriales id.120) || id:ebi-a-GCST90017102	Gut microbiota abundance (order Methanobacteriales id.120)	Gut microbiota abundance (order Methanobacteriales id.120) || ||	TRUE	igd	8.4879e-12	5734	0.0289236	1	115817221	ebi-a-GCST006636	|| id:ebi-a-GCST006636	TRUE	reported	igd	2	TRUE	0.0188099181211403	109.885	72.3059226998671	46.6492834910867
rs7653663	A	G	A	G	0.130907	-0.00794916	0.486237		FALSE	FALSE	FALSE	ebi-a-GCST90017102	3	127475626	0.0324589	14306	0.793714	Gut microbiota abundance (order Methanobacteriales id.120) || id:ebi-a-GCST90017102	Gut microbiota abundance (order Methanobacteriales id.120)	Gut microbiota abundance (order Methanobacteriales id.120) || ||	TRUE	igd	3.6221e-06	5734	0.0282617	3	127475626	ebi-a-GCST006636	|| id:ebi-a-GCST006636	TRUE	reported	igd	2	TRUE	0.00856182927300667	49.5002178067119	72.3059226998671	21.4550324852956
rs9938265	G	A	G	A	-0.283406	-0.0301672	0.0654226		FALSE	FALSE	FALSE	ebi-a-GCST90017102	16	9905841	0.026034	14306	0.211789	Gut microbiota abundance (order Methanobacteriales id.120) || id:ebi-a-GCST90017102	Gut microbiota abundance (order Methanobacteriales id.120)	Gut microbiota abundance (order Methanobacteriales id.120) || ||	TRUE	igd	2.7077e-07	5734	0.0551081	16	9905841	ebi-a-GCST006636	|| id:ebi-a-GCST006636	TRUE	reported	igd	2	TRUE	0.00982180146072506	56.8570041795795	72.3059226998671	26.4476570871308
rs10167914	G	A	G	A	-0.227883	-0.0123331	0.738617		FALSE	FALSE	FALSE	ebi-a-GCST90017103	2	113563361	0.0151318	14306	0.428671	Gut microbiota abundance (order Mollicutes RF9 id.11579) || id:ebi-a-GCST90017103	Gut microbiota abundance (order Mollicutes RF9 id.11579)	Gut microbiota abundance (order Mollicutes RF9 id.11579) || ||	TRUE	igd	2.68658e-12	5734	0.0325863	2	113563361	ebi-a-GCST006636	|| id:ebi-a-GCST006636	TRUE	reported	igd	2	TRUE	0.0200516672644277	117.287976233247	72.3059226998671	48.9050551973302
rs10808874	C	T	C	T	-0.167484	-0.0201449	0.80388		FALSE	FALSE	FALSE	ebi-a-GCST90017103	8	53705766	0.015476	14306	0.190849	Gut microbiota abundance (order Mollicutes RF9 id.11579) || id:ebi-a-GCST90017103	Gut microbiota abundance (order Mollicutes RF9 id.11579)	Gut microbiota abundance (order Mollicutes RF9 id.11579) || ||	TRUE	igd	3.69267e-06	5734	0.0361896	8	53705766	ebi-a-GCST006636	|| id:ebi-a-GCST006636	TRUE	reported	igd	2	TRUE	0.00884483535824352	51.1510186114768	72.3059226998671	21.4180083353564
rs10989462	G	A	G	A	0.136064	0.00358646	0.357274		FALSE	FALSE	FALSE	ebi-a-GCST90017103	9	104035906	0.0142647	14306	0.805053	Gut microbiota abundance (order Mollicutes RF9 id.11579) || id:ebi-a-GCST90017103	Gut microbiota abundance (order Mollicutes RF9 id.11579)	Gut microbiota abundance (order Mollicutes RF9 id.11579) || ||	TRUE	igd	3.68477e-06	5734	0.0293976	9	104035906	ebi-a-GCST006636	|| id:ebi-a-GCST006636	TRUE	reported	igd	2	TRUE	0.00850244331032292	49.1539335885873	72.3059226998671	21.4221332130681
rs12030576	T	G	T	G	-0.197549	-0.0253339	0.594897		FALSE	FALSE	FALSE	ebi-a-GCST90017103	1	115817221	0.0145612	14306	0.0850452	Gut microbiota abundance (order Mollicutes RF9 id.11579) || id:ebi-a-GCST90017103	Gut microbiota abundance (order Mollicutes RF9 id.11579)	Gut microbiota abundance (order Mollicutes RF9 id.11579) || ||	TRUE	igd	8.4879e-12	5734	0.0289236	1	115817221	ebi-a-GCST006636	|| id:ebi-a-GCST006636	TRUE	reported	igd	2	TRUE	0.0188099181211403	109.885	72.3059226998671	46.6492834910867
rs7653663	A	G	A	G	0.130907	0.0095567	0.486237		FALSE	FALSE	FALSE	ebi-a-GCST90017103	3	127475626	0.0191743	14306	0.628711	Gut microbiota abundance (order Mollicutes RF9 id.11579) || id:ebi-a-GCST90017103	Gut microbiota abundance (order Mollicutes RF9 id.11579)	Gut microbiota abundance (order Mollicutes RF9 id.11579) || ||	TRUE	igd	3.6221e-06	5734	0.0282617	3	127475626	ebi-a-GCST006636	|| id:ebi-a-GCST006636	TRUE	reported	igd	2	TRUE	0.00856182927300667	49.5002178067119	72.3059226998671	21.4550324852956
rs9938265	G	A	G	A	-0.283406	-0.0179167	0.0654226		FALSE	FALSE	FALSE	ebi-a-GCST90017103	16	9905841	0.0156199	14306	0.245906	Gut microbiota abundance (order Mollicutes RF9 id.11579) || id:ebi-a-GCST90017103	Gut microbiota abundance (order Mollicutes RF9 id.11579)	Gut microbiota abundance (order Mollicutes RF9 id.11579) || ||	TRUE	igd	2.7077e-07	5734	0.0551081	16	9905841	ebi-a-GCST006636	|| id:ebi-a-GCST006636	TRUE	reported	igd	2	TRUE	0.00982180146072506	56.8570041795795	72.3059226998671	26.4476570871308
rs10167914	G	A	G	A	-0.227883	0.0516692	0.738617		FALSE	FALSE	FALSE	ebi-a-GCST90017104	2	113563361	0.0215961	14306	0.0182343	Gut microbiota abundance (order NB1n id.3953) || id:ebi-a-GCST90017104	Gut microbiota abundance (order NB1n id.3953)	Gut microbiota abundance (order NB1n id.3953) || ||	TRUE	igd	2.68658e-12	5734	0.0325863	2	113563361	ebi-a-GCST006636	|| id:ebi-a-GCST006636	TRUE	reported	igd	2	TRUE	0.0200516672644277	117.287976233247	72.3059226998671	48.9050551973302
rs10808874	C	T	C	T	-0.167484	-0.00759509	0.80388		FALSE	FALSE	FALSE	ebi-a-GCST90017104	8	53705766	0.0219517	14306	0.773407	Gut microbiota abundance (order NB1n id.3953) || id:ebi-a-GCST90017104	Gut microbiota abundance (order NB1n id.3953)	Gut microbiota abundance (order NB1n id.3953) || ||	TRUE	igd	3.69267e-06	5734	0.0361896	8	53705766	ebi-a-GCST006636	|| id:ebi-a-GCST006636	TRUE	reported	igd	2	TRUE	0.00884483535824352	51.1510186114768	72.3059226998671	21.4180083353564
rs10989462	G	A	G	A	0.136064	-0.0184663	0.357274		FALSE	FALSE	FALSE	ebi-a-GCST90017104	9	104035906	0.0202731	14306	0.344743	Gut microbiota abundance (order NB1n id.3953) || id:ebi-a-GCST90017104	Gut microbiota abundance (order NB1n id.3953)	Gut microbiota abundance (order NB1n id.3953) || ||	TRUE	igd	3.68477e-06	5734	0.0293976	9	104035906	ebi-a-GCST006636	|| id:ebi-a-GCST006636	TRUE	reported	igd	2	TRUE	0.00850244331032292	49.1539335885873	72.3059226998671	21.4221332130681
rs12030576	T	G	T	G	-0.197549	0.023657	0.594897		FALSE	FALSE	FALSE	ebi-a-GCST90017104	1	115817221	0.0207331	14306	0.256695	Gut microbiota abundance (order NB1n id.3953) || id:ebi-a-GCST90017104	Gut microbiota abundance (order NB1n id.3953)	Gut microbiota abundance (order NB1n id.3953) || ||	TRUE	igd	8.4879e-12	5734	0.0289236	1	115817221	ebi-a-GCST006636	|| id:ebi-a-GCST006636	TRUE	reported	igd	2	TRUE	0.0188099181211403	109.885	72.3059226998671	46.6492834910867
rs7653663	A	G	A	G	0.130907	0.026466	0.486237		FALSE	FALSE	FALSE	ebi-a-GCST90017104	3	127475626	0.0275763	14306	0.357676	Gut microbiota abundance (order NB1n id.3953) || id:ebi-a-GCST90017104	Gut microbiota abundance (order NB1n id.3953)	Gut microbiota abundance (order NB1n id.3953) || ||	TRUE	igd	3.6221e-06	5734	0.0282617	3	127475626	ebi-a-GCST006636	|| id:ebi-a-GCST006636	TRUE	reported	igd	2	TRUE	0.00856182927300667	49.5002178067119	72.3059226998671	21.4550324852956
rs9938265	G	A	G	A	-0.283406	-0.00942962	0.0654226		FALSE	FALSE	FALSE	ebi-a-GCST90017104	16	9905841	0.0220253	14306	0.66131	Gut microbiota abundance (order NB1n id.3953) || id:ebi-a-GCST90017104	Gut microbiota abundance (order NB1n id.3953)	Gut microbiota abundance (order NB1n id.3953) || ||	TRUE	igd	2.7077e-07	5734	0.0551081	16	9905841	ebi-a-GCST006636	|| id:ebi-a-GCST006636	TRUE	reported	igd	2	TRUE	0.00982180146072506	56.8570041795795	72.3059226998671	26.4476570871308
rs10167914	G	A	G	A	-0.227883	0.00774687	0.738617		FALSE	FALSE	FALSE	ebi-a-GCST90017105	2	113563361	0.0158367	14306	0.631075	Gut microbiota abundance (order Pasteurellales id.3688) || id:ebi-a-GCST90017105	Gut microbiota abundance (order Pasteurellales id.3688)	Gut microbiota abundance (order Pasteurellales id.3688) || ||	TRUE	igd	2.68658e-12	5734	0.0325863	2	113563361	ebi-a-GCST006636	|| id:ebi-a-GCST006636	TRUE	reported	igd	2	TRUE	0.0200516672644277	117.287976233247	72.3059226998671	48.9050551973302
rs10808874	C	T	C	T	-0.167484	0.0290296	0.80388		FALSE	FALSE	FALSE	ebi-a-GCST90017105	8	53705766	0.0162504	14306	0.0701068	Gut microbiota abundance (order Pasteurellales id.3688) || id:ebi-a-GCST90017105	Gut microbiota abundance (order Pasteurellales id.3688)	Gut microbiota abundance (order Pasteurellales id.3688) || ||	TRUE	igd	3.69267e-06	5734	0.0361896	8	53705766	ebi-a-GCST006636	|| id:ebi-a-GCST006636	TRUE	reported	igd	2	TRUE	0.00884483535824352	51.1510186114768	72.3059226998671	21.4180083353564
rs10989462	G	A	G	A	0.136064	0.00564584	0.357274		FALSE	FALSE	FALSE	ebi-a-GCST90017105	9	104035906	0.0149657	14306	0.715883	Gut microbiota abundance (order Pasteurellales id.3688) || id:ebi-a-GCST90017105	Gut microbiota abundance (order Pasteurellales id.3688)	Gut microbiota abundance (order Pasteurellales id.3688) || ||	TRUE	igd	3.68477e-06	5734	0.0293976	9	104035906	ebi-a-GCST006636	|| id:ebi-a-GCST006636	TRUE	reported	igd	2	TRUE	0.00850244331032292	49.1539335885873	72.3059226998671	21.4221332130681
rs12030576	T	G	T	G	-0.197549	0.0102865	0.594897		FALSE	FALSE	FALSE	ebi-a-GCST90017105	1	115817221	0.0152286	14306	0.513663	Gut microbiota abundance (order Pasteurellales id.3688) || id:ebi-a-GCST90017105	Gut microbiota abundance (order Pasteurellales id.3688)	Gut microbiota abundance (order Pasteurellales id.3688) || ||	TRUE	igd	8.4879e-12	5734	0.0289236	1	115817221	ebi-a-GCST006636	|| id:ebi-a-GCST006636	TRUE	reported	igd	2	TRUE	0.0188099181211403	109.885	72.3059226998671	46.6492834910867
rs7653663	A	G	A	G	0.130907	0.0086489	0.486237		FALSE	FALSE	FALSE	ebi-a-GCST90017105	3	127475626	0.020053	14306	0.705796	Gut microbiota abundance (order Pasteurellales id.3688) || id:ebi-a-GCST90017105	Gut microbiota abundance (order Pasteurellales id.3688)	Gut microbiota abundance (order Pasteurellales id.3688) || ||	TRUE	igd	3.6221e-06	5734	0.0282617	3	127475626	ebi-a-GCST006636	|| id:ebi-a-GCST006636	TRUE	reported	igd	2	TRUE	0.00856182927300667	49.5002178067119	72.3059226998671	21.4550324852956
rs9938265	G	A	G	A	-0.283406	0.0144429	0.0654226		FALSE	FALSE	FALSE	ebi-a-GCST90017105	16	9905841	0.0164423	14306	0.358299	Gut microbiota abundance (order Pasteurellales id.3688) || id:ebi-a-GCST90017105	Gut microbiota abundance (order Pasteurellales id.3688)	Gut microbiota abundance (order Pasteurellales id.3688) || ||	TRUE	igd	2.7077e-07	5734	0.0551081	16	9905841	ebi-a-GCST006636	|| id:ebi-a-GCST006636	TRUE	reported	igd	2	TRUE	0.00982180146072506	56.8570041795795	72.3059226998671	26.4476570871308
rs10167914	G	A	G	A	-0.227883	-0.00622981	0.738617		FALSE	FALSE	FALSE	ebi-a-GCST90017106	2	113563361	0.0166517	14306	0.676422	Gut microbiota abundance (order Rhodospirillales id.2667) || id:ebi-a-GCST90017106	Gut microbiota abundance (order Rhodospirillales id.2667)	Gut microbiota abundance (order Rhodospirillales id.2667) || ||	TRUE	igd	2.68658e-12	5734	0.0325863	2	113563361	ebi-a-GCST006636	|| id:ebi-a-GCST006636	TRUE	reported	igd	2	TRUE	0.0200516672644277	117.287976233247	72.3059226998671	48.9050551973302
rs10808874	C	T	C	T	-0.167484	-0.000956104	0.80388		FALSE	FALSE	FALSE	ebi-a-GCST90017106	8	53705766	0.016951	14306	0.944639	Gut microbiota abundance (order Rhodospirillales id.2667) || id:ebi-a-GCST90017106	Gut microbiota abundance (order Rhodospirillales id.2667)	Gut microbiota abundance (order Rhodospirillales id.2667) || ||	TRUE	igd	3.69267e-06	5734	0.0361896	8	53705766	ebi-a-GCST006636	|| id:ebi-a-GCST006636	TRUE	reported	igd	2	TRUE	0.00884483535824352	51.1510186114768	72.3059226998671	21.4180083353564
rs10989462	G	A	G	A	0.136064	-0.012257	0.357274		FALSE	FALSE	FALSE	ebi-a-GCST90017106	9	104035906	0.0156297	14306	0.42734	Gut microbiota abundance (order Rhodospirillales id.2667) || id:ebi-a-GCST90017106	Gut microbiota abundance (order Rhodospirillales id.2667)	Gut microbiota abundance (order Rhodospirillales id.2667) || ||	TRUE	igd	3.68477e-06	5734	0.0293976	9	104035906	ebi-a-GCST006636	|| id:ebi-a-GCST006636	TRUE	reported	igd	2	TRUE	0.00850244331032292	49.1539335885873	72.3059226998671	21.4221332130681
rs12030576	T	G	T	G	-0.197549	0.00815266	0.594897		FALSE	FALSE	FALSE	ebi-a-GCST90017106	1	115817221	0.0160057	14306	0.600273	Gut microbiota abundance (order Rhodospirillales id.2667) || id:ebi-a-GCST90017106	Gut microbiota abundance (order Rhodospirillales id.2667)	Gut microbiota abundance (order Rhodospirillales id.2667) || ||	TRUE	igd	8.4879e-12	5734	0.0289236	1	115817221	ebi-a-GCST006636	|| id:ebi-a-GCST006636	TRUE	reported	igd	2	TRUE	0.0188099181211403	109.885	72.3059226998671	46.6492834910867
rs7653663	A	G	A	G	0.130907	0.0414985	0.486237		FALSE	FALSE	FALSE	ebi-a-GCST90017106	3	127475626	0.0211863	14306	0.048217	Gut microbiota abundance (order Rhodospirillales id.2667) || id:ebi-a-GCST90017106	Gut microbiota abundance (order Rhodospirillales id.2667)	Gut microbiota abundance (order Rhodospirillales id.2667) || ||	TRUE	igd	3.6221e-06	5734	0.0282617	3	127475626	ebi-a-GCST006636	|| id:ebi-a-GCST006636	TRUE	reported	igd	2	TRUE	0.00856182927300667	49.5002178067119	72.3059226998671	21.4550324852956
rs9938265	G	A	G	A	-0.283406	-0.00467583	0.0654226		FALSE	FALSE	FALSE	ebi-a-GCST90017106	16	9905841	0.0170116	14306	0.752697	Gut microbiota abundance (order Rhodospirillales id.2667) || id:ebi-a-GCST90017106	Gut microbiota abundance (order Rhodospirillales id.2667)	Gut microbiota abundance (order Rhodospirillales id.2667) || ||	TRUE	igd	2.7077e-07	5734	0.0551081	16	9905841	ebi-a-GCST006636	|| id:ebi-a-GCST006636	TRUE	reported	igd	2	TRUE	0.00982180146072506	56.8570041795795	72.3059226998671	26.4476570871308
rs10167914	G	A	G	A	-0.227883	-0.00928138	0.738617		FALSE	FALSE	FALSE	ebi-a-GCST90017107	2	113563361	0.011401	14306	0.428853	Gut microbiota abundance (order Selenomonadales id.2165) || id:ebi-a-GCST90017107	Gut microbiota abundance (order Selenomonadales id.2165)	Gut microbiota abundance (order Selenomonadales id.2165) || ||	TRUE	igd	2.68658e-12	5734	0.0325863	2	113563361	ebi-a-GCST006636	|| id:ebi-a-GCST006636	TRUE	reported	igd	2	TRUE	0.0200516672644277	117.287976233247	72.3059226998671	48.9050551973302
rs10808874	C	T	C	T	-0.167484	0.00876363	0.80388		FALSE	FALSE	FALSE	ebi-a-GCST90017107	8	53705766	0.0117072	14306	0.455187	Gut microbiota abundance (order Selenomonadales id.2165) || id:ebi-a-GCST90017107	Gut microbiota abundance (order Selenomonadales id.2165)	Gut microbiota abundance (order Selenomonadales id.2165) || ||	TRUE	igd	3.69267e-06	5734	0.0361896	8	53705766	ebi-a-GCST006636	|| id:ebi-a-GCST006636	TRUE	reported	igd	2	TRUE	0.00884483535824352	51.1510186114768	72.3059226998671	21.4180083353564
rs10989462	G	A	G	A	0.136064	-0.00431537	0.357274		FALSE	FALSE	FALSE	ebi-a-GCST90017107	9	104035906	0.0107633	14306	0.680365	Gut microbiota abundance (order Selenomonadales id.2165) || id:ebi-a-GCST90017107	Gut microbiota abundance (order Selenomonadales id.2165)	Gut microbiota abundance (order Selenomonadales id.2165) || ||	TRUE	igd	3.68477e-06	5734	0.0293976	9	104035906	ebi-a-GCST006636	|| id:ebi-a-GCST006636	TRUE	reported	igd	2	TRUE	0.00850244331032292	49.1539335885873	72.3059226998671	21.4221332130681
rs12030576	T	G	T	G	-0.197549	-0.0157015	0.594897		FALSE	FALSE	FALSE	ebi-a-GCST90017107	1	115817221	0.0109807	14306	0.164272	Gut microbiota abundance (order Selenomonadales id.2165) || id:ebi-a-GCST90017107	Gut microbiota abundance (order Selenomonadales id.2165)	Gut microbiota abundance (order Selenomonadales id.2165) || ||	TRUE	igd	8.4879e-12	5734	0.0289236	1	115817221	ebi-a-GCST006636	|| id:ebi-a-GCST006636	TRUE	reported	igd	2	TRUE	0.0188099181211403	109.885	72.3059226998671	46.6492834910867
rs7653663	A	G	A	G	0.130907	-0.0230735	0.486237		FALSE	FALSE	FALSE	ebi-a-GCST90017107	3	127475626	0.0145089	14306	0.133649	Gut microbiota abundance (order Selenomonadales id.2165) || id:ebi-a-GCST90017107	Gut microbiota abundance (order Selenomonadales id.2165)	Gut microbiota abundance (order Selenomonadales id.2165) || ||	TRUE	igd	3.6221e-06	5734	0.0282617	3	127475626	ebi-a-GCST006636	|| id:ebi-a-GCST006636	TRUE	reported	igd	2	TRUE	0.00856182927300667	49.5002178067119	72.3059226998671	21.4550324852956
rs9938265	G	A	G	A	-0.283406	-0.014909	0.0654226		FALSE	FALSE	FALSE	ebi-a-GCST90017107	16	9905841	0.0118001	14306	0.216637	Gut microbiota abundance (order Selenomonadales id.2165) || id:ebi-a-GCST90017107	Gut microbiota abundance (order Selenomonadales id.2165)	Gut microbiota abundance (order Selenomonadales id.2165) || ||	TRUE	igd	2.7077e-07	5734	0.0551081	16	9905841	ebi-a-GCST006636	|| id:ebi-a-GCST006636	TRUE	reported	igd	2	TRUE	0.00982180146072506	56.8570041795795	72.3059226998671	26.4476570871308
rs10167914	G	A	G	A	-0.227883	-0.00779225	0.738617		FALSE	FALSE	FALSE	ebi-a-GCST90017108	2	113563361	0.01412	14306	0.552948	Gut microbiota abundance (order Verrucomicrobiales id.4030) || id:ebi-a-GCST90017108	Gut microbiota abundance (order Verrucomicrobiales id.4030)	Gut microbiota abundance (order Verrucomicrobiales id.4030) || ||	TRUE	igd	2.68658e-12	5734	0.0325863	2	113563361	ebi-a-GCST006636	|| id:ebi-a-GCST006636	TRUE	reported	igd	2	TRUE	0.0200516672644277	117.287976233247	72.3059226998671	48.9050551973302
rs10808874	C	T	C	T	-0.167484	-0.0147415	0.80388		FALSE	FALSE	FALSE	ebi-a-GCST90017108	8	53705766	0.0144499	14306	0.322661	Gut microbiota abundance (order Verrucomicrobiales id.4030) || id:ebi-a-GCST90017108	Gut microbiota abundance (order Verrucomicrobiales id.4030)	Gut microbiota abundance (order Verrucomicrobiales id.4030) || ||	TRUE	igd	3.69267e-06	5734	0.0361896	8	53705766	ebi-a-GCST006636	|| id:ebi-a-GCST006636	TRUE	reported	igd	2	TRUE	0.00884483535824352	51.1510186114768	72.3059226998671	21.4180083353564
rs10989462	G	A	G	A	0.136064	0.0132714	0.357274		FALSE	FALSE	FALSE	ebi-a-GCST90017108	9	104035906	0.0133027	14306	0.316924	Gut microbiota abundance (order Verrucomicrobiales id.4030) || id:ebi-a-GCST90017108	Gut microbiota abundance (order Verrucomicrobiales id.4030)	Gut microbiota abundance (order Verrucomicrobiales id.4030) || ||	TRUE	igd	3.68477e-06	5734	0.0293976	9	104035906	ebi-a-GCST006636	|| id:ebi-a-GCST006636	TRUE	reported	igd	2	TRUE	0.00850244331032292	49.1539335885873	72.3059226998671	21.4221332130681
rs12030576	T	G	T	G	-0.197549	-0.00593497	0.594897		FALSE	FALSE	FALSE	ebi-a-GCST90017108	1	115817221	0.0136137	14306	0.666431	Gut microbiota abundance (order Verrucomicrobiales id.4030) || id:ebi-a-GCST90017108	Gut microbiota abundance (order Verrucomicrobiales id.4030)	Gut microbiota abundance (order Verrucomicrobiales id.4030) || ||	TRUE	igd	8.4879e-12	5734	0.0289236	1	115817221	ebi-a-GCST006636	|| id:ebi-a-GCST006636	TRUE	reported	igd	2	TRUE	0.0188099181211403	109.885	72.3059226998671	46.6492834910867
rs7653663	A	G	A	G	0.130907	0.014644	0.486237		FALSE	FALSE	FALSE	ebi-a-GCST90017108	3	127475626	0.0180053	14306	0.452232	Gut microbiota abundance (order Verrucomicrobiales id.4030) || id:ebi-a-GCST90017108	Gut microbiota abundance (order Verrucomicrobiales id.4030)	Gut microbiota abundance (order Verrucomicrobiales id.4030) || ||	TRUE	igd	3.6221e-06	5734	0.0282617	3	127475626	ebi-a-GCST006636	|| id:ebi-a-GCST006636	TRUE	reported	igd	2	TRUE	0.00856182927300667	49.5002178067119	72.3059226998671	21.4550324852956
rs9938265	G	A	G	A	-0.283406	-0.000249485	0.0654226		FALSE	FALSE	FALSE	ebi-a-GCST90017108	16	9905841	0.0145238	14306	0.960121	Gut microbiota abundance (order Verrucomicrobiales id.4030) || id:ebi-a-GCST90017108	Gut microbiota abundance (order Verrucomicrobiales id.4030)	Gut microbiota abundance (order Verrucomicrobiales id.4030) || ||	TRUE	igd	2.7077e-07	5734	0.0551081	16	9905841	ebi-a-GCST006636	|| id:ebi-a-GCST006636	TRUE	reported	igd	2	TRUE	0.00982180146072506	56.8570041795795	72.3059226998671	26.4476570871308
rs10167914	G	A	G	A	-0.227883	0.0378251	0.738617		FALSE	FALSE	FALSE	ebi-a-GCST90017109	2	113563361	0.0223815	14306	0.0874057	Gut microbiota abundance (order Victivallales id.2254) || id:ebi-a-GCST90017109	Gut microbiota abundance (order Victivallales id.2254)	Gut microbiota abundance (order Victivallales id.2254) || ||	TRUE	igd	2.68658e-12	5734	0.0325863	2	113563361	ebi-a-GCST006636	|| id:ebi-a-GCST006636	TRUE	reported	igd	2	TRUE	0.0200516672644277	117.287976233247	72.3059226998671	48.9050551973302
rs10808874	C	T	C	T	-0.167484	0.0044334	0.80388		FALSE	FALSE	FALSE	ebi-a-GCST90017109	8	53705766	0.022862	14306	0.87027	Gut microbiota abundance (order Victivallales id.2254) || id:ebi-a-GCST90017109	Gut microbiota abundance (order Victivallales id.2254)	Gut microbiota abundance (order Victivallales id.2254) || ||	TRUE	igd	3.69267e-06	5734	0.0361896	8	53705766	ebi-a-GCST006636	|| id:ebi-a-GCST006636	TRUE	reported	igd	2	TRUE	0.00884483535824352	51.1510186114768	72.3059226998671	21.4180083353564
rs10989462	G	A	G	A	0.136064	0.00406769	0.357274		FALSE	FALSE	FALSE	ebi-a-GCST90017109	9	104035906	0.0210905	14306	0.820687	Gut microbiota abundance (order Victivallales id.2254) || id:ebi-a-GCST90017109	Gut microbiota abundance (order Victivallales id.2254)	Gut microbiota abundance (order Victivallales id.2254) || ||	TRUE	igd	3.68477e-06	5734	0.0293976	9	104035906	ebi-a-GCST006636	|| id:ebi-a-GCST006636	TRUE	reported	igd	2	TRUE	0.00850244331032292	49.1539335885873	72.3059226998671	21.4221332130681
rs12030576	T	G	T	G	-0.197549	-0.018566	0.594897		FALSE	FALSE	FALSE	ebi-a-GCST90017109	1	115817221	0.0214657	14306	0.361822	Gut microbiota abundance (order Victivallales id.2254) || id:ebi-a-GCST90017109	Gut microbiota abundance (order Victivallales id.2254)	Gut microbiota abundance (order Victivallales id.2254) || ||	TRUE	igd	8.4879e-12	5734	0.0289236	1	115817221	ebi-a-GCST006636	|| id:ebi-a-GCST006636	TRUE	reported	igd	2	TRUE	0.0188099181211403	109.885	72.3059226998671	46.6492834910867
rs7653663	A	G	A	G	0.130907	0.0182932	0.486237		FALSE	FALSE	FALSE	ebi-a-GCST90017109	3	127475626	0.0285405	14306	0.434123	Gut microbiota abundance (order Victivallales id.2254) || id:ebi-a-GCST90017109	Gut microbiota abundance (order Victivallales id.2254)	Gut microbiota abundance (order Victivallales id.2254) || ||	TRUE	igd	3.6221e-06	5734	0.0282617	3	127475626	ebi-a-GCST006636	|| id:ebi-a-GCST006636	TRUE	reported	igd	2	TRUE	0.00856182927300667	49.5002178067119	72.3059226998671	21.4550324852956
rs9938265	G	A	G	A	-0.283406	0.00781807	0.0654226		FALSE	FALSE	FALSE	ebi-a-GCST90017109	16	9905841	0.0229534	14306	0.721656	Gut microbiota abundance (order Victivallales id.2254) || id:ebi-a-GCST90017109	Gut microbiota abundance (order Victivallales id.2254)	Gut microbiota abundance (order Victivallales id.2254) || ||	TRUE	igd	2.7077e-07	5734	0.0551081	16	9905841	ebi-a-GCST006636	|| id:ebi-a-GCST006636	TRUE	reported	igd	2	TRUE	0.00982180146072506	56.8570041795795	72.3059226998671	26.4476570871308
rs10167914	G	A	G	A	-0.227883	0.0237303	0.738617		FALSE	FALSE	FALSE	ebi-a-GCST90016963	2	113563361	0.0270485	14306	0.387166	Gut microbiota abundance (genus Allisonella id.2174) || id:ebi-a-GCST90016963	Gut microbiota abundance (genus Allisonella id.2174)	Gut microbiota abundance (genus Allisonella id.2174) || ||	TRUE	igd	2.68658e-12	5734	0.0325863	2	113563361	ebi-a-GCST006636	|| id:ebi-a-GCST006636	TRUE	reported	igd	2	TRUE	0.0200516672644277	117.287976233247	72.3059226998671	48.9050551973302
rs10808874	C	T	C	T	-0.167484	-0.017049	0.80388		FALSE	FALSE	FALSE	ebi-a-GCST90016963	8	53705766	0.0278524	14306	0.569771	Gut microbiota abundance (genus Allisonella id.2174) || id:ebi-a-GCST90016963	Gut microbiota abundance (genus Allisonella id.2174)	Gut microbiota abundance (genus Allisonella id.2174) || ||	TRUE	igd	3.69267e-06	5734	0.0361896	8	53705766	ebi-a-GCST006636	|| id:ebi-a-GCST006636	TRUE	reported	igd	2	TRUE	0.00884483535824352	51.1510186114768	72.3059226998671	21.4180083353564
rs10989462	G	A	G	A	0.136064	-0.00587687	0.357274		FALSE	FALSE	FALSE	ebi-a-GCST90016963	9	104035906	0.0255437	14306	0.80646	Gut microbiota abundance (genus Allisonella id.2174) || id:ebi-a-GCST90016963	Gut microbiota abundance (genus Allisonella id.2174)	Gut microbiota abundance (genus Allisonella id.2174) || ||	TRUE	igd	3.68477e-06	5734	0.0293976	9	104035906	ebi-a-GCST006636	|| id:ebi-a-GCST006636	TRUE	reported	igd	2	TRUE	0.00850244331032292	49.1539335885873	72.3059226998671	21.4221332130681
rs12030576	T	G	T	G	-0.197549	-0.0336894	0.594897		FALSE	FALSE	FALSE	ebi-a-GCST90016963	1	115817221	0.0260469	14306	0.212297	Gut microbiota abundance (genus Allisonella id.2174) || id:ebi-a-GCST90016963	Gut microbiota abundance (genus Allisonella id.2174)	Gut microbiota abundance (genus Allisonella id.2174) || ||	TRUE	igd	8.4879e-12	5734	0.0289236	1	115817221	ebi-a-GCST006636	|| id:ebi-a-GCST006636	TRUE	reported	igd	2	TRUE	0.0188099181211403	109.885	72.3059226998671	46.6492834910867
rs7653663	A	G	A	G	0.130907	-0.0468966	0.486237		FALSE	FALSE	FALSE	ebi-a-GCST90016963	3	127475626	0.034191	14306	0.170157	Gut microbiota abundance (genus Allisonella id.2174) || id:ebi-a-GCST90016963	Gut microbiota abundance (genus Allisonella id.2174)	Gut microbiota abundance (genus Allisonella id.2174) || ||	TRUE	igd	3.6221e-06	5734	0.0282617	3	127475626	ebi-a-GCST006636	|| id:ebi-a-GCST006636	TRUE	reported	igd	2	TRUE	0.00856182927300667	49.5002178067119	72.3059226998671	21.4550324852956
rs9938265	G	A	G	A	-0.283406	0.00413392	0.0654226		FALSE	FALSE	FALSE	ebi-a-GCST90016963	16	9905841	0.0284261	14306	0.8949	Gut microbiota abundance (genus Allisonella id.2174) || id:ebi-a-GCST90016963	Gut microbiota abundance (genus Allisonella id.2174)	Gut microbiota abundance (genus Allisonella id.2174) || ||	TRUE	igd	2.7077e-07	5734	0.0551081	16	9905841	ebi-a-GCST006636	|| id:ebi-a-GCST006636	TRUE	reported	igd	2	TRUE	0.00982180146072506	56.8570041795795	72.3059226998671	26.4476570871308
rs10167914	G	A	G	A	-0.227883	-0.00465007	0.738617		FALSE	FALSE	FALSE	ebi-a-GCST90016968	2	113563361	0.0113633	14306	0.640869	Gut microbiota abundance (genus Bacteroides id.918) || id:ebi-a-GCST90016968	Gut microbiota abundance (genus Bacteroides id.918)	Gut microbiota abundance (genus Bacteroides id.918) || ||	TRUE	igd	2.68658e-12	5734	0.0325863	2	113563361	ebi-a-GCST006636	|| id:ebi-a-GCST006636	TRUE	reported	igd	2	TRUE	0.0200516672644277	117.287976233247	72.3059226998671	48.9050551973302
rs10808874	C	T	C	T	-0.167484	0.0312436	0.80388		FALSE	FALSE	FALSE	ebi-a-GCST90016968	8	53705766	0.0116624	14306	0.0075216	Gut microbiota abundance (genus Bacteroides id.918) || id:ebi-a-GCST90016968	Gut microbiota abundance (genus Bacteroides id.918)	Gut microbiota abundance (genus Bacteroides id.918) || ||	TRUE	igd	3.69267e-06	5734	0.0361896	8	53705766	ebi-a-GCST006636	|| id:ebi-a-GCST006636	TRUE	reported	igd	2	TRUE	0.00884483535824352	51.1510186114768	72.3059226998671	21.4180083353564
rs10989462	G	A	G	A	0.136064	-0.0149618	0.357274		FALSE	FALSE	FALSE	ebi-a-GCST90016968	9	104035906	0.0107259	14306	0.163639	Gut microbiota abundance (genus Bacteroides id.918) || id:ebi-a-GCST90016968	Gut microbiota abundance (genus Bacteroides id.918)	Gut microbiota abundance (genus Bacteroides id.918) || ||	TRUE	igd	3.68477e-06	5734	0.0293976	9	104035906	ebi-a-GCST006636	|| id:ebi-a-GCST006636	TRUE	reported	igd	2	TRUE	0.00850244331032292	49.1539335885873	72.3059226998671	21.4221332130681
rs12030576	T	G	T	G	-0.197549	0.00209474	0.594897		FALSE	FALSE	FALSE	ebi-a-GCST90016968	1	115817221	0.0109418	14306	0.838665	Gut microbiota abundance (genus Bacteroides id.918) || id:ebi-a-GCST90016968	Gut microbiota abundance (genus Bacteroides id.918)	Gut microbiota abundance (genus Bacteroides id.918) || ||	TRUE	igd	8.4879e-12	5734	0.0289236	1	115817221	ebi-a-GCST006636	|| id:ebi-a-GCST006636	TRUE	reported	igd	2	TRUE	0.0188099181211403	109.885	72.3059226998671	46.6492834910867
rs7653663	A	G	A	G	0.130907	0.0122215	0.486237		FALSE	FALSE	FALSE	ebi-a-GCST90016968	3	127475626	0.0144554	14306	0.388666	Gut microbiota abundance (genus Bacteroides id.918) || id:ebi-a-GCST90016968	Gut microbiota abundance (genus Bacteroides id.918)	Gut microbiota abundance (genus Bacteroides id.918) || ||	TRUE	igd	3.6221e-06	5734	0.0282617	3	127475626	ebi-a-GCST006636	|| id:ebi-a-GCST006636	TRUE	reported	igd	2	TRUE	0.00856182927300667	49.5002178067119	72.3059226998671	21.4550324852956
rs9938265	G	A	G	A	-0.283406	0.00595957	0.0654226		FALSE	FALSE	FALSE	ebi-a-GCST90016968	16	9905841	0.0117601	14306	0.681634	Gut microbiota abundance (genus Bacteroides id.918) || id:ebi-a-GCST90016968	Gut microbiota abundance (genus Bacteroides id.918)	Gut microbiota abundance (genus Bacteroides id.918) || ||	TRUE	igd	2.7077e-07	5734	0.0551081	16	9905841	ebi-a-GCST006636	|| id:ebi-a-GCST006636	TRUE	reported	igd	2	TRUE	0.00982180146072506	56.8570041795795	72.3059226998671	26.4476570871308
rs10167914	G	A	G	A	-0.227883	-0.00577549	0.738617		FALSE	FALSE	FALSE	ebi-a-GCST90016978	2	113563361	0.0120353	14306	0.625878	Gut microbiota abundance (genus Christensenellaceae R 7group id.11283) || id:ebi-a-GCST90016978	Gut microbiota abundance (genus Christensenellaceae R 7group id.11283)	Gut microbiota abundance (genus Christensenellaceae R 7group id.11283) || ||	TRUE	igd	2.68658e-12	5734	0.0325863	2	113563361	ebi-a-GCST006636	|| id:ebi-a-GCST006636	TRUE	reported	igd	2	TRUE	0.0200516672644277	117.287976233247	72.3059226998671	48.9050551973302
rs10808874	C	T	C	T	-0.167484	0.00525189	0.80388		FALSE	FALSE	FALSE	ebi-a-GCST90016978	8	53705766	0.0123419	14306	0.663801	Gut microbiota abundance (genus Christensenellaceae R 7group id.11283) || id:ebi-a-GCST90016978	Gut microbiota abundance (genus Christensenellaceae R 7group id.11283)	Gut microbiota abundance (genus Christensenellaceae R 7group id.11283) || ||	TRUE	igd	3.69267e-06	5734	0.0361896	8	53705766	ebi-a-GCST006636	|| id:ebi-a-GCST006636	TRUE	reported	igd	2	TRUE	0.00884483535824352	51.1510186114768	72.3059226998671	21.4180083353564
rs10989462	G	A	G	A	0.136064	-0.00345931	0.357274		FALSE	FALSE	FALSE	ebi-a-GCST90016978	9	104035906	0.0113515	14306	0.762451	Gut microbiota abundance (genus Christensenellaceae R 7group id.11283) || id:ebi-a-GCST90016978	Gut microbiota abundance (genus Christensenellaceae R 7group id.11283)	Gut microbiota abundance (genus Christensenellaceae R 7group id.11283) || ||	TRUE	igd	3.68477e-06	5734	0.0293976	9	104035906	ebi-a-GCST006636	|| id:ebi-a-GCST006636	TRUE	reported	igd	2	TRUE	0.00850244331032292	49.1539335885873	72.3059226998671	21.4221332130681
rs12030576	T	G	T	G	-0.197549	-0.00739156	0.594897		FALSE	FALSE	FALSE	ebi-a-GCST90016978	1	115817221	0.0115961	14306	0.527145	Gut microbiota abundance (genus Christensenellaceae R 7group id.11283) || id:ebi-a-GCST90016978	Gut microbiota abundance (genus Christensenellaceae R 7group id.11283)	Gut microbiota abundance (genus Christensenellaceae R 7group id.11283) || ||	TRUE	igd	8.4879e-12	5734	0.0289236	1	115817221	ebi-a-GCST006636	|| id:ebi-a-GCST006636	TRUE	reported	igd	2	TRUE	0.0188099181211403	109.885	72.3059226998671	46.6492834910867
rs7653663	A	G	A	G	0.130907	-0.0179057	0.486237		FALSE	FALSE	FALSE	ebi-a-GCST90016978	3	127475626	0.0153165	14306	0.22878	Gut microbiota abundance (genus Christensenellaceae R 7group id.11283) || id:ebi-a-GCST90016978	Gut microbiota abundance (genus Christensenellaceae R 7group id.11283)	Gut microbiota abundance (genus Christensenellaceae R 7group id.11283) || ||	TRUE	igd	3.6221e-06	5734	0.0282617	3	127475626	ebi-a-GCST006636	|| id:ebi-a-GCST006636	TRUE	reported	igd	2	TRUE	0.00856182927300667	49.5002178067119	72.3059226998671	21.4550324852956
rs9938265	G	A	G	A	-0.283406	-0.00372327	0.0654226		FALSE	FALSE	FALSE	ebi-a-GCST90016978	16	9905841	0.0124302	14306	0.79162	Gut microbiota abundance (genus Christensenellaceae R 7group id.11283) || id:ebi-a-GCST90016978	Gut microbiota abundance (genus Christensenellaceae R 7group id.11283)	Gut microbiota abundance (genus Christensenellaceae R 7group id.11283) || ||	TRUE	igd	2.7077e-07	5734	0.0551081	16	9905841	ebi-a-GCST006636	|| id:ebi-a-GCST006636	TRUE	reported	igd	2	TRUE	0.00982180146072506	56.8570041795795	72.3059226998671	26.4476570871308
rs10167914	G	A	G	A	-0.227883	-0.0203848	0.738617		FALSE	FALSE	FALSE	ebi-a-GCST90016982	2	113563361	0.0187797	14306	0.260363	Gut microbiota abundance (genus Coprobacter id.949) || id:ebi-a-GCST90016982	Gut microbiota abundance (genus Coprobacter id.949)	Gut microbiota abundance (genus Coprobacter id.949) || ||	TRUE	igd	2.68658e-12	5734	0.0325863	2	113563361	ebi-a-GCST006636	|| id:ebi-a-GCST006636	TRUE	reported	igd	2	TRUE	0.0200516672644277	117.287976233247	72.3059226998671	48.9050551973302
rs10808874	C	T	C	T	-0.167484	0.00310542	0.80388		FALSE	FALSE	FALSE	ebi-a-GCST90016982	8	53705766	0.0190928	14306	0.872249	Gut microbiota abundance (genus Coprobacter id.949) || id:ebi-a-GCST90016982	Gut microbiota abundance (genus Coprobacter id.949)	Gut microbiota abundance (genus Coprobacter id.949) || ||	TRUE	igd	3.69267e-06	5734	0.0361896	8	53705766	ebi-a-GCST006636	|| id:ebi-a-GCST006636	TRUE	reported	igd	2	TRUE	0.00884483535824352	51.1510186114768	72.3059226998671	21.4180083353564
rs10989462	G	A	G	A	0.136064	-0.00277677	0.357274		FALSE	FALSE	FALSE	ebi-a-GCST90016982	9	104035906	0.0175929	14306	0.865259	Gut microbiota abundance (genus Coprobacter id.949) || id:ebi-a-GCST90016982	Gut microbiota abundance (genus Coprobacter id.949)	Gut microbiota abundance (genus Coprobacter id.949) || ||	TRUE	igd	3.68477e-06	5734	0.0293976	9	104035906	ebi-a-GCST006636	|| id:ebi-a-GCST006636	TRUE	reported	igd	2	TRUE	0.00850244331032292	49.1539335885873	72.3059226998671	21.4221332130681
rs12030576	T	G	T	G	-0.197549	0.0110508	0.594897		FALSE	FALSE	FALSE	ebi-a-GCST90016982	1	115817221	0.0179947	14306	0.540949	Gut microbiota abundance (genus Coprobacter id.949) || id:ebi-a-GCST90016982	Gut microbiota abundance (genus Coprobacter id.949)	Gut microbiota abundance (genus Coprobacter id.949) || ||	TRUE	igd	8.4879e-12	5734	0.0289236	1	115817221	ebi-a-GCST006636	|| id:ebi-a-GCST006636	TRUE	reported	igd	2	TRUE	0.0188099181211403	109.885	72.3059226998671	46.6492834910867
rs7653663	A	G	A	G	0.130907	0.0454164	0.486237		FALSE	FALSE	FALSE	ebi-a-GCST90016982	3	127475626	0.0237806	14306	0.0577271	Gut microbiota abundance (genus Coprobacter id.949) || id:ebi-a-GCST90016982	Gut microbiota abundance (genus Coprobacter id.949)	Gut microbiota abundance (genus Coprobacter id.949) || ||	TRUE	igd	3.6221e-06	5734	0.0282617	3	127475626	ebi-a-GCST006636	|| id:ebi-a-GCST006636	TRUE	reported	igd	2	TRUE	0.00856182927300667	49.5002178067119	72.3059226998671	21.4550324852956
rs9938265	G	A	G	A	-0.283406	-3.05991e-05	0.0654226		FALSE	FALSE	FALSE	ebi-a-GCST90016982	16	9905841	0.0192202	14306	0.942819	Gut microbiota abundance (genus Coprobacter id.949) || id:ebi-a-GCST90016982	Gut microbiota abundance (genus Coprobacter id.949)	Gut microbiota abundance (genus Coprobacter id.949) || ||	TRUE	igd	2.7077e-07	5734	0.0551081	16	9905841	ebi-a-GCST006636	|| id:ebi-a-GCST006636	TRUE	reported	igd	2	TRUE	0.00982180146072506	56.8570041795795	72.3059226998671	26.4476570871308
rs10167914	G	A	G	A	-0.227883	-0.0102425	0.738617		FALSE	FALSE	FALSE	ebi-a-GCST90016985	2	113563361	0.0122187	14306	0.390963	Gut microbiota abundance (genus Coprococcus3 id.11303) || id:ebi-a-GCST90016985	Gut microbiota abundance (genus Coprococcus3 id.11303)	Gut microbiota abundance (genus Coprococcus3 id.11303) || ||	TRUE	igd	2.68658e-12	5734	0.0325863	2	113563361	ebi-a-GCST006636	|| id:ebi-a-GCST006636	TRUE	reported	igd	2	TRUE	0.0200516672644277	117.287976233247	72.3059226998671	48.9050551973302
rs10808874	C	T	C	T	-0.167484	-0.018335	0.80388		FALSE	FALSE	FALSE	ebi-a-GCST90016985	8	53705766	0.0125291	14306	0.146936	Gut microbiota abundance (genus Coprococcus3 id.11303) || id:ebi-a-GCST90016985	Gut microbiota abundance (genus Coprococcus3 id.11303)	Gut microbiota abundance (genus Coprococcus3 id.11303) || ||	TRUE	igd	3.69267e-06	5734	0.0361896	8	53705766	ebi-a-GCST006636	|| id:ebi-a-GCST006636	TRUE	reported	igd	2	TRUE	0.00884483535824352	51.1510186114768	72.3059226998671	21.4180083353564
rs10989462	G	A	G	A	0.136064	-0.0108224	0.357274		FALSE	FALSE	FALSE	ebi-a-GCST90016985	9	104035906	0.0115247	14306	0.353459	Gut microbiota abundance (genus Coprococcus3 id.11303) || id:ebi-a-GCST90016985	Gut microbiota abundance (genus Coprococcus3 id.11303)	Gut microbiota abundance (genus Coprococcus3 id.11303) || ||	TRUE	igd	3.68477e-06	5734	0.0293976	9	104035906	ebi-a-GCST006636	|| id:ebi-a-GCST006636	TRUE	reported	igd	2	TRUE	0.00850244331032292	49.1539335885873	72.3059226998671	21.4221332130681
rs12030576	T	G	T	G	-0.197549	0.00674775	0.594897		FALSE	FALSE	FALSE	ebi-a-GCST90016985	1	115817221	0.0117707	14306	0.543609	Gut microbiota abundance (genus Coprococcus3 id.11303) || id:ebi-a-GCST90016985	Gut microbiota abundance (genus Coprococcus3 id.11303)	Gut microbiota abundance (genus Coprococcus3 id.11303) || ||	TRUE	igd	8.4879e-12	5734	0.0289236	1	115817221	ebi-a-GCST006636	|| id:ebi-a-GCST006636	TRUE	reported	igd	2	TRUE	0.0188099181211403	109.885	72.3059226998671	46.6492834910867
rs7653663	A	G	A	G	0.130907	-0.00182117	0.486237		FALSE	FALSE	FALSE	ebi-a-GCST90016985	3	127475626	0.0155469	14306	0.965757	Gut microbiota abundance (genus Coprococcus3 id.11303) || id:ebi-a-GCST90016985	Gut microbiota abundance (genus Coprococcus3 id.11303)	Gut microbiota abundance (genus Coprococcus3 id.11303) || ||	TRUE	igd	3.6221e-06	5734	0.0282617	3	127475626	ebi-a-GCST006636	|| id:ebi-a-GCST006636	TRUE	reported	igd	2	TRUE	0.00856182927300667	49.5002178067119	72.3059226998671	21.4550324852956
rs9938265	G	A	G	A	-0.283406	0.00415826	0.0654226		FALSE	FALSE	FALSE	ebi-a-GCST90016985	16	9905841	0.0126422	14306	0.723834	Gut microbiota abundance (genus Coprococcus3 id.11303) || id:ebi-a-GCST90016985	Gut microbiota abundance (genus Coprococcus3 id.11303)	Gut microbiota abundance (genus Coprococcus3 id.11303) || ||	TRUE	igd	2.7077e-07	5734	0.0551081	16	9905841	ebi-a-GCST006636	|| id:ebi-a-GCST006636	TRUE	reported	igd	2	TRUE	0.00982180146072506	56.8570041795795	72.3059226998671	26.4476570871308
rs10167914	G	A	G	A	-0.227883	-0.0160493	0.738617		FALSE	FALSE	FALSE	ebi-a-GCST90016989	2	113563361	0.0115812	14306	0.158293	Gut microbiota abundance (genus Dorea id.1997) || id:ebi-a-GCST90016989	Gut microbiota abundance (genus Dorea id.1997)	Gut microbiota abundance (genus Dorea id.1997) || ||	TRUE	igd	2.68658e-12	5734	0.0325863	2	113563361	ebi-a-GCST006636	|| id:ebi-a-GCST006636	TRUE	reported	igd	2	TRUE	0.0200516672644277	117.287976233247	72.3059226998671	48.9050551973302
rs10808874	C	T	C	T	-0.167484	-0.0222613	0.80388		FALSE	FALSE	FALSE	ebi-a-GCST90016989	8	53705766	0.0118867	14306	0.0701859	Gut microbiota abundance (genus Dorea id.1997) || id:ebi-a-GCST90016989	Gut microbiota abundance (genus Dorea id.1997)	Gut microbiota abundance (genus Dorea id.1997) || ||	TRUE	igd	3.69267e-06	5734	0.0361896	8	53705766	ebi-a-GCST006636	|| id:ebi-a-GCST006636	TRUE	reported	igd	2	TRUE	0.00884483535824352	51.1510186114768	72.3059226998671	21.4180083353564
rs10989462	G	A	G	A	0.136064	0.00254424	0.357274		FALSE	FALSE	FALSE	ebi-a-GCST90016989	9	104035906	0.0109365	14306	0.824453	Gut microbiota abundance (genus Dorea id.1997) || id:ebi-a-GCST90016989	Gut microbiota abundance (genus Dorea id.1997)	Gut microbiota abundance (genus Dorea id.1997) || ||	TRUE	igd	3.68477e-06	5734	0.0293976	9	104035906	ebi-a-GCST006636	|| id:ebi-a-GCST006636	TRUE	reported	igd	2	TRUE	0.00850244331032292	49.1539335885873	72.3059226998671	21.4221332130681
rs12030576	T	G	T	G	-0.197549	-0.0073848	0.594897		FALSE	FALSE	FALSE	ebi-a-GCST90016989	1	115817221	0.0111604	14306	0.513388	Gut microbiota abundance (genus Dorea id.1997) || id:ebi-a-GCST90016989	Gut microbiota abundance (genus Dorea id.1997)	Gut microbiota abundance (genus Dorea id.1997) || ||	TRUE	igd	8.4879e-12	5734	0.0289236	1	115817221	ebi-a-GCST006636	|| id:ebi-a-GCST006636	TRUE	reported	igd	2	TRUE	0.0188099181211403	109.885	72.3059226998671	46.6492834910867
rs7653663	A	G	A	G	0.130907	-0.0167679	0.486237		FALSE	FALSE	FALSE	ebi-a-GCST90016989	3	127475626	0.0147401	14306	0.241635	Gut microbiota abundance (genus Dorea id.1997) || id:ebi-a-GCST90016989	Gut microbiota abundance (genus Dorea id.1997)	Gut microbiota abundance (genus Dorea id.1997) || ||	TRUE	igd	3.6221e-06	5734	0.0282617	3	127475626	ebi-a-GCST006636	|| id:ebi-a-GCST006636	TRUE	reported	igd	2	TRUE	0.00856182927300667	49.5002178067119	72.3059226998671	21.4550324852956
rs9938265	G	A	G	A	-0.283406	-0.00332787	0.0654226		FALSE	FALSE	FALSE	ebi-a-GCST90016989	16	9905841	0.0119867	14306	0.760813	Gut microbiota abundance (genus Dorea id.1997) || id:ebi-a-GCST90016989	Gut microbiota abundance (genus Dorea id.1997)	Gut microbiota abundance (genus Dorea id.1997) || ||	TRUE	igd	2.7077e-07	5734	0.0551081	16	9905841	ebi-a-GCST006636	|| id:ebi-a-GCST006636	TRUE	reported	igd	2	TRUE	0.00982180146072506	56.8570041795795	72.3059226998671	26.4476570871308
rs10167914	G	A	G	A	-0.227883	0.0069743	0.738617		FALSE	FALSE	FALSE	ebi-a-GCST90016990	2	113563361	0.0215317	14306	0.765648	Gut microbiota abundance (genus Eggerthella id.819) || id:ebi-a-GCST90016990	Gut microbiota abundance (genus Eggerthella id.819)	Gut microbiota abundance (genus Eggerthella id.819) || ||	TRUE	igd	2.68658e-12	5734	0.0325863	2	113563361	ebi-a-GCST006636	|| id:ebi-a-GCST006636	TRUE	reported	igd	2	TRUE	0.0200516672644277	117.287976233247	72.3059226998671	48.9050551973302
rs10808874	C	T	C	T	-0.167484	0.0197038	0.80388		FALSE	FALSE	FALSE	ebi-a-GCST90016990	8	53705766	0.0219467	14306	0.385741	Gut microbiota abundance (genus Eggerthella id.819) || id:ebi-a-GCST90016990	Gut microbiota abundance (genus Eggerthella id.819)	Gut microbiota abundance (genus Eggerthella id.819) || ||	TRUE	igd	3.69267e-06	5734	0.0361896	8	53705766	ebi-a-GCST006636	|| id:ebi-a-GCST006636	TRUE	reported	igd	2	TRUE	0.00884483535824352	51.1510186114768	72.3059226998671	21.4180083353564
rs10989462	G	A	G	A	0.136064	-0.00983265	0.357274		FALSE	FALSE	FALSE	ebi-a-GCST90016990	9	104035906	0.0202144	14306	0.647283	Gut microbiota abundance (genus Eggerthella id.819) || id:ebi-a-GCST90016990	Gut microbiota abundance (genus Eggerthella id.819)	Gut microbiota abundance (genus Eggerthella id.819) || ||	TRUE	igd	3.68477e-06	5734	0.0293976	9	104035906	ebi-a-GCST006636	|| id:ebi-a-GCST006636	TRUE	reported	igd	2	TRUE	0.00850244331032292	49.1539335885873	72.3059226998671	21.4221332130681
rs12030576	T	G	T	G	-0.197549	0.0230301	0.594897		FALSE	FALSE	FALSE	ebi-a-GCST90016990	1	115817221	0.0206226	14306	0.270139	Gut microbiota abundance (genus Eggerthella id.819) || id:ebi-a-GCST90016990	Gut microbiota abundance (genus Eggerthella id.819)	Gut microbiota abundance (genus Eggerthella id.819) || ||	TRUE	igd	8.4879e-12	5734	0.0289236	1	115817221	ebi-a-GCST006636	|| id:ebi-a-GCST006636	TRUE	reported	igd	2	TRUE	0.0188099181211403	109.885	72.3059226998671	46.6492834910867
rs7653663	A	G	A	G	0.130907	-0.0303867	0.486237		FALSE	FALSE	FALSE	ebi-a-GCST90016990	3	127475626	0.0275205	14306	0.25127	Gut microbiota abundance (genus Eggerthella id.819) || id:ebi-a-GCST90016990	Gut microbiota abundance (genus Eggerthella id.819)	Gut microbiota abundance (genus Eggerthella id.819) || ||	TRUE	igd	3.6221e-06	5734	0.0282617	3	127475626	ebi-a-GCST006636	|| id:ebi-a-GCST006636	TRUE	reported	igd	2	TRUE	0.00856182927300667	49.5002178067119	72.3059226998671	21.4550324852956
rs9938265	G	A	G	A	-0.283406	0.0119774	0.0654226		FALSE	FALSE	FALSE	ebi-a-GCST90016990	16	9905841	0.0220565	14306	0.672229	Gut microbiota abundance (genus Eggerthella id.819) || id:ebi-a-GCST90016990	Gut microbiota abundance (genus Eggerthella id.819)	Gut microbiota abundance (genus Eggerthella id.819) || ||	TRUE	igd	2.7077e-07	5734	0.0551081	16	9905841	ebi-a-GCST006636	|| id:ebi-a-GCST006636	TRUE	reported	igd	2	TRUE	0.00982180146072506	56.8570041795795	72.3059226998671	26.4476570871308
rs10167914	G	A	G	A	-0.227883	0.0139522	0.738617		FALSE	FALSE	FALSE	ebi-a-GCST90016993	2	113563361	0.0155843	14306	0.383187	Gut microbiota abundance (genus Erysipelatoclostridium id.11381) || id:ebi-a-GCST90016993	Gut microbiota abundance (genus Erysipelatoclostridium id.11381)	Gut microbiota abundance (genus Erysipelatoclostridium id.11381) || ||	TRUE	igd	2.68658e-12	5734	0.0325863	2	113563361	ebi-a-GCST006636	|| id:ebi-a-GCST006636	TRUE	reported	igd	2	TRUE	0.0200516672644277	117.287976233247	72.3059226998671	48.9050551973302
rs10808874	C	T	C	T	-0.167484	0.00629827	0.80388		FALSE	FALSE	FALSE	ebi-a-GCST90016993	8	53705766	0.0159295	14306	0.683942	Gut microbiota abundance (genus Erysipelatoclostridium id.11381) || id:ebi-a-GCST90016993	Gut microbiota abundance (genus Erysipelatoclostridium id.11381)	Gut microbiota abundance (genus Erysipelatoclostridium id.11381) || ||	TRUE	igd	3.69267e-06	5734	0.0361896	8	53705766	ebi-a-GCST006636	|| id:ebi-a-GCST006636	TRUE	reported	igd	2	TRUE	0.00884483535824352	51.1510186114768	72.3059226998671	21.4180083353564
rs10989462	G	A	G	A	0.136064	0.00506534	0.357274		FALSE	FALSE	FALSE	ebi-a-GCST90016993	9	104035906	0.0146577	14306	0.720996	Gut microbiota abundance (genus Erysipelatoclostridium id.11381) || id:ebi-a-GCST90016993	Gut microbiota abundance (genus Erysipelatoclostridium id.11381)	Gut microbiota abundance (genus Erysipelatoclostridium id.11381) || ||	TRUE	igd	3.68477e-06	5734	0.0293976	9	104035906	ebi-a-GCST006636	|| id:ebi-a-GCST006636	TRUE	reported	igd	2	TRUE	0.00850244331032292	49.1539335885873	72.3059226998671	21.4221332130681
rs12030576	T	G	T	G	-0.197549	0.0117036	0.594897		FALSE	FALSE	FALSE	ebi-a-GCST90016993	1	115817221	0.0149948	14306	0.430925	Gut microbiota abundance (genus Erysipelatoclostridium id.11381) || id:ebi-a-GCST90016993	Gut microbiota abundance (genus Erysipelatoclostridium id.11381)	Gut microbiota abundance (genus Erysipelatoclostridium id.11381) || ||	TRUE	igd	8.4879e-12	5734	0.0289236	1	115817221	ebi-a-GCST006636	|| id:ebi-a-GCST006636	TRUE	reported	igd	2	TRUE	0.0188099181211403	109.885	72.3059226998671	46.6492834910867
rs7653663	A	G	A	G	0.130907	0.00138699	0.486237		FALSE	FALSE	FALSE	ebi-a-GCST90016993	3	127475626	0.0198471	14306	0.947621	Gut microbiota abundance (genus Erysipelatoclostridium id.11381) || id:ebi-a-GCST90016993	Gut microbiota abundance (genus Erysipelatoclostridium id.11381)	Gut microbiota abundance (genus Erysipelatoclostridium id.11381) || ||	TRUE	igd	3.6221e-06	5734	0.0282617	3	127475626	ebi-a-GCST006636	|| id:ebi-a-GCST006636	TRUE	reported	igd	2	TRUE	0.00856182927300667	49.5002178067119	72.3059226998671	21.4550324852956
rs9938265	G	A	G	A	-0.283406	0.00290786	0.0654226		FALSE	FALSE	FALSE	ebi-a-GCST90016993	16	9905841	0.016005	14306	0.917451	Gut microbiota abundance (genus Erysipelatoclostridium id.11381) || id:ebi-a-GCST90016993	Gut microbiota abundance (genus Erysipelatoclostridium id.11381)	Gut microbiota abundance (genus Erysipelatoclostridium id.11381) || ||	TRUE	igd	2.7077e-07	5734	0.0551081	16	9905841	ebi-a-GCST006636	|| id:ebi-a-GCST006636	TRUE	reported	igd	2	TRUE	0.00982180146072506	56.8570041795795	72.3059226998671	26.4476570871308
rs10167914	G	A	G	A	-0.227883	-0.000501545	0.738617		FALSE	FALSE	FALSE	ebi-a-GCST90016997	2	113563361	0.0116587	14306	0.989891	Gut microbiota abundance (genus Eubacterium coprostanoligenes group id.11375) || id:ebi-a-GCST90016997	Gut microbiota abundance (genus Eubacterium coprostanoligenes group id.11375)	Gut microbiota abundance (genus Eubacterium coprostanoligenes group id.11375) || ||	TRUE	igd	2.68658e-12	5734	0.0325863	2	113563361	ebi-a-GCST006636	|| id:ebi-a-GCST006636	TRUE	reported	igd	2	TRUE	0.0200516672644277	117.287976233247	72.3059226998671	48.9050551973302
rs10808874	C	T	C	T	-0.167484	0.00873659	0.80388		FALSE	FALSE	FALSE	ebi-a-GCST90016997	8	53705766	0.0119666	14306	0.466873	Gut microbiota abundance (genus Eubacterium coprostanoligenes group id.11375) || id:ebi-a-GCST90016997	Gut microbiota abundance (genus Eubacterium coprostanoligenes group id.11375)	Gut microbiota abundance (genus Eubacterium coprostanoligenes group id.11375) || ||	TRUE	igd	3.69267e-06	5734	0.0361896	8	53705766	ebi-a-GCST006636	|| id:ebi-a-GCST006636	TRUE	reported	igd	2	TRUE	0.00884483535824352	51.1510186114768	72.3059226998671	21.4180083353564
rs10989462	G	A	G	A	0.136064	0.0127449	0.357274		FALSE	FALSE	FALSE	ebi-a-GCST90016997	9	104035906	0.0110064	14306	0.247602	Gut microbiota abundance (genus Eubacterium coprostanoligenes group id.11375) || id:ebi-a-GCST90016997	Gut microbiota abundance (genus Eubacterium coprostanoligenes group id.11375)	Gut microbiota abundance (genus Eubacterium coprostanoligenes group id.11375) || ||	TRUE	igd	3.68477e-06	5734	0.0293976	9	104035906	ebi-a-GCST006636	|| id:ebi-a-GCST006636	TRUE	reported	igd	2	TRUE	0.00850244331032292	49.1539335885873	72.3059226998671	21.4221332130681
rs12030576	T	G	T	G	-0.197549	-0.0165758	0.594897		FALSE	FALSE	FALSE	ebi-a-GCST90016997	1	115817221	0.0112307	14306	0.139027	Gut microbiota abundance (genus Eubacterium coprostanoligenes group id.11375) || id:ebi-a-GCST90016997	Gut microbiota abundance (genus Eubacterium coprostanoligenes group id.11375)	Gut microbiota abundance (genus Eubacterium coprostanoligenes group id.11375) || ||	TRUE	igd	8.4879e-12	5734	0.0289236	1	115817221	ebi-a-GCST006636	|| id:ebi-a-GCST006636	TRUE	reported	igd	2	TRUE	0.0188099181211403	109.885	72.3059226998671	46.6492834910867
rs7653663	A	G	A	G	0.130907	-0.0211901	0.486237		FALSE	FALSE	FALSE	ebi-a-GCST90016997	3	127475626	0.0148363	14306	0.154071	Gut microbiota abundance (genus Eubacterium coprostanoligenes group id.11375) || id:ebi-a-GCST90016997	Gut microbiota abundance (genus Eubacterium coprostanoligenes group id.11375)	Gut microbiota abundance (genus Eubacterium coprostanoligenes group id.11375) || ||	TRUE	igd	3.6221e-06	5734	0.0282617	3	127475626	ebi-a-GCST006636	|| id:ebi-a-GCST006636	TRUE	reported	igd	2	TRUE	0.00856182927300667	49.5002178067119	72.3059226998671	21.4550324852956
rs9938265	G	A	G	A	-0.283406	-0.00734734	0.0654226		FALSE	FALSE	FALSE	ebi-a-GCST90016997	16	9905841	0.0120585	14306	0.514233	Gut microbiota abundance (genus Eubacterium coprostanoligenes group id.11375) || id:ebi-a-GCST90016997	Gut microbiota abundance (genus Eubacterium coprostanoligenes group id.11375)	Gut microbiota abundance (genus Eubacterium coprostanoligenes group id.11375) || ||	TRUE	igd	2.7077e-07	5734	0.0551081	16	9905841	ebi-a-GCST006636	|| id:ebi-a-GCST006636	TRUE	reported	igd	2	TRUE	0.00982180146072506	56.8570041795795	72.3059226998671	26.4476570871308
rs10167914	G	A	G	A	-0.227883	0.00593384	0.738617		FALSE	FALSE	FALSE	ebi-a-GCST90016998	2	113563361	0.0126457	14306	0.622907	Gut microbiota abundance (genus Eubacterium eligens group id.14372) || id:ebi-a-GCST90016998	Gut microbiota abundance (genus Eubacterium eligens group id.14372)	Gut microbiota abundance (genus Eubacterium eligens group id.14372) || ||	TRUE	igd	2.68658e-12	5734	0.0325863	2	113563361	ebi-a-GCST006636	|| id:ebi-a-GCST006636	TRUE	reported	igd	2	TRUE	0.0200516672644277	117.287976233247	72.3059226998671	48.9050551973302
rs10808874	C	T	C	T	-0.167484	0.0362014	0.80388		FALSE	FALSE	FALSE	ebi-a-GCST90016998	8	53705766	0.0129624	14306	0.00575692	Gut microbiota abundance (genus Eubacterium eligens group id.14372) || id:ebi-a-GCST90016998	Gut microbiota abundance (genus Eubacterium eligens group id.14372)	Gut microbiota abundance (genus Eubacterium eligens group id.14372) || ||	TRUE	igd	3.69267e-06	5734	0.0361896	8	53705766	ebi-a-GCST006636	|| id:ebi-a-GCST006636	TRUE	reported	igd	2	TRUE	0.00884483535824352	51.1510186114768	72.3059226998671	21.4180083353564
rs10989462	G	A	G	A	0.136064	-0.00175184	0.357274		FALSE	FALSE	FALSE	ebi-a-GCST90016998	9	104035906	0.0119434	14306	0.863585	Gut microbiota abundance (genus Eubacterium eligens group id.14372) || id:ebi-a-GCST90016998	Gut microbiota abundance (genus Eubacterium eligens group id.14372)	Gut microbiota abundance (genus Eubacterium eligens group id.14372) || ||	TRUE	igd	3.68477e-06	5734	0.0293976	9	104035906	ebi-a-GCST006636	|| id:ebi-a-GCST006636	TRUE	reported	igd	2	TRUE	0.00850244331032292	49.1539335885873	72.3059226998671	21.4221332130681
rs12030576	T	G	T	G	-0.197549	0.000829664	0.594897		FALSE	FALSE	FALSE	ebi-a-GCST90016998	1	115817221	0.0121736	14306	0.915937	Gut microbiota abundance (genus Eubacterium eligens group id.14372) || id:ebi-a-GCST90016998	Gut microbiota abundance (genus Eubacterium eligens group id.14372)	Gut microbiota abundance (genus Eubacterium eligens group id.14372) || ||	TRUE	igd	8.4879e-12	5734	0.0289236	1	115817221	ebi-a-GCST006636	|| id:ebi-a-GCST006636	TRUE	reported	igd	2	TRUE	0.0188099181211403	109.885	72.3059226998671	46.6492834910867
rs7653663	A	G	A	G	0.130907	0.0259219	0.486237		FALSE	FALSE	FALSE	ebi-a-GCST90016998	3	127475626	0.0160698	14306	0.0934007	Gut microbiota abundance (genus Eubacterium eligens group id.14372) || id:ebi-a-GCST90016998	Gut microbiota abundance (genus Eubacterium eligens group id.14372)	Gut microbiota abundance (genus Eubacterium eligens group id.14372) || ||	TRUE	igd	3.6221e-06	5734	0.0282617	3	127475626	ebi-a-GCST006636	|| id:ebi-a-GCST006636	TRUE	reported	igd	2	TRUE	0.00856182927300667	49.5002178067119	72.3059226998671	21.4550324852956
rs9938265	G	A	G	A	-0.283406	0.00940254	0.0654226		FALSE	FALSE	FALSE	ebi-a-GCST90016998	16	9905841	0.0130869	14306	0.520261	Gut microbiota abundance (genus Eubacterium eligens group id.14372) || id:ebi-a-GCST90016998	Gut microbiota abundance (genus Eubacterium eligens group id.14372)	Gut microbiota abundance (genus Eubacterium eligens group id.14372) || ||	TRUE	igd	2.7077e-07	5734	0.0551081	16	9905841	ebi-a-GCST006636	|| id:ebi-a-GCST006636	TRUE	reported	igd	2	TRUE	0.00982180146072506	56.8570041795795	72.3059226998671	26.4476570871308
rs10167914	G	A	G	A	-0.227883	0.0174036	0.738617		FALSE	FALSE	FALSE	ebi-a-GCST90017005	2	113563361	0.0124526	14306	0.176799	Gut microbiota abundance (genus Eubacterium ventriosum group id.11341) || id:ebi-a-GCST90017005	Gut microbiota abundance (genus Eubacterium ventriosum group id.11341)	Gut microbiota abundance (genus Eubacterium ventriosum group id.11341) || ||	TRUE	igd	2.68658e-12	5734	0.0325863	2	113563361	ebi-a-GCST006636	|| id:ebi-a-GCST006636	TRUE	reported	igd	2	TRUE	0.0200516672644277	117.287976233247	72.3059226998671	48.9050551973302
rs10808874	C	T	C	T	-0.167484	0.0269137	0.80388		FALSE	FALSE	FALSE	ebi-a-GCST90017005	8	53705766	0.0127504	14306	0.0348193	Gut microbiota abundance (genus Eubacterium ventriosum group id.11341) || id:ebi-a-GCST90017005	Gut microbiota abundance (genus Eubacterium ventriosum group id.11341)	Gut microbiota abundance (genus Eubacterium ventriosum group id.11341) || ||	TRUE	igd	3.69267e-06	5734	0.0361896	8	53705766	ebi-a-GCST006636	|| id:ebi-a-GCST006636	TRUE	reported	igd	2	TRUE	0.00884483535824352	51.1510186114768	72.3059226998671	21.4180083353564
rs10989462	G	A	G	A	0.136064	0.00347615	0.357274		FALSE	FALSE	FALSE	ebi-a-GCST90017005	9	104035906	0.0117435	14306	0.76955	Gut microbiota abundance (genus Eubacterium ventriosum group id.11341) || id:ebi-a-GCST90017005	Gut microbiota abundance (genus Eubacterium ventriosum group id.11341)	Gut microbiota abundance (genus Eubacterium ventriosum group id.11341) || ||	TRUE	igd	3.68477e-06	5734	0.0293976	9	104035906	ebi-a-GCST006636	|| id:ebi-a-GCST006636	TRUE	reported	igd	2	TRUE	0.00850244331032292	49.1539335885873	72.3059226998671	21.4221332130681
rs12030576	T	G	T	G	-0.197549	-0.00242412	0.594897		FALSE	FALSE	FALSE	ebi-a-GCST90017005	1	115817221	0.0119868	14306	0.824676	Gut microbiota abundance (genus Eubacterium ventriosum group id.11341) || id:ebi-a-GCST90017005	Gut microbiota abundance (genus Eubacterium ventriosum group id.11341)	Gut microbiota abundance (genus Eubacterium ventriosum group id.11341) || ||	TRUE	igd	8.4879e-12	5734	0.0289236	1	115817221	ebi-a-GCST006636	|| id:ebi-a-GCST006636	TRUE	reported	igd	2	TRUE	0.0188099181211403	109.885	72.3059226998671	46.6492834910867
rs7653663	A	G	A	G	0.130907	-0.0119057	0.486237		FALSE	FALSE	FALSE	ebi-a-GCST90017005	3	127475626	0.015837	14306	0.46726	Gut microbiota abundance (genus Eubacterium ventriosum group id.11341) || id:ebi-a-GCST90017005	Gut microbiota abundance (genus Eubacterium ventriosum group id.11341)	Gut microbiota abundance (genus Eubacterium ventriosum group id.11341) || ||	TRUE	igd	3.6221e-06	5734	0.0282617	3	127475626	ebi-a-GCST006636	|| id:ebi-a-GCST006636	TRUE	reported	igd	2	TRUE	0.00856182927300667	49.5002178067119	72.3059226998671	21.4550324852956
rs9938265	G	A	G	A	-0.283406	-0.006506	0.0654226		FALSE	FALSE	FALSE	ebi-a-GCST90017005	16	9905841	0.0128733	14306	0.574009	Gut microbiota abundance (genus Eubacterium ventriosum group id.11341) || id:ebi-a-GCST90017005	Gut microbiota abundance (genus Eubacterium ventriosum group id.11341)	Gut microbiota abundance (genus Eubacterium ventriosum group id.11341) || ||	TRUE	igd	2.7077e-07	5734	0.0551081	16	9905841	ebi-a-GCST006636	|| id:ebi-a-GCST006636	TRUE	reported	igd	2	TRUE	0.00982180146072506	56.8570041795795	72.3059226998671	26.4476570871308
rs10167914	G	A	G	A	-0.227883	0.000351307	0.738617		FALSE	FALSE	FALSE	ebi-a-GCST90017006	2	113563361	0.0133625	14306	0.989257	Gut microbiota abundance (genus Eubacterium xylanophilum group id.14375) || id:ebi-a-GCST90017006	Gut microbiota abundance (genus Eubacterium xylanophilum group id.14375)	Gut microbiota abundance (genus Eubacterium xylanophilum group id.14375) || ||	TRUE	igd	2.68658e-12	5734	0.0325863	2	113563361	ebi-a-GCST006636	|| id:ebi-a-GCST006636	TRUE	reported	igd	2	TRUE	0.0200516672644277	117.287976233247	72.3059226998671	48.9050551973302
rs10808874	C	T	C	T	-0.167484	0.0371891	0.80388		FALSE	FALSE	FALSE	ebi-a-GCST90017006	8	53705766	0.0136415	14306	0.00603156	Gut microbiota abundance (genus Eubacterium xylanophilum group id.14375) || id:ebi-a-GCST90017006	Gut microbiota abundance (genus Eubacterium xylanophilum group id.14375)	Gut microbiota abundance (genus Eubacterium xylanophilum group id.14375) || ||	TRUE	igd	3.69267e-06	5734	0.0361896	8	53705766	ebi-a-GCST006636	|| id:ebi-a-GCST006636	TRUE	reported	igd	2	TRUE	0.00884483535824352	51.1510186114768	72.3059226998671	21.4180083353564
rs10989462	G	A	G	A	0.136064	-0.00528643	0.357274		FALSE	FALSE	FALSE	ebi-a-GCST90017006	9	104035906	0.0125759	14306	0.681816	Gut microbiota abundance (genus Eubacterium xylanophilum group id.14375) || id:ebi-a-GCST90017006	Gut microbiota abundance (genus Eubacterium xylanophilum group id.14375)	Gut microbiota abundance (genus Eubacterium xylanophilum group id.14375) || ||	TRUE	igd	3.68477e-06	5734	0.0293976	9	104035906	ebi-a-GCST006636	|| id:ebi-a-GCST006636	TRUE	reported	igd	2	TRUE	0.00850244331032292	49.1539335885873	72.3059226998671	21.4221332130681
rs12030576	T	G	T	G	-0.197549	0.0215007	0.594897		FALSE	FALSE	FALSE	ebi-a-GCST90017006	1	115817221	0.0128594	14306	0.0862144	Gut microbiota abundance (genus Eubacterium xylanophilum group id.14375) || id:ebi-a-GCST90017006	Gut microbiota abundance (genus Eubacterium xylanophilum group id.14375)	Gut microbiota abundance (genus Eubacterium xylanophilum group id.14375) || ||	TRUE	igd	8.4879e-12	5734	0.0289236	1	115817221	ebi-a-GCST006636	|| id:ebi-a-GCST006636	TRUE	reported	igd	2	TRUE	0.0188099181211403	109.885	72.3059226998671	46.6492834910867
rs7653663	A	G	A	G	0.130907	-0.000662396	0.486237		FALSE	FALSE	FALSE	ebi-a-GCST90017006	3	127475626	0.0170231	14306	0.902586	Gut microbiota abundance (genus Eubacterium xylanophilum group id.14375) || id:ebi-a-GCST90017006	Gut microbiota abundance (genus Eubacterium xylanophilum group id.14375)	Gut microbiota abundance (genus Eubacterium xylanophilum group id.14375) || ||	TRUE	igd	3.6221e-06	5734	0.0282617	3	127475626	ebi-a-GCST006636	|| id:ebi-a-GCST006636	TRUE	reported	igd	2	TRUE	0.00856182927300667	49.5002178067119	72.3059226998671	21.4550324852956
rs9938265	G	A	G	A	-0.283406	0.025869	0.0654226		FALSE	FALSE	FALSE	ebi-a-GCST90017006	16	9905841	0.0137169	14306	0.0737564	Gut microbiota abundance (genus Eubacterium xylanophilum group id.14375) || id:ebi-a-GCST90017006	Gut microbiota abundance (genus Eubacterium xylanophilum group id.14375)	Gut microbiota abundance (genus Eubacterium xylanophilum group id.14375) || ||	TRUE	igd	2.7077e-07	5734	0.0551081	16	9905841	ebi-a-GCST006636	|| id:ebi-a-GCST006636	TRUE	reported	igd	2	TRUE	0.00982180146072506	56.8570041795795	72.3059226998671	26.4476570871308
rs10167914	G	A	G	A	-0.227883	-0.00914495	0.738617		FALSE	FALSE	FALSE	ebi-a-GCST90017008	2	113563361	0.0129515	14306	0.492341	Gut microbiota abundance (genus Family XIII AD3011 group id.11293) || id:ebi-a-GCST90017008	Gut microbiota abundance (genus Family XIII AD3011 group id.11293)	Gut microbiota abundance (genus Family XIII AD3011 group id.11293) || ||	TRUE	igd	2.68658e-12	5734	0.0325863	2	113563361	ebi-a-GCST006636	|| id:ebi-a-GCST006636	TRUE	reported	igd	2	TRUE	0.0200516672644277	117.287976233247	72.3059226998671	48.9050551973302
rs10808874	C	T	C	T	-0.167484	-0.00852424	0.80388		FALSE	FALSE	FALSE	ebi-a-GCST90017008	8	53705766	0.0132031	14306	0.510319	Gut microbiota abundance (genus Family XIII AD3011 group id.11293) || id:ebi-a-GCST90017008	Gut microbiota abundance (genus Family XIII AD3011 group id.11293)	Gut microbiota abundance (genus Family XIII AD3011 group id.11293) || ||	TRUE	igd	3.69267e-06	5734	0.0361896	8	53705766	ebi-a-GCST006636	|| id:ebi-a-GCST006636	TRUE	reported	igd	2	TRUE	0.00884483535824352	51.1510186114768	72.3059226998671	21.4180083353564
rs10989462	G	A	G	A	0.136064	0.014652	0.357274		FALSE	FALSE	FALSE	ebi-a-GCST90017008	9	104035906	0.0121875	14306	0.230329	Gut microbiota abundance (genus Family XIII AD3011 group id.11293) || id:ebi-a-GCST90017008	Gut microbiota abundance (genus Family XIII AD3011 group id.11293)	Gut microbiota abundance (genus Family XIII AD3011 group id.11293) || ||	TRUE	igd	3.68477e-06	5734	0.0293976	9	104035906	ebi-a-GCST006636	|| id:ebi-a-GCST006636	TRUE	reported	igd	2	TRUE	0.00850244331032292	49.1539335885873	72.3059226998671	21.4221332130681
rs12030576	T	G	T	G	-0.197549	-0.00337525	0.594897		FALSE	FALSE	FALSE	ebi-a-GCST90017008	1	115817221	0.0124434	14306	0.780793	Gut microbiota abundance (genus Family XIII AD3011 group id.11293) || id:ebi-a-GCST90017008	Gut microbiota abundance (genus Family XIII AD3011 group id.11293)	Gut microbiota abundance (genus Family XIII AD3011 group id.11293) || ||	TRUE	igd	8.4879e-12	5734	0.0289236	1	115817221	ebi-a-GCST006636	|| id:ebi-a-GCST006636	TRUE	reported	igd	2	TRUE	0.0188099181211403	109.885	72.3059226998671	46.6492834910867
rs7653663	A	G	A	G	0.130907	-0.0224524	0.486237		FALSE	FALSE	FALSE	ebi-a-GCST90017008	3	127475626	0.0164281	14306	0.161564	Gut microbiota abundance (genus Family XIII AD3011 group id.11293) || id:ebi-a-GCST90017008	Gut microbiota abundance (genus Family XIII AD3011 group id.11293)	Gut microbiota abundance (genus Family XIII AD3011 group id.11293) || ||	TRUE	igd	3.6221e-06	5734	0.0282617	3	127475626	ebi-a-GCST006636	|| id:ebi-a-GCST006636	TRUE	reported	igd	2	TRUE	0.00856182927300667	49.5002178067119	72.3059226998671	21.4550324852956
rs9938265	G	A	G	A	-0.283406	-0.00577125	0.0654226		FALSE	FALSE	FALSE	ebi-a-GCST90017008	16	9905841	0.0133254	14306	0.699182	Gut microbiota abundance (genus Family XIII AD3011 group id.11293) || id:ebi-a-GCST90017008	Gut microbiota abundance (genus Family XIII AD3011 group id.11293)	Gut microbiota abundance (genus Family XIII AD3011 group id.11293) || ||	TRUE	igd	2.7077e-07	5734	0.0551081	16	9905841	ebi-a-GCST006636	|| id:ebi-a-GCST006636	TRUE	reported	igd	2	TRUE	0.00982180146072506	56.8570041795795	72.3059226998671	26.4476570871308
rs10167914	G	A	G	A	-0.227883	-0.00798517	0.738617		FALSE	FALSE	FALSE	ebi-a-GCST90017020	2	113563361	0.0114837	14306	0.471335	Gut microbiota abundance (genus Lachnoclostridium id.11308) || id:ebi-a-GCST90017020	Gut microbiota abundance (genus Lachnoclostridium id.11308)	Gut microbiota abundance (genus Lachnoclostridium id.11308) || ||	TRUE	igd	2.68658e-12	5734	0.0325863	2	113563361	ebi-a-GCST006636	|| id:ebi-a-GCST006636	TRUE	reported	igd	2	TRUE	0.0200516672644277	117.287976233247	72.3059226998671	48.9050551973302
rs10808874	C	T	C	T	-0.167484	-0.0108183	0.80388		FALSE	FALSE	FALSE	ebi-a-GCST90017020	8	53705766	0.0117891	14306	0.338752	Gut microbiota abundance (genus Lachnoclostridium id.11308) || id:ebi-a-GCST90017020	Gut microbiota abundance (genus Lachnoclostridium id.11308)	Gut microbiota abundance (genus Lachnoclostridium id.11308) || ||	TRUE	igd	3.69267e-06	5734	0.0361896	8	53705766	ebi-a-GCST006636	|| id:ebi-a-GCST006636	TRUE	reported	igd	2	TRUE	0.00884483535824352	51.1510186114768	72.3059226998671	21.4180083353564
rs10989462	G	A	G	A	0.136064	-0.0106055	0.357274		FALSE	FALSE	FALSE	ebi-a-GCST90017020	9	104035906	0.0108387	14306	0.330302	Gut microbiota abundance (genus Lachnoclostridium id.11308) || id:ebi-a-GCST90017020	Gut microbiota abundance (genus Lachnoclostridium id.11308)	Gut microbiota abundance (genus Lachnoclostridium id.11308) || ||	TRUE	igd	3.68477e-06	5734	0.0293976	9	104035906	ebi-a-GCST006636	|| id:ebi-a-GCST006636	TRUE	reported	igd	2	TRUE	0.00850244331032292	49.1539335885873	72.3059226998671	21.4221332130681
rs12030576	T	G	T	G	-0.197549	-0.0075919	0.594897		FALSE	FALSE	FALSE	ebi-a-GCST90017020	1	115817221	0.0110568	14306	0.511528	Gut microbiota abundance (genus Lachnoclostridium id.11308) || id:ebi-a-GCST90017020	Gut microbiota abundance (genus Lachnoclostridium id.11308)	Gut microbiota abundance (genus Lachnoclostridium id.11308) || ||	TRUE	igd	8.4879e-12	5734	0.0289236	1	115817221	ebi-a-GCST006636	|| id:ebi-a-GCST006636	TRUE	reported	igd	2	TRUE	0.0188099181211403	109.885	72.3059226998671	46.6492834910867
rs7653663	A	G	A	G	0.130907	-0.00893584	0.486237		FALSE	FALSE	FALSE	ebi-a-GCST90017020	3	127475626	0.0146093	14306	0.571635	Gut microbiota abundance (genus Lachnoclostridium id.11308) || id:ebi-a-GCST90017020	Gut microbiota abundance (genus Lachnoclostridium id.11308)	Gut microbiota abundance (genus Lachnoclostridium id.11308) || ||	TRUE	igd	3.6221e-06	5734	0.0282617	3	127475626	ebi-a-GCST006636	|| id:ebi-a-GCST006636	TRUE	reported	igd	2	TRUE	0.00856182927300667	49.5002178067119	72.3059226998671	21.4550324852956
rs9938265	G	A	G	A	-0.283406	0.0065704	0.0654226		FALSE	FALSE	FALSE	ebi-a-GCST90017020	16	9905841	0.0118852	14306	0.653431	Gut microbiota abundance (genus Lachnoclostridium id.11308) || id:ebi-a-GCST90017020	Gut microbiota abundance (genus Lachnoclostridium id.11308)	Gut microbiota abundance (genus Lachnoclostridium id.11308) || ||	TRUE	igd	2.7077e-07	5734	0.0551081	16	9905841	ebi-a-GCST006636	|| id:ebi-a-GCST006636	TRUE	reported	igd	2	TRUE	0.00982180146072506	56.8570041795795	72.3059226998671	26.4476570871308
rs10167914	G	A	G	A	-0.227883	0.0123527	0.738617		FALSE	FALSE	FALSE	ebi-a-GCST90017024	2	113563361	0.0117236	14306	0.279923	Gut microbiota abundance (genus Lachnospiraceae NK4A136 group id.11319) || id:ebi-a-GCST90017024	Gut microbiota abundance (genus Lachnospiraceae NK4A136 group id.11319)	Gut microbiota abundance (genus Lachnospiraceae NK4A136 group id.11319) || ||	TRUE	igd	2.68658e-12	5734	0.0325863	2	113563361	ebi-a-GCST006636	|| id:ebi-a-GCST006636	TRUE	reported	igd	2	TRUE	0.0200516672644277	117.287976233247	72.3059226998671	48.9050551973302
rs10808874	C	T	C	T	-0.167484	0.00990482	0.80388		FALSE	FALSE	FALSE	ebi-a-GCST90017024	8	53705766	0.0120085	14306	0.41345	Gut microbiota abundance (genus Lachnospiraceae NK4A136 group id.11319) || id:ebi-a-GCST90017024	Gut microbiota abundance (genus Lachnospiraceae NK4A136 group id.11319)	Gut microbiota abundance (genus Lachnospiraceae NK4A136 group id.11319) || ||	TRUE	igd	3.69267e-06	5734	0.0361896	8	53705766	ebi-a-GCST006636	|| id:ebi-a-GCST006636	TRUE	reported	igd	2	TRUE	0.00884483535824352	51.1510186114768	72.3059226998671	21.4180083353564
rs10989462	G	A	G	A	0.136064	-0.00898718	0.357274		FALSE	FALSE	FALSE	ebi-a-GCST90017024	9	104035906	0.0110563	14306	0.404648	Gut microbiota abundance (genus Lachnospiraceae NK4A136 group id.11319) || id:ebi-a-GCST90017024	Gut microbiota abundance (genus Lachnospiraceae NK4A136 group id.11319)	Gut microbiota abundance (genus Lachnospiraceae NK4A136 group id.11319) || ||	TRUE	igd	3.68477e-06	5734	0.0293976	9	104035906	ebi-a-GCST006636	|| id:ebi-a-GCST006636	TRUE	reported	igd	2	TRUE	0.00850244331032292	49.1539335885873	72.3059226998671	21.4221332130681
rs12030576	T	G	T	G	-0.197549	0.0187741	0.594897		FALSE	FALSE	FALSE	ebi-a-GCST90017024	1	115817221	0.0112795	14306	0.0993642	Gut microbiota abundance (genus Lachnospiraceae NK4A136 group id.11319) || id:ebi-a-GCST90017024	Gut microbiota abundance (genus Lachnospiraceae NK4A136 group id.11319)	Gut microbiota abundance (genus Lachnospiraceae NK4A136 group id.11319) || ||	TRUE	igd	8.4879e-12	5734	0.0289236	1	115817221	ebi-a-GCST006636	|| id:ebi-a-GCST006636	TRUE	reported	igd	2	TRUE	0.0188099181211403	109.885	72.3059226998671	46.6492834910867
rs7653663	A	G	A	G	0.130907	0.00813876	0.486237		FALSE	FALSE	FALSE	ebi-a-GCST90017024	3	127475626	0.0149097	14306	0.529815	Gut microbiota abundance (genus Lachnospiraceae NK4A136 group id.11319) || id:ebi-a-GCST90017024	Gut microbiota abundance (genus Lachnospiraceae NK4A136 group id.11319)	Gut microbiota abundance (genus Lachnospiraceae NK4A136 group id.11319) || ||	TRUE	igd	3.6221e-06	5734	0.0282617	3	127475626	ebi-a-GCST006636	|| id:ebi-a-GCST006636	TRUE	reported	igd	2	TRUE	0.00856182927300667	49.5002178067119	72.3059226998671	21.4550324852956
rs9938265	G	A	G	A	-0.283406	0.00769436	0.0654226		FALSE	FALSE	FALSE	ebi-a-GCST90017024	16	9905841	0.0121132	14306	0.480479	Gut microbiota abundance (genus Lachnospiraceae NK4A136 group id.11319) || id:ebi-a-GCST90017024	Gut microbiota abundance (genus Lachnospiraceae NK4A136 group id.11319)	Gut microbiota abundance (genus Lachnospiraceae NK4A136 group id.11319) || ||	TRUE	igd	2.7077e-07	5734	0.0551081	16	9905841	ebi-a-GCST006636	|| id:ebi-a-GCST006636	TRUE	reported	igd	2	TRUE	0.00982180146072506	56.8570041795795	72.3059226998671	26.4476570871308
rs10167914	G	A	G	A	-0.227883	0.0305622	0.738617		FALSE	FALSE	FALSE	ebi-a-GCST90017033	2	113563361	0.0257723	14306	0.250839	Gut microbiota abundance (genus Methanobrevibacter id.123) || id:ebi-a-GCST90017033	Gut microbiota abundance (genus Methanobrevibacter id.123)	Gut microbiota abundance (genus Methanobrevibacter id.123) || ||	TRUE	igd	2.68658e-12	5734	0.0325863	2	113563361	ebi-a-GCST006636	|| id:ebi-a-GCST006636	TRUE	reported	igd	2	TRUE	0.0200516672644277	117.287976233247	72.3059226998671	48.9050551973302
rs10808874	C	T	C	T	-0.167484	0.0233201	0.80388		FALSE	FALSE	FALSE	ebi-a-GCST90017033	8	53705766	0.0260292	14306	0.34411	Gut microbiota abundance (genus Methanobrevibacter id.123) || id:ebi-a-GCST90017033	Gut microbiota abundance (genus Methanobrevibacter id.123)	Gut microbiota abundance (genus Methanobrevibacter id.123) || ||	TRUE	igd	3.69267e-06	5734	0.0361896	8	53705766	ebi-a-GCST006636	|| id:ebi-a-GCST006636	TRUE	reported	igd	2	TRUE	0.00884483535824352	51.1510186114768	72.3059226998671	21.4180083353564
rs10989462	G	A	G	A	0.136064	0.0367776	0.357274		FALSE	FALSE	FALSE	ebi-a-GCST90017033	9	104035906	0.0242607	14306	0.125176	Gut microbiota abundance (genus Methanobrevibacter id.123) || id:ebi-a-GCST90017033	Gut microbiota abundance (genus Methanobrevibacter id.123)	Gut microbiota abundance (genus Methanobrevibacter id.123) || ||	TRUE	igd	3.68477e-06	5734	0.0293976	9	104035906	ebi-a-GCST006636	|| id:ebi-a-GCST006636	TRUE	reported	igd	2	TRUE	0.00850244331032292	49.1539335885873	72.3059226998671	21.4221332130681
rs12030576	T	G	T	G	-0.197549	0.0178736	0.594897		FALSE	FALSE	FALSE	ebi-a-GCST90017033	1	115817221	0.0248298	14306	0.497561	Gut microbiota abundance (genus Methanobrevibacter id.123) || id:ebi-a-GCST90017033	Gut microbiota abundance (genus Methanobrevibacter id.123)	Gut microbiota abundance (genus Methanobrevibacter id.123) || ||	TRUE	igd	8.4879e-12	5734	0.0289236	1	115817221	ebi-a-GCST006636	|| id:ebi-a-GCST006636	TRUE	reported	igd	2	TRUE	0.0188099181211403	109.885	72.3059226998671	46.6492834910867
rs7653663	A	G	A	G	0.130907	-0.0161938	0.486237		FALSE	FALSE	FALSE	ebi-a-GCST90017033	3	127475626	0.0329945	14306	0.60067	Gut microbiota abundance (genus Methanobrevibacter id.123) || id:ebi-a-GCST90017033	Gut microbiota abundance (genus Methanobrevibacter id.123)	Gut microbiota abundance (genus Methanobrevibacter id.123) || ||	TRUE	igd	3.6221e-06	5734	0.0282617	3	127475626	ebi-a-GCST006636	|| id:ebi-a-GCST006636	TRUE	reported	igd	2	TRUE	0.00856182927300667	49.5002178067119	72.3059226998671	21.4550324852956
rs9938265	G	A	G	A	-0.283406	-0.024945	0.0654226		FALSE	FALSE	FALSE	ebi-a-GCST90017033	16	9905841	0.0264152	14306	0.293971	Gut microbiota abundance (genus Methanobrevibacter id.123) || id:ebi-a-GCST90017033	Gut microbiota abundance (genus Methanobrevibacter id.123)	Gut microbiota abundance (genus Methanobrevibacter id.123) || ||	TRUE	igd	2.7077e-07	5734	0.0551081	16	9905841	ebi-a-GCST006636	|| id:ebi-a-GCST006636	TRUE	reported	igd	2	TRUE	0.00982180146072506	56.8570041795795	72.3059226998671	26.4476570871308
rs10167914	G	A	G	A	-0.227883	-0.0112155	0.738617		FALSE	FALSE	FALSE	ebi-a-GCST90017039	2	113563361	0.0116887	14306	0.320953	Gut microbiota abundance (genus Parabacteroides id.954) || id:ebi-a-GCST90017039	Gut microbiota abundance (genus Parabacteroides id.954)	Gut microbiota abundance (genus Parabacteroides id.954) || ||	TRUE	igd	2.68658e-12	5734	0.0325863	2	113563361	ebi-a-GCST006636	|| id:ebi-a-GCST006636	TRUE	reported	igd	2	TRUE	0.0200516672644277	117.287976233247	72.3059226998671	48.9050551973302
rs10808874	C	T	C	T	-0.167484	0.0209963	0.80388		FALSE	FALSE	FALSE	ebi-a-GCST90017039	8	53705766	0.0119863	14306	0.0800977	Gut microbiota abundance (genus Parabacteroides id.954) || id:ebi-a-GCST90017039	Gut microbiota abundance (genus Parabacteroides id.954)	Gut microbiota abundance (genus Parabacteroides id.954) || ||	TRUE	igd	3.69267e-06	5734	0.0361896	8	53705766	ebi-a-GCST006636	|| id:ebi-a-GCST006636	TRUE	reported	igd	2	TRUE	0.00884483535824352	51.1510186114768	72.3059226998671	21.4180083353564
rs10989462	G	A	G	A	0.136064	0.000563013	0.357274		FALSE	FALSE	FALSE	ebi-a-GCST90017039	9	104035906	0.0110324	14306	0.952911	Gut microbiota abundance (genus Parabacteroides id.954) || id:ebi-a-GCST90017039	Gut microbiota abundance (genus Parabacteroides id.954)	Gut microbiota abundance (genus Parabacteroides id.954) || ||	TRUE	igd	3.68477e-06	5734	0.0293976	9	104035906	ebi-a-GCST006636	|| id:ebi-a-GCST006636	TRUE	reported	igd	2	TRUE	0.00850244331032292	49.1539335885873	72.3059226998671	21.4221332130681
rs12030576	T	G	T	G	-0.197549	0.00733727	0.594897		FALSE	FALSE	FALSE	ebi-a-GCST90017039	1	115817221	0.0112514	14306	0.498078	Gut microbiota abundance (genus Parabacteroides id.954) || id:ebi-a-GCST90017039	Gut microbiota abundance (genus Parabacteroides id.954)	Gut microbiota abundance (genus Parabacteroides id.954) || ||	TRUE	igd	8.4879e-12	5734	0.0289236	1	115817221	ebi-a-GCST006636	|| id:ebi-a-GCST006636	TRUE	reported	igd	2	TRUE	0.0188099181211403	109.885	72.3059226998671	46.6492834910867
rs7653663	A	G	A	G	0.130907	-0.00342333	0.486237		FALSE	FALSE	FALSE	ebi-a-GCST90017039	3	127475626	0.0148637	14306	0.881971	Gut microbiota abundance (genus Parabacteroides id.954) || id:ebi-a-GCST90017039	Gut microbiota abundance (genus Parabacteroides id.954)	Gut microbiota abundance (genus Parabacteroides id.954) || ||	TRUE	igd	3.6221e-06	5734	0.0282617	3	127475626	ebi-a-GCST006636	|| id:ebi-a-GCST006636	TRUE	reported	igd	2	TRUE	0.00856182927300667	49.5002178067119	72.3059226998671	21.4550324852956
rs9938265	G	A	G	A	-0.283406	-0.00866327	0.0654226		FALSE	FALSE	FALSE	ebi-a-GCST90017039	16	9905841	0.0120961	14306	0.526692	Gut microbiota abundance (genus Parabacteroides id.954) || id:ebi-a-GCST90017039	Gut microbiota abundance (genus Parabacteroides id.954)	Gut microbiota abundance (genus Parabacteroides id.954) || ||	TRUE	igd	2.7077e-07	5734	0.0551081	16	9905841	ebi-a-GCST006636	|| id:ebi-a-GCST006636	TRUE	reported	igd	2	TRUE	0.00982180146072506	56.8570041795795	72.3059226998671	26.4476570871308
rs10167914	G	A	G	A	-0.227883	-0.0127513	0.738617		FALSE	FALSE	FALSE	ebi-a-GCST90017041	2	113563361	0.0144345	14306	0.393186	Gut microbiota abundance (genus Parasutterella id.2892) || id:ebi-a-GCST90017041	Gut microbiota abundance (genus Parasutterella id.2892)	Gut microbiota abundance (genus Parasutterella id.2892) || ||	TRUE	igd	2.68658e-12	5734	0.0325863	2	113563361	ebi-a-GCST006636	|| id:ebi-a-GCST006636	TRUE	reported	igd	2	TRUE	0.0200516672644277	117.287976233247	72.3059226998671	48.9050551973302
rs10808874	C	T	C	T	-0.167484	0.0228846	0.80388		FALSE	FALSE	FALSE	ebi-a-GCST90017041	8	53705766	0.01477	14306	0.118825	Gut microbiota abundance (genus Parasutterella id.2892) || id:ebi-a-GCST90017041	Gut microbiota abundance (genus Parasutterella id.2892)	Gut microbiota abundance (genus Parasutterella id.2892) || ||	TRUE	igd	3.69267e-06	5734	0.0361896	8	53705766	ebi-a-GCST006636	|| id:ebi-a-GCST006636	TRUE	reported	igd	2	TRUE	0.00884483535824352	51.1510186114768	72.3059226998671	21.4180083353564
rs10989462	G	A	G	A	0.136064	-0.0079779	0.357274		FALSE	FALSE	FALSE	ebi-a-GCST90017041	9	104035906	0.013596	14306	0.561257	Gut microbiota abundance (genus Parasutterella id.2892) || id:ebi-a-GCST90017041	Gut microbiota abundance (genus Parasutterella id.2892)	Gut microbiota abundance (genus Parasutterella id.2892) || ||	TRUE	igd	3.68477e-06	5734	0.0293976	9	104035906	ebi-a-GCST006636	|| id:ebi-a-GCST006636	TRUE	reported	igd	2	TRUE	0.00850244331032292	49.1539335885873	72.3059226998671	21.4221332130681
rs12030576	T	G	T	G	-0.197549	-0.00461824	0.594897		FALSE	FALSE	FALSE	ebi-a-GCST90017041	1	115817221	0.0138801	14306	0.750488	Gut microbiota abundance (genus Parasutterella id.2892) || id:ebi-a-GCST90017041	Gut microbiota abundance (genus Parasutterella id.2892)	Gut microbiota abundance (genus Parasutterella id.2892) || ||	TRUE	igd	8.4879e-12	5734	0.0289236	1	115817221	ebi-a-GCST006636	|| id:ebi-a-GCST006636	TRUE	reported	igd	2	TRUE	0.0188099181211403	109.885	72.3059226998671	46.6492834910867
rs7653663	A	G	A	G	0.130907	0.0339726	0.486237		FALSE	FALSE	FALSE	ebi-a-GCST90017041	3	127475626	0.0184381	14306	0.0581273	Gut microbiota abundance (genus Parasutterella id.2892) || id:ebi-a-GCST90017041	Gut microbiota abundance (genus Parasutterella id.2892)	Gut microbiota abundance (genus Parasutterella id.2892) || ||	TRUE	igd	3.6221e-06	5734	0.0282617	3	127475626	ebi-a-GCST006636	|| id:ebi-a-GCST006636	TRUE	reported	igd	2	TRUE	0.00856182927300667	49.5002178067119	72.3059226998671	21.4550324852956
rs9938265	G	A	G	A	-0.283406	0.0247328	0.0654226		FALSE	FALSE	FALSE	ebi-a-GCST90017041	16	9905841	0.0148549	14306	0.0939875	Gut microbiota abundance (genus Parasutterella id.2892) || id:ebi-a-GCST90017041	Gut microbiota abundance (genus Parasutterella id.2892)	Gut microbiota abundance (genus Parasutterella id.2892) || ||	TRUE	igd	2.7077e-07	5734	0.0551081	16	9905841	ebi-a-GCST006636	|| id:ebi-a-GCST006636	TRUE	reported	igd	2	TRUE	0.00982180146072506	56.8570041795795	72.3059226998671	26.4476570871308
rs10167914	G	A	G	A	-0.227883	-0.0315938	0.738617		FALSE	FALSE	FALSE	ebi-a-GCST90017042	2	113563361	0.0205036	14306	0.123469	Gut microbiota abundance (genus Peptococcus id.2037) || id:ebi-a-GCST90017042	Gut microbiota abundance (genus Peptococcus id.2037)	Gut microbiota abundance (genus Peptococcus id.2037) || ||	TRUE	igd	2.68658e-12	5734	0.0325863	2	113563361	ebi-a-GCST006636	|| id:ebi-a-GCST006636	TRUE	reported	igd	2	TRUE	0.0200516672644277	117.287976233247	72.3059226998671	48.9050551973302
rs10808874	C	T	C	T	-0.167484	-0.0143893	0.80388		FALSE	FALSE	FALSE	ebi-a-GCST90017042	8	53705766	0.0208845	14306	0.499753	Gut microbiota abundance (genus Peptococcus id.2037) || id:ebi-a-GCST90017042	Gut microbiota abundance (genus Peptococcus id.2037)	Gut microbiota abundance (genus Peptococcus id.2037) || ||	TRUE	igd	3.69267e-06	5734	0.0361896	8	53705766	ebi-a-GCST006636	|| id:ebi-a-GCST006636	TRUE	reported	igd	2	TRUE	0.00884483535824352	51.1510186114768	72.3059226998671	21.4180083353564
rs10989462	G	A	G	A	0.136064	0.0236029	0.357274		FALSE	FALSE	FALSE	ebi-a-GCST90017042	9	104035906	0.019267	14306	0.22275	Gut microbiota abundance (genus Peptococcus id.2037) || id:ebi-a-GCST90017042	Gut microbiota abundance (genus Peptococcus id.2037)	Gut microbiota abundance (genus Peptococcus id.2037) || ||	TRUE	igd	3.68477e-06	5734	0.0293976	9	104035906	ebi-a-GCST006636	|| id:ebi-a-GCST006636	TRUE	reported	igd	2	TRUE	0.00850244331032292	49.1539335885873	72.3059226998671	21.4221332130681
rs12030576	T	G	T	G	-0.197549	-0.0166813	0.594897		FALSE	FALSE	FALSE	ebi-a-GCST90017042	1	115817221	0.0197338	14306	0.406359	Gut microbiota abundance (genus Peptococcus id.2037) || id:ebi-a-GCST90017042	Gut microbiota abundance (genus Peptococcus id.2037)	Gut microbiota abundance (genus Peptococcus id.2037) || ||	TRUE	igd	8.4879e-12	5734	0.0289236	1	115817221	ebi-a-GCST006636	|| id:ebi-a-GCST006636	TRUE	reported	igd	2	TRUE	0.0188099181211403	109.885	72.3059226998671	46.6492834910867
rs7653663	A	G	A	G	0.130907	0.00318231	0.486237		FALSE	FALSE	FALSE	ebi-a-GCST90017042	3	127475626	0.0261248	14306	0.868997	Gut microbiota abundance (genus Peptococcus id.2037) || id:ebi-a-GCST90017042	Gut microbiota abundance (genus Peptococcus id.2037)	Gut microbiota abundance (genus Peptococcus id.2037) || ||	TRUE	igd	3.6221e-06	5734	0.0282617	3	127475626	ebi-a-GCST006636	|| id:ebi-a-GCST006636	TRUE	reported	igd	2	TRUE	0.00856182927300667	49.5002178067119	72.3059226998671	21.4550324852956
rs9938265	G	A	G	A	-0.283406	-0.00523839	0.0654226		FALSE	FALSE	FALSE	ebi-a-GCST90017042	16	9905841	0.0210907	14306	0.77228	Gut microbiota abundance (genus Peptococcus id.2037) || id:ebi-a-GCST90017042	Gut microbiota abundance (genus Peptococcus id.2037)	Gut microbiota abundance (genus Peptococcus id.2037) || ||	TRUE	igd	2.7077e-07	5734	0.0551081	16	9905841	ebi-a-GCST006636	|| id:ebi-a-GCST006636	TRUE	reported	igd	2	TRUE	0.00982180146072506	56.8570041795795	72.3059226998671	26.4476570871308
rs10167914	G	A	G	A	-0.227883	-0.0507597	0.738617		FALSE	FALSE	FALSE	ebi-a-GCST90017044	2	113563361	0.0260528	14306	0.0559294	Gut microbiota abundance (genus Prevotella7 id.11182) || id:ebi-a-GCST90017044	Gut microbiota abundance (genus Prevotella7 id.11182)	Gut microbiota abundance (genus Prevotella7 id.11182) || ||	TRUE	igd	2.68658e-12	5734	0.0325863	2	113563361	ebi-a-GCST006636	|| id:ebi-a-GCST006636	TRUE	reported	igd	2	TRUE	0.0200516672644277	117.287976233247	72.3059226998671	48.9050551973302
rs10808874	C	T	C	T	-0.167484	-0.0737343	0.80388		FALSE	FALSE	FALSE	ebi-a-GCST90017044	8	53705766	0.0265163	14306	0.00483215	Gut microbiota abundance (genus Prevotella7 id.11182) || id:ebi-a-GCST90017044	Gut microbiota abundance (genus Prevotella7 id.11182)	Gut microbiota abundance (genus Prevotella7 id.11182) || ||	TRUE	igd	3.69267e-06	5734	0.0361896	8	53705766	ebi-a-GCST006636	|| id:ebi-a-GCST006636	TRUE	reported	igd	2	TRUE	0.00884483535824352	51.1510186114768	72.3059226998671	21.4180083353564
rs10989462	G	A	G	A	0.136064	-0.00750525	0.357274		FALSE	FALSE	FALSE	ebi-a-GCST90017044	9	104035906	0.0244306	14306	0.770632	Gut microbiota abundance (genus Prevotella7 id.11182) || id:ebi-a-GCST90017044	Gut microbiota abundance (genus Prevotella7 id.11182)	Gut microbiota abundance (genus Prevotella7 id.11182) || ||	TRUE	igd	3.68477e-06	5734	0.0293976	9	104035906	ebi-a-GCST006636	|| id:ebi-a-GCST006636	TRUE	reported	igd	2	TRUE	0.00850244331032292	49.1539335885873	72.3059226998671	21.4221332130681
rs12030576	T	G	T	G	-0.197549	0.0216196	0.594897		FALSE	FALSE	FALSE	ebi-a-GCST90017044	1	115817221	0.0250061	14306	0.380259	Gut microbiota abundance (genus Prevotella7 id.11182) || id:ebi-a-GCST90017044	Gut microbiota abundance (genus Prevotella7 id.11182)	Gut microbiota abundance (genus Prevotella7 id.11182) || ||	TRUE	igd	8.4879e-12	5734	0.0289236	1	115817221	ebi-a-GCST006636	|| id:ebi-a-GCST006636	TRUE	reported	igd	2	TRUE	0.0188099181211403	109.885	72.3059226998671	46.6492834910867
rs7653663	A	G	A	G	0.130907	-0.0315462	0.486237		FALSE	FALSE	FALSE	ebi-a-GCST90017044	3	127475626	0.0330345	14306	0.402938	Gut microbiota abundance (genus Prevotella7 id.11182) || id:ebi-a-GCST90017044	Gut microbiota abundance (genus Prevotella7 id.11182)	Gut microbiota abundance (genus Prevotella7 id.11182) || ||	TRUE	igd	3.6221e-06	5734	0.0282617	3	127475626	ebi-a-GCST006636	|| id:ebi-a-GCST006636	TRUE	reported	igd	2	TRUE	0.00856182927300667	49.5002178067119	72.3059226998671	21.4550324852956
rs9938265	G	A	G	A	-0.283406	0.00551227	0.0654226		FALSE	FALSE	FALSE	ebi-a-GCST90017044	16	9905841	0.0266775	14306	0.840593	Gut microbiota abundance (genus Prevotella7 id.11182) || id:ebi-a-GCST90017044	Gut microbiota abundance (genus Prevotella7 id.11182)	Gut microbiota abundance (genus Prevotella7 id.11182) || ||	TRUE	igd	2.7077e-07	5734	0.0551081	16	9905841	ebi-a-GCST006636	|| id:ebi-a-GCST006636	TRUE	reported	igd	2	TRUE	0.00982180146072506	56.8570041795795	72.3059226998671	26.4476570871308
rs10167914	G	A	G	A	-0.227883	-0.00605415	0.738617		FALSE	FALSE	FALSE	ebi-a-GCST90017047	2	113563361	0.0129225	14306	0.646164	Gut microbiota abundance (genus Romboutsia id.11347) || id:ebi-a-GCST90017047	Gut microbiota abundance (genus Romboutsia id.11347)	Gut microbiota abundance (genus Romboutsia id.11347) || ||	TRUE	igd	2.68658e-12	5734	0.0325863	2	113563361	ebi-a-GCST006636	|| id:ebi-a-GCST006636	TRUE	reported	igd	2	TRUE	0.0200516672644277	117.287976233247	72.3059226998671	48.9050551973302
rs10808874	C	T	C	T	-0.167484	-0.00236551	0.80388		FALSE	FALSE	FALSE	ebi-a-GCST90017047	8	53705766	0.0132247	14306	0.869512	Gut microbiota abundance (genus Romboutsia id.11347) || id:ebi-a-GCST90017047	Gut microbiota abundance (genus Romboutsia id.11347)	Gut microbiota abundance (genus Romboutsia id.11347) || ||	TRUE	igd	3.69267e-06	5734	0.0361896	8	53705766	ebi-a-GCST006636	|| id:ebi-a-GCST006636	TRUE	reported	igd	2	TRUE	0.00884483535824352	51.1510186114768	72.3059226998671	21.4180083353564
rs10989462	G	A	G	A	0.136064	0.00792019	0.357274		FALSE	FALSE	FALSE	ebi-a-GCST90017047	9	104035906	0.0121915	14306	0.51081	Gut microbiota abundance (genus Romboutsia id.11347) || id:ebi-a-GCST90017047	Gut microbiota abundance (genus Romboutsia id.11347)	Gut microbiota abundance (genus Romboutsia id.11347) || ||	TRUE	igd	3.68477e-06	5734	0.0293976	9	104035906	ebi-a-GCST006636	|| id:ebi-a-GCST006636	TRUE	reported	igd	2	TRUE	0.00850244331032292	49.1539335885873	72.3059226998671	21.4221332130681
rs12030576	T	G	T	G	-0.197549	-0.00499708	0.594897		FALSE	FALSE	FALSE	ebi-a-GCST90017047	1	115817221	0.0124296	14306	0.686098	Gut microbiota abundance (genus Romboutsia id.11347) || id:ebi-a-GCST90017047	Gut microbiota abundance (genus Romboutsia id.11347)	Gut microbiota abundance (genus Romboutsia id.11347) || ||	TRUE	igd	8.4879e-12	5734	0.0289236	1	115817221	ebi-a-GCST006636	|| id:ebi-a-GCST006636	TRUE	reported	igd	2	TRUE	0.0188099181211403	109.885	72.3059226998671	46.6492834910867
rs7653663	A	G	A	G	0.130907	-0.00852641	0.486237		FALSE	FALSE	FALSE	ebi-a-GCST90017047	3	127475626	0.0163876	14306	0.60283	Gut microbiota abundance (genus Romboutsia id.11347) || id:ebi-a-GCST90017047	Gut microbiota abundance (genus Romboutsia id.11347)	Gut microbiota abundance (genus Romboutsia id.11347) || ||	TRUE	igd	3.6221e-06	5734	0.0282617	3	127475626	ebi-a-GCST006636	|| id:ebi-a-GCST006636	TRUE	reported	igd	2	TRUE	0.00856182927300667	49.5002178067119	72.3059226998671	21.4550324852956
rs9938265	G	A	G	A	-0.283406	0.00357078	0.0654226		FALSE	FALSE	FALSE	ebi-a-GCST90017047	16	9905841	0.0133626	14306	0.712651	Gut microbiota abundance (genus Romboutsia id.11347) || id:ebi-a-GCST90017047	Gut microbiota abundance (genus Romboutsia id.11347)	Gut microbiota abundance (genus Romboutsia id.11347) || ||	TRUE	igd	2.7077e-07	5734	0.0551081	16	9905841	ebi-a-GCST006636	|| id:ebi-a-GCST006636	TRUE	reported	igd	2	TRUE	0.00982180146072506	56.8570041795795	72.3059226998671	26.4476570871308
rs10167914	G	A	G	A	-0.227883	0.012682	0.738617		FALSE	FALSE	FALSE	ebi-a-GCST90017052	2	113563361	0.0124559	14306	0.308268	Gut microbiota abundance (genus Ruminococcaceae NK4A214 group id.11358) || id:ebi-a-GCST90017052	Gut microbiota abundance (genus Ruminococcaceae NK4A214 group id.11358)	Gut microbiota abundance (genus Ruminococcaceae NK4A214 group id.11358) || ||	TRUE	igd	2.68658e-12	5734	0.0325863	2	113563361	ebi-a-GCST006636	|| id:ebi-a-GCST006636	TRUE	reported	igd	2	TRUE	0.0200516672644277	117.287976233247	72.3059226998671	48.9050551973302
rs10808874	C	T	C	T	-0.167484	-0.0159261	0.80388		FALSE	FALSE	FALSE	ebi-a-GCST90017052	8	53705766	0.0127436	14306	0.216429	Gut microbiota abundance (genus Ruminococcaceae NK4A214 group id.11358) || id:ebi-a-GCST90017052	Gut microbiota abundance (genus Ruminococcaceae NK4A214 group id.11358)	Gut microbiota abundance (genus Ruminococcaceae NK4A214 group id.11358) || ||	TRUE	igd	3.69267e-06	5734	0.0361896	8	53705766	ebi-a-GCST006636	|| id:ebi-a-GCST006636	TRUE	reported	igd	2	TRUE	0.00884483535824352	51.1510186114768	72.3059226998671	21.4180083353564
rs10989462	G	A	G	A	0.136064	0.0149117	0.357274		FALSE	FALSE	FALSE	ebi-a-GCST90017052	9	104035906	0.0117359	14306	0.203721	Gut microbiota abundance (genus Ruminococcaceae NK4A214 group id.11358) || id:ebi-a-GCST90017052	Gut microbiota abundance (genus Ruminococcaceae NK4A214 group id.11358)	Gut microbiota abundance (genus Ruminococcaceae NK4A214 group id.11358) || ||	TRUE	igd	3.68477e-06	5734	0.0293976	9	104035906	ebi-a-GCST006636	|| id:ebi-a-GCST006636	TRUE	reported	igd	2	TRUE	0.00850244331032292	49.1539335885873	72.3059226998671	21.4221332130681
rs12030576	T	G	T	G	-0.197549	-0.00893859	0.594897		FALSE	FALSE	FALSE	ebi-a-GCST90017052	1	115817221	0.0119833	14306	0.453648	Gut microbiota abundance (genus Ruminococcaceae NK4A214 group id.11358) || id:ebi-a-GCST90017052	Gut microbiota abundance (genus Ruminococcaceae NK4A214 group id.11358)	Gut microbiota abundance (genus Ruminococcaceae NK4A214 group id.11358) || ||	TRUE	igd	8.4879e-12	5734	0.0289236	1	115817221	ebi-a-GCST006636	|| id:ebi-a-GCST006636	TRUE	reported	igd	2	TRUE	0.0188099181211403	109.885	72.3059226998671	46.6492834910867
rs7653663	A	G	A	G	0.130907	-0.00895902	0.486237		FALSE	FALSE	FALSE	ebi-a-GCST90017052	3	127475626	0.0158134	14306	0.55565	Gut microbiota abundance (genus Ruminococcaceae NK4A214 group id.11358) || id:ebi-a-GCST90017052	Gut microbiota abundance (genus Ruminococcaceae NK4A214 group id.11358)	Gut microbiota abundance (genus Ruminococcaceae NK4A214 group id.11358) || ||	TRUE	igd	3.6221e-06	5734	0.0282617	3	127475626	ebi-a-GCST006636	|| id:ebi-a-GCST006636	TRUE	reported	igd	2	TRUE	0.00856182927300667	49.5002178067119	72.3059226998671	21.4550324852956
rs9938265	G	A	G	A	-0.283406	-0.0118202	0.0654226		FALSE	FALSE	FALSE	ebi-a-GCST90017052	16	9905841	0.0128549	14306	0.371357	Gut microbiota abundance (genus Ruminococcaceae NK4A214 group id.11358) || id:ebi-a-GCST90017052	Gut microbiota abundance (genus Ruminococcaceae NK4A214 group id.11358)	Gut microbiota abundance (genus Ruminococcaceae NK4A214 group id.11358) || ||	TRUE	igd	2.7077e-07	5734	0.0551081	16	9905841	ebi-a-GCST006636	|| id:ebi-a-GCST006636	TRUE	reported	igd	2	TRUE	0.00982180146072506	56.8570041795795	72.3059226998671	26.4476570871308
rs10167914	G	A	G	A	-0.227883	0.00255058	0.738617		FALSE	FALSE	FALSE	ebi-a-GCST90017057	2	113563361	0.0177647	14306	0.886254	Gut microbiota abundance (genus Ruminococcaceae UCG009 id.11366) || id:ebi-a-GCST90017057	Gut microbiota abundance (genus Ruminococcaceae UCG009 id.11366)	Gut microbiota abundance (genus Ruminococcaceae UCG009 id.11366) || ||	TRUE	igd	2.68658e-12	5734	0.0325863	2	113563361	ebi-a-GCST006636	|| id:ebi-a-GCST006636	TRUE	reported	igd	2	TRUE	0.0200516672644277	117.287976233247	72.3059226998671	48.9050551973302
rs10808874	C	T	C	T	-0.167484	-0.0275977	0.80388		FALSE	FALSE	FALSE	ebi-a-GCST90017057	8	53705766	0.0181803	14306	0.134105	Gut microbiota abundance (genus Ruminococcaceae UCG009 id.11366) || id:ebi-a-GCST90017057	Gut microbiota abundance (genus Ruminococcaceae UCG009 id.11366)	Gut microbiota abundance (genus Ruminococcaceae UCG009 id.11366) || ||	TRUE	igd	3.69267e-06	5734	0.0361896	8	53705766	ebi-a-GCST006636	|| id:ebi-a-GCST006636	TRUE	reported	igd	2	TRUE	0.00884483535824352	51.1510186114768	72.3059226998671	21.4180083353564
rs10989462	G	A	G	A	0.136064	0.0051563	0.357274		FALSE	FALSE	FALSE	ebi-a-GCST90017057	9	104035906	0.0167246	14306	0.75446	Gut microbiota abundance (genus Ruminococcaceae UCG009 id.11366) || id:ebi-a-GCST90017057	Gut microbiota abundance (genus Ruminococcaceae UCG009 id.11366)	Gut microbiota abundance (genus Ruminococcaceae UCG009 id.11366) || ||	TRUE	igd	3.68477e-06	5734	0.0293976	9	104035906	ebi-a-GCST006636	|| id:ebi-a-GCST006636	TRUE	reported	igd	2	TRUE	0.00850244331032292	49.1539335885873	72.3059226998671	21.4221332130681
rs12030576	T	G	T	G	-0.197549	-0.00320849	0.594897		FALSE	FALSE	FALSE	ebi-a-GCST90017057	1	115817221	0.0171014	14306	0.863629	Gut microbiota abundance (genus Ruminococcaceae UCG009 id.11366) || id:ebi-a-GCST90017057	Gut microbiota abundance (genus Ruminococcaceae UCG009 id.11366)	Gut microbiota abundance (genus Ruminococcaceae UCG009 id.11366) || ||	TRUE	igd	8.4879e-12	5734	0.0289236	1	115817221	ebi-a-GCST006636	|| id:ebi-a-GCST006636	TRUE	reported	igd	2	TRUE	0.0188099181211403	109.885	72.3059226998671	46.6492834910867
rs7653663	A	G	A	G	0.130907	0.0103764	0.486237		FALSE	FALSE	FALSE	ebi-a-GCST90017057	3	127475626	0.0226244	14306	0.614366	Gut microbiota abundance (genus Ruminococcaceae UCG009 id.11366) || id:ebi-a-GCST90017057	Gut microbiota abundance (genus Ruminococcaceae UCG009 id.11366)	Gut microbiota abundance (genus Ruminococcaceae UCG009 id.11366) || ||	TRUE	igd	3.6221e-06	5734	0.0282617	3	127475626	ebi-a-GCST006636	|| id:ebi-a-GCST006636	TRUE	reported	igd	2	TRUE	0.00856182927300667	49.5002178067119	72.3059226998671	21.4550324852956
rs9938265	G	A	G	A	-0.283406	0.010465	0.0654226		FALSE	FALSE	FALSE	ebi-a-GCST90017057	16	9905841	0.0183479	14306	0.668224	Gut microbiota abundance (genus Ruminococcaceae UCG009 id.11366) || id:ebi-a-GCST90017057	Gut microbiota abundance (genus Ruminococcaceae UCG009 id.11366)	Gut microbiota abundance (genus Ruminococcaceae UCG009 id.11366) || ||	TRUE	igd	2.7077e-07	5734	0.0551081	16	9905841	ebi-a-GCST006636	|| id:ebi-a-GCST006636	TRUE	reported	igd	2	TRUE	0.00982180146072506	56.8570041795795	72.3059226998671	26.4476570871308
rs10167914	G	A	G	A	-0.227883	0.00230053	0.738617		FALSE	FALSE	FALSE	ebi-a-GCST90017061	2	113563361	0.0128338	14306	0.871624	Gut microbiota abundance (genus Ruminococcaceae UCG014 id.11371) || id:ebi-a-GCST90017061	Gut microbiota abundance (genus Ruminococcaceae UCG014 id.11371)	Gut microbiota abundance (genus Ruminococcaceae UCG014 id.11371) || ||	TRUE	igd	2.68658e-12	5734	0.0325863	2	113563361	ebi-a-GCST006636	|| id:ebi-a-GCST006636	TRUE	reported	igd	2	TRUE	0.0200516672644277	117.287976233247	72.3059226998671	48.9050551973302
rs10808874	C	T	C	T	-0.167484	0.00506326	0.80388		FALSE	FALSE	FALSE	ebi-a-GCST90017061	8	53705766	0.013125	14306	0.698736	Gut microbiota abundance (genus Ruminococcaceae UCG014 id.11371) || id:ebi-a-GCST90017061	Gut microbiota abundance (genus Ruminococcaceae UCG014 id.11371)	Gut microbiota abundance (genus Ruminococcaceae UCG014 id.11371) || ||	TRUE	igd	3.69267e-06	5734	0.0361896	8	53705766	ebi-a-GCST006636	|| id:ebi-a-GCST006636	TRUE	reported	igd	2	TRUE	0.00884483535824352	51.1510186114768	72.3059226998671	21.4180083353564
rs10989462	G	A	G	A	0.136064	-0.00148383	0.357274		FALSE	FALSE	FALSE	ebi-a-GCST90017061	9	104035906	0.0120856	14306	0.895318	Gut microbiota abundance (genus Ruminococcaceae UCG014 id.11371) || id:ebi-a-GCST90017061	Gut microbiota abundance (genus Ruminococcaceae UCG014 id.11371)	Gut microbiota abundance (genus Ruminococcaceae UCG014 id.11371) || ||	TRUE	igd	3.68477e-06	5734	0.0293976	9	104035906	ebi-a-GCST006636	|| id:ebi-a-GCST006636	TRUE	reported	igd	2	TRUE	0.00850244331032292	49.1539335885873	72.3059226998671	21.4221332130681
rs12030576	T	G	T	G	-0.197549	-0.00265962	0.594897		FALSE	FALSE	FALSE	ebi-a-GCST90017061	1	115817221	0.0123521	14306	0.852373	Gut microbiota abundance (genus Ruminococcaceae UCG014 id.11371) || id:ebi-a-GCST90017061	Gut microbiota abundance (genus Ruminococcaceae UCG014 id.11371)	Gut microbiota abundance (genus Ruminococcaceae UCG014 id.11371) || ||	TRUE	igd	8.4879e-12	5734	0.0289236	1	115817221	ebi-a-GCST006636	|| id:ebi-a-GCST006636	TRUE	reported	igd	2	TRUE	0.0188099181211403	109.885	72.3059226998671	46.6492834910867
rs7653663	A	G	A	G	0.130907	-0.00196369	0.486237		FALSE	FALSE	FALSE	ebi-a-GCST90017061	3	127475626	0.0162939	14306	0.922555	Gut microbiota abundance (genus Ruminococcaceae UCG014 id.11371) || id:ebi-a-GCST90017061	Gut microbiota abundance (genus Ruminococcaceae UCG014 id.11371)	Gut microbiota abundance (genus Ruminococcaceae UCG014 id.11371) || ||	TRUE	igd	3.6221e-06	5734	0.0282617	3	127475626	ebi-a-GCST006636	|| id:ebi-a-GCST006636	TRUE	reported	igd	2	TRUE	0.00856182927300667	49.5002178067119	72.3059226998671	21.4550324852956
rs9938265	G	A	G	A	-0.283406	-0.00418115	0.0654226		FALSE	FALSE	FALSE	ebi-a-GCST90017061	16	9905841	0.0132335	14306	0.789527	Gut microbiota abundance (genus Ruminococcaceae UCG014 id.11371) || id:ebi-a-GCST90017061	Gut microbiota abundance (genus Ruminococcaceae UCG014 id.11371)	Gut microbiota abundance (genus Ruminococcaceae UCG014 id.11371) || ||	TRUE	igd	2.7077e-07	5734	0.0551081	16	9905841	ebi-a-GCST006636	|| id:ebi-a-GCST006636	TRUE	reported	igd	2	TRUE	0.00982180146072506	56.8570041795795	72.3059226998671	26.4476570871308
rs10167914	G	A	G	A	-0.227883	-0.0030601	0.738617		FALSE	FALSE	FALSE	ebi-a-GCST90017063	2	113563361	0.0124149	14306	0.805968	Gut microbiota abundance (genus Ruminococcus2 id.11374) || id:ebi-a-GCST90017063	Gut microbiota abundance (genus Ruminococcus2 id.11374)	Gut microbiota abundance (genus Ruminococcus2 id.11374) || ||	TRUE	igd	2.68658e-12	5734	0.0325863	2	113563361	ebi-a-GCST006636	|| id:ebi-a-GCST006636	TRUE	reported	igd	2	TRUE	0.0200516672644277	117.287976233247	72.3059226998671	48.9050551973302
rs10808874	C	T	C	T	-0.167484	0.0001254	0.80388		FALSE	FALSE	FALSE	ebi-a-GCST90017063	8	53705766	0.0127353	14306	0.964805	Gut microbiota abundance (genus Ruminococcus2 id.11374) || id:ebi-a-GCST90017063	Gut microbiota abundance (genus Ruminococcus2 id.11374)	Gut microbiota abundance (genus Ruminococcus2 id.11374) || ||	TRUE	igd	3.69267e-06	5734	0.0361896	8	53705766	ebi-a-GCST006636	|| id:ebi-a-GCST006636	TRUE	reported	igd	2	TRUE	0.00884483535824352	51.1510186114768	72.3059226998671	21.4180083353564
rs10989462	G	A	G	A	0.136064	0.0193272	0.357274		FALSE	FALSE	FALSE	ebi-a-GCST90017063	9	104035906	0.0117162	14306	0.100838	Gut microbiota abundance (genus Ruminococcus2 id.11374) || id:ebi-a-GCST90017063	Gut microbiota abundance (genus Ruminococcus2 id.11374)	Gut microbiota abundance (genus Ruminococcus2 id.11374) || ||	TRUE	igd	3.68477e-06	5734	0.0293976	9	104035906	ebi-a-GCST006636	|| id:ebi-a-GCST006636	TRUE	reported	igd	2	TRUE	0.00850244331032292	49.1539335885873	72.3059226998671	21.4221332130681
rs12030576	T	G	T	G	-0.197549	-0.0122547	0.594897		FALSE	FALSE	FALSE	ebi-a-GCST90017063	1	115817221	0.011961	14306	0.317014	Gut microbiota abundance (genus Ruminococcus2 id.11374) || id:ebi-a-GCST90017063	Gut microbiota abundance (genus Ruminococcus2 id.11374)	Gut microbiota abundance (genus Ruminococcus2 id.11374) || ||	TRUE	igd	8.4879e-12	5734	0.0289236	1	115817221	ebi-a-GCST006636	|| id:ebi-a-GCST006636	TRUE	reported	igd	2	TRUE	0.0188099181211403	109.885	72.3059226998671	46.6492834910867
rs7653663	A	G	A	G	0.130907	0.00499565	0.486237		FALSE	FALSE	FALSE	ebi-a-GCST90017063	3	127475626	0.0158037	14306	0.789331	Gut microbiota abundance (genus Ruminococcus2 id.11374) || id:ebi-a-GCST90017063	Gut microbiota abundance (genus Ruminococcus2 id.11374)	Gut microbiota abundance (genus Ruminococcus2 id.11374) || ||	TRUE	igd	3.6221e-06	5734	0.0282617	3	127475626	ebi-a-GCST006636	|| id:ebi-a-GCST006636	TRUE	reported	igd	2	TRUE	0.00856182927300667	49.5002178067119	72.3059226998671	21.4550324852956
rs9938265	G	A	G	A	-0.283406	0.0236491	0.0654226		FALSE	FALSE	FALSE	ebi-a-GCST90017063	16	9905841	0.0128383	14306	0.0595196	Gut microbiota abundance (genus Ruminococcus2 id.11374) || id:ebi-a-GCST90017063	Gut microbiota abundance (genus Ruminococcus2 id.11374)	Gut microbiota abundance (genus Ruminococcus2 id.11374) || ||	TRUE	igd	2.7077e-07	5734	0.0551081	16	9905841	ebi-a-GCST006636	|| id:ebi-a-GCST006636	TRUE	reported	igd	2	TRUE	0.00982180146072506	56.8570041795795	72.3059226998671	26.4476570871308
rs10167914	G	A	G	A	-0.227883	-0.00926994	0.738617		FALSE	FALSE	FALSE	ebi-a-GCST90017065	2	113563361	0.0192242	14306	0.628957	Gut microbiota abundance (genus Ruminococcus gnavus group id.14376) || id:ebi-a-GCST90017065	Gut microbiota abundance (genus Ruminococcus gnavus group id.14376)	Gut microbiota abundance (genus Ruminococcus gnavus group id.14376) || ||	TRUE	igd	2.68658e-12	5734	0.0325863	2	113563361	ebi-a-GCST006636	|| id:ebi-a-GCST006636	TRUE	reported	igd	2	TRUE	0.0200516672644277	117.287976233247	72.3059226998671	48.9050551973302
rs10808874	C	T	C	T	-0.167484	-0.00903105	0.80388		FALSE	FALSE	FALSE	ebi-a-GCST90017065	8	53705766	0.0196824	14306	0.667989	Gut microbiota abundance (genus Ruminococcus gnavus group id.14376) || id:ebi-a-GCST90017065	Gut microbiota abundance (genus Ruminococcus gnavus group id.14376)	Gut microbiota abundance (genus Ruminococcus gnavus group id.14376) || ||	TRUE	igd	3.69267e-06	5734	0.0361896	8	53705766	ebi-a-GCST006636	|| id:ebi-a-GCST006636	TRUE	reported	igd	2	TRUE	0.00884483535824352	51.1510186114768	72.3059226998671	21.4180083353564
rs10989462	G	A	G	A	0.136064	0.0188466	0.357274		FALSE	FALSE	FALSE	ebi-a-GCST90017065	9	104035906	0.0181445	14306	0.314768	Gut microbiota abundance (genus Ruminococcus gnavus group id.14376) || id:ebi-a-GCST90017065	Gut microbiota abundance (genus Ruminococcus gnavus group id.14376)	Gut microbiota abundance (genus Ruminococcus gnavus group id.14376) || ||	TRUE	igd	3.68477e-06	5734	0.0293976	9	104035906	ebi-a-GCST006636	|| id:ebi-a-GCST006636	TRUE	reported	igd	2	TRUE	0.00850244331032292	49.1539335885873	72.3059226998671	21.4221332130681
rs12030576	T	G	T	G	-0.197549	0.0027734	0.594897		FALSE	FALSE	FALSE	ebi-a-GCST90017065	1	115817221	0.018482	14306	0.890365	Gut microbiota abundance (genus Ruminococcus gnavus group id.14376) || id:ebi-a-GCST90017065	Gut microbiota abundance (genus Ruminococcus gnavus group id.14376)	Gut microbiota abundance (genus Ruminococcus gnavus group id.14376) || ||	TRUE	igd	8.4879e-12	5734	0.0289236	1	115817221	ebi-a-GCST006636	|| id:ebi-a-GCST006636	TRUE	reported	igd	2	TRUE	0.0188099181211403	109.885	72.3059226998671	46.6492834910867
rs7653663	A	G	A	G	0.130907	0.00516849	0.486237		FALSE	FALSE	FALSE	ebi-a-GCST90017065	3	127475626	0.0244882	14306	0.853543	Gut microbiota abundance (genus Ruminococcus gnavus group id.14376) || id:ebi-a-GCST90017065	Gut microbiota abundance (genus Ruminococcus gnavus group id.14376)	Gut microbiota abundance (genus Ruminococcus gnavus group id.14376) || ||	TRUE	igd	3.6221e-06	5734	0.0282617	3	127475626	ebi-a-GCST006636	|| id:ebi-a-GCST006636	TRUE	reported	igd	2	TRUE	0.00856182927300667	49.5002178067119	72.3059226998671	21.4550324852956
rs9938265	G	A	G	A	-0.283406	0.00877716	0.0654226		FALSE	FALSE	FALSE	ebi-a-GCST90017065	16	9905841	0.0198781	14306	0.70695	Gut microbiota abundance (genus Ruminococcus gnavus group id.14376) || id:ebi-a-GCST90017065	Gut microbiota abundance (genus Ruminococcus gnavus group id.14376)	Gut microbiota abundance (genus Ruminococcus gnavus group id.14376) || ||	TRUE	igd	2.7077e-07	5734	0.0551081	16	9905841	ebi-a-GCST006636	|| id:ebi-a-GCST006636	TRUE	reported	igd	2	TRUE	0.00982180146072506	56.8570041795795	72.3059226998671	26.4476570871308
rs10167914	G	A	G	A	-0.227883	0.00523145	0.738617		FALSE	FALSE	FALSE	ebi-a-GCST90017066	2	113563361	0.011531	14306	0.679021	Gut microbiota abundance (genus Ruminococcus torques group id.14377) || id:ebi-a-GCST90017066	Gut microbiota abundance (genus Ruminococcus torques group id.14377)	Gut microbiota abundance (genus Ruminococcus torques group id.14377) || ||	TRUE	igd	2.68658e-12	5734	0.0325863	2	113563361	ebi-a-GCST006636	|| id:ebi-a-GCST006636	TRUE	reported	igd	2	TRUE	0.0200516672644277	117.287976233247	72.3059226998671	48.9050551973302
rs10808874	C	T	C	T	-0.167484	-0.0147136	0.80388		FALSE	FALSE	FALSE	ebi-a-GCST90017066	8	53705766	0.0118238	14306	0.209372	Gut microbiota abundance (genus Ruminococcus torques group id.14377) || id:ebi-a-GCST90017066	Gut microbiota abundance (genus Ruminococcus torques group id.14377)	Gut microbiota abundance (genus Ruminococcus torques group id.14377) || ||	TRUE	igd	3.69267e-06	5734	0.0361896	8	53705766	ebi-a-GCST006636	|| id:ebi-a-GCST006636	TRUE	reported	igd	2	TRUE	0.00884483535824352	51.1510186114768	72.3059226998671	21.4180083353564
rs10989462	G	A	G	A	0.136064	0.00759643	0.357274		FALSE	FALSE	FALSE	ebi-a-GCST90017066	9	104035906	0.0108729	14306	0.505799	Gut microbiota abundance (genus Ruminococcus torques group id.14377) || id:ebi-a-GCST90017066	Gut microbiota abundance (genus Ruminococcus torques group id.14377)	Gut microbiota abundance (genus Ruminococcus torques group id.14377) || ||	TRUE	igd	3.68477e-06	5734	0.0293976	9	104035906	ebi-a-GCST006636	|| id:ebi-a-GCST006636	TRUE	reported	igd	2	TRUE	0.00850244331032292	49.1539335885873	72.3059226998671	21.4221332130681
rs12030576	T	G	T	G	-0.197549	-0.00599595	0.594897		FALSE	FALSE	FALSE	ebi-a-GCST90017066	1	115817221	0.0110981	14306	0.596563	Gut microbiota abundance (genus Ruminococcus torques group id.14377) || id:ebi-a-GCST90017066	Gut microbiota abundance (genus Ruminococcus torques group id.14377)	Gut microbiota abundance (genus Ruminococcus torques group id.14377) || ||	TRUE	igd	8.4879e-12	5734	0.0289236	1	115817221	ebi-a-GCST006636	|| id:ebi-a-GCST006636	TRUE	reported	igd	2	TRUE	0.0188099181211403	109.885	72.3059226998671	46.6492834910867
rs7653663	A	G	A	G	0.130907	-0.0285634	0.486237		FALSE	FALSE	FALSE	ebi-a-GCST90017066	3	127475626	0.0146645	14306	0.0528883	Gut microbiota abundance (genus Ruminococcus torques group id.14377) || id:ebi-a-GCST90017066	Gut microbiota abundance (genus Ruminococcus torques group id.14377)	Gut microbiota abundance (genus Ruminococcus torques group id.14377) || ||	TRUE	igd	3.6221e-06	5734	0.0282617	3	127475626	ebi-a-GCST006636	|| id:ebi-a-GCST006636	TRUE	reported	igd	2	TRUE	0.00856182927300667	49.5002178067119	72.3059226998671	21.4550324852956
rs9938265	G	A	G	A	-0.283406	0.000382288	0.0654226		FALSE	FALSE	FALSE	ebi-a-GCST90017066	16	9905841	0.0119249	14306	0.881218	Gut microbiota abundance (genus Ruminococcus torques group id.14377) || id:ebi-a-GCST90017066	Gut microbiota abundance (genus Ruminococcus torques group id.14377)	Gut microbiota abundance (genus Ruminococcus torques group id.14377) || ||	TRUE	igd	2.7077e-07	5734	0.0551081	16	9905841	ebi-a-GCST006636	|| id:ebi-a-GCST006636	TRUE	reported	igd	2	TRUE	0.00982180146072506	56.8570041795795	72.3059226998671	26.4476570871308
rs10167914	G	A	G	A	-0.227883	-0.0573358	0.738617		FALSE	FALSE	FALSE	ebi-a-GCST90017067	2	113563361	0.0275532	14306	0.0380391	Gut microbiota abundance (genus Sellimonas id.14369) || id:ebi-a-GCST90017067	Gut microbiota abundance (genus Sellimonas id.14369)	Gut microbiota abundance (genus Sellimonas id.14369) || ||	TRUE	igd	2.68658e-12	5734	0.0325863	2	113563361	ebi-a-GCST006636	|| id:ebi-a-GCST006636	TRUE	reported	igd	2	TRUE	0.0200516672644277	117.287976233247	72.3059226998671	48.9050551973302
rs10808874	C	T	C	T	-0.167484	0.0143051	0.80388		FALSE	FALSE	FALSE	ebi-a-GCST90017067	8	53705766	0.0279341	14306	0.619883	Gut microbiota abundance (genus Sellimonas id.14369) || id:ebi-a-GCST90017067	Gut microbiota abundance (genus Sellimonas id.14369)	Gut microbiota abundance (genus Sellimonas id.14369) || ||	TRUE	igd	3.69267e-06	5734	0.0361896	8	53705766	ebi-a-GCST006636	|| id:ebi-a-GCST006636	TRUE	reported	igd	2	TRUE	0.00884483535824352	51.1510186114768	72.3059226998671	21.4180083353564
rs10989462	G	A	G	A	0.136064	0.0122067	0.357274		FALSE	FALSE	FALSE	ebi-a-GCST90017067	9	104035906	0.0257258	14306	0.628207	Gut microbiota abundance (genus Sellimonas id.14369) || id:ebi-a-GCST90017067	Gut microbiota abundance (genus Sellimonas id.14369)	Gut microbiota abundance (genus Sellimonas id.14369) || ||	TRUE	igd	3.68477e-06	5734	0.0293976	9	104035906	ebi-a-GCST006636	|| id:ebi-a-GCST006636	TRUE	reported	igd	2	TRUE	0.00850244331032292	49.1539335885873	72.3059226998671	21.4221332130681
rs12030576	T	G	T	G	-0.197549	-0.00126976	0.594897		FALSE	FALSE	FALSE	ebi-a-GCST90017067	1	115817221	0.0264053	14306	0.917821	Gut microbiota abundance (genus Sellimonas id.14369) || id:ebi-a-GCST90017067	Gut microbiota abundance (genus Sellimonas id.14369)	Gut microbiota abundance (genus Sellimonas id.14369) || ||	TRUE	igd	8.4879e-12	5734	0.0289236	1	115817221	ebi-a-GCST006636	|| id:ebi-a-GCST006636	TRUE	reported	igd	2	TRUE	0.0188099181211403	109.885	72.3059226998671	46.6492834910867
rs7653663	A	G	A	G	0.130907	0.0330794	0.486237		FALSE	FALSE	FALSE	ebi-a-GCST90017067	3	127475626	0.0353302	14306	0.34209	Gut microbiota abundance (genus Sellimonas id.14369) || id:ebi-a-GCST90017067	Gut microbiota abundance (genus Sellimonas id.14369)	Gut microbiota abundance (genus Sellimonas id.14369) || ||	TRUE	igd	3.6221e-06	5734	0.0282617	3	127475626	ebi-a-GCST006636	|| id:ebi-a-GCST006636	TRUE	reported	igd	2	TRUE	0.00856182927300667	49.5002178067119	72.3059226998671	21.4550324852956
rs9938265	G	A	G	A	-0.283406	0.00362156	0.0654226		FALSE	FALSE	FALSE	ebi-a-GCST90017067	16	9905841	0.0278953	14306	0.909292	Gut microbiota abundance (genus Sellimonas id.14369) || id:ebi-a-GCST90017067	Gut microbiota abundance (genus Sellimonas id.14369)	Gut microbiota abundance (genus Sellimonas id.14369) || ||	TRUE	igd	2.7077e-07	5734	0.0551081	16	9905841	ebi-a-GCST006636	|| id:ebi-a-GCST006636	TRUE	reported	igd	2	TRUE	0.00982180146072506	56.8570041795795	72.3059226998671	26.4476570871308
rs10167914	G	A	G	A	-0.227883	0.011781	0.738617		FALSE	FALSE	FALSE	ebi-a-GCST90017071	2	113563361	0.0115913	14306	0.303942	Gut microbiota abundance (genus Subdoligranulum id.2070) || id:ebi-a-GCST90017071	Gut microbiota abundance (genus Subdoligranulum id.2070)	Gut microbiota abundance (genus Subdoligranulum id.2070) || ||	TRUE	igd	2.68658e-12	5734	0.0325863	2	113563361	ebi-a-GCST006636	|| id:ebi-a-GCST006636	TRUE	reported	igd	2	TRUE	0.0200516672644277	117.287976233247	72.3059226998671	48.9050551973302
rs10808874	C	T	C	T	-0.167484	-0.0188907	0.80388		FALSE	FALSE	FALSE	ebi-a-GCST90017071	8	53705766	0.0118937	14306	0.10704	Gut microbiota abundance (genus Subdoligranulum id.2070) || id:ebi-a-GCST90017071	Gut microbiota abundance (genus Subdoligranulum id.2070)	Gut microbiota abundance (genus Subdoligranulum id.2070) || ||	TRUE	igd	3.69267e-06	5734	0.0361896	8	53705766	ebi-a-GCST006636	|| id:ebi-a-GCST006636	TRUE	reported	igd	2	TRUE	0.00884483535824352	51.1510186114768	72.3059226998671	21.4180083353564
rs10989462	G	A	G	A	0.136064	-0.00776243	0.357274		FALSE	FALSE	FALSE	ebi-a-GCST90017071	9	104035906	0.0109445	14306	0.476008	Gut microbiota abundance (genus Subdoligranulum id.2070) || id:ebi-a-GCST90017071	Gut microbiota abundance (genus Subdoligranulum id.2070)	Gut microbiota abundance (genus Subdoligranulum id.2070) || ||	TRUE	igd	3.68477e-06	5734	0.0293976	9	104035906	ebi-a-GCST006636	|| id:ebi-a-GCST006636	TRUE	reported	igd	2	TRUE	0.00850244331032292	49.1539335885873	72.3059226998671	21.4221332130681
rs12030576	T	G	T	G	-0.197549	-0.00286944	0.594897		FALSE	FALSE	FALSE	ebi-a-GCST90017071	1	115817221	0.0111648	14306	0.797163	Gut microbiota abundance (genus Subdoligranulum id.2070) || id:ebi-a-GCST90017071	Gut microbiota abundance (genus Subdoligranulum id.2070)	Gut microbiota abundance (genus Subdoligranulum id.2070) || ||	TRUE	igd	8.4879e-12	5734	0.0289236	1	115817221	ebi-a-GCST006636	|| id:ebi-a-GCST006636	TRUE	reported	igd	2	TRUE	0.0188099181211403	109.885	72.3059226998671	46.6492834910867
rs7653663	A	G	A	G	0.130907	0.00779837	0.486237		FALSE	FALSE	FALSE	ebi-a-GCST90017071	3	127475626	0.0147491	14306	0.598402	Gut microbiota abundance (genus Subdoligranulum id.2070) || id:ebi-a-GCST90017071	Gut microbiota abundance (genus Subdoligranulum id.2070)	Gut microbiota abundance (genus Subdoligranulum id.2070) || ||	TRUE	igd	3.6221e-06	5734	0.0282617	3	127475626	ebi-a-GCST006636	|| id:ebi-a-GCST006636	TRUE	reported	igd	2	TRUE	0.00856182927300667	49.5002178067119	72.3059226998671	21.4550324852956
rs9938265	G	A	G	A	-0.283406	-0.0151087	0.0654226		FALSE	FALSE	FALSE	ebi-a-GCST90017071	16	9905841	0.0119925	14306	0.249922	Gut microbiota abundance (genus Subdoligranulum id.2070) || id:ebi-a-GCST90017071	Gut microbiota abundance (genus Subdoligranulum id.2070)	Gut microbiota abundance (genus Subdoligranulum id.2070) || ||	TRUE	igd	2.7077e-07	5734	0.0551081	16	9905841	ebi-a-GCST006636	|| id:ebi-a-GCST006636	TRUE	reported	igd	2	TRUE	0.00982180146072506	56.8570041795795	72.3059226998671	26.4476570871308
rs10167914	G	A	G	A	-0.227883	0.01114	0.738617		FALSE	FALSE	FALSE	ebi-a-GCST90017073	2	113563361	0.0189513	14306	0.567268	Gut microbiota abundance (genus Terrisporobacter id.11348) || id:ebi-a-GCST90017073	Gut microbiota abundance (genus Terrisporobacter id.11348)	Gut microbiota abundance (genus Terrisporobacter id.11348) || ||	TRUE	igd	2.68658e-12	5734	0.0325863	2	113563361	ebi-a-GCST006636	|| id:ebi-a-GCST006636	TRUE	reported	igd	2	TRUE	0.0200516672644277	117.287976233247	72.3059226998671	48.9050551973302
rs10808874	C	T	C	T	-0.167484	-0.0151739	0.80388		FALSE	FALSE	FALSE	ebi-a-GCST90017073	8	53705766	0.0191983	14306	0.448999	Gut microbiota abundance (genus Terrisporobacter id.11348) || id:ebi-a-GCST90017073	Gut microbiota abundance (genus Terrisporobacter id.11348)	Gut microbiota abundance (genus Terrisporobacter id.11348) || ||	TRUE	igd	3.69267e-06	5734	0.0361896	8	53705766	ebi-a-GCST006636	|| id:ebi-a-GCST006636	TRUE	reported	igd	2	TRUE	0.00884483535824352	51.1510186114768	72.3059226998671	21.4180083353564
rs10989462	G	A	G	A	0.136064	-0.000838175	0.357274		FALSE	FALSE	FALSE	ebi-a-GCST90017073	9	104035906	0.017856	14306	0.972309	Gut microbiota abundance (genus Terrisporobacter id.11348) || id:ebi-a-GCST90017073	Gut microbiota abundance (genus Terrisporobacter id.11348)	Gut microbiota abundance (genus Terrisporobacter id.11348) || ||	TRUE	igd	3.68477e-06	5734	0.0293976	9	104035906	ebi-a-GCST006636	|| id:ebi-a-GCST006636	TRUE	reported	igd	2	TRUE	0.00850244331032292	49.1539335885873	72.3059226998671	21.4221332130681
rs12030576	T	G	T	G	-0.197549	-0.0162319	0.594897		FALSE	FALSE	FALSE	ebi-a-GCST90017073	1	115817221	0.0182142	14306	0.371667	Gut microbiota abundance (genus Terrisporobacter id.11348) || id:ebi-a-GCST90017073	Gut microbiota abundance (genus Terrisporobacter id.11348)	Gut microbiota abundance (genus Terrisporobacter id.11348) || ||	TRUE	igd	8.4879e-12	5734	0.0289236	1	115817221	ebi-a-GCST006636	|| id:ebi-a-GCST006636	TRUE	reported	igd	2	TRUE	0.0188099181211403	109.885	72.3059226998671	46.6492834910867
rs7653663	A	G	A	G	0.130907	-0.00407896	0.486237		FALSE	FALSE	FALSE	ebi-a-GCST90017073	3	127475626	0.0237917	14306	0.874194	Gut microbiota abundance (genus Terrisporobacter id.11348) || id:ebi-a-GCST90017073	Gut microbiota abundance (genus Terrisporobacter id.11348)	Gut microbiota abundance (genus Terrisporobacter id.11348) || ||	TRUE	igd	3.6221e-06	5734	0.0282617	3	127475626	ebi-a-GCST006636	|| id:ebi-a-GCST006636	TRUE	reported	igd	2	TRUE	0.00856182927300667	49.5002178067119	72.3059226998671	21.4550324852956
rs9938265	G	A	G	A	-0.283406	0.0161137	0.0654226		FALSE	FALSE	FALSE	ebi-a-GCST90017073	16	9905841	0.0194825	14306	0.436052	Gut microbiota abundance (genus Terrisporobacter id.11348) || id:ebi-a-GCST90017073	Gut microbiota abundance (genus Terrisporobacter id.11348)	Gut microbiota abundance (genus Terrisporobacter id.11348) || ||	TRUE	igd	2.7077e-07	5734	0.0551081	16	9905841	ebi-a-GCST006636	|| id:ebi-a-GCST006636	TRUE	reported	igd	2	TRUE	0.00982180146072506	56.8570041795795	72.3059226998671	26.4476570871308
rs10167914	G	A	G	A	-0.227883	0.0156903	0.738617		FALSE	FALSE	FALSE	ebi-a-GCST90016965	2	113563361	0.0217806	14306	0.461828	Gut microbiota abundance (genus Anaerofilum id.2053) || id:ebi-a-GCST90016965	Gut microbiota abundance (genus Anaerofilum id.2053)	Gut microbiota abundance (genus Anaerofilum id.2053) || ||	TRUE	igd	2.68658e-12	5734	0.0325863	2	113563361	ebi-a-GCST006636	|| id:ebi-a-GCST006636	TRUE	reported	igd	2	TRUE	0.0200516672644277	117.287976233247	72.5206624888942	48.9050551973302
rs10808874	C	T	C	T	-0.167484	-0.00213989	0.80388		FALSE	FALSE	FALSE	ebi-a-GCST90016965	8	53705766	0.0221856	14306	0.940681	Gut microbiota abundance (genus Anaerofilum id.2053) || id:ebi-a-GCST90016965	Gut microbiota abundance (genus Anaerofilum id.2053)	Gut microbiota abundance (genus Anaerofilum id.2053) || ||	TRUE	igd	3.69267e-06	5734	0.0361896	8	53705766	ebi-a-GCST006636	|| id:ebi-a-GCST006636	TRUE	reported	igd	2	TRUE	0.00884483535824352	51.1510186114768	72.5206624888942	21.4180083353564
rs10989462	G	A	G	A	0.136064	-0.0343996	0.357274		FALSE	FALSE	FALSE	ebi-a-GCST90016965	9	104035906	0.0203396	14306	0.0958628	Gut microbiota abundance (genus Anaerofilum id.2053) || id:ebi-a-GCST90016965	Gut microbiota abundance (genus Anaerofilum id.2053)	Gut microbiota abundance (genus Anaerofilum id.2053) || ||	TRUE	igd	3.68477e-06	5734	0.0293976	9	104035906	ebi-a-GCST006636	|| id:ebi-a-GCST006636	TRUE	reported	igd	2	TRUE	0.00850244331032292	49.1539335885873	72.5206624888942	21.4221332130681
rs12030576	T	G	T	G	-0.197549	0.00703353	0.594897		FALSE	FALSE	FALSE	ebi-a-GCST90016965	1	115817221	0.0208986	14306	0.715347	Gut microbiota abundance (genus Anaerofilum id.2053) || id:ebi-a-GCST90016965	Gut microbiota abundance (genus Anaerofilum id.2053)	Gut microbiota abundance (genus Anaerofilum id.2053) || ||	TRUE	igd	8.4879e-12	5734	0.0289236	1	115817221	ebi-a-GCST006636	|| id:ebi-a-GCST006636	TRUE	reported	igd	2	TRUE	0.0188099181211403	109.885	72.5206624888942	46.6492834910867
rs7653663	A	G	A	G	0.130907	-0.0421922	0.486237		FALSE	FALSE	FALSE	ebi-a-GCST90016965	3	127475626	0.0276847	14306	0.0905024	Gut microbiota abundance (genus Anaerofilum id.2053) || id:ebi-a-GCST90016965	Gut microbiota abundance (genus Anaerofilum id.2053)	Gut microbiota abundance (genus Anaerofilum id.2053) || ||	TRUE	igd	3.6221e-06	5734	0.0282617	3	127475626	ebi-a-GCST006636	|| id:ebi-a-GCST006636	TRUE	reported	igd	2	TRUE	0.00856182927300667	49.5002178067119	72.5206624888942	21.4550324852956
rs9938265	G	A	G	A	-0.283406	0.00630151	0.0654226		FALSE	FALSE	FALSE	ebi-a-GCST90016965	16	9905841	0.022222	14306	0.728796	Gut microbiota abundance (genus Anaerofilum id.2053) || id:ebi-a-GCST90016965	Gut microbiota abundance (genus Anaerofilum id.2053)	Gut microbiota abundance (genus Anaerofilum id.2053) || ||	TRUE	igd	2.7077e-07	5734	0.0551081	16	9905841	ebi-a-GCST006636	|| id:ebi-a-GCST006636	TRUE	reported	igd	2	TRUE	0.00982180146072506	56.8570041795795	72.5206624888942	26.4476570871308
rs10167914	G	A	G	A	-0.227883	0.00670676	0.738617		FALSE	FALSE	FALSE	ebi-a-GCST90016967	2	113563361	0.0119652	14306	0.580188	Gut microbiota abundance (genus Anaerotruncus id.2054) || id:ebi-a-GCST90016967	Gut microbiota abundance (genus Anaerotruncus id.2054)	Gut microbiota abundance (genus Anaerotruncus id.2054) || ||	TRUE	igd	2.68658e-12	5734	0.0325863	2	113563361	ebi-a-GCST006636	|| id:ebi-a-GCST006636	TRUE	reported	igd	2	TRUE	0.0200516672644277	117.287976233247	72.5206624888942	48.9050551973302
rs10808874	C	T	C	T	-0.167484	0.0105942	0.80388		FALSE	FALSE	FALSE	ebi-a-GCST90016967	8	53705766	0.0122493	14306	0.383357	Gut microbiota abundance (genus Anaerotruncus id.2054) || id:ebi-a-GCST90016967	Gut microbiota abundance (genus Anaerotruncus id.2054)	Gut microbiota abundance (genus Anaerotruncus id.2054) || ||	TRUE	igd	3.69267e-06	5734	0.0361896	8	53705766	ebi-a-GCST006636	|| id:ebi-a-GCST006636	TRUE	reported	igd	2	TRUE	0.00884483535824352	51.1510186114768	72.5206624888942	21.4180083353564
rs10989462	G	A	G	A	0.136064	0.0223735	0.357274		FALSE	FALSE	FALSE	ebi-a-GCST90016967	9	104035906	0.011269	14306	0.0484619	Gut microbiota abundance (genus Anaerotruncus id.2054) || id:ebi-a-GCST90016967	Gut microbiota abundance (genus Anaerotruncus id.2054)	Gut microbiota abundance (genus Anaerotruncus id.2054) || ||	TRUE	igd	3.68477e-06	5734	0.0293976	9	104035906	ebi-a-GCST006636	|| id:ebi-a-GCST006636	TRUE	reported	igd	2	TRUE	0.00850244331032292	49.1539335885873	72.5206624888942	21.4221332130681
rs12030576	T	G	T	G	-0.197549	0.00737829	0.594897		FALSE	FALSE	FALSE	ebi-a-GCST90016967	1	115817221	0.0115122	14306	0.5022	Gut microbiota abundance (genus Anaerotruncus id.2054) || id:ebi-a-GCST90016967	Gut microbiota abundance (genus Anaerotruncus id.2054)	Gut microbiota abundance (genus Anaerotruncus id.2054) || ||	TRUE	igd	8.4879e-12	5734	0.0289236	1	115817221	ebi-a-GCST006636	|| id:ebi-a-GCST006636	TRUE	reported	igd	2	TRUE	0.0188099181211403	109.885	72.5206624888942	46.6492834910867
rs7653663	A	G	A	G	0.130907	0.00187055	0.486237		FALSE	FALSE	FALSE	ebi-a-GCST90016967	3	127475626	0.0152123	14306	0.88819	Gut microbiota abundance (genus Anaerotruncus id.2054) || id:ebi-a-GCST90016967	Gut microbiota abundance (genus Anaerotruncus id.2054)	Gut microbiota abundance (genus Anaerotruncus id.2054) || ||	TRUE	igd	3.6221e-06	5734	0.0282617	3	127475626	ebi-a-GCST006636	|| id:ebi-a-GCST006636	TRUE	reported	igd	2	TRUE	0.00856182927300667	49.5002178067119	72.5206624888942	21.4550324852956
rs9938265	G	A	G	A	-0.283406	0.0199936	0.0654226		FALSE	FALSE	FALSE	ebi-a-GCST90016967	16	9905841	0.0123352	14306	0.117744	Gut microbiota abundance (genus Anaerotruncus id.2054) || id:ebi-a-GCST90016967	Gut microbiota abundance (genus Anaerotruncus id.2054)	Gut microbiota abundance (genus Anaerotruncus id.2054) || ||	TRUE	igd	2.7077e-07	5734	0.0551081	16	9905841	ebi-a-GCST006636	|| id:ebi-a-GCST006636	TRUE	reported	igd	2	TRUE	0.00982180146072506	56.8570041795795	72.5206624888942	26.4476570871308
rs10167914	G	A	G	A	-0.227883	-0.00602839	0.738617		FALSE	FALSE	FALSE	ebi-a-GCST90016969	2	113563361	0.0129182	14306	0.619976	Gut microbiota abundance (genus Barnesiella id.944) || id:ebi-a-GCST90016969	Gut microbiota abundance (genus Barnesiella id.944)	Gut microbiota abundance (genus Barnesiella id.944) || ||	TRUE	igd	2.68658e-12	5734	0.0325863	2	113563361	ebi-a-GCST006636	|| id:ebi-a-GCST006636	TRUE	reported	igd	2	TRUE	0.0200516672644277	117.287976233247	72.5206624888942	48.9050551973302
rs10808874	C	T	C	T	-0.167484	0.0455744	0.80388		FALSE	FALSE	FALSE	ebi-a-GCST90016969	8	53705766	0.0132202	14306	0.000695665	Gut microbiota abundance (genus Barnesiella id.944) || id:ebi-a-GCST90016969	Gut microbiota abundance (genus Barnesiella id.944)	Gut microbiota abundance (genus Barnesiella id.944) || ||	TRUE	igd	3.69267e-06	5734	0.0361896	8	53705766	ebi-a-GCST006636	|| id:ebi-a-GCST006636	TRUE	reported	igd	2	TRUE	0.00884483535824352	51.1510186114768	72.5206624888942	21.4180083353564
rs10989462	G	A	G	A	0.136064	0.0170699	0.357274		FALSE	FALSE	FALSE	ebi-a-GCST90016969	9	104035906	0.0121624	14306	0.157941	Gut microbiota abundance (genus Barnesiella id.944) || id:ebi-a-GCST90016969	Gut microbiota abundance (genus Barnesiella id.944)	Gut microbiota abundance (genus Barnesiella id.944) || ||	TRUE	igd	3.68477e-06	5734	0.0293976	9	104035906	ebi-a-GCST006636	|| id:ebi-a-GCST006636	TRUE	reported	igd	2	TRUE	0.00850244331032292	49.1539335885873	72.5206624888942	21.4221332130681
rs12030576	T	G	T	G	-0.197549	-0.000490303	0.594897		FALSE	FALSE	FALSE	ebi-a-GCST90016969	1	115817221	0.0124378	14306	0.990003	Gut microbiota abundance (genus Barnesiella id.944) || id:ebi-a-GCST90016969	Gut microbiota abundance (genus Barnesiella id.944)	Gut microbiota abundance (genus Barnesiella id.944) || ||	TRUE	igd	8.4879e-12	5734	0.0289236	1	115817221	ebi-a-GCST006636	|| id:ebi-a-GCST006636	TRUE	reported	igd	2	TRUE	0.0188099181211403	109.885	72.5206624888942	46.6492834910867
rs7653663	A	G	A	G	0.130907	0.0363494	0.486237		FALSE	FALSE	FALSE	ebi-a-GCST90016969	3	127475626	0.0164262	14306	0.0286293	Gut microbiota abundance (genus Barnesiella id.944) || id:ebi-a-GCST90016969	Gut microbiota abundance (genus Barnesiella id.944)	Gut microbiota abundance (genus Barnesiella id.944) || ||	TRUE	igd	3.6221e-06	5734	0.0282617	3	127475626	ebi-a-GCST006636	|| id:ebi-a-GCST006636	TRUE	reported	igd	2	TRUE	0.00856182927300667	49.5002178067119	72.5206624888942	21.4550324852956
rs9938265	G	A	G	A	-0.283406	0.0172572	0.0654226		FALSE	FALSE	FALSE	ebi-a-GCST90016969	16	9905841	0.0133148	14306	0.16025	Gut microbiota abundance (genus Barnesiella id.944) || id:ebi-a-GCST90016969	Gut microbiota abundance (genus Barnesiella id.944)	Gut microbiota abundance (genus Barnesiella id.944) || ||	TRUE	igd	2.7077e-07	5734	0.0551081	16	9905841	ebi-a-GCST006636	|| id:ebi-a-GCST006636	TRUE	reported	igd	2	TRUE	0.00982180146072506	56.8570041795795	72.5206624888942	26.4476570871308
rs10167914	G	A	G	A	-0.227883	-0.0105631	0.738617		FALSE	FALSE	FALSE	ebi-a-GCST90016970	2	113563361	0.0125973	14306	0.390003	Gut microbiota abundance (genus Bifidobacterium id.436) || id:ebi-a-GCST90016970	Gut microbiota abundance (genus Bifidobacterium id.436)	Gut microbiota abundance (genus Bifidobacterium id.436) || ||	TRUE	igd	2.68658e-12	5734	0.0325863	2	113563361	ebi-a-GCST006636	|| id:ebi-a-GCST006636	TRUE	reported	igd	2	TRUE	0.0200516672644277	117.287976233247	72.5206624888942	48.9050551973302
rs10808874	C	T	C	T	-0.167484	-0.0160494	0.80388		FALSE	FALSE	FALSE	ebi-a-GCST90016970	8	53705766	0.0129665	14306	0.216723	Gut microbiota abundance (genus Bifidobacterium id.436) || id:ebi-a-GCST90016970	Gut microbiota abundance (genus Bifidobacterium id.436)	Gut microbiota abundance (genus Bifidobacterium id.436) || ||	TRUE	igd	3.69267e-06	5734	0.0361896	8	53705766	ebi-a-GCST006636	|| id:ebi-a-GCST006636	TRUE	reported	igd	2	TRUE	0.00884483535824352	51.1510186114768	72.5206624888942	21.4180083353564
rs10989462	G	A	G	A	0.136064	0.00452067	0.357274		FALSE	FALSE	FALSE	ebi-a-GCST90016970	9	104035906	0.0119322	14306	0.691974	Gut microbiota abundance (genus Bifidobacterium id.436) || id:ebi-a-GCST90016970	Gut microbiota abundance (genus Bifidobacterium id.436)	Gut microbiota abundance (genus Bifidobacterium id.436) || ||	TRUE	igd	3.68477e-06	5734	0.0293976	9	104035906	ebi-a-GCST006636	|| id:ebi-a-GCST006636	TRUE	reported	igd	2	TRUE	0.00850244331032292	49.1539335885873	72.5206624888942	21.4221332130681
rs12030576	T	G	T	G	-0.197549	0.0086909	0.594897		FALSE	FALSE	FALSE	ebi-a-GCST90016970	1	115817221	0.0121698	14306	0.48868	Gut microbiota abundance (genus Bifidobacterium id.436) || id:ebi-a-GCST90016970	Gut microbiota abundance (genus Bifidobacterium id.436)	Gut microbiota abundance (genus Bifidobacterium id.436) || ||	TRUE	igd	8.4879e-12	5734	0.0289236	1	115817221	ebi-a-GCST006636	|| id:ebi-a-GCST006636	TRUE	reported	igd	2	TRUE	0.0188099181211403	109.885	72.5206624888942	46.6492834910867
rs7653663	A	G	A	G	0.130907	0.0153465	0.486237		FALSE	FALSE	FALSE	ebi-a-GCST90016970	3	127475626	0.0160281	14306	0.396369	Gut microbiota abundance (genus Bifidobacterium id.436) || id:ebi-a-GCST90016970	Gut microbiota abundance (genus Bifidobacterium id.436)	Gut microbiota abundance (genus Bifidobacterium id.436) || ||	TRUE	igd	3.6221e-06	5734	0.0282617	3	127475626	ebi-a-GCST006636	|| id:ebi-a-GCST006636	TRUE	reported	igd	2	TRUE	0.00856182927300667	49.5002178067119	72.5206624888942	21.4550324852956
rs9938265	G	A	G	A	-0.283406	-0.0196236	0.0654226		FALSE	FALSE	FALSE	ebi-a-GCST90016970	16	9905841	0.0131043	14306	0.145133	Gut microbiota abundance (genus Bifidobacterium id.436) || id:ebi-a-GCST90016970	Gut microbiota abundance (genus Bifidobacterium id.436)	Gut microbiota abundance (genus Bifidobacterium id.436) || ||	TRUE	igd	2.7077e-07	5734	0.0551081	16	9905841	ebi-a-GCST006636	|| id:ebi-a-GCST006636	TRUE	reported	igd	2	TRUE	0.00982180146072506	56.8570041795795	72.5206624888942	26.4476570871308
rs10167914	G	A	G	A	-0.227883	0.0107924	0.738617		FALSE	FALSE	FALSE	ebi-a-GCST90016976	2	113563361	0.0196888	14306	0.561357	Gut microbiota abundance (genus Candidatus Soleaferrea id.11350) || id:ebi-a-GCST90016976	Gut microbiota abundance (genus Candidatus Soleaferrea id.11350)	Gut microbiota abundance (genus Candidatus Soleaferrea id.11350) || ||	TRUE	igd	2.68658e-12	5734	0.0325863	2	113563361	ebi-a-GCST006636	|| id:ebi-a-GCST006636	TRUE	reported	igd	2	TRUE	0.0200516672644277	117.287976233247	72.5206624888942	48.9050551973302
rs10808874	C	T	C	T	-0.167484	-0.0298473	0.80388		FALSE	FALSE	FALSE	ebi-a-GCST90016976	8	53705766	0.0200454	14306	0.137441	Gut microbiota abundance (genus Candidatus Soleaferrea id.11350) || id:ebi-a-GCST90016976	Gut microbiota abundance (genus Candidatus Soleaferrea id.11350)	Gut microbiota abundance (genus Candidatus Soleaferrea id.11350) || ||	TRUE	igd	3.69267e-06	5734	0.0361896	8	53705766	ebi-a-GCST006636	|| id:ebi-a-GCST006636	TRUE	reported	igd	2	TRUE	0.00884483535824352	51.1510186114768	72.5206624888942	21.4180083353564
rs10989462	G	A	G	A	0.136064	0.0221051	0.357274		FALSE	FALSE	FALSE	ebi-a-GCST90016976	9	104035906	0.0184839	14306	0.241924	Gut microbiota abundance (genus Candidatus Soleaferrea id.11350) || id:ebi-a-GCST90016976	Gut microbiota abundance (genus Candidatus Soleaferrea id.11350)	Gut microbiota abundance (genus Candidatus Soleaferrea id.11350) || ||	TRUE	igd	3.68477e-06	5734	0.0293976	9	104035906	ebi-a-GCST006636	|| id:ebi-a-GCST006636	TRUE	reported	igd	2	TRUE	0.00850244331032292	49.1539335885873	72.5206624888942	21.4221332130681
rs12030576	T	G	T	G	-0.197549	0.00655474	0.594897		FALSE	FALSE	FALSE	ebi-a-GCST90016976	1	115817221	0.0189167	14306	0.721262	Gut microbiota abundance (genus Candidatus Soleaferrea id.11350) || id:ebi-a-GCST90016976	Gut microbiota abundance (genus Candidatus Soleaferrea id.11350)	Gut microbiota abundance (genus Candidatus Soleaferrea id.11350) || ||	TRUE	igd	8.4879e-12	5734	0.0289236	1	115817221	ebi-a-GCST006636	|| id:ebi-a-GCST006636	TRUE	reported	igd	2	TRUE	0.0188099181211403	109.885	72.5206624888942	46.6492834910867
rs7653663	A	G	A	G	0.130907	0.036171	0.486237		FALSE	FALSE	FALSE	ebi-a-GCST90016976	3	127475626	0.024898	14306	0.11039	Gut microbiota abundance (genus Candidatus Soleaferrea id.11350) || id:ebi-a-GCST90016976	Gut microbiota abundance (genus Candidatus Soleaferrea id.11350)	Gut microbiota abundance (genus Candidatus Soleaferrea id.11350) || ||	TRUE	igd	3.6221e-06	5734	0.0282617	3	127475626	ebi-a-GCST006636	|| id:ebi-a-GCST006636	TRUE	reported	igd	2	TRUE	0.00856182927300667	49.5002178067119	72.5206624888942	21.4550324852956
rs9938265	G	A	G	A	-0.283406	-0.0214115	0.0654226		FALSE	FALSE	FALSE	ebi-a-GCST90016976	16	9905841	0.0202255	14306	0.255968	Gut microbiota abundance (genus Candidatus Soleaferrea id.11350) || id:ebi-a-GCST90016976	Gut microbiota abundance (genus Candidatus Soleaferrea id.11350)	Gut microbiota abundance (genus Candidatus Soleaferrea id.11350) || ||	TRUE	igd	2.7077e-07	5734	0.0551081	16	9905841	ebi-a-GCST006636	|| id:ebi-a-GCST006636	TRUE	reported	igd	2	TRUE	0.00982180146072506	56.8570041795795	72.5206624888942	26.4476570871308
rs10167914	G	A	G	A	-0.227883	-0.00660847	0.738617		FALSE	FALSE	FALSE	ebi-a-GCST90016981	2	113563361	0.0128242	14306	0.583164	Gut microbiota abundance (genus Collinsella id.815) || id:ebi-a-GCST90016981	Gut microbiota abundance (genus Collinsella id.815)	Gut microbiota abundance (genus Collinsella id.815) || ||	TRUE	igd	2.68658e-12	5734	0.0325863	2	113563361	ebi-a-GCST006636	|| id:ebi-a-GCST006636	TRUE	reported	igd	2	TRUE	0.0200516672644277	117.287976233247	72.5206624888942	48.9050551973302
rs10808874	C	T	C	T	-0.167484	-0.0231593	0.80388		FALSE	FALSE	FALSE	ebi-a-GCST90016981	8	53705766	0.0131915	14306	0.0786194	Gut microbiota abundance (genus Collinsella id.815) || id:ebi-a-GCST90016981	Gut microbiota abundance (genus Collinsella id.815)	Gut microbiota abundance (genus Collinsella id.815) || ||	TRUE	igd	3.69267e-06	5734	0.0361896	8	53705766	ebi-a-GCST006636	|| id:ebi-a-GCST006636	TRUE	reported	igd	2	TRUE	0.00884483535824352	51.1510186114768	72.5206624888942	21.4180083353564
rs10989462	G	A	G	A	0.136064	-0.00193142	0.357274		FALSE	FALSE	FALSE	ebi-a-GCST90016981	9	104035906	0.0120901	14306	0.860785	Gut microbiota abundance (genus Collinsella id.815) || id:ebi-a-GCST90016981	Gut microbiota abundance (genus Collinsella id.815)	Gut microbiota abundance (genus Collinsella id.815) || ||	TRUE	igd	3.68477e-06	5734	0.0293976	9	104035906	ebi-a-GCST006636	|| id:ebi-a-GCST006636	TRUE	reported	igd	2	TRUE	0.00850244331032292	49.1539335885873	72.5206624888942	21.4221332130681
rs12030576	T	G	T	G	-0.197549	-0.000564147	0.594897		FALSE	FALSE	FALSE	ebi-a-GCST90016981	1	115817221	0.0123792	14306	0.968864	Gut microbiota abundance (genus Collinsella id.815) || id:ebi-a-GCST90016981	Gut microbiota abundance (genus Collinsella id.815)	Gut microbiota abundance (genus Collinsella id.815) || ||	TRUE	igd	8.4879e-12	5734	0.0289236	1	115817221	ebi-a-GCST006636	|| id:ebi-a-GCST006636	TRUE	reported	igd	2	TRUE	0.0188099181211403	109.885	72.5206624888942	46.6492834910867
rs7653663	A	G	A	G	0.130907	0.0414822	0.486237		FALSE	FALSE	FALSE	ebi-a-GCST90016981	3	127475626	0.0164078	14306	0.0101226	Gut microbiota abundance (genus Collinsella id.815) || id:ebi-a-GCST90016981	Gut microbiota abundance (genus Collinsella id.815)	Gut microbiota abundance (genus Collinsella id.815) || ||	TRUE	igd	3.6221e-06	5734	0.0282617	3	127475626	ebi-a-GCST006636	|| id:ebi-a-GCST006636	TRUE	reported	igd	2	TRUE	0.00856182927300667	49.5002178067119	72.5206624888942	21.4550324852956
rs9938265	G	A	G	A	-0.283406	0.0225065	0.0654226		FALSE	FALSE	FALSE	ebi-a-GCST90016981	16	9905841	0.0132306	14306	0.0858519	Gut microbiota abundance (genus Collinsella id.815) || id:ebi-a-GCST90016981	Gut microbiota abundance (genus Collinsella id.815)	Gut microbiota abundance (genus Collinsella id.815) || ||	TRUE	igd	2.7077e-07	5734	0.0551081	16	9905841	ebi-a-GCST006636	|| id:ebi-a-GCST006636	TRUE	reported	igd	2	TRUE	0.00982180146072506	56.8570041795795	72.5206624888942	26.4476570871308
rs10167914	G	A	G	A	-0.227883	-0.00644633	0.738617		FALSE	FALSE	FALSE	ebi-a-GCST90016984	2	113563361	0.014356	14306	0.687046	Gut microbiota abundance (genus Coprococcus2 id.11302) || id:ebi-a-GCST90016984	Gut microbiota abundance (genus Coprococcus2 id.11302)	Gut microbiota abundance (genus Coprococcus2 id.11302) || ||	TRUE	igd	2.68658e-12	5734	0.0325863	2	113563361	ebi-a-GCST006636	|| id:ebi-a-GCST006636	TRUE	reported	igd	2	TRUE	0.0200516672644277	117.287976233247	72.5206624888942	48.9050551973302
rs10808874	C	T	C	T	-0.167484	0.0223152	0.80388		FALSE	FALSE	FALSE	ebi-a-GCST90016984	8	53705766	0.0146874	14306	0.127512	Gut microbiota abundance (genus Coprococcus2 id.11302) || id:ebi-a-GCST90016984	Gut microbiota abundance (genus Coprococcus2 id.11302)	Gut microbiota abundance (genus Coprococcus2 id.11302) || ||	TRUE	igd	3.69267e-06	5734	0.0361896	8	53705766	ebi-a-GCST006636	|| id:ebi-a-GCST006636	TRUE	reported	igd	2	TRUE	0.00884483535824352	51.1510186114768	72.5206624888942	21.4180083353564
rs10989462	G	A	G	A	0.136064	0.0157556	0.357274		FALSE	FALSE	FALSE	ebi-a-GCST90016984	9	104035906	0.0135523	14306	0.249734	Gut microbiota abundance (genus Coprococcus2 id.11302) || id:ebi-a-GCST90016984	Gut microbiota abundance (genus Coprococcus2 id.11302)	Gut microbiota abundance (genus Coprococcus2 id.11302) || ||	TRUE	igd	3.68477e-06	5734	0.0293976	9	104035906	ebi-a-GCST006636	|| id:ebi-a-GCST006636	TRUE	reported	igd	2	TRUE	0.00850244331032292	49.1539335885873	72.5206624888942	21.4221332130681
rs12030576	T	G	T	G	-0.197549	0.0058877	0.594897		FALSE	FALSE	FALSE	ebi-a-GCST90016984	1	115817221	0.0138205	14306	0.67125	Gut microbiota abundance (genus Coprococcus2 id.11302) || id:ebi-a-GCST90016984	Gut microbiota abundance (genus Coprococcus2 id.11302)	Gut microbiota abundance (genus Coprococcus2 id.11302) || ||	TRUE	igd	8.4879e-12	5734	0.0289236	1	115817221	ebi-a-GCST006636	|| id:ebi-a-GCST006636	TRUE	reported	igd	2	TRUE	0.0188099181211403	109.885	72.5206624888942	46.6492834910867
rs7653663	A	G	A	G	0.130907	0.0119931	0.486237		FALSE	FALSE	FALSE	ebi-a-GCST90016984	3	127475626	0.0181819	14306	0.561477	Gut microbiota abundance (genus Coprococcus2 id.11302) || id:ebi-a-GCST90016984	Gut microbiota abundance (genus Coprococcus2 id.11302)	Gut microbiota abundance (genus Coprococcus2 id.11302) || ||	TRUE	igd	3.6221e-06	5734	0.0282617	3	127475626	ebi-a-GCST006636	|| id:ebi-a-GCST006636	TRUE	reported	igd	2	TRUE	0.00856182927300667	49.5002178067119	72.5206624888942	21.4550324852956
rs9938265	G	A	G	A	-0.283406	0.0112212	0.0654226		FALSE	FALSE	FALSE	ebi-a-GCST90016984	16	9905841	0.0148481	14306	0.48051	Gut microbiota abundance (genus Coprococcus2 id.11302) || id:ebi-a-GCST90016984	Gut microbiota abundance (genus Coprococcus2 id.11302)	Gut microbiota abundance (genus Coprococcus2 id.11302) || ||	TRUE	igd	2.7077e-07	5734	0.0551081	16	9905841	ebi-a-GCST006636	|| id:ebi-a-GCST006636	TRUE	reported	igd	2	TRUE	0.00982180146072506	56.8570041795795	72.5206624888942	26.4476570871308
rs10167914	G	A	G	A	-0.227883	0.0178504	0.738617		FALSE	FALSE	FALSE	ebi-a-GCST90016986	2	113563361	0.0170973	14306	0.310598	Gut microbiota abundance (genus Defluviitaleaceae UCG011 id.11287) || id:ebi-a-GCST90016986	Gut microbiota abundance (genus Defluviitaleaceae UCG011 id.11287)	Gut microbiota abundance (genus Defluviitaleaceae UCG011 id.11287) || ||	TRUE	igd	2.68658e-12	5734	0.0325863	2	113563361	ebi-a-GCST006636	|| id:ebi-a-GCST006636	TRUE	reported	igd	2	TRUE	0.0200516672644277	117.287976233247	72.5206624888942	48.9050551973302
rs10808874	C	T	C	T	-0.167484	-0.00910786	0.80388		FALSE	FALSE	FALSE	ebi-a-GCST90016986	8	53705766	0.0173728	14306	0.560132	Gut microbiota abundance (genus Defluviitaleaceae UCG011 id.11287) || id:ebi-a-GCST90016986	Gut microbiota abundance (genus Defluviitaleaceae UCG011 id.11287)	Gut microbiota abundance (genus Defluviitaleaceae UCG011 id.11287) || ||	TRUE	igd	3.69267e-06	5734	0.0361896	8	53705766	ebi-a-GCST006636	|| id:ebi-a-GCST006636	TRUE	reported	igd	2	TRUE	0.00884483535824352	51.1510186114768	72.5206624888942	21.4180083353564
rs10989462	G	A	G	A	0.136064	-0.0151345	0.357274		FALSE	FALSE	FALSE	ebi-a-GCST90016986	9	104035906	0.0160164	14306	0.338538	Gut microbiota abundance (genus Defluviitaleaceae UCG011 id.11287) || id:ebi-a-GCST90016986	Gut microbiota abundance (genus Defluviitaleaceae UCG011 id.11287)	Gut microbiota abundance (genus Defluviitaleaceae UCG011 id.11287) || ||	TRUE	igd	3.68477e-06	5734	0.0293976	9	104035906	ebi-a-GCST006636	|| id:ebi-a-GCST006636	TRUE	reported	igd	2	TRUE	0.00850244331032292	49.1539335885873	72.5206624888942	21.4221332130681
rs12030576	T	G	T	G	-0.197549	0.00371463	0.594897		FALSE	FALSE	FALSE	ebi-a-GCST90016986	1	115817221	0.0164196	14306	0.826259	Gut microbiota abundance (genus Defluviitaleaceae UCG011 id.11287) || id:ebi-a-GCST90016986	Gut microbiota abundance (genus Defluviitaleaceae UCG011 id.11287)	Gut microbiota abundance (genus Defluviitaleaceae UCG011 id.11287) || ||	TRUE	igd	8.4879e-12	5734	0.0289236	1	115817221	ebi-a-GCST006636	|| id:ebi-a-GCST006636	TRUE	reported	igd	2	TRUE	0.0188099181211403	109.885	72.5206624888942	46.6492834910867
rs7653663	A	G	A	G	0.130907	-0.0118779	0.486237		FALSE	FALSE	FALSE	ebi-a-GCST90016986	3	127475626	0.0217397	14306	0.573055	Gut microbiota abundance (genus Defluviitaleaceae UCG011 id.11287) || id:ebi-a-GCST90016986	Gut microbiota abundance (genus Defluviitaleaceae UCG011 id.11287)	Gut microbiota abundance (genus Defluviitaleaceae UCG011 id.11287) || ||	TRUE	igd	3.6221e-06	5734	0.0282617	3	127475626	ebi-a-GCST006636	|| id:ebi-a-GCST006636	TRUE	reported	igd	2	TRUE	0.00856182927300667	49.5002178067119	72.5206624888942	21.4550324852956
rs9938265	G	A	G	A	-0.283406	0.00633419	0.0654226		FALSE	FALSE	FALSE	ebi-a-GCST90016986	16	9905841	0.0174809	14306	0.703629	Gut microbiota abundance (genus Defluviitaleaceae UCG011 id.11287) || id:ebi-a-GCST90016986	Gut microbiota abundance (genus Defluviitaleaceae UCG011 id.11287)	Gut microbiota abundance (genus Defluviitaleaceae UCG011 id.11287) || ||	TRUE	igd	2.7077e-07	5734	0.0551081	16	9905841	ebi-a-GCST006636	|| id:ebi-a-GCST006636	TRUE	reported	igd	2	TRUE	0.00982180146072506	56.8570041795795	72.5206624888942	26.4476570871308
rs10167914	G	A	G	A	-0.227883	0.0135231	0.738617		FALSE	FALSE	FALSE	ebi-a-GCST90016987	2	113563361	0.0160359	14306	0.40863	Gut microbiota abundance (genus Desulfovibrio id.3173) || id:ebi-a-GCST90016987	Gut microbiota abundance (genus Desulfovibrio id.3173)	Gut microbiota abundance (genus Desulfovibrio id.3173) || ||	TRUE	igd	2.68658e-12	5734	0.0325863	2	113563361	ebi-a-GCST006636	|| id:ebi-a-GCST006636	TRUE	reported	igd	2	TRUE	0.0200516672644277	117.287976233247	72.5206624888942	48.9050551973302
rs10808874	C	T	C	T	-0.167484	0.0123868	0.80388		FALSE	FALSE	FALSE	ebi-a-GCST90016987	8	53705766	0.0163953	14306	0.476025	Gut microbiota abundance (genus Desulfovibrio id.3173) || id:ebi-a-GCST90016987	Gut microbiota abundance (genus Desulfovibrio id.3173)	Gut microbiota abundance (genus Desulfovibrio id.3173) || ||	TRUE	igd	3.69267e-06	5734	0.0361896	8	53705766	ebi-a-GCST006636	|| id:ebi-a-GCST006636	TRUE	reported	igd	2	TRUE	0.00884483535824352	51.1510186114768	72.5206624888942	21.4180083353564
rs10989462	G	A	G	A	0.136064	-0.0284373	0.357274		FALSE	FALSE	FALSE	ebi-a-GCST90016987	9	104035906	0.0150726	14306	0.0618031	Gut microbiota abundance (genus Desulfovibrio id.3173) || id:ebi-a-GCST90016987	Gut microbiota abundance (genus Desulfovibrio id.3173)	Gut microbiota abundance (genus Desulfovibrio id.3173) || ||	TRUE	igd	3.68477e-06	5734	0.0293976	9	104035906	ebi-a-GCST006636	|| id:ebi-a-GCST006636	TRUE	reported	igd	2	TRUE	0.00850244331032292	49.1539335885873	72.5206624888942	21.4221332130681
rs12030576	T	G	T	G	-0.197549	-0.0183727	0.594897		FALSE	FALSE	FALSE	ebi-a-GCST90016987	1	115817221	0.0154117	14306	0.242375	Gut microbiota abundance (genus Desulfovibrio id.3173) || id:ebi-a-GCST90016987	Gut microbiota abundance (genus Desulfovibrio id.3173)	Gut microbiota abundance (genus Desulfovibrio id.3173) || ||	TRUE	igd	8.4879e-12	5734	0.0289236	1	115817221	ebi-a-GCST006636	|| id:ebi-a-GCST006636	TRUE	reported	igd	2	TRUE	0.0188099181211403	109.885	72.5206624888942	46.6492834910867
rs7653663	A	G	A	G	0.130907	-0.000866598	0.486237		FALSE	FALSE	FALSE	ebi-a-GCST90016987	3	127475626	0.0204041	14306	0.896821	Gut microbiota abundance (genus Desulfovibrio id.3173) || id:ebi-a-GCST90016987	Gut microbiota abundance (genus Desulfovibrio id.3173)	Gut microbiota abundance (genus Desulfovibrio id.3173) || ||	TRUE	igd	3.6221e-06	5734	0.0282617	3	127475626	ebi-a-GCST006636	|| id:ebi-a-GCST006636	TRUE	reported	igd	2	TRUE	0.00856182927300667	49.5002178067119	72.5206624888942	21.4550324852956
rs9938265	G	A	G	A	-0.283406	-0.0066071	0.0654226		FALSE	FALSE	FALSE	ebi-a-GCST90016987	16	9905841	0.0164847	14306	0.636847	Gut microbiota abundance (genus Desulfovibrio id.3173) || id:ebi-a-GCST90016987	Gut microbiota abundance (genus Desulfovibrio id.3173)	Gut microbiota abundance (genus Desulfovibrio id.3173) || ||	TRUE	igd	2.7077e-07	5734	0.0551081	16	9905841	ebi-a-GCST006636	|| id:ebi-a-GCST006636	TRUE	reported	igd	2	TRUE	0.00982180146072506	56.8570041795795	72.5206624888942	26.4476570871308
rs10167914	G	A	G	A	-0.227883	0.0030407	0.738617		FALSE	FALSE	FALSE	ebi-a-GCST90017004	2	113563361	0.0174897	14306	0.876187	Gut microbiota abundance (genus Eubacterium ruminantium group id.11340) || id:ebi-a-GCST90017004	Gut microbiota abundance (genus Eubacterium ruminantium group id.11340)	Gut microbiota abundance (genus Eubacterium ruminantium group id.11340) || ||	TRUE	igd	2.68658e-12	5734	0.0325863	2	113563361	ebi-a-GCST006636	|| id:ebi-a-GCST006636	TRUE	reported	igd	2	TRUE	0.0200516672644277	117.287976233247	72.5206624888942	48.9050551973302
rs10808874	C	T	C	T	-0.167484	-0.0160504	0.80388		FALSE	FALSE	FALSE	ebi-a-GCST90017004	8	53705766	0.0179202	14306	0.353684	Gut microbiota abundance (genus Eubacterium ruminantium group id.11340) || id:ebi-a-GCST90017004	Gut microbiota abundance (genus Eubacterium ruminantium group id.11340)	Gut microbiota abundance (genus Eubacterium ruminantium group id.11340) || ||	TRUE	igd	3.69267e-06	5734	0.0361896	8	53705766	ebi-a-GCST006636	|| id:ebi-a-GCST006636	TRUE	reported	igd	2	TRUE	0.00884483535824352	51.1510186114768	72.5206624888942	21.4180083353564
rs10989462	G	A	G	A	0.136064	0.00186133	0.357274		FALSE	FALSE	FALSE	ebi-a-GCST90017004	9	104035906	0.016511	14306	0.917939	Gut microbiota abundance (genus Eubacterium ruminantium group id.11340) || id:ebi-a-GCST90017004	Gut microbiota abundance (genus Eubacterium ruminantium group id.11340)	Gut microbiota abundance (genus Eubacterium ruminantium group id.11340) || ||	TRUE	igd	3.68477e-06	5734	0.0293976	9	104035906	ebi-a-GCST006636	|| id:ebi-a-GCST006636	TRUE	reported	igd	2	TRUE	0.00850244331032292	49.1539335885873	72.5206624888942	21.4221332130681
rs12030576	T	G	T	G	-0.197549	0.0169468	0.594897		FALSE	FALSE	FALSE	ebi-a-GCST90017004	1	115817221	0.0167864	14306	0.307827	Gut microbiota abundance (genus Eubacterium ruminantium group id.11340) || id:ebi-a-GCST90017004	Gut microbiota abundance (genus Eubacterium ruminantium group id.11340)	Gut microbiota abundance (genus Eubacterium ruminantium group id.11340) || ||	TRUE	igd	8.4879e-12	5734	0.0289236	1	115817221	ebi-a-GCST006636	|| id:ebi-a-GCST006636	TRUE	reported	igd	2	TRUE	0.0188099181211403	109.885	72.5206624888942	46.6492834910867
rs7653663	A	G	A	G	0.130907	-0.0114613	0.486237		FALSE	FALSE	FALSE	ebi-a-GCST90017004	3	127475626	0.022124	14306	0.633455	Gut microbiota abundance (genus Eubacterium ruminantium group id.11340) || id:ebi-a-GCST90017004	Gut microbiota abundance (genus Eubacterium ruminantium group id.11340)	Gut microbiota abundance (genus Eubacterium ruminantium group id.11340) || ||	TRUE	igd	3.6221e-06	5734	0.0282617	3	127475626	ebi-a-GCST006636	|| id:ebi-a-GCST006636	TRUE	reported	igd	2	TRUE	0.00856182927300667	49.5002178067119	72.5206624888942	21.4550324852956
rs9938265	G	A	G	A	-0.283406	0.00739426	0.0654226		FALSE	FALSE	FALSE	ebi-a-GCST90017004	16	9905841	0.0181637	14306	0.64199	Gut microbiota abundance (genus Eubacterium ruminantium group id.11340) || id:ebi-a-GCST90017004	Gut microbiota abundance (genus Eubacterium ruminantium group id.11340)	Gut microbiota abundance (genus Eubacterium ruminantium group id.11340) || ||	TRUE	igd	2.7077e-07	5734	0.0551081	16	9905841	ebi-a-GCST006636	|| id:ebi-a-GCST006636	TRUE	reported	igd	2	TRUE	0.00982180146072506	56.8570041795795	72.5206624888942	26.4476570871308
rs10167914	G	A	G	A	-0.227883	0.0126089	0.738617		FALSE	FALSE	FALSE	ebi-a-GCST90017009	2	113563361	0.0136767	14306	0.349908	Gut microbiota abundance (genus Family XIII UCG001 id.11294) || id:ebi-a-GCST90017009	Gut microbiota abundance (genus Family XIII UCG001 id.11294)	Gut microbiota abundance (genus Family XIII UCG001 id.11294) || ||	TRUE	igd	2.68658e-12	5734	0.0325863	2	113563361	ebi-a-GCST006636	|| id:ebi-a-GCST006636	TRUE	reported	igd	2	TRUE	0.0200516672644277	117.287976233247	72.5206624888942	48.9050551973302
rs10808874	C	T	C	T	-0.167484	-0.0136789	0.80388		FALSE	FALSE	FALSE	ebi-a-GCST90017009	8	53705766	0.0139422	14306	0.337391	Gut microbiota abundance (genus Family XIII UCG001 id.11294) || id:ebi-a-GCST90017009	Gut microbiota abundance (genus Family XIII UCG001 id.11294)	Gut microbiota abundance (genus Family XIII UCG001 id.11294) || ||	TRUE	igd	3.69267e-06	5734	0.0361896	8	53705766	ebi-a-GCST006636	|| id:ebi-a-GCST006636	TRUE	reported	igd	2	TRUE	0.00884483535824352	51.1510186114768	72.5206624888942	21.4180083353564
rs10989462	G	A	G	A	0.136064	0.000762344	0.357274		FALSE	FALSE	FALSE	ebi-a-GCST90017009	9	104035906	0.0128468	14306	0.946654	Gut microbiota abundance (genus Family XIII UCG001 id.11294) || id:ebi-a-GCST90017009	Gut microbiota abundance (genus Family XIII UCG001 id.11294)	Gut microbiota abundance (genus Family XIII UCG001 id.11294) || ||	TRUE	igd	3.68477e-06	5734	0.0293976	9	104035906	ebi-a-GCST006636	|| id:ebi-a-GCST006636	TRUE	reported	igd	2	TRUE	0.00850244331032292	49.1539335885873	72.5206624888942	21.4221332130681
rs12030576	T	G	T	G	-0.197549	-0.0076276	0.594897		FALSE	FALSE	FALSE	ebi-a-GCST90017009	1	115817221	0.0131445	14306	0.564418	Gut microbiota abundance (genus Family XIII UCG001 id.11294) || id:ebi-a-GCST90017009	Gut microbiota abundance (genus Family XIII UCG001 id.11294)	Gut microbiota abundance (genus Family XIII UCG001 id.11294) || ||	TRUE	igd	8.4879e-12	5734	0.0289236	1	115817221	ebi-a-GCST006636	|| id:ebi-a-GCST006636	TRUE	reported	igd	2	TRUE	0.0188099181211403	109.885	72.5206624888942	46.6492834910867
rs7653663	A	G	A	G	0.130907	-0.0210862	0.486237		FALSE	FALSE	FALSE	ebi-a-GCST90017009	3	127475626	0.0173921	14306	0.215144	Gut microbiota abundance (genus Family XIII UCG001 id.11294) || id:ebi-a-GCST90017009	Gut microbiota abundance (genus Family XIII UCG001 id.11294)	Gut microbiota abundance (genus Family XIII UCG001 id.11294) || ||	TRUE	igd	3.6221e-06	5734	0.0282617	3	127475626	ebi-a-GCST006636	|| id:ebi-a-GCST006636	TRUE	reported	igd	2	TRUE	0.00856182927300667	49.5002178067119	72.5206624888942	21.4550324852956
rs9938265	G	A	G	A	-0.283406	-0.00561373	0.0654226		FALSE	FALSE	FALSE	ebi-a-GCST90017009	16	9905841	0.0140632	14306	0.6697	Gut microbiota abundance (genus Family XIII UCG001 id.11294) || id:ebi-a-GCST90017009	Gut microbiota abundance (genus Family XIII UCG001 id.11294)	Gut microbiota abundance (genus Family XIII UCG001 id.11294) || ||	TRUE	igd	2.7077e-07	5734	0.0551081	16	9905841	ebi-a-GCST006636	|| id:ebi-a-GCST006636	TRUE	reported	igd	2	TRUE	0.00982180146072506	56.8570041795795	72.5206624888942	26.4476570871308
rs10167914	G	A	G	A	-0.227883	-0.0135193	0.738617		FALSE	FALSE	FALSE	ebi-a-GCST90017012	2	113563361	0.0253399	14306	0.602511	Gut microbiota abundance (genus Gordonibacter id.821) || id:ebi-a-GCST90017012	Gut microbiota abundance (genus Gordonibacter id.821)	Gut microbiota abundance (genus Gordonibacter id.821) || ||	TRUE	igd	2.68658e-12	5734	0.0325863	2	113563361	ebi-a-GCST006636	|| id:ebi-a-GCST006636	TRUE	reported	igd	2	TRUE	0.0200516672644277	117.287976233247	72.5206624888942	48.9050551973302
rs10808874	C	T	C	T	-0.167484	0.0109634	0.80388		FALSE	FALSE	FALSE	ebi-a-GCST90017012	8	53705766	0.025741	14306	0.668358	Gut microbiota abundance (genus Gordonibacter id.821) || id:ebi-a-GCST90017012	Gut microbiota abundance (genus Gordonibacter id.821)	Gut microbiota abundance (genus Gordonibacter id.821) || ||	TRUE	igd	3.69267e-06	5734	0.0361896	8	53705766	ebi-a-GCST006636	|| id:ebi-a-GCST006636	TRUE	reported	igd	2	TRUE	0.00884483535824352	51.1510186114768	72.5206624888942	21.4180083353564
rs10989462	G	A	G	A	0.136064	-0.0191741	0.357274		FALSE	FALSE	FALSE	ebi-a-GCST90017012	9	104035906	0.0237677	14306	0.40963	Gut microbiota abundance (genus Gordonibacter id.821) || id:ebi-a-GCST90017012	Gut microbiota abundance (genus Gordonibacter id.821)	Gut microbiota abundance (genus Gordonibacter id.821) || ||	TRUE	igd	3.68477e-06	5734	0.0293976	9	104035906	ebi-a-GCST006636	|| id:ebi-a-GCST006636	TRUE	reported	igd	2	TRUE	0.00850244331032292	49.1539335885873	72.5206624888942	21.4221332130681
rs12030576	T	G	T	G	-0.197549	-0.0315417	0.594897		FALSE	FALSE	FALSE	ebi-a-GCST90017012	1	115817221	0.0242622	14306	0.190859	Gut microbiota abundance (genus Gordonibacter id.821) || id:ebi-a-GCST90017012	Gut microbiota abundance (genus Gordonibacter id.821)	Gut microbiota abundance (genus Gordonibacter id.821) || ||	TRUE	igd	8.4879e-12	5734	0.0289236	1	115817221	ebi-a-GCST006636	|| id:ebi-a-GCST006636	TRUE	reported	igd	2	TRUE	0.0188099181211403	109.885	72.5206624888942	46.6492834910867
rs7653663	A	G	A	G	0.130907	-0.0879374	0.486237		FALSE	FALSE	FALSE	ebi-a-GCST90017012	3	127475626	0.0323424	14306	0.00543588	Gut microbiota abundance (genus Gordonibacter id.821) || id:ebi-a-GCST90017012	Gut microbiota abundance (genus Gordonibacter id.821)	Gut microbiota abundance (genus Gordonibacter id.821) || ||	TRUE	igd	3.6221e-06	5734	0.0282617	3	127475626	ebi-a-GCST006636	|| id:ebi-a-GCST006636	TRUE	reported	igd	2	TRUE	0.00856182927300667	49.5002178067119	72.5206624888942	21.4550324852956
rs9938265	G	A	G	A	-0.283406	0.00469232	0.0654226		FALSE	FALSE	FALSE	ebi-a-GCST90017012	16	9905841	0.0258926	14306	0.892473	Gut microbiota abundance (genus Gordonibacter id.821) || id:ebi-a-GCST90017012	Gut microbiota abundance (genus Gordonibacter id.821)	Gut microbiota abundance (genus Gordonibacter id.821) || ||	TRUE	igd	2.7077e-07	5734	0.0551081	16	9905841	ebi-a-GCST006636	|| id:ebi-a-GCST006636	TRUE	reported	igd	2	TRUE	0.00982180146072506	56.8570041795795	72.5206624888942	26.4476570871308
rs10167914	G	A	G	A	-0.227883	-0.0152591	0.738617		FALSE	FALSE	FALSE	ebi-a-GCST90017022	2	113563361	0.0192572	14306	0.426266	Gut microbiota abundance (genus Lachnospiraceae NC2004 group id.11316) || id:ebi-a-GCST90017022	Gut microbiota abundance (genus Lachnospiraceae NC2004 group id.11316)	Gut microbiota abundance (genus Lachnospiraceae NC2004 group id.11316) || ||	TRUE	igd	2.68658e-12	5734	0.0325863	2	113563361	ebi-a-GCST006636	|| id:ebi-a-GCST006636	TRUE	reported	igd	2	TRUE	0.0200516672644277	117.287976233247	72.5206624888942	48.9050551973302
rs10808874	C	T	C	T	-0.167484	0.00315426	0.80388		FALSE	FALSE	FALSE	ebi-a-GCST90017022	8	53705766	0.0197409	14306	0.832278	Gut microbiota abundance (genus Lachnospiraceae NC2004 group id.11316) || id:ebi-a-GCST90017022	Gut microbiota abundance (genus Lachnospiraceae NC2004 group id.11316)	Gut microbiota abundance (genus Lachnospiraceae NC2004 group id.11316) || ||	TRUE	igd	3.69267e-06	5734	0.0361896	8	53705766	ebi-a-GCST006636	|| id:ebi-a-GCST006636	TRUE	reported	igd	2	TRUE	0.00884483535824352	51.1510186114768	72.5206624888942	21.4180083353564
rs10989462	G	A	G	A	0.136064	-0.0299796	0.357274		FALSE	FALSE	FALSE	ebi-a-GCST90017022	9	104035906	0.0182606	14306	0.0971762	Gut microbiota abundance (genus Lachnospiraceae NC2004 group id.11316) || id:ebi-a-GCST90017022	Gut microbiota abundance (genus Lachnospiraceae NC2004 group id.11316)	Gut microbiota abundance (genus Lachnospiraceae NC2004 group id.11316) || ||	TRUE	igd	3.68477e-06	5734	0.0293976	9	104035906	ebi-a-GCST006636	|| id:ebi-a-GCST006636	TRUE	reported	igd	2	TRUE	0.00850244331032292	49.1539335885873	72.5206624888942	21.4221332130681
rs12030576	T	G	T	G	-0.197549	-0.00145491	0.594897		FALSE	FALSE	FALSE	ebi-a-GCST90017022	1	115817221	0.0185543	14306	0.926529	Gut microbiota abundance (genus Lachnospiraceae NC2004 group id.11316) || id:ebi-a-GCST90017022	Gut microbiota abundance (genus Lachnospiraceae NC2004 group id.11316)	Gut microbiota abundance (genus Lachnospiraceae NC2004 group id.11316) || ||	TRUE	igd	8.4879e-12	5734	0.0289236	1	115817221	ebi-a-GCST006636	|| id:ebi-a-GCST006636	TRUE	reported	igd	2	TRUE	0.0188099181211403	109.885	72.5206624888942	46.6492834910867
rs7653663	A	G	A	G	0.130907	-0.00427686	0.486237		FALSE	FALSE	FALSE	ebi-a-GCST90017022	3	127475626	0.0239804	14306	0.827148	Gut microbiota abundance (genus Lachnospiraceae NC2004 group id.11316) || id:ebi-a-GCST90017022	Gut microbiota abundance (genus Lachnospiraceae NC2004 group id.11316)	Gut microbiota abundance (genus Lachnospiraceae NC2004 group id.11316) || ||	TRUE	igd	3.6221e-06	5734	0.0282617	3	127475626	ebi-a-GCST006636	|| id:ebi-a-GCST006636	TRUE	reported	igd	2	TRUE	0.00856182927300667	49.5002178067119	72.5206624888942	21.4550324852956
rs9938265	G	A	G	A	-0.283406	0.0135826	0.0654226		FALSE	FALSE	FALSE	ebi-a-GCST90017022	16	9905841	0.0203373	14306	0.551905	Gut microbiota abundance (genus Lachnospiraceae NC2004 group id.11316) || id:ebi-a-GCST90017022	Gut microbiota abundance (genus Lachnospiraceae NC2004 group id.11316)	Gut microbiota abundance (genus Lachnospiraceae NC2004 group id.11316) || ||	TRUE	igd	2.7077e-07	5734	0.0551081	16	9905841	ebi-a-GCST006636	|| id:ebi-a-GCST006636	TRUE	reported	igd	2	TRUE	0.00982180146072506	56.8570041795795	72.5206624888942	26.4476570871308
rs10167914	G	A	G	A	-0.227883	0.00732662	0.738617		FALSE	FALSE	FALSE	ebi-a-GCST90017025	2	113563361	0.015307	14306	0.654115	Gut microbiota abundance (genus Lachnospiraceae UCG001 id.11321) || id:ebi-a-GCST90017025	Gut microbiota abundance (genus Lachnospiraceae UCG001 id.11321)	Gut microbiota abundance (genus Lachnospiraceae UCG001 id.11321) || ||	TRUE	igd	2.68658e-12	5734	0.0325863	2	113563361	ebi-a-GCST006636	|| id:ebi-a-GCST006636	TRUE	reported	igd	2	TRUE	0.0200516672644277	117.287976233247	72.5206624888942	48.9050551973302
rs10808874	C	T	C	T	-0.167484	1.16237e-05	0.80388		FALSE	FALSE	FALSE	ebi-a-GCST90017025	8	53705766	0.0156562	14306	0.981784	Gut microbiota abundance (genus Lachnospiraceae UCG001 id.11321) || id:ebi-a-GCST90017025	Gut microbiota abundance (genus Lachnospiraceae UCG001 id.11321)	Gut microbiota abundance (genus Lachnospiraceae UCG001 id.11321) || ||	TRUE	igd	3.69267e-06	5734	0.0361896	8	53705766	ebi-a-GCST006636	|| id:ebi-a-GCST006636	TRUE	reported	igd	2	TRUE	0.00884483535824352	51.1510186114768	72.5206624888942	21.4180083353564
rs10989462	G	A	G	A	0.136064	-0.0247587	0.357274		FALSE	FALSE	FALSE	ebi-a-GCST90017025	9	104035906	0.0143703	14306	0.0849141	Gut microbiota abundance (genus Lachnospiraceae UCG001 id.11321) || id:ebi-a-GCST90017025	Gut microbiota abundance (genus Lachnospiraceae UCG001 id.11321)	Gut microbiota abundance (genus Lachnospiraceae UCG001 id.11321) || ||	TRUE	igd	3.68477e-06	5734	0.0293976	9	104035906	ebi-a-GCST006636	|| id:ebi-a-GCST006636	TRUE	reported	igd	2	TRUE	0.00850244331032292	49.1539335885873	72.5206624888942	21.4221332130681
rs12030576	T	G	T	G	-0.197549	0.00471565	0.594897		FALSE	FALSE	FALSE	ebi-a-GCST90017025	1	115817221	0.0147283	14306	0.750838	Gut microbiota abundance (genus Lachnospiraceae UCG001 id.11321) || id:ebi-a-GCST90017025	Gut microbiota abundance (genus Lachnospiraceae UCG001 id.11321)	Gut microbiota abundance (genus Lachnospiraceae UCG001 id.11321) || ||	TRUE	igd	8.4879e-12	5734	0.0289236	1	115817221	ebi-a-GCST006636	|| id:ebi-a-GCST006636	TRUE	reported	igd	2	TRUE	0.0188099181211403	109.885	72.5206624888942	46.6492834910867
rs7653663	A	G	A	G	0.130907	0.0375862	0.486237		FALSE	FALSE	FALSE	ebi-a-GCST90017025	3	127475626	0.0195435	14306	0.0461211	Gut microbiota abundance (genus Lachnospiraceae UCG001 id.11321) || id:ebi-a-GCST90017025	Gut microbiota abundance (genus Lachnospiraceae UCG001 id.11321)	Gut microbiota abundance (genus Lachnospiraceae UCG001 id.11321) || ||	TRUE	igd	3.6221e-06	5734	0.0282617	3	127475626	ebi-a-GCST006636	|| id:ebi-a-GCST006636	TRUE	reported	igd	2	TRUE	0.00856182927300667	49.5002178067119	72.5206624888942	21.4550324852956
rs9938265	G	A	G	A	-0.283406	0.00192912	0.0654226		FALSE	FALSE	FALSE	ebi-a-GCST90017025	16	9905841	0.0156776	14306	0.909476	Gut microbiota abundance (genus Lachnospiraceae UCG001 id.11321) || id:ebi-a-GCST90017025	Gut microbiota abundance (genus Lachnospiraceae UCG001 id.11321)	Gut microbiota abundance (genus Lachnospiraceae UCG001 id.11321) || ||	TRUE	igd	2.7077e-07	5734	0.0551081	16	9905841	ebi-a-GCST006636	|| id:ebi-a-GCST006636	TRUE	reported	igd	2	TRUE	0.00982180146072506	56.8570041795795	72.5206624888942	26.4476570871308
rs10167914	G	A	G	A	-0.227883	-0.0264068	0.738617		FALSE	FALSE	FALSE	ebi-a-GCST90017027	2	113563361	0.0183481	14306	0.141715	Gut microbiota abundance (genus Lachnospiraceae UCG008 id.11328) || id:ebi-a-GCST90017027	Gut microbiota abundance (genus Lachnospiraceae UCG008 id.11328)	Gut microbiota abundance (genus Lachnospiraceae UCG008 id.11328) || ||	TRUE	igd	2.68658e-12	5734	0.0325863	2	113563361	ebi-a-GCST006636	|| id:ebi-a-GCST006636	TRUE	reported	igd	2	TRUE	0.0200516672644277	117.287976233247	72.5206624888942	48.9050551973302
rs10808874	C	T	C	T	-0.167484	0.0040575	0.80388		FALSE	FALSE	FALSE	ebi-a-GCST90017027	8	53705766	0.0187571	14306	0.794918	Gut microbiota abundance (genus Lachnospiraceae UCG008 id.11328) || id:ebi-a-GCST90017027	Gut microbiota abundance (genus Lachnospiraceae UCG008 id.11328)	Gut microbiota abundance (genus Lachnospiraceae UCG008 id.11328) || ||	TRUE	igd	3.69267e-06	5734	0.0361896	8	53705766	ebi-a-GCST006636	|| id:ebi-a-GCST006636	TRUE	reported	igd	2	TRUE	0.00884483535824352	51.1510186114768	72.5206624888942	21.4180083353564
rs10989462	G	A	G	A	0.136064	0.0035065	0.357274		FALSE	FALSE	FALSE	ebi-a-GCST90017027	9	104035906	0.0173124	14306	0.855745	Gut microbiota abundance (genus Lachnospiraceae UCG008 id.11328) || id:ebi-a-GCST90017027	Gut microbiota abundance (genus Lachnospiraceae UCG008 id.11328)	Gut microbiota abundance (genus Lachnospiraceae UCG008 id.11328) || ||	TRUE	igd	3.68477e-06	5734	0.0293976	9	104035906	ebi-a-GCST006636	|| id:ebi-a-GCST006636	TRUE	reported	igd	2	TRUE	0.00850244331032292	49.1539335885873	72.5206624888942	21.4221332130681
rs12030576	T	G	T	G	-0.197549	0.00490666	0.594897		FALSE	FALSE	FALSE	ebi-a-GCST90017027	1	115817221	0.0177189	14306	0.795281	Gut microbiota abundance (genus Lachnospiraceae UCG008 id.11328) || id:ebi-a-GCST90017027	Gut microbiota abundance (genus Lachnospiraceae UCG008 id.11328)	Gut microbiota abundance (genus Lachnospiraceae UCG008 id.11328) || ||	TRUE	igd	8.4879e-12	5734	0.0289236	1	115817221	ebi-a-GCST006636	|| id:ebi-a-GCST006636	TRUE	reported	igd	2	TRUE	0.0188099181211403	109.885	72.5206624888942	46.6492834910867
rs7653663	A	G	A	G	0.130907	0.0149801	0.486237		FALSE	FALSE	FALSE	ebi-a-GCST90017027	3	127475626	0.0231814	14306	0.507735	Gut microbiota abundance (genus Lachnospiraceae UCG008 id.11328) || id:ebi-a-GCST90017027	Gut microbiota abundance (genus Lachnospiraceae UCG008 id.11328)	Gut microbiota abundance (genus Lachnospiraceae UCG008 id.11328) || ||	TRUE	igd	3.6221e-06	5734	0.0282617	3	127475626	ebi-a-GCST006636	|| id:ebi-a-GCST006636	TRUE	reported	igd	2	TRUE	0.00856182927300667	49.5002178067119	72.5206624888942	21.4550324852956
rs9938265	G	A	G	A	-0.283406	0.0379737	0.0654226		FALSE	FALSE	FALSE	ebi-a-GCST90017027	16	9905841	0.0190983	14306	0.0468188	Gut microbiota abundance (genus Lachnospiraceae UCG008 id.11328) || id:ebi-a-GCST90017027	Gut microbiota abundance (genus Lachnospiraceae UCG008 id.11328)	Gut microbiota abundance (genus Lachnospiraceae UCG008 id.11328) || ||	TRUE	igd	2.7077e-07	5734	0.0551081	16	9905841	ebi-a-GCST006636	|| id:ebi-a-GCST006636	TRUE	reported	igd	2	TRUE	0.00982180146072506	56.8570041795795	72.5206624888942	26.4476570871308
rs10167914	G	A	G	A	-0.227883	0.00789121	0.738617		FALSE	FALSE	FALSE	ebi-a-GCST90017028	2	113563361	0.0133915	14306	0.567704	Gut microbiota abundance (genus Lachnospiraceae UCG010 id.11330) || id:ebi-a-GCST90017028	Gut microbiota abundance (genus Lachnospiraceae UCG010 id.11330)	Gut microbiota abundance (genus Lachnospiraceae UCG010 id.11330) || ||	TRUE	igd	2.68658e-12	5734	0.0325863	2	113563361	ebi-a-GCST006636	|| id:ebi-a-GCST006636	TRUE	reported	igd	2	TRUE	0.0200516672644277	117.287976233247	72.5206624888942	48.9050551973302
rs10808874	C	T	C	T	-0.167484	-0.00334736	0.80388		FALSE	FALSE	FALSE	ebi-a-GCST90017028	8	53705766	0.0137046	14306	0.787392	Gut microbiota abundance (genus Lachnospiraceae UCG010 id.11330) || id:ebi-a-GCST90017028	Gut microbiota abundance (genus Lachnospiraceae UCG010 id.11330)	Gut microbiota abundance (genus Lachnospiraceae UCG010 id.11330) || ||	TRUE	igd	3.69267e-06	5734	0.0361896	8	53705766	ebi-a-GCST006636	|| id:ebi-a-GCST006636	TRUE	reported	igd	2	TRUE	0.00884483535824352	51.1510186114768	72.5206624888942	21.4180083353564
rs10989462	G	A	G	A	0.136064	-0.0159973	0.357274		FALSE	FALSE	FALSE	ebi-a-GCST90017028	9	104035906	0.0126274	14306	0.205757	Gut microbiota abundance (genus Lachnospiraceae UCG010 id.11330) || id:ebi-a-GCST90017028	Gut microbiota abundance (genus Lachnospiraceae UCG010 id.11330)	Gut microbiota abundance (genus Lachnospiraceae UCG010 id.11330) || ||	TRUE	igd	3.68477e-06	5734	0.0293976	9	104035906	ebi-a-GCST006636	|| id:ebi-a-GCST006636	TRUE	reported	igd	2	TRUE	0.00850244331032292	49.1539335885873	72.5206624888942	21.4221332130681
rs12030576	T	G	T	G	-0.197549	0.00223734	0.594897		FALSE	FALSE	FALSE	ebi-a-GCST90017028	1	115817221	0.0128685	14306	0.850406	Gut microbiota abundance (genus Lachnospiraceae UCG010 id.11330) || id:ebi-a-GCST90017028	Gut microbiota abundance (genus Lachnospiraceae UCG010 id.11330)	Gut microbiota abundance (genus Lachnospiraceae UCG010 id.11330) || ||	TRUE	igd	8.4879e-12	5734	0.0289236	1	115817221	ebi-a-GCST006636	|| id:ebi-a-GCST006636	TRUE	reported	igd	2	TRUE	0.0188099181211403	109.885	72.5206624888942	46.6492834910867
rs7653663	A	G	A	G	0.130907	-0.0126871	0.486237		FALSE	FALSE	FALSE	ebi-a-GCST90017028	3	127475626	0.0170248	14306	0.498519	Gut microbiota abundance (genus Lachnospiraceae UCG010 id.11330) || id:ebi-a-GCST90017028	Gut microbiota abundance (genus Lachnospiraceae UCG010 id.11330)	Gut microbiota abundance (genus Lachnospiraceae UCG010 id.11330) || ||	TRUE	igd	3.6221e-06	5734	0.0282617	3	127475626	ebi-a-GCST006636	|| id:ebi-a-GCST006636	TRUE	reported	igd	2	TRUE	0.00856182927300667	49.5002178067119	72.5206624888942	21.4550324852956
rs9938265	G	A	G	A	-0.283406	0.0151883	0.0654226		FALSE	FALSE	FALSE	ebi-a-GCST90017028	16	9905841	0.0138582	14306	0.34251	Gut microbiota abundance (genus Lachnospiraceae UCG010 id.11330) || id:ebi-a-GCST90017028	Gut microbiota abundance (genus Lachnospiraceae UCG010 id.11330)	Gut microbiota abundance (genus Lachnospiraceae UCG010 id.11330) || ||	TRUE	igd	2.7077e-07	5734	0.0551081	16	9905841	ebi-a-GCST006636	|| id:ebi-a-GCST006636	TRUE	reported	igd	2	TRUE	0.00982180146072506	56.8570041795795	72.5206624888942	26.4476570871308
rs12030576	T	G	T	G	-0.197549	0.00940674	0.594897		FALSE	FALSE	FALSE	ebi-a-GCST90017029	1	115817221	0.0115247	14306	0.42376	Gut microbiota abundance (genus Lachnospira id.2004) || id:ebi-a-GCST90017029	Gut microbiota abundance (genus Lachnospira id.2004)	Gut microbiota abundance (genus Lachnospira id.2004) || ||	TRUE	igd	8.4879e-12	5734	0.0289236	1	115817221	ebi-a-GCST006636	|| id:ebi-a-GCST006636	TRUE	reported	igd	2	TRUE	0.0188099181211403	109.885	72.5206624888942	46.6492834910867
rs10167914	G	A	G	A	-0.227883	-0.0291236	0.738617		FALSE	FALSE	FALSE	ebi-a-GCST90017031	2	113563361	0.0242605	14306	0.225614	Gut microbiota abundance (genus Lactococcus id.1851) || id:ebi-a-GCST90017031	Gut microbiota abundance (genus Lactococcus id.1851)	Gut microbiota abundance (genus Lactococcus id.1851) || ||	TRUE	igd	2.68658e-12	5734	0.0325863	2	113563361	ebi-a-GCST006636	|| id:ebi-a-GCST006636	TRUE	reported	igd	2	TRUE	0.0200516672644277	117.287976233247	72.5206624888942	48.9050551973302
rs10808874	C	T	C	T	-0.167484	-0.0237486	0.80388		FALSE	FALSE	FALSE	ebi-a-GCST90017031	8	53705766	0.0245906	14306	0.346415	Gut microbiota abundance (genus Lactococcus id.1851) || id:ebi-a-GCST90017031	Gut microbiota abundance (genus Lactococcus id.1851)	Gut microbiota abundance (genus Lactococcus id.1851) || ||	TRUE	igd	3.69267e-06	5734	0.0361896	8	53705766	ebi-a-GCST006636	|| id:ebi-a-GCST006636	TRUE	reported	igd	2	TRUE	0.00884483535824352	51.1510186114768	72.5206624888942	21.4180083353564
rs10989462	G	A	G	A	0.136064	0.0430402	0.357274		FALSE	FALSE	FALSE	ebi-a-GCST90017031	9	104035906	0.0228058	14306	0.0610661	Gut microbiota abundance (genus Lactococcus id.1851) || id:ebi-a-GCST90017031	Gut microbiota abundance (genus Lactococcus id.1851)	Gut microbiota abundance (genus Lactococcus id.1851) || ||	TRUE	igd	3.68477e-06	5734	0.0293976	9	104035906	ebi-a-GCST006636	|| id:ebi-a-GCST006636	TRUE	reported	igd	2	TRUE	0.00850244331032292	49.1539335885873	72.5206624888942	21.4221332130681
rs12030576	T	G	T	G	-0.197549	-0.00644576	0.594897		FALSE	FALSE	FALSE	ebi-a-GCST90017031	1	115817221	0.0231968	14306	0.804969	Gut microbiota abundance (genus Lactococcus id.1851) || id:ebi-a-GCST90017031	Gut microbiota abundance (genus Lactococcus id.1851)	Gut microbiota abundance (genus Lactococcus id.1851) || ||	TRUE	igd	8.4879e-12	5734	0.0289236	1	115817221	ebi-a-GCST006636	|| id:ebi-a-GCST006636	TRUE	reported	igd	2	TRUE	0.0188099181211403	109.885	72.5206624888942	46.6492834910867
rs7653663	A	G	A	G	0.130907	-0.00785831	0.486237		FALSE	FALSE	FALSE	ebi-a-GCST90017031	3	127475626	0.0310776	14306	0.781975	Gut microbiota abundance (genus Lactococcus id.1851) || id:ebi-a-GCST90017031	Gut microbiota abundance (genus Lactococcus id.1851)	Gut microbiota abundance (genus Lactococcus id.1851) || ||	TRUE	igd	3.6221e-06	5734	0.0282617	3	127475626	ebi-a-GCST006636	|| id:ebi-a-GCST006636	TRUE	reported	igd	2	TRUE	0.00856182927300667	49.5002178067119	72.5206624888942	21.4550324852956
rs9938265	G	A	G	A	-0.283406	0.00712334	0.0654226		FALSE	FALSE	FALSE	ebi-a-GCST90017031	16	9905841	0.0249205	14306	0.689922	Gut microbiota abundance (genus Lactococcus id.1851) || id:ebi-a-GCST90017031	Gut microbiota abundance (genus Lactococcus id.1851)	Gut microbiota abundance (genus Lactococcus id.1851) || ||	TRUE	igd	2.7077e-07	5734	0.0551081	16	9905841	ebi-a-GCST006636	|| id:ebi-a-GCST006636	TRUE	reported	igd	2	TRUE	0.00982180146072506	56.8570041795795	72.5206624888942	26.4476570871308
rs10167914	G	A	G	A	-0.227883	0.00331507	0.738617		FALSE	FALSE	FALSE	ebi-a-GCST90017038	2	113563361	0.0226608	14306	0.902706	Gut microbiota abundance (genus Oxalobacter id.2978) || id:ebi-a-GCST90017038	Gut microbiota abundance (genus Oxalobacter id.2978)	Gut microbiota abundance (genus Oxalobacter id.2978) || ||	TRUE	igd	2.68658e-12	5734	0.0325863	2	113563361	ebi-a-GCST006636	|| id:ebi-a-GCST006636	TRUE	reported	igd	2	TRUE	0.0200516672644277	117.287976233247	72.5206624888942	48.9050551973302
rs10808874	C	T	C	T	-0.167484	0.021595	0.80388		FALSE	FALSE	FALSE	ebi-a-GCST90017038	8	53705766	0.0230718	14306	0.357894	Gut microbiota abundance (genus Oxalobacter id.2978) || id:ebi-a-GCST90017038	Gut microbiota abundance (genus Oxalobacter id.2978)	Gut microbiota abundance (genus Oxalobacter id.2978) || ||	TRUE	igd	3.69267e-06	5734	0.0361896	8	53705766	ebi-a-GCST006636	|| id:ebi-a-GCST006636	TRUE	reported	igd	2	TRUE	0.00884483535824352	51.1510186114768	72.5206624888942	21.4180083353564
rs10989462	G	A	G	A	0.136064	0.00988555	0.357274		FALSE	FALSE	FALSE	ebi-a-GCST90017038	9	104035906	0.0212229	14306	0.642262	Gut microbiota abundance (genus Oxalobacter id.2978) || id:ebi-a-GCST90017038	Gut microbiota abundance (genus Oxalobacter id.2978)	Gut microbiota abundance (genus Oxalobacter id.2978) || ||	TRUE	igd	3.68477e-06	5734	0.0293976	9	104035906	ebi-a-GCST006636	|| id:ebi-a-GCST006636	TRUE	reported	igd	2	TRUE	0.00850244331032292	49.1539335885873	72.5206624888942	21.4221332130681
rs12030576	T	G	T	G	-0.197549	-0.0203817	0.594897		FALSE	FALSE	FALSE	ebi-a-GCST90017038	1	115817221	0.0217379	14306	0.364714	Gut microbiota abundance (genus Oxalobacter id.2978) || id:ebi-a-GCST90017038	Gut microbiota abundance (genus Oxalobacter id.2978)	Gut microbiota abundance (genus Oxalobacter id.2978) || ||	TRUE	igd	8.4879e-12	5734	0.0289236	1	115817221	ebi-a-GCST006636	|| id:ebi-a-GCST006636	TRUE	reported	igd	2	TRUE	0.0188099181211403	109.885	72.5206624888942	46.6492834910867
rs7653663	A	G	A	G	0.130907	0.000442061	0.486237		FALSE	FALSE	FALSE	ebi-a-GCST90017038	3	127475626	0.0287028	14306	0.984276	Gut microbiota abundance (genus Oxalobacter id.2978) || id:ebi-a-GCST90017038	Gut microbiota abundance (genus Oxalobacter id.2978)	Gut microbiota abundance (genus Oxalobacter id.2978) || ||	TRUE	igd	3.6221e-06	5734	0.0282617	3	127475626	ebi-a-GCST006636	|| id:ebi-a-GCST006636	TRUE	reported	igd	2	TRUE	0.00856182927300667	49.5002178067119	72.5206624888942	21.4550324852956
rs9938265	G	A	G	A	-0.283406	-0.0214615	0.0654226		FALSE	FALSE	FALSE	ebi-a-GCST90017038	16	9905841	0.0232126	14306	0.348272	Gut microbiota abundance (genus Oxalobacter id.2978) || id:ebi-a-GCST90017038	Gut microbiota abundance (genus Oxalobacter id.2978)	Gut microbiota abundance (genus Oxalobacter id.2978) || ||	TRUE	igd	2.7077e-07	5734	0.0551081	16	9905841	ebi-a-GCST006636	|| id:ebi-a-GCST006636	TRUE	reported	igd	2	TRUE	0.00982180146072506	56.8570041795795	72.5206624888942	26.4476570871308
rs10167914	G	A	G	A	-0.227883	-0.0114893	0.738617		FALSE	FALSE	FALSE	ebi-a-GCST90017040	2	113563361	0.018036	14306	0.504379	Gut microbiota abundance (genus Paraprevotella id.962) || id:ebi-a-GCST90017040	Gut microbiota abundance (genus Paraprevotella id.962)	Gut microbiota abundance (genus Paraprevotella id.962) || ||	TRUE	igd	2.68658e-12	5734	0.0325863	2	113563361	ebi-a-GCST006636	|| id:ebi-a-GCST006636	TRUE	reported	igd	2	TRUE	0.0200516672644277	117.287976233247	72.5206624888942	48.9050551973302
rs10808874	C	T	C	T	-0.167484	0.00173656	0.80388		FALSE	FALSE	FALSE	ebi-a-GCST90017040	8	53705766	0.0186314	14306	0.919284	Gut microbiota abundance (genus Paraprevotella id.962) || id:ebi-a-GCST90017040	Gut microbiota abundance (genus Paraprevotella id.962)	Gut microbiota abundance (genus Paraprevotella id.962) || ||	TRUE	igd	3.69267e-06	5734	0.0361896	8	53705766	ebi-a-GCST006636	|| id:ebi-a-GCST006636	TRUE	reported	igd	2	TRUE	0.00884483535824352	51.1510186114768	72.5206624888942	21.4180083353564
rs10989462	G	A	G	A	0.136064	-0.0196176	0.357274		FALSE	FALSE	FALSE	ebi-a-GCST90017040	9	104035906	0.0171377	14306	0.253211	Gut microbiota abundance (genus Paraprevotella id.962) || id:ebi-a-GCST90017040	Gut microbiota abundance (genus Paraprevotella id.962)	Gut microbiota abundance (genus Paraprevotella id.962) || ||	TRUE	igd	3.68477e-06	5734	0.0293976	9	104035906	ebi-a-GCST006636	|| id:ebi-a-GCST006636	TRUE	reported	igd	2	TRUE	0.00850244331032292	49.1539335885873	72.5206624888942	21.4221332130681
rs12030576	T	G	T	G	-0.197549	0.005316	0.594897		FALSE	FALSE	FALSE	ebi-a-GCST90017040	1	115817221	0.0174203	14306	0.754145	Gut microbiota abundance (genus Paraprevotella id.962) || id:ebi-a-GCST90017040	Gut microbiota abundance (genus Paraprevotella id.962)	Gut microbiota abundance (genus Paraprevotella id.962) || ||	TRUE	igd	8.4879e-12	5734	0.0289236	1	115817221	ebi-a-GCST006636	|| id:ebi-a-GCST006636	TRUE	reported	igd	2	TRUE	0.0188099181211403	109.885	72.5206624888942	46.6492834910867
rs7653663	A	G	A	G	0.130907	-0.000926968	0.486237		FALSE	FALSE	FALSE	ebi-a-GCST90017040	3	127475626	0.0228187	14306	0.952005	Gut microbiota abundance (genus Paraprevotella id.962) || id:ebi-a-GCST90017040	Gut microbiota abundance (genus Paraprevotella id.962)	Gut microbiota abundance (genus Paraprevotella id.962) || ||	TRUE	igd	3.6221e-06	5734	0.0282617	3	127475626	ebi-a-GCST006636	|| id:ebi-a-GCST006636	TRUE	reported	igd	2	TRUE	0.00856182927300667	49.5002178067119	72.5206624888942	21.4550324852956
rs9938265	G	A	G	A	-0.283406	0.0472166	0.0654226		FALSE	FALSE	FALSE	ebi-a-GCST90017040	16	9905841	0.0189257	14306	0.0174349	Gut microbiota abundance (genus Paraprevotella id.962) || id:ebi-a-GCST90017040	Gut microbiota abundance (genus Paraprevotella id.962)	Gut microbiota abundance (genus Paraprevotella id.962) || ||	TRUE	igd	2.7077e-07	5734	0.0551081	16	9905841	ebi-a-GCST006636	|| id:ebi-a-GCST006636	TRUE	reported	igd	2	TRUE	0.00982180146072506	56.8570041795795	72.5206624888942	26.4476570871308
rs10167914	G	A	G	A	-0.227883	-0.00852966	0.738617		FALSE	FALSE	FALSE	ebi-a-GCST90017043	2	113563361	0.0145722	14306	0.535133	Gut microbiota abundance (genus Phascolarctobacterium id.2168) || id:ebi-a-GCST90017043	Gut microbiota abundance (genus Phascolarctobacterium id.2168)	Gut microbiota abundance (genus Phascolarctobacterium id.2168) || ||	TRUE	igd	2.68658e-12	5734	0.0325863	2	113563361	ebi-a-GCST006636	|| id:ebi-a-GCST006636	TRUE	reported	igd	2	TRUE	0.0200516672644277	117.287976233247	72.5206624888942	48.9050551973302
rs10808874	C	T	C	T	-0.167484	0.00426361	0.80388		FALSE	FALSE	FALSE	ebi-a-GCST90017043	8	53705766	0.0149524	14306	0.790857	Gut microbiota abundance (genus Phascolarctobacterium id.2168) || id:ebi-a-GCST90017043	Gut microbiota abundance (genus Phascolarctobacterium id.2168)	Gut microbiota abundance (genus Phascolarctobacterium id.2168) || ||	TRUE	igd	3.69267e-06	5734	0.0361896	8	53705766	ebi-a-GCST006636	|| id:ebi-a-GCST006636	TRUE	reported	igd	2	TRUE	0.00884483535824352	51.1510186114768	72.5206624888942	21.4180083353564
rs10989462	G	A	G	A	0.136064	-0.0027865	0.357274		FALSE	FALSE	FALSE	ebi-a-GCST90017043	9	104035906	0.0137694	14306	0.824246	Gut microbiota abundance (genus Phascolarctobacterium id.2168) || id:ebi-a-GCST90017043	Gut microbiota abundance (genus Phascolarctobacterium id.2168)	Gut microbiota abundance (genus Phascolarctobacterium id.2168) || ||	TRUE	igd	3.68477e-06	5734	0.0293976	9	104035906	ebi-a-GCST006636	|| id:ebi-a-GCST006636	TRUE	reported	igd	2	TRUE	0.00850244331032292	49.1539335885873	72.5206624888942	21.4221332130681
rs12030576	T	G	T	G	-0.197549	-0.00423605	0.594897		FALSE	FALSE	FALSE	ebi-a-GCST90017043	1	115817221	0.0140294	14306	0.777372	Gut microbiota abundance (genus Phascolarctobacterium id.2168) || id:ebi-a-GCST90017043	Gut microbiota abundance (genus Phascolarctobacterium id.2168)	Gut microbiota abundance (genus Phascolarctobacterium id.2168) || ||	TRUE	igd	8.4879e-12	5734	0.0289236	1	115817221	ebi-a-GCST006636	|| id:ebi-a-GCST006636	TRUE	reported	igd	2	TRUE	0.0188099181211403	109.885	72.5206624888942	46.6492834910867
rs7653663	A	G	A	G	0.130907	-0.00877401	0.486237		FALSE	FALSE	FALSE	ebi-a-GCST90017043	3	127475626	0.018535	14306	0.604323	Gut microbiota abundance (genus Phascolarctobacterium id.2168) || id:ebi-a-GCST90017043	Gut microbiota abundance (genus Phascolarctobacterium id.2168)	Gut microbiota abundance (genus Phascolarctobacterium id.2168) || ||	TRUE	igd	3.6221e-06	5734	0.0282617	3	127475626	ebi-a-GCST006636	|| id:ebi-a-GCST006636	TRUE	reported	igd	2	TRUE	0.00856182927300667	49.5002178067119	72.5206624888942	21.4550324852956
rs9938265	G	A	G	A	-0.283406	0.00521775	0.0654226		FALSE	FALSE	FALSE	ebi-a-GCST90017043	16	9905841	0.0151107	14306	0.773519	Gut microbiota abundance (genus Phascolarctobacterium id.2168) || id:ebi-a-GCST90017043	Gut microbiota abundance (genus Phascolarctobacterium id.2168)	Gut microbiota abundance (genus Phascolarctobacterium id.2168) || ||	TRUE	igd	2.7077e-07	5734	0.0551081	16	9905841	ebi-a-GCST006636	|| id:ebi-a-GCST006636	TRUE	reported	igd	2	TRUE	0.00982180146072506	56.8570041795795	72.5206624888942	26.4476570871308
rs10167914	G	A	G	A	-0.227883	0.00144672	0.738617		FALSE	FALSE	FALSE	ebi-a-GCST90017046	2	113563361	0.026629	14306	0.916565	Gut microbiota abundance (genus Rikenellaceae RC9 gut group id.11191) || id:ebi-a-GCST90017046	Gut microbiota abundance (genus Rikenellaceae RC9 gut group id.11191)	Gut microbiota abundance (genus Rikenellaceae RC9 gut group id.11191) || ||	TRUE	igd	2.68658e-12	5734	0.0325863	2	113563361	ebi-a-GCST006636	|| id:ebi-a-GCST006636	TRUE	reported	igd	2	TRUE	0.0200516672644277	117.287976233247	72.5206624888942	48.9050551973302
rs10808874	C	T	C	T	-0.167484	0.0360169	0.80388		FALSE	FALSE	FALSE	ebi-a-GCST90017046	8	53705766	0.0273176	14306	0.190572	Gut microbiota abundance (genus Rikenellaceae RC9 gut group id.11191) || id:ebi-a-GCST90017046	Gut microbiota abundance (genus Rikenellaceae RC9 gut group id.11191)	Gut microbiota abundance (genus Rikenellaceae RC9 gut group id.11191) || ||	TRUE	igd	3.69267e-06	5734	0.0361896	8	53705766	ebi-a-GCST006636	|| id:ebi-a-GCST006636	TRUE	reported	igd	2	TRUE	0.00884483535824352	51.1510186114768	72.5206624888942	21.4180083353564
rs10989462	G	A	G	A	0.136064	0.024372	0.357274		FALSE	FALSE	FALSE	ebi-a-GCST90017046	9	104035906	0.0250673	14306	0.341297	Gut microbiota abundance (genus Rikenellaceae RC9 gut group id.11191) || id:ebi-a-GCST90017046	Gut microbiota abundance (genus Rikenellaceae RC9 gut group id.11191)	Gut microbiota abundance (genus Rikenellaceae RC9 gut group id.11191) || ||	TRUE	igd	3.68477e-06	5734	0.0293976	9	104035906	ebi-a-GCST006636	|| id:ebi-a-GCST006636	TRUE	reported	igd	2	TRUE	0.00850244331032292	49.1539335885873	72.5206624888942	21.4221332130681
rs12030576	T	G	T	G	-0.197549	-0.00844833	0.594897		FALSE	FALSE	FALSE	ebi-a-GCST90017046	1	115817221	0.0256935	14306	0.75998	Gut microbiota abundance (genus Rikenellaceae RC9 gut group id.11191) || id:ebi-a-GCST90017046	Gut microbiota abundance (genus Rikenellaceae RC9 gut group id.11191)	Gut microbiota abundance (genus Rikenellaceae RC9 gut group id.11191) || ||	TRUE	igd	8.4879e-12	5734	0.0289236	1	115817221	ebi-a-GCST006636	|| id:ebi-a-GCST006636	TRUE	reported	igd	2	TRUE	0.0188099181211403	109.885	72.5206624888942	46.6492834910867
rs7653663	A	G	A	G	0.130907	-0.0562483	0.486237		FALSE	FALSE	FALSE	ebi-a-GCST90017046	3	127475626	0.0339887	14306	0.104456	Gut microbiota abundance (genus Rikenellaceae RC9 gut group id.11191) || id:ebi-a-GCST90017046	Gut microbiota abundance (genus Rikenellaceae RC9 gut group id.11191)	Gut microbiota abundance (genus Rikenellaceae RC9 gut group id.11191) || ||	TRUE	igd	3.6221e-06	5734	0.0282617	3	127475626	ebi-a-GCST006636	|| id:ebi-a-GCST006636	TRUE	reported	igd	2	TRUE	0.00856182927300667	49.5002178067119	72.5206624888942	21.4550324852956
rs9938265	G	A	G	A	-0.283406	-0.0239124	0.0654226		FALSE	FALSE	FALSE	ebi-a-GCST90017046	16	9905841	0.0276147	14306	0.429254	Gut microbiota abundance (genus Rikenellaceae RC9 gut group id.11191) || id:ebi-a-GCST90017046	Gut microbiota abundance (genus Rikenellaceae RC9 gut group id.11191)	Gut microbiota abundance (genus Rikenellaceae RC9 gut group id.11191) || ||	TRUE	igd	2.7077e-07	5734	0.0551081	16	9905841	ebi-a-GCST006636	|| id:ebi-a-GCST006636	TRUE	reported	igd	2	TRUE	0.00982180146072506	56.8570041795795	72.5206624888942	26.4476570871308
rs10167914	G	A	G	A	-0.227883	0.00365472	0.738617		FALSE	FALSE	FALSE	ebi-a-GCST90017049	2	113563361	0.0116715	14306	0.797144	Gut microbiota abundance (genus Ruminiclostridium5 id.11355) || id:ebi-a-GCST90017049	Gut microbiota abundance (genus Ruminiclostridium5 id.11355)	Gut microbiota abundance (genus Ruminiclostridium5 id.11355) || ||	TRUE	igd	2.68658e-12	5734	0.0325863	2	113563361	ebi-a-GCST006636	|| id:ebi-a-GCST006636	TRUE	reported	igd	2	TRUE	0.0200516672644277	117.287976233247	72.5206624888942	48.9050551973302
rs10808874	C	T	C	T	-0.167484	-0.00838919	0.80388		FALSE	FALSE	FALSE	ebi-a-GCST90017049	8	53705766	0.0119547	14306	0.494347	Gut microbiota abundance (genus Ruminiclostridium5 id.11355) || id:ebi-a-GCST90017049	Gut microbiota abundance (genus Ruminiclostridium5 id.11355)	Gut microbiota abundance (genus Ruminiclostridium5 id.11355) || ||	TRUE	igd	3.69267e-06	5734	0.0361896	8	53705766	ebi-a-GCST006636	|| id:ebi-a-GCST006636	TRUE	reported	igd	2	TRUE	0.00884483535824352	51.1510186114768	72.5206624888942	21.4180083353564
rs10989462	G	A	G	A	0.136064	0.0117606	0.357274		FALSE	FALSE	FALSE	ebi-a-GCST90017049	9	104035906	0.0110034	14306	0.284871	Gut microbiota abundance (genus Ruminiclostridium5 id.11355) || id:ebi-a-GCST90017049	Gut microbiota abundance (genus Ruminiclostridium5 id.11355)	Gut microbiota abundance (genus Ruminiclostridium5 id.11355) || ||	TRUE	igd	3.68477e-06	5734	0.0293976	9	104035906	ebi-a-GCST006636	|| id:ebi-a-GCST006636	TRUE	reported	igd	2	TRUE	0.00850244331032292	49.1539335885873	72.5206624888942	21.4221332130681
rs12030576	T	G	T	G	-0.197549	0.0160902	0.594897		FALSE	FALSE	FALSE	ebi-a-GCST90017049	1	115817221	0.0112372	14306	0.147054	Gut microbiota abundance (genus Ruminiclostridium5 id.11355) || id:ebi-a-GCST90017049	Gut microbiota abundance (genus Ruminiclostridium5 id.11355)	Gut microbiota abundance (genus Ruminiclostridium5 id.11355) || ||	TRUE	igd	8.4879e-12	5734	0.0289236	1	115817221	ebi-a-GCST006636	|| id:ebi-a-GCST006636	TRUE	reported	igd	2	TRUE	0.0188099181211403	109.885	72.5206624888942	46.6492834910867
rs7653663	A	G	A	G	0.130907	-0.011937	0.486237		FALSE	FALSE	FALSE	ebi-a-GCST90017049	3	127475626	0.0148566	14306	0.45297	Gut microbiota abundance (genus Ruminiclostridium5 id.11355) || id:ebi-a-GCST90017049	Gut microbiota abundance (genus Ruminiclostridium5 id.11355)	Gut microbiota abundance (genus Ruminiclostridium5 id.11355) || ||	TRUE	igd	3.6221e-06	5734	0.0282617	3	127475626	ebi-a-GCST006636	|| id:ebi-a-GCST006636	TRUE	reported	igd	2	TRUE	0.00856182927300667	49.5002178067119	72.5206624888942	21.4550324852956
rs9938265	G	A	G	A	-0.283406	0.00817539	0.0654226		FALSE	FALSE	FALSE	ebi-a-GCST90017049	16	9905841	0.0120507	14306	0.456099	Gut microbiota abundance (genus Ruminiclostridium5 id.11355) || id:ebi-a-GCST90017049	Gut microbiota abundance (genus Ruminiclostridium5 id.11355)	Gut microbiota abundance (genus Ruminiclostridium5 id.11355) || ||	TRUE	igd	2.7077e-07	5734	0.0551081	16	9905841	ebi-a-GCST006636	|| id:ebi-a-GCST006636	TRUE	reported	igd	2	TRUE	0.00982180146072506	56.8570041795795	72.5206624888942	26.4476570871308
rs10167914	G	A	G	A	-0.227883	-0.0082342	0.738617		FALSE	FALSE	FALSE	ebi-a-GCST90017054	2	113563361	0.0128073	14306	0.529316	Gut microbiota abundance (genus Ruminococcaceae UCG003 id.11361) || id:ebi-a-GCST90017054	Gut microbiota abundance (genus Ruminococcaceae UCG003 id.11361)	Gut microbiota abundance (genus Ruminococcaceae UCG003 id.11361) || ||	TRUE	igd	2.68658e-12	5734	0.0325863	2	113563361	ebi-a-GCST006636	|| id:ebi-a-GCST006636	TRUE	reported	igd	2	TRUE	0.0200516672644277	117.287976233247	72.5206624888942	48.9050551973302
rs10808874	C	T	C	T	-0.167484	0.0014087	0.80388		FALSE	FALSE	FALSE	ebi-a-GCST90017054	8	53705766	0.0131382	14306	0.933698	Gut microbiota abundance (genus Ruminococcaceae UCG003 id.11361) || id:ebi-a-GCST90017054	Gut microbiota abundance (genus Ruminococcaceae UCG003 id.11361)	Gut microbiota abundance (genus Ruminococcaceae UCG003 id.11361) || ||	TRUE	igd	3.69267e-06	5734	0.0361896	8	53705766	ebi-a-GCST006636	|| id:ebi-a-GCST006636	TRUE	reported	igd	2	TRUE	0.00884483535824352	51.1510186114768	72.5206624888942	21.4180083353564
rs10989462	G	A	G	A	0.136064	0.00301083	0.357274		FALSE	FALSE	FALSE	ebi-a-GCST90017054	9	104035906	0.0120917	14306	0.810628	Gut microbiota abundance (genus Ruminococcaceae UCG003 id.11361) || id:ebi-a-GCST90017054	Gut microbiota abundance (genus Ruminococcaceae UCG003 id.11361)	Gut microbiota abundance (genus Ruminococcaceae UCG003 id.11361) || ||	TRUE	igd	3.68477e-06	5734	0.0293976	9	104035906	ebi-a-GCST006636	|| id:ebi-a-GCST006636	TRUE	reported	igd	2	TRUE	0.00850244331032292	49.1539335885873	72.5206624888942	21.4221332130681
rs12030576	T	G	T	G	-0.197549	-0.00122286	0.594897		FALSE	FALSE	FALSE	ebi-a-GCST90017054	1	115817221	0.0123318	14306	0.93817	Gut microbiota abundance (genus Ruminococcaceae UCG003 id.11361) || id:ebi-a-GCST90017054	Gut microbiota abundance (genus Ruminococcaceae UCG003 id.11361)	Gut microbiota abundance (genus Ruminococcaceae UCG003 id.11361) || ||	TRUE	igd	8.4879e-12	5734	0.0289236	1	115817221	ebi-a-GCST006636	|| id:ebi-a-GCST006636	TRUE	reported	igd	2	TRUE	0.0188099181211403	109.885	72.5206624888942	46.6492834910867
rs7653663	A	G	A	G	0.130907	-0.0125879	0.486237		FALSE	FALSE	FALSE	ebi-a-GCST90017054	3	127475626	0.0162797	14306	0.508794	Gut microbiota abundance (genus Ruminococcaceae UCG003 id.11361) || id:ebi-a-GCST90017054	Gut microbiota abundance (genus Ruminococcaceae UCG003 id.11361)	Gut microbiota abundance (genus Ruminococcaceae UCG003 id.11361) || ||	TRUE	igd	3.6221e-06	5734	0.0282617	3	127475626	ebi-a-GCST006636	|| id:ebi-a-GCST006636	TRUE	reported	igd	2	TRUE	0.00856182927300667	49.5002178067119	72.5206624888942	21.4550324852956
rs9938265	G	A	G	A	-0.283406	-0.00573049	0.0654226		FALSE	FALSE	FALSE	ebi-a-GCST90017054	16	9905841	0.0132547	14306	0.621594	Gut microbiota abundance (genus Ruminococcaceae UCG003 id.11361) || id:ebi-a-GCST90017054	Gut microbiota abundance (genus Ruminococcaceae UCG003 id.11361)	Gut microbiota abundance (genus Ruminococcaceae UCG003 id.11361) || ||	TRUE	igd	2.7077e-07	5734	0.0551081	16	9905841	ebi-a-GCST006636	|| id:ebi-a-GCST006636	TRUE	reported	igd	2	TRUE	0.00982180146072506	56.8570041795795	72.5206624888942	26.4476570871308
rs10167914	G	A	G	A	-0.227883	0.00469952	0.738617		FALSE	FALSE	FALSE	ebi-a-GCST90017056	2	113563361	0.0121189	14306	0.714126	Gut microbiota abundance (genus Ruminococcaceae UCG005 id.11363) || id:ebi-a-GCST90017056	Gut microbiota abundance (genus Ruminococcaceae UCG005 id.11363)	Gut microbiota abundance (genus Ruminococcaceae UCG005 id.11363) || ||	TRUE	igd	2.68658e-12	5734	0.0325863	2	113563361	ebi-a-GCST006636	|| id:ebi-a-GCST006636	TRUE	reported	igd	2	TRUE	0.0200516672644277	117.287976233247	72.5206624888942	48.9050551973302
rs10808874	C	T	C	T	-0.167484	0.00340121	0.80388		FALSE	FALSE	FALSE	ebi-a-GCST90017056	8	53705766	0.0124286	14306	0.767254	Gut microbiota abundance (genus Ruminococcaceae UCG005 id.11363) || id:ebi-a-GCST90017056	Gut microbiota abundance (genus Ruminococcaceae UCG005 id.11363)	Gut microbiota abundance (genus Ruminococcaceae UCG005 id.11363) || ||	TRUE	igd	3.69267e-06	5734	0.0361896	8	53705766	ebi-a-GCST006636	|| id:ebi-a-GCST006636	TRUE	reported	igd	2	TRUE	0.00884483535824352	51.1510186114768	72.5206624888942	21.4180083353564
rs10989462	G	A	G	A	0.136064	0.00726775	0.357274		FALSE	FALSE	FALSE	ebi-a-GCST90017056	9	104035906	0.0114294	14306	0.527739	Gut microbiota abundance (genus Ruminococcaceae UCG005 id.11363) || id:ebi-a-GCST90017056	Gut microbiota abundance (genus Ruminococcaceae UCG005 id.11363)	Gut microbiota abundance (genus Ruminococcaceae UCG005 id.11363) || ||	TRUE	igd	3.68477e-06	5734	0.0293976	9	104035906	ebi-a-GCST006636	|| id:ebi-a-GCST006636	TRUE	reported	igd	2	TRUE	0.00850244331032292	49.1539335885873	72.5206624888942	21.4221332130681
rs12030576	T	G	T	G	-0.197549	0.000372148	0.594897		FALSE	FALSE	FALSE	ebi-a-GCST90017056	1	115817221	0.0116736	14306	0.967267	Gut microbiota abundance (genus Ruminococcaceae UCG005 id.11363) || id:ebi-a-GCST90017056	Gut microbiota abundance (genus Ruminococcaceae UCG005 id.11363)	Gut microbiota abundance (genus Ruminococcaceae UCG005 id.11363) || ||	TRUE	igd	8.4879e-12	5734	0.0289236	1	115817221	ebi-a-GCST006636	|| id:ebi-a-GCST006636	TRUE	reported	igd	2	TRUE	0.0188099181211403	109.885	72.5206624888942	46.6492834910867
rs7653663	A	G	A	G	0.130907	-0.0164439	0.486237		FALSE	FALSE	FALSE	ebi-a-GCST90017056	3	127475626	0.0154293	14306	0.269183	Gut microbiota abundance (genus Ruminococcaceae UCG005 id.11363) || id:ebi-a-GCST90017056	Gut microbiota abundance (genus Ruminococcaceae UCG005 id.11363)	Gut microbiota abundance (genus Ruminococcaceae UCG005 id.11363) || ||	TRUE	igd	3.6221e-06	5734	0.0282617	3	127475626	ebi-a-GCST006636	|| id:ebi-a-GCST006636	TRUE	reported	igd	2	TRUE	0.00856182927300667	49.5002178067119	72.5206624888942	21.4550324852956
rs9938265	G	A	G	A	-0.283406	-0.00254921	0.0654226		FALSE	FALSE	FALSE	ebi-a-GCST90017056	16	9905841	0.0125219	14306	0.85111	Gut microbiota abundance (genus Ruminococcaceae UCG005 id.11363) || id:ebi-a-GCST90017056	Gut microbiota abundance (genus Ruminococcaceae UCG005 id.11363)	Gut microbiota abundance (genus Ruminococcaceae UCG005 id.11363) || ||	TRUE	igd	2.7077e-07	5734	0.0551081	16	9905841	ebi-a-GCST006636	|| id:ebi-a-GCST006636	TRUE	reported	igd	2	TRUE	0.00982180146072506	56.8570041795795	72.5206624888942	26.4476570871308
rs10167914	G	A	G	A	-0.227883	0.0132152	0.738617		FALSE	FALSE	FALSE	ebi-a-GCST90017060	2	113563361	0.0118855	14306	0.268989	Gut microbiota abundance (genus Ruminococcaceae UCG013 id.11370) || id:ebi-a-GCST90017060	Gut microbiota abundance (genus Ruminococcaceae UCG013 id.11370)	Gut microbiota abundance (genus Ruminococcaceae UCG013 id.11370) || ||	TRUE	igd	2.68658e-12	5734	0.0325863	2	113563361	ebi-a-GCST006636	|| id:ebi-a-GCST006636	TRUE	reported	igd	2	TRUE	0.0200516672644277	117.287976233247	72.5206624888942	48.9050551973302
rs10808874	C	T	C	T	-0.167484	0.00635712	0.80388		FALSE	FALSE	FALSE	ebi-a-GCST90017060	8	53705766	0.0121806	14306	0.603533	Gut microbiota abundance (genus Ruminococcaceae UCG013 id.11370) || id:ebi-a-GCST90017060	Gut microbiota abundance (genus Ruminococcaceae UCG013 id.11370)	Gut microbiota abundance (genus Ruminococcaceae UCG013 id.11370) || ||	TRUE	igd	3.69267e-06	5734	0.0361896	8	53705766	ebi-a-GCST006636	|| id:ebi-a-GCST006636	TRUE	reported	igd	2	TRUE	0.00884483535824352	51.1510186114768	72.5206624888942	21.4180083353564
rs10989462	G	A	G	A	0.136064	0.0152939	0.357274		FALSE	FALSE	FALSE	ebi-a-GCST90017060	9	104035906	0.0112051	14306	0.172579	Gut microbiota abundance (genus Ruminococcaceae UCG013 id.11370) || id:ebi-a-GCST90017060	Gut microbiota abundance (genus Ruminococcaceae UCG013 id.11370)	Gut microbiota abundance (genus Ruminococcaceae UCG013 id.11370) || ||	TRUE	igd	3.68477e-06	5734	0.0293976	9	104035906	ebi-a-GCST006636	|| id:ebi-a-GCST006636	TRUE	reported	igd	2	TRUE	0.00850244331032292	49.1539335885873	72.5206624888942	21.4221332130681
rs12030576	T	G	T	G	-0.197549	0.000337282	0.594897		FALSE	FALSE	FALSE	ebi-a-GCST90017060	1	115817221	0.0114412	14306	0.942739	Gut microbiota abundance (genus Ruminococcaceae UCG013 id.11370) || id:ebi-a-GCST90017060	Gut microbiota abundance (genus Ruminococcaceae UCG013 id.11370)	Gut microbiota abundance (genus Ruminococcaceae UCG013 id.11370) || ||	TRUE	igd	8.4879e-12	5734	0.0289236	1	115817221	ebi-a-GCST006636	|| id:ebi-a-GCST006636	TRUE	reported	igd	2	TRUE	0.0188099181211403	109.885	72.5206624888942	46.6492834910867
rs7653663	A	G	A	G	0.130907	0.00309483	0.486237		FALSE	FALSE	FALSE	ebi-a-GCST90017060	3	127475626	0.0151331	14306	0.850293	Gut microbiota abundance (genus Ruminococcaceae UCG013 id.11370) || id:ebi-a-GCST90017060	Gut microbiota abundance (genus Ruminococcaceae UCG013 id.11370)	Gut microbiota abundance (genus Ruminococcaceae UCG013 id.11370) || ||	TRUE	igd	3.6221e-06	5734	0.0282617	3	127475626	ebi-a-GCST006636	|| id:ebi-a-GCST006636	TRUE	reported	igd	2	TRUE	0.00856182927300667	49.5002178067119	72.5206624888942	21.4550324852956
rs9938265	G	A	G	A	-0.283406	0.0122808	0.0654226		FALSE	FALSE	FALSE	ebi-a-GCST90017060	16	9905841	0.0122822	14306	0.361041	Gut microbiota abundance (genus Ruminococcaceae UCG013 id.11370) || id:ebi-a-GCST90017060	Gut microbiota abundance (genus Ruminococcaceae UCG013 id.11370)	Gut microbiota abundance (genus Ruminococcaceae UCG013 id.11370) || ||	TRUE	igd	2.7077e-07	5734	0.0551081	16	9905841	ebi-a-GCST006636	|| id:ebi-a-GCST006636	TRUE	reported	igd	2	TRUE	0.00982180146072506	56.8570041795795	72.5206624888942	26.4476570871308
rs10167914	G	A	G	A	-0.227883	-0.0158933	0.738617		FALSE	FALSE	FALSE	ebi-a-GCST90017069	2	113563361	0.0198001	14306	0.426273	Gut microbiota abundance (genus Slackia id.825) || id:ebi-a-GCST90017069	Gut microbiota abundance (genus Slackia id.825)	Gut microbiota abundance (genus Slackia id.825) || ||	TRUE	igd	2.68658e-12	5734	0.0325863	2	113563361	ebi-a-GCST006636	|| id:ebi-a-GCST006636	TRUE	reported	igd	2	TRUE	0.0200516672644277	117.287976233247	72.5206624888942	48.9050551973302
rs10808874	C	T	C	T	-0.167484	0.0121855	0.80388		FALSE	FALSE	FALSE	ebi-a-GCST90017069	8	53705766	0.020245	14306	0.543108	Gut microbiota abundance (genus Slackia id.825) || id:ebi-a-GCST90017069	Gut microbiota abundance (genus Slackia id.825)	Gut microbiota abundance (genus Slackia id.825) || ||	TRUE	igd	3.69267e-06	5734	0.0361896	8	53705766	ebi-a-GCST006636	|| id:ebi-a-GCST006636	TRUE	reported	igd	2	TRUE	0.00884483535824352	51.1510186114768	72.5206624888942	21.4180083353564
rs10989462	G	A	G	A	0.136064	0.0106114	0.357274		FALSE	FALSE	FALSE	ebi-a-GCST90017069	9	104035906	0.0185528	14306	0.569178	Gut microbiota abundance (genus Slackia id.825) || id:ebi-a-GCST90017069	Gut microbiota abundance (genus Slackia id.825)	Gut microbiota abundance (genus Slackia id.825) || ||	TRUE	igd	3.68477e-06	5734	0.0293976	9	104035906	ebi-a-GCST006636	|| id:ebi-a-GCST006636	TRUE	reported	igd	2	TRUE	0.00850244331032292	49.1539335885873	72.5206624888942	21.4221332130681
rs12030576	T	G	T	G	-0.197549	0.0106259	0.594897		FALSE	FALSE	FALSE	ebi-a-GCST90017069	1	115817221	0.0190515	14306	0.582783	Gut microbiota abundance (genus Slackia id.825) || id:ebi-a-GCST90017069	Gut microbiota abundance (genus Slackia id.825)	Gut microbiota abundance (genus Slackia id.825) || ||	TRUE	igd	8.4879e-12	5734	0.0289236	1	115817221	ebi-a-GCST006636	|| id:ebi-a-GCST006636	TRUE	reported	igd	2	TRUE	0.0188099181211403	109.885	72.5206624888942	46.6492834910867
rs7653663	A	G	A	G	0.130907	-0.00231455	0.486237		FALSE	FALSE	FALSE	ebi-a-GCST90017069	3	127475626	0.0252289	14306	0.903576	Gut microbiota abundance (genus Slackia id.825) || id:ebi-a-GCST90017069	Gut microbiota abundance (genus Slackia id.825)	Gut microbiota abundance (genus Slackia id.825) || ||	TRUE	igd	3.6221e-06	5734	0.0282617	3	127475626	ebi-a-GCST006636	|| id:ebi-a-GCST006636	TRUE	reported	igd	2	TRUE	0.00856182927300667	49.5002178067119	72.5206624888942	21.4550324852956
rs9938265	G	A	G	A	-0.283406	-0.00544526	0.0654226		FALSE	FALSE	FALSE	ebi-a-GCST90017069	16	9905841	0.0203224	14306	0.767833	Gut microbiota abundance (genus Slackia id.825) || id:ebi-a-GCST90017069	Gut microbiota abundance (genus Slackia id.825)	Gut microbiota abundance (genus Slackia id.825) || ||	TRUE	igd	2.7077e-07	5734	0.0551081	16	9905841	ebi-a-GCST006636	|| id:ebi-a-GCST006636	TRUE	reported	igd	2	TRUE	0.00982180146072506	56.8570041795795	72.5206624888942	26.4476570871308
rs10167914	G	A	G	A	-0.227883	-0.00196802	0.738617		FALSE	FALSE	FALSE	ebi-a-GCST90017070	2	113563361	0.0120301	14306	0.883395	Gut microbiota abundance (genus Streptococcus id.1853) || id:ebi-a-GCST90017070	Gut microbiota abundance (genus Streptococcus id.1853)	Gut microbiota abundance (genus Streptococcus id.1853) || ||	TRUE	igd	2.68658e-12	5734	0.0325863	2	113563361	ebi-a-GCST006636	|| id:ebi-a-GCST006636	TRUE	reported	igd	2	TRUE	0.0200516672644277	117.287976233247	72.5206624888942	48.9050551973302
rs10808874	C	T	C	T	-0.167484	-0.0149065	0.80388		FALSE	FALSE	FALSE	ebi-a-GCST90017070	8	53705766	0.0123163	14306	0.239224	Gut microbiota abundance (genus Streptococcus id.1853) || id:ebi-a-GCST90017070	Gut microbiota abundance (genus Streptococcus id.1853)	Gut microbiota abundance (genus Streptococcus id.1853) || ||	TRUE	igd	3.69267e-06	5734	0.0361896	8	53705766	ebi-a-GCST006636	|| id:ebi-a-GCST006636	TRUE	reported	igd	2	TRUE	0.00884483535824352	51.1510186114768	72.5206624888942	21.4180083353564
rs10989462	G	A	G	A	0.136064	-0.0100408	0.357274		FALSE	FALSE	FALSE	ebi-a-GCST90017070	9	104035906	0.0113341	14306	0.375461	Gut microbiota abundance (genus Streptococcus id.1853) || id:ebi-a-GCST90017070	Gut microbiota abundance (genus Streptococcus id.1853)	Gut microbiota abundance (genus Streptococcus id.1853) || ||	TRUE	igd	3.68477e-06	5734	0.0293976	9	104035906	ebi-a-GCST006636	|| id:ebi-a-GCST006636	TRUE	reported	igd	2	TRUE	0.00850244331032292	49.1539335885873	72.5206624888942	21.4221332130681
rs12030576	T	G	T	G	-0.197549	0.00659789	0.594897		FALSE	FALSE	FALSE	ebi-a-GCST90017070	1	115817221	0.0115725	14306	0.575383	Gut microbiota abundance (genus Streptococcus id.1853) || id:ebi-a-GCST90017070	Gut microbiota abundance (genus Streptococcus id.1853)	Gut microbiota abundance (genus Streptococcus id.1853) || ||	TRUE	igd	8.4879e-12	5734	0.0289236	1	115817221	ebi-a-GCST006636	|| id:ebi-a-GCST006636	TRUE	reported	igd	2	TRUE	0.0188099181211403	109.885	72.5206624888942	46.6492834910867
rs7653663	A	G	A	G	0.130907	0.0232098	0.486237		FALSE	FALSE	FALSE	ebi-a-GCST90017070	3	127475626	0.015292	14306	0.131582	Gut microbiota abundance (genus Streptococcus id.1853) || id:ebi-a-GCST90017070	Gut microbiota abundance (genus Streptococcus id.1853)	Gut microbiota abundance (genus Streptococcus id.1853) || ||	TRUE	igd	3.6221e-06	5734	0.0282617	3	127475626	ebi-a-GCST006636	|| id:ebi-a-GCST006636	TRUE	reported	igd	2	TRUE	0.00856182927300667	49.5002178067119	72.5206624888942	21.4550324852956
rs9938265	G	A	G	A	-0.283406	-0.0140324	0.0654226		FALSE	FALSE	FALSE	ebi-a-GCST90017070	16	9905841	0.0124039	14306	0.245626	Gut microbiota abundance (genus Streptococcus id.1853) || id:ebi-a-GCST90017070	Gut microbiota abundance (genus Streptococcus id.1853)	Gut microbiota abundance (genus Streptococcus id.1853) || ||	TRUE	igd	2.7077e-07	5734	0.0551081	16	9905841	ebi-a-GCST006636	|| id:ebi-a-GCST006636	TRUE	reported	igd	2	TRUE	0.00982180146072506	56.8570041795795	72.5206624888942	26.4476570871308
rs10167914	G	A	G	A	-0.227883	0.0140404	0.738617		FALSE	FALSE	FALSE	ebi-a-GCST90017072	2	113563361	0.0133493	14306	0.303306	Gut microbiota abundance (genus Sutterella id.2896) || id:ebi-a-GCST90017072	Gut microbiota abundance (genus Sutterella id.2896)	Gut microbiota abundance (genus Sutterella id.2896) || ||	TRUE	igd	2.68658e-12	5734	0.0325863	2	113563361	ebi-a-GCST006636	|| id:ebi-a-GCST006636	TRUE	reported	igd	2	TRUE	0.0200516672644277	117.287976233247	72.5206624888942	48.9050551973302
rs10808874	C	T	C	T	-0.167484	0.0227581	0.80388		FALSE	FALSE	FALSE	ebi-a-GCST90017072	8	53705766	0.0137107	14306	0.0925252	Gut microbiota abundance (genus Sutterella id.2896) || id:ebi-a-GCST90017072	Gut microbiota abundance (genus Sutterella id.2896)	Gut microbiota abundance (genus Sutterella id.2896) || ||	TRUE	igd	3.69267e-06	5734	0.0361896	8	53705766	ebi-a-GCST006636	|| id:ebi-a-GCST006636	TRUE	reported	igd	2	TRUE	0.00884483535824352	51.1510186114768	72.5206624888942	21.4180083353564
rs10989462	G	A	G	A	0.136064	-0.0285431	0.357274		FALSE	FALSE	FALSE	ebi-a-GCST90017072	9	104035906	0.0126067	14306	0.0238226	Gut microbiota abundance (genus Sutterella id.2896) || id:ebi-a-GCST90017072	Gut microbiota abundance (genus Sutterella id.2896)	Gut microbiota abundance (genus Sutterella id.2896) || ||	TRUE	igd	3.68477e-06	5734	0.0293976	9	104035906	ebi-a-GCST006636	|| id:ebi-a-GCST006636	TRUE	reported	igd	2	TRUE	0.00850244331032292	49.1539335885873	72.5206624888942	21.4221332130681
rs12030576	T	G	T	G	-0.197549	0.00277226	0.594897		FALSE	FALSE	FALSE	ebi-a-GCST90017072	1	115817221	0.0128529	14306	0.820506	Gut microbiota abundance (genus Sutterella id.2896) || id:ebi-a-GCST90017072	Gut microbiota abundance (genus Sutterella id.2896)	Gut microbiota abundance (genus Sutterella id.2896) || ||	TRUE	igd	8.4879e-12	5734	0.0289236	1	115817221	ebi-a-GCST006636	|| id:ebi-a-GCST006636	TRUE	reported	igd	2	TRUE	0.0188099181211403	109.885	72.5206624888942	46.6492834910867
rs7653663	A	G	A	G	0.130907	-0.0116472	0.486237		FALSE	FALSE	FALSE	ebi-a-GCST90017072	3	127475626	0.0169457	14306	0.515009	Gut microbiota abundance (genus Sutterella id.2896) || id:ebi-a-GCST90017072	Gut microbiota abundance (genus Sutterella id.2896)	Gut microbiota abundance (genus Sutterella id.2896) || ||	TRUE	igd	3.6221e-06	5734	0.0282617	3	127475626	ebi-a-GCST006636	|| id:ebi-a-GCST006636	TRUE	reported	igd	2	TRUE	0.00856182927300667	49.5002178067119	72.5206624888942	21.4550324852956
rs9938265	G	A	G	A	-0.283406	-0.00903767	0.0654226		FALSE	FALSE	FALSE	ebi-a-GCST90017072	16	9905841	0.0138387	14306	0.525896	Gut microbiota abundance (genus Sutterella id.2896) || id:ebi-a-GCST90017072	Gut microbiota abundance (genus Sutterella id.2896)	Gut microbiota abundance (genus Sutterella id.2896) || ||	TRUE	igd	2.7077e-07	5734	0.0551081	16	9905841	ebi-a-GCST006636	|| id:ebi-a-GCST006636	TRUE	reported	igd	2	TRUE	0.00982180146072506	56.8570041795795	72.5206624888942	26.4476570871308
rs10167914	G	A	G	A	-0.227883	0.00364024	0.738617		FALSE	FALSE	FALSE	ebi-a-GCST90017075	2	113563361	0.0210324	14306	0.88768	Gut microbiota abundance (genus Tyzzerella3 id.11335) || id:ebi-a-GCST90017075	Gut microbiota abundance (genus Tyzzerella3 id.11335)	Gut microbiota abundance (genus Tyzzerella3 id.11335) || ||	TRUE	igd	2.68658e-12	5734	0.0325863	2	113563361	ebi-a-GCST006636	|| id:ebi-a-GCST006636	TRUE	reported	igd	2	TRUE	0.0200516672644277	117.287976233247	72.5206624888942	48.9050551973302
rs10808874	C	T	C	T	-0.167484	-0.0403622	0.80388		FALSE	FALSE	FALSE	ebi-a-GCST90017075	8	53705766	0.0214337	14306	0.0649142	Gut microbiota abundance (genus Tyzzerella3 id.11335) || id:ebi-a-GCST90017075	Gut microbiota abundance (genus Tyzzerella3 id.11335)	Gut microbiota abundance (genus Tyzzerella3 id.11335) || ||	TRUE	igd	3.69267e-06	5734	0.0361896	8	53705766	ebi-a-GCST006636	|| id:ebi-a-GCST006636	TRUE	reported	igd	2	TRUE	0.00884483535824352	51.1510186114768	72.5206624888942	21.4180083353564
rs10989462	G	A	G	A	0.136064	-0.0107472	0.357274		FALSE	FALSE	FALSE	ebi-a-GCST90017075	9	104035906	0.0198073	14306	0.587527	Gut microbiota abundance (genus Tyzzerella3 id.11335) || id:ebi-a-GCST90017075	Gut microbiota abundance (genus Tyzzerella3 id.11335)	Gut microbiota abundance (genus Tyzzerella3 id.11335) || ||	TRUE	igd	3.68477e-06	5734	0.0293976	9	104035906	ebi-a-GCST006636	|| id:ebi-a-GCST006636	TRUE	reported	igd	2	TRUE	0.00850244331032292	49.1539335885873	72.5206624888942	21.4221332130681
rs12030576	T	G	T	G	-0.197549	-0.021747	0.594897		FALSE	FALSE	FALSE	ebi-a-GCST90017075	1	115817221	0.0201443	14306	0.286006	Gut microbiota abundance (genus Tyzzerella3 id.11335) || id:ebi-a-GCST90017075	Gut microbiota abundance (genus Tyzzerella3 id.11335)	Gut microbiota abundance (genus Tyzzerella3 id.11335) || ||	TRUE	igd	8.4879e-12	5734	0.0289236	1	115817221	ebi-a-GCST006636	|| id:ebi-a-GCST006636	TRUE	reported	igd	2	TRUE	0.0188099181211403	109.885	72.5206624888942	46.6492834910867
rs7653663	A	G	A	G	0.130907	0.024708	0.486237		FALSE	FALSE	FALSE	ebi-a-GCST90017075	3	127475626	0.0266675	14306	0.36592	Gut microbiota abundance (genus Tyzzerella3 id.11335) || id:ebi-a-GCST90017075	Gut microbiota abundance (genus Tyzzerella3 id.11335)	Gut microbiota abundance (genus Tyzzerella3 id.11335) || ||	TRUE	igd	3.6221e-06	5734	0.0282617	3	127475626	ebi-a-GCST006636	|| id:ebi-a-GCST006636	TRUE	reported	igd	2	TRUE	0.00856182927300667	49.5002178067119	72.5206624888942	21.4550324852956
rs9938265	G	A	G	A	-0.283406	-0.0022777	0.0654226		FALSE	FALSE	FALSE	ebi-a-GCST90017075	16	9905841	0.0218052	14306	0.921758	Gut microbiota abundance (genus Tyzzerella3 id.11335) || id:ebi-a-GCST90017075	Gut microbiota abundance (genus Tyzzerella3 id.11335)	Gut microbiota abundance (genus Tyzzerella3 id.11335) || ||	TRUE	igd	2.7077e-07	5734	0.0551081	16	9905841	ebi-a-GCST006636	|| id:ebi-a-GCST006636	TRUE	reported	igd	2	TRUE	0.00982180146072506	56.8570041795795	72.5206624888942	26.4476570871308
rs10167914	G	A	G	A	-0.227883	-0.022853	0.738617		FALSE	FALSE	FALSE	ebi-a-GCST90016959	2	113563361	0.0178712	14306	0.206595	Gut microbiota abundance (genus Actinomyces id.423) || id:ebi-a-GCST90016959	Gut microbiota abundance (genus Actinomyces id.423)	Gut microbiota abundance (genus Actinomyces id.423) || ||	TRUE	igd	2.68658e-12	5734	0.0325863	2	113563361	ebi-a-GCST006636	|| id:ebi-a-GCST006636	TRUE	reported	igd	2	TRUE	0.0200516672644277	117.287976233247	73.0340498495207	48.9050551973302
rs10808874	C	T	C	T	-0.167484	0.00508979	0.80388		FALSE	FALSE	FALSE	ebi-a-GCST90016959	8	53705766	0.0181884	14306	0.768456	Gut microbiota abundance (genus Actinomyces id.423) || id:ebi-a-GCST90016959	Gut microbiota abundance (genus Actinomyces id.423)	Gut microbiota abundance (genus Actinomyces id.423) || ||	TRUE	igd	3.69267e-06	5734	0.0361896	8	53705766	ebi-a-GCST006636	|| id:ebi-a-GCST006636	TRUE	reported	igd	2	TRUE	0.00884483535824352	51.1510186114768	73.0340498495207	21.4180083353564
rs10989462	G	A	G	A	0.136064	-0.0293712	0.357274		FALSE	FALSE	FALSE	ebi-a-GCST90016959	9	104035906	0.0167502	14306	0.0825411	Gut microbiota abundance (genus Actinomyces id.423) || id:ebi-a-GCST90016959	Gut microbiota abundance (genus Actinomyces id.423)	Gut microbiota abundance (genus Actinomyces id.423) || ||	TRUE	igd	3.68477e-06	5734	0.0293976	9	104035906	ebi-a-GCST006636	|| id:ebi-a-GCST006636	TRUE	reported	igd	2	TRUE	0.00850244331032292	49.1539335885873	73.0340498495207	21.4221332130681
rs12030576	T	G	T	G	-0.197549	0.0124996	0.594897		FALSE	FALSE	FALSE	ebi-a-GCST90016959	1	115817221	0.0171896	14306	0.469908	Gut microbiota abundance (genus Actinomyces id.423) || id:ebi-a-GCST90016959	Gut microbiota abundance (genus Actinomyces id.423)	Gut microbiota abundance (genus Actinomyces id.423) || ||	TRUE	igd	8.4879e-12	5734	0.0289236	1	115817221	ebi-a-GCST006636	|| id:ebi-a-GCST006636	TRUE	reported	igd	2	TRUE	0.0188099181211403	109.885	73.0340498495207	46.6492834910867
rs7653663	A	G	A	G	0.130907	-0.0117572	0.486237		FALSE	FALSE	FALSE	ebi-a-GCST90016959	3	127475626	0.0227748	14306	0.574648	Gut microbiota abundance (genus Actinomyces id.423) || id:ebi-a-GCST90016959	Gut microbiota abundance (genus Actinomyces id.423)	Gut microbiota abundance (genus Actinomyces id.423) || ||	TRUE	igd	3.6221e-06	5734	0.0282617	3	127475626	ebi-a-GCST006636	|| id:ebi-a-GCST006636	TRUE	reported	igd	2	TRUE	0.00856182927300667	49.5002178067119	73.0340498495207	21.4550324852956
rs9938265	G	A	G	A	-0.283406	-0.0191701	0.0654226		FALSE	FALSE	FALSE	ebi-a-GCST90016959	16	9905841	0.0182971	14306	0.341474	Gut microbiota abundance (genus Actinomyces id.423) || id:ebi-a-GCST90016959	Gut microbiota abundance (genus Actinomyces id.423)	Gut microbiota abundance (genus Actinomyces id.423) || ||	TRUE	igd	2.7077e-07	5734	0.0551081	16	9905841	ebi-a-GCST006636	|| id:ebi-a-GCST006636	TRUE	reported	igd	2	TRUE	0.00982180146072506	56.8570041795795	73.0340498495207	26.4476570871308
rs10167914	G	A	G	A	-0.227883	-0.0178076	0.738617		FALSE	FALSE	FALSE	ebi-a-GCST90016960	2	113563361	0.0170002	14306	0.304798	Gut microbiota abundance (genus Adlercreutzia id.812) || id:ebi-a-GCST90016960	Gut microbiota abundance (genus Adlercreutzia id.812)	Gut microbiota abundance (genus Adlercreutzia id.812) || ||	TRUE	igd	2.68658e-12	5734	0.0325863	2	113563361	ebi-a-GCST006636	|| id:ebi-a-GCST006636	TRUE	reported	igd	2	TRUE	0.0200516672644277	117.287976233247	73.0340498495207	48.9050551973302
rs10808874	C	T	C	T	-0.167484	-0.00212224	0.80388		FALSE	FALSE	FALSE	ebi-a-GCST90016960	8	53705766	0.0173247	14306	0.904098	Gut microbiota abundance (genus Adlercreutzia id.812) || id:ebi-a-GCST90016960	Gut microbiota abundance (genus Adlercreutzia id.812)	Gut microbiota abundance (genus Adlercreutzia id.812) || ||	TRUE	igd	3.69267e-06	5734	0.0361896	8	53705766	ebi-a-GCST006636	|| id:ebi-a-GCST006636	TRUE	reported	igd	2	TRUE	0.00884483535824352	51.1510186114768	73.0340498495207	21.4180083353564
rs10989462	G	A	G	A	0.136064	0.0224316	0.357274		FALSE	FALSE	FALSE	ebi-a-GCST90016960	9	104035906	0.0159464	14306	0.15688	Gut microbiota abundance (genus Adlercreutzia id.812) || id:ebi-a-GCST90016960	Gut microbiota abundance (genus Adlercreutzia id.812)	Gut microbiota abundance (genus Adlercreutzia id.812) || ||	TRUE	igd	3.68477e-06	5734	0.0293976	9	104035906	ebi-a-GCST006636	|| id:ebi-a-GCST006636	TRUE	reported	igd	2	TRUE	0.00850244331032292	49.1539335885873	73.0340498495207	21.4221332130681
rs12030576	T	G	T	G	-0.197549	0.00413374	0.594897		FALSE	FALSE	FALSE	ebi-a-GCST90016960	1	115817221	0.0163586	14306	0.79732	Gut microbiota abundance (genus Adlercreutzia id.812) || id:ebi-a-GCST90016960	Gut microbiota abundance (genus Adlercreutzia id.812)	Gut microbiota abundance (genus Adlercreutzia id.812) || ||	TRUE	igd	8.4879e-12	5734	0.0289236	1	115817221	ebi-a-GCST006636	|| id:ebi-a-GCST006636	TRUE	reported	igd	2	TRUE	0.0188099181211403	109.885	73.0340498495207	46.6492834910867
rs7653663	A	G	A	G	0.130907	-0.00766718	0.486237		FALSE	FALSE	FALSE	ebi-a-GCST90016960	3	127475626	0.0217816	14306	0.725239	Gut microbiota abundance (genus Adlercreutzia id.812) || id:ebi-a-GCST90016960	Gut microbiota abundance (genus Adlercreutzia id.812)	Gut microbiota abundance (genus Adlercreutzia id.812) || ||	TRUE	igd	3.6221e-06	5734	0.0282617	3	127475626	ebi-a-GCST006636	|| id:ebi-a-GCST006636	TRUE	reported	igd	2	TRUE	0.00856182927300667	49.5002178067119	73.0340498495207	21.4550324852956
rs9938265	G	A	G	A	-0.283406	0.00909006	0.0654226		FALSE	FALSE	FALSE	ebi-a-GCST90016960	16	9905841	0.0173758	14306	0.62707	Gut microbiota abundance (genus Adlercreutzia id.812) || id:ebi-a-GCST90016960	Gut microbiota abundance (genus Adlercreutzia id.812)	Gut microbiota abundance (genus Adlercreutzia id.812) || ||	TRUE	igd	2.7077e-07	5734	0.0551081	16	9905841	ebi-a-GCST006636	|| id:ebi-a-GCST006636	TRUE	reported	igd	2	TRUE	0.00982180146072506	56.8570041795795	73.0340498495207	26.4476570871308
rs10167914	G	A	G	A	-0.227883	-0.00126811	0.738617		FALSE	FALSE	FALSE	ebi-a-GCST90016962	2	113563361	0.0116143	14306	0.874112	Gut microbiota abundance (genus Alistipes id.968) || id:ebi-a-GCST90016962	Gut microbiota abundance (genus Alistipes id.968)	Gut microbiota abundance (genus Alistipes id.968) || ||	TRUE	igd	2.68658e-12	5734	0.0325863	2	113563361	ebi-a-GCST006636	|| id:ebi-a-GCST006636	TRUE	reported	igd	2	TRUE	0.0200516672644277	117.287976233247	73.0340498495207	48.9050551973302
rs10808874	C	T	C	T	-0.167484	0.00787772	0.80388		FALSE	FALSE	FALSE	ebi-a-GCST90016962	8	53705766	0.0118897	14306	0.501902	Gut microbiota abundance (genus Alistipes id.968) || id:ebi-a-GCST90016962	Gut microbiota abundance (genus Alistipes id.968)	Gut microbiota abundance (genus Alistipes id.968) || ||	TRUE	igd	3.69267e-06	5734	0.0361896	8	53705766	ebi-a-GCST006636	|| id:ebi-a-GCST006636	TRUE	reported	igd	2	TRUE	0.00884483535824352	51.1510186114768	73.0340498495207	21.4180083353564
rs10989462	G	A	G	A	0.136064	-0.0116273	0.357274		FALSE	FALSE	FALSE	ebi-a-GCST90016962	9	104035906	0.0109476	14306	0.28929	Gut microbiota abundance (genus Alistipes id.968) || id:ebi-a-GCST90016962	Gut microbiota abundance (genus Alistipes id.968)	Gut microbiota abundance (genus Alistipes id.968) || ||	TRUE	igd	3.68477e-06	5734	0.0293976	9	104035906	ebi-a-GCST006636	|| id:ebi-a-GCST006636	TRUE	reported	igd	2	TRUE	0.00850244331032292	49.1539335885873	73.0340498495207	21.4221332130681
rs12030576	T	G	T	G	-0.197549	-0.0067657	0.594897		FALSE	FALSE	FALSE	ebi-a-GCST90016962	1	115817221	0.0111754	14306	0.57423	Gut microbiota abundance (genus Alistipes id.968) || id:ebi-a-GCST90016962	Gut microbiota abundance (genus Alistipes id.968)	Gut microbiota abundance (genus Alistipes id.968) || ||	TRUE	igd	8.4879e-12	5734	0.0289236	1	115817221	ebi-a-GCST006636	|| id:ebi-a-GCST006636	TRUE	reported	igd	2	TRUE	0.0188099181211403	109.885	73.0340498495207	46.6492834910867
rs7653663	A	G	A	G	0.130907	-0.000328471	0.486237		FALSE	FALSE	FALSE	ebi-a-GCST90016962	3	127475626	0.0147726	14306	0.9417	Gut microbiota abundance (genus Alistipes id.968) || id:ebi-a-GCST90016962	Gut microbiota abundance (genus Alistipes id.968)	Gut microbiota abundance (genus Alistipes id.968) || ||	TRUE	igd	3.6221e-06	5734	0.0282617	3	127475626	ebi-a-GCST006636	|| id:ebi-a-GCST006636	TRUE	reported	igd	2	TRUE	0.00856182927300667	49.5002178067119	73.0340498495207	21.4550324852956
rs9938265	G	A	G	A	-0.283406	0.0203984	0.0654226		FALSE	FALSE	FALSE	ebi-a-GCST90016962	16	9905841	0.0119958	14306	0.0706204	Gut microbiota abundance (genus Alistipes id.968) || id:ebi-a-GCST90016962	Gut microbiota abundance (genus Alistipes id.968)	Gut microbiota abundance (genus Alistipes id.968) || ||	TRUE	igd	2.7077e-07	5734	0.0551081	16	9905841	ebi-a-GCST006636	|| id:ebi-a-GCST006636	TRUE	reported	igd	2	TRUE	0.00982180146072506	56.8570041795795	73.0340498495207	26.4476570871308
rs10167914	G	A	G	A	-0.227883	-0.0407668	0.738617		FALSE	FALSE	FALSE	ebi-a-GCST90016964	2	113563361	0.027898	14306	0.142529	Gut microbiota abundance (genus Alloprevotella id.961) || id:ebi-a-GCST90016964	Gut microbiota abundance (genus Alloprevotella id.961)	Gut microbiota abundance (genus Alloprevotella id.961) || ||	TRUE	igd	2.68658e-12	5734	0.0325863	2	113563361	ebi-a-GCST006636	|| id:ebi-a-GCST006636	TRUE	reported	igd	2	TRUE	0.0200516672644277	117.287976233247	73.0340498495207	48.9050551973302
rs10808874	C	T	C	T	-0.167484	-0.0387645	0.80388		FALSE	FALSE	FALSE	ebi-a-GCST90016964	8	53705766	0.0287512	14306	0.154343	Gut microbiota abundance (genus Alloprevotella id.961) || id:ebi-a-GCST90016964	Gut microbiota abundance (genus Alloprevotella id.961)	Gut microbiota abundance (genus Alloprevotella id.961) || ||	TRUE	igd	3.69267e-06	5734	0.0361896	8	53705766	ebi-a-GCST006636	|| id:ebi-a-GCST006636	TRUE	reported	igd	2	TRUE	0.00884483535824352	51.1510186114768	73.0340498495207	21.4180083353564
rs10989462	G	A	G	A	0.136064	-0.0367907	0.357274		FALSE	FALSE	FALSE	ebi-a-GCST90016964	9	104035906	0.0264611	14306	0.192677	Gut microbiota abundance (genus Alloprevotella id.961) || id:ebi-a-GCST90016964	Gut microbiota abundance (genus Alloprevotella id.961)	Gut microbiota abundance (genus Alloprevotella id.961) || ||	TRUE	igd	3.68477e-06	5734	0.0293976	9	104035906	ebi-a-GCST006636	|| id:ebi-a-GCST006636	TRUE	reported	igd	2	TRUE	0.00850244331032292	49.1539335885873	73.0340498495207	21.4221332130681
rs12030576	T	G	T	G	-0.197549	0.0031086	0.594897		FALSE	FALSE	FALSE	ebi-a-GCST90016964	1	115817221	0.0267989	14306	0.929401	Gut microbiota abundance (genus Alloprevotella id.961) || id:ebi-a-GCST90016964	Gut microbiota abundance (genus Alloprevotella id.961)	Gut microbiota abundance (genus Alloprevotella id.961) || ||	TRUE	igd	8.4879e-12	5734	0.0289236	1	115817221	ebi-a-GCST006636	|| id:ebi-a-GCST006636	TRUE	reported	igd	2	TRUE	0.0188099181211403	109.885	73.0340498495207	46.6492834910867
rs7653663	A	G	A	G	0.130907	-0.0277182	0.486237		FALSE	FALSE	FALSE	ebi-a-GCST90016964	3	127475626	0.0352044	14306	0.445215	Gut microbiota abundance (genus Alloprevotella id.961) || id:ebi-a-GCST90016964	Gut microbiota abundance (genus Alloprevotella id.961)	Gut microbiota abundance (genus Alloprevotella id.961) || ||	TRUE	igd	3.6221e-06	5734	0.0282617	3	127475626	ebi-a-GCST006636	|| id:ebi-a-GCST006636	TRUE	reported	igd	2	TRUE	0.00856182927300667	49.5002178067119	73.0340498495207	21.4550324852956
rs9938265	G	A	G	A	-0.283406	0.00948945	0.0654226		FALSE	FALSE	FALSE	ebi-a-GCST90016964	16	9905841	0.0295658	14306	0.823425	Gut microbiota abundance (genus Alloprevotella id.961) || id:ebi-a-GCST90016964	Gut microbiota abundance (genus Alloprevotella id.961)	Gut microbiota abundance (genus Alloprevotella id.961) || ||	TRUE	igd	2.7077e-07	5734	0.0551081	16	9905841	ebi-a-GCST006636	|| id:ebi-a-GCST006636	TRUE	reported	igd	2	TRUE	0.00982180146072506	56.8570041795795	73.0340498495207	26.4476570871308
rs12030576	T	G	T	G	-0.197549	0.0103539	0.594897		FALSE	FALSE	FALSE	ebi-a-GCST90016972	1	115817221	0.0109496	14306	0.354803	Gut microbiota abundance (genus Blautia id.1992) || id:ebi-a-GCST90016972	Gut microbiota abundance (genus Blautia id.1992)	Gut microbiota abundance (genus Blautia id.1992) || ||	TRUE	igd	8.4879e-12	5734	0.0289236	1	115817221	ebi-a-GCST006636	|| id:ebi-a-GCST006636	TRUE	reported	igd	2	TRUE	0.0188099181211403	109.885	73.0340498495207	46.6492834910867
rs10167914	G	A	G	A	-0.227883	0.0216844	0.738617		FALSE	FALSE	FALSE	ebi-a-GCST90016975	2	113563361	0.0261017	14306	0.385829	Gut microbiota abundance (genus Butyrivibrio id.1993) || id:ebi-a-GCST90016975	Gut microbiota abundance (genus Butyrivibrio id.1993)	Gut microbiota abundance (genus Butyrivibrio id.1993) || ||	TRUE	igd	2.68658e-12	5734	0.0325863	2	113563361	ebi-a-GCST006636	|| id:ebi-a-GCST006636	TRUE	reported	igd	2	TRUE	0.0200516672644277	117.287976233247	73.0340498495207	48.9050551973302
rs10808874	C	T	C	T	-0.167484	-0.0205507	0.80388		FALSE	FALSE	FALSE	ebi-a-GCST90016975	8	53705766	0.0265936	14306	0.452289	Gut microbiota abundance (genus Butyrivibrio id.1993) || id:ebi-a-GCST90016975	Gut microbiota abundance (genus Butyrivibrio id.1993)	Gut microbiota abundance (genus Butyrivibrio id.1993) || ||	TRUE	igd	3.69267e-06	5734	0.0361896	8	53705766	ebi-a-GCST006636	|| id:ebi-a-GCST006636	TRUE	reported	igd	2	TRUE	0.00884483535824352	51.1510186114768	73.0340498495207	21.4180083353564
rs10989462	G	A	G	A	0.136064	-0.0204544	0.357274		FALSE	FALSE	FALSE	ebi-a-GCST90016975	9	104035906	0.0245319	14306	0.40507	Gut microbiota abundance (genus Butyrivibrio id.1993) || id:ebi-a-GCST90016975	Gut microbiota abundance (genus Butyrivibrio id.1993)	Gut microbiota abundance (genus Butyrivibrio id.1993) || ||	TRUE	igd	3.68477e-06	5734	0.0293976	9	104035906	ebi-a-GCST006636	|| id:ebi-a-GCST006636	TRUE	reported	igd	2	TRUE	0.00850244331032292	49.1539335885873	73.0340498495207	21.4221332130681
rs12030576	T	G	T	G	-0.197549	0.00539545	0.594897		FALSE	FALSE	FALSE	ebi-a-GCST90016975	1	115817221	0.0250708	14306	0.860137	Gut microbiota abundance (genus Butyrivibrio id.1993) || id:ebi-a-GCST90016975	Gut microbiota abundance (genus Butyrivibrio id.1993)	Gut microbiota abundance (genus Butyrivibrio id.1993) || ||	TRUE	igd	8.4879e-12	5734	0.0289236	1	115817221	ebi-a-GCST006636	|| id:ebi-a-GCST006636	TRUE	reported	igd	2	TRUE	0.0188099181211403	109.885	73.0340498495207	46.6492834910867
rs7653663	A	G	A	G	0.130907	-0.033285	0.486237		FALSE	FALSE	FALSE	ebi-a-GCST90016975	3	127475626	0.0332822	14306	0.324998	Gut microbiota abundance (genus Butyrivibrio id.1993) || id:ebi-a-GCST90016975	Gut microbiota abundance (genus Butyrivibrio id.1993)	Gut microbiota abundance (genus Butyrivibrio id.1993) || ||	TRUE	igd	3.6221e-06	5734	0.0282617	3	127475626	ebi-a-GCST006636	|| id:ebi-a-GCST006636	TRUE	reported	igd	2	TRUE	0.00856182927300667	49.5002178067119	73.0340498495207	21.4550324852956
rs9938265	G	A	G	A	-0.283406	0.0160097	0.0654226		FALSE	FALSE	FALSE	ebi-a-GCST90016975	16	9905841	0.0266776	14306	0.527725	Gut microbiota abundance (genus Butyrivibrio id.1993) || id:ebi-a-GCST90016975	Gut microbiota abundance (genus Butyrivibrio id.1993)	Gut microbiota abundance (genus Butyrivibrio id.1993) || ||	TRUE	igd	2.7077e-07	5734	0.0551081	16	9905841	ebi-a-GCST006636	|| id:ebi-a-GCST006636	TRUE	reported	igd	2	TRUE	0.00982180146072506	56.8570041795795	73.0340498495207	26.4476570871308
rs10167914	G	A	G	A	-0.227883	-0.0062749	0.738617		FALSE	FALSE	FALSE	ebi-a-GCST90016979	2	113563361	0.0238172	14306	0.794067	Gut microbiota abundance (genus Clostridium innocuum group id.14397) || id:ebi-a-GCST90016979	Gut microbiota abundance (genus Clostridium innocuum group id.14397)	Gut microbiota abundance (genus Clostridium innocuum group id.14397) || ||	TRUE	igd	2.68658e-12	5734	0.0325863	2	113563361	ebi-a-GCST006636	|| id:ebi-a-GCST006636	TRUE	reported	igd	2	TRUE	0.0200516672644277	117.287976233247	73.0340498495207	48.9050551973302
rs10808874	C	T	C	T	-0.167484	-0.0360665	0.80388		FALSE	FALSE	FALSE	ebi-a-GCST90016979	8	53705766	0.0244033	14306	0.138953	Gut microbiota abundance (genus Clostridium innocuum group id.14397) || id:ebi-a-GCST90016979	Gut microbiota abundance (genus Clostridium innocuum group id.14397)	Gut microbiota abundance (genus Clostridium innocuum group id.14397) || ||	TRUE	igd	3.69267e-06	5734	0.0361896	8	53705766	ebi-a-GCST006636	|| id:ebi-a-GCST006636	TRUE	reported	igd	2	TRUE	0.00884483535824352	51.1510186114768	73.0340498495207	21.4180083353564
rs10989462	G	A	G	A	0.136064	0.00781474	0.357274		FALSE	FALSE	FALSE	ebi-a-GCST90016979	9	104035906	0.0224616	14306	0.713771	Gut microbiota abundance (genus Clostridium innocuum group id.14397) || id:ebi-a-GCST90016979	Gut microbiota abundance (genus Clostridium innocuum group id.14397)	Gut microbiota abundance (genus Clostridium innocuum group id.14397) || ||	TRUE	igd	3.68477e-06	5734	0.0293976	9	104035906	ebi-a-GCST006636	|| id:ebi-a-GCST006636	TRUE	reported	igd	2	TRUE	0.00850244331032292	49.1539335885873	73.0340498495207	21.4221332130681
rs12030576	T	G	T	G	-0.197549	0.0393416	0.594897		FALSE	FALSE	FALSE	ebi-a-GCST90016979	1	115817221	0.0229082	14306	0.0827447	Gut microbiota abundance (genus Clostridium innocuum group id.14397) || id:ebi-a-GCST90016979	Gut microbiota abundance (genus Clostridium innocuum group id.14397)	Gut microbiota abundance (genus Clostridium innocuum group id.14397) || ||	TRUE	igd	8.4879e-12	5734	0.0289236	1	115817221	ebi-a-GCST006636	|| id:ebi-a-GCST006636	TRUE	reported	igd	2	TRUE	0.0188099181211403	109.885	73.0340498495207	46.6492834910867
rs7653663	A	G	A	G	0.130907	-0.00561427	0.486237		FALSE	FALSE	FALSE	ebi-a-GCST90016979	3	127475626	0.0303805	14306	0.899859	Gut microbiota abundance (genus Clostridium innocuum group id.14397) || id:ebi-a-GCST90016979	Gut microbiota abundance (genus Clostridium innocuum group id.14397)	Gut microbiota abundance (genus Clostridium innocuum group id.14397) || ||	TRUE	igd	3.6221e-06	5734	0.0282617	3	127475626	ebi-a-GCST006636	|| id:ebi-a-GCST006636	TRUE	reported	igd	2	TRUE	0.00856182927300667	49.5002178067119	73.0340498495207	21.4550324852956
rs9938265	G	A	G	A	-0.283406	0.0445663	0.0654226		FALSE	FALSE	FALSE	ebi-a-GCST90016979	16	9905841	0.0245885	14306	0.0695873	Gut microbiota abundance (genus Clostridium innocuum group id.14397) || id:ebi-a-GCST90016979	Gut microbiota abundance (genus Clostridium innocuum group id.14397)	Gut microbiota abundance (genus Clostridium innocuum group id.14397) || ||	TRUE	igd	2.7077e-07	5734	0.0551081	16	9905841	ebi-a-GCST006636	|| id:ebi-a-GCST006636	TRUE	reported	igd	2	TRUE	0.00982180146072506	56.8570041795795	73.0340498495207	26.4476570871308
rs10167914	G	A	G	A	-0.227883	-0.015102	0.738617		FALSE	FALSE	FALSE	ebi-a-GCST90016980	2	113563361	0.012951	14306	0.248993	Gut microbiota abundance (genus Clostridium sensustricto1 id.1873) || id:ebi-a-GCST90016980	Gut microbiota abundance (genus Clostridium sensustricto1 id.1873)	Gut microbiota abundance (genus Clostridium sensustricto1 id.1873) || ||	TRUE	igd	2.68658e-12	5734	0.0325863	2	113563361	ebi-a-GCST006636	|| id:ebi-a-GCST006636	TRUE	reported	igd	2	TRUE	0.0200516672644277	117.287976233247	73.0340498495207	48.9050551973302
rs10808874	C	T	C	T	-0.167484	0.00161207	0.80388		FALSE	FALSE	FALSE	ebi-a-GCST90016980	8	53705766	0.0132555	14306	0.891858	Gut microbiota abundance (genus Clostridium sensustricto1 id.1873) || id:ebi-a-GCST90016980	Gut microbiota abundance (genus Clostridium sensustricto1 id.1873)	Gut microbiota abundance (genus Clostridium sensustricto1 id.1873) || ||	TRUE	igd	3.69267e-06	5734	0.0361896	8	53705766	ebi-a-GCST006636	|| id:ebi-a-GCST006636	TRUE	reported	igd	2	TRUE	0.00884483535824352	51.1510186114768	73.0340498495207	21.4180083353564
rs10989462	G	A	G	A	0.136064	0.013978	0.357274		FALSE	FALSE	FALSE	ebi-a-GCST90016980	9	104035906	0.0122201	14306	0.254884	Gut microbiota abundance (genus Clostridium sensustricto1 id.1873) || id:ebi-a-GCST90016980	Gut microbiota abundance (genus Clostridium sensustricto1 id.1873)	Gut microbiota abundance (genus Clostridium sensustricto1 id.1873) || ||	TRUE	igd	3.68477e-06	5734	0.0293976	9	104035906	ebi-a-GCST006636	|| id:ebi-a-GCST006636	TRUE	reported	igd	2	TRUE	0.00850244331032292	49.1539335885873	73.0340498495207	21.4221332130681
rs12030576	T	G	T	G	-0.197549	-0.0163837	0.594897		FALSE	FALSE	FALSE	ebi-a-GCST90016980	1	115817221	0.0124637	14306	0.187013	Gut microbiota abundance (genus Clostridium sensustricto1 id.1873) || id:ebi-a-GCST90016980	Gut microbiota abundance (genus Clostridium sensustricto1 id.1873)	Gut microbiota abundance (genus Clostridium sensustricto1 id.1873) || ||	TRUE	igd	8.4879e-12	5734	0.0289236	1	115817221	ebi-a-GCST006636	|| id:ebi-a-GCST006636	TRUE	reported	igd	2	TRUE	0.0188099181211403	109.885	73.0340498495207	46.6492834910867
rs7653663	A	G	A	G	0.130907	-0.00671116	0.486237		FALSE	FALSE	FALSE	ebi-a-GCST90016980	3	127475626	0.0164212	14306	0.699425	Gut microbiota abundance (genus Clostridium sensustricto1 id.1873) || id:ebi-a-GCST90016980	Gut microbiota abundance (genus Clostridium sensustricto1 id.1873)	Gut microbiota abundance (genus Clostridium sensustricto1 id.1873) || ||	TRUE	igd	3.6221e-06	5734	0.0282617	3	127475626	ebi-a-GCST006636	|| id:ebi-a-GCST006636	TRUE	reported	igd	2	TRUE	0.00856182927300667	49.5002178067119	73.0340498495207	21.4550324852956
rs9938265	G	A	G	A	-0.283406	0.0227482	0.0654226		FALSE	FALSE	FALSE	ebi-a-GCST90016980	16	9905841	0.013408	14306	0.0889918	Gut microbiota abundance (genus Clostridium sensustricto1 id.1873) || id:ebi-a-GCST90016980	Gut microbiota abundance (genus Clostridium sensustricto1 id.1873)	Gut microbiota abundance (genus Clostridium sensustricto1 id.1873) || ||	TRUE	igd	2.7077e-07	5734	0.0551081	16	9905841	ebi-a-GCST006636	|| id:ebi-a-GCST006636	TRUE	reported	igd	2	TRUE	0.00982180146072506	56.8570041795795	73.0340498495207	26.4476570871308
rs10167914	G	A	G	A	-0.227883	0.0129657	0.738617		FALSE	FALSE	FALSE	ebi-a-GCST90016983	2	113563361	0.011892	14306	0.275926	Gut microbiota abundance (genus Coprococcus1 id.11301) || id:ebi-a-GCST90016983	Gut microbiota abundance (genus Coprococcus1 id.11301)	Gut microbiota abundance (genus Coprococcus1 id.11301) || ||	TRUE	igd	2.68658e-12	5734	0.0325863	2	113563361	ebi-a-GCST006636	|| id:ebi-a-GCST006636	TRUE	reported	igd	2	TRUE	0.0200516672644277	117.287976233247	73.0340498495207	48.9050551973302
rs10808874	C	T	C	T	-0.167484	-0.00869566	0.80388		FALSE	FALSE	FALSE	ebi-a-GCST90016983	8	53705766	0.0121831	14306	0.477302	Gut microbiota abundance (genus Coprococcus1 id.11301) || id:ebi-a-GCST90016983	Gut microbiota abundance (genus Coprococcus1 id.11301)	Gut microbiota abundance (genus Coprococcus1 id.11301) || ||	TRUE	igd	3.69267e-06	5734	0.0361896	8	53705766	ebi-a-GCST006636	|| id:ebi-a-GCST006636	TRUE	reported	igd	2	TRUE	0.00884483535824352	51.1510186114768	73.0340498495207	21.4180083353564
rs10989462	G	A	G	A	0.136064	0.00237054	0.357274		FALSE	FALSE	FALSE	ebi-a-GCST90016983	9	104035906	0.0112148	14306	0.846738	Gut microbiota abundance (genus Coprococcus1 id.11301) || id:ebi-a-GCST90016983	Gut microbiota abundance (genus Coprococcus1 id.11301)	Gut microbiota abundance (genus Coprococcus1 id.11301) || ||	TRUE	igd	3.68477e-06	5734	0.0293976	9	104035906	ebi-a-GCST006636	|| id:ebi-a-GCST006636	TRUE	reported	igd	2	TRUE	0.00850244331032292	49.1539335885873	73.0340498495207	21.4221332130681
rs12030576	T	G	T	G	-0.197549	0.0061803	0.594897		FALSE	FALSE	FALSE	ebi-a-GCST90016983	1	115817221	0.0114569	14306	0.59917	Gut microbiota abundance (genus Coprococcus1 id.11301) || id:ebi-a-GCST90016983	Gut microbiota abundance (genus Coprococcus1 id.11301)	Gut microbiota abundance (genus Coprococcus1 id.11301) || ||	TRUE	igd	8.4879e-12	5734	0.0289236	1	115817221	ebi-a-GCST006636	|| id:ebi-a-GCST006636	TRUE	reported	igd	2	TRUE	0.0188099181211403	109.885	73.0340498495207	46.6492834910867
rs7653663	A	G	A	G	0.130907	0.0015871	0.486237		FALSE	FALSE	FALSE	ebi-a-GCST90016983	3	127475626	0.0151351	14306	0.86609	Gut microbiota abundance (genus Coprococcus1 id.11301) || id:ebi-a-GCST90016983	Gut microbiota abundance (genus Coprococcus1 id.11301)	Gut microbiota abundance (genus Coprococcus1 id.11301) || ||	TRUE	igd	3.6221e-06	5734	0.0282617	3	127475626	ebi-a-GCST006636	|| id:ebi-a-GCST006636	TRUE	reported	igd	2	TRUE	0.00856182927300667	49.5002178067119	73.0340498495207	21.4550324852956
rs9938265	G	A	G	A	-0.283406	-0.000328026	0.0654226		FALSE	FALSE	FALSE	ebi-a-GCST90016983	16	9905841	0.0122915	14306	0.96671	Gut microbiota abundance (genus Coprococcus1 id.11301) || id:ebi-a-GCST90016983	Gut microbiota abundance (genus Coprococcus1 id.11301)	Gut microbiota abundance (genus Coprococcus1 id.11301) || ||	TRUE	igd	2.7077e-07	5734	0.0551081	16	9905841	ebi-a-GCST006636	|| id:ebi-a-GCST006636	TRUE	reported	igd	2	TRUE	0.00982180146072506	56.8570041795795	73.0340498495207	26.4476570871308
rs10167914	G	A	G	A	-0.227883	0.000146472	0.738617		FALSE	FALSE	FALSE	ebi-a-GCST90016991	2	113563361	0.0207209	14306	0.99507	Gut microbiota abundance (genus Eisenbergiella id.11304) || id:ebi-a-GCST90016991	Gut microbiota abundance (genus Eisenbergiella id.11304)	Gut microbiota abundance (genus Eisenbergiella id.11304) || ||	TRUE	igd	2.68658e-12	5734	0.0325863	2	113563361	ebi-a-GCST006636	|| id:ebi-a-GCST006636	TRUE	reported	igd	2	TRUE	0.0200516672644277	117.287976233247	73.0340498495207	48.9050551973302
rs10808874	C	T	C	T	-0.167484	0.0121884	0.80388		FALSE	FALSE	FALSE	ebi-a-GCST90016991	8	53705766	0.0210248	14306	0.543773	Gut microbiota abundance (genus Eisenbergiella id.11304) || id:ebi-a-GCST90016991	Gut microbiota abundance (genus Eisenbergiella id.11304)	Gut microbiota abundance (genus Eisenbergiella id.11304) || ||	TRUE	igd	3.69267e-06	5734	0.0361896	8	53705766	ebi-a-GCST006636	|| id:ebi-a-GCST006636	TRUE	reported	igd	2	TRUE	0.00884483535824352	51.1510186114768	73.0340498495207	21.4180083353564
rs10989462	G	A	G	A	0.136064	-0.00727208	0.357274		FALSE	FALSE	FALSE	ebi-a-GCST90016991	9	104035906	0.0193923	14306	0.707092	Gut microbiota abundance (genus Eisenbergiella id.11304) || id:ebi-a-GCST90016991	Gut microbiota abundance (genus Eisenbergiella id.11304)	Gut microbiota abundance (genus Eisenbergiella id.11304) || ||	TRUE	igd	3.68477e-06	5734	0.0293976	9	104035906	ebi-a-GCST006636	|| id:ebi-a-GCST006636	TRUE	reported	igd	2	TRUE	0.00850244331032292	49.1539335885873	73.0340498495207	21.4221332130681
rs12030576	T	G	T	G	-0.197549	0.0147403	0.594897		FALSE	FALSE	FALSE	ebi-a-GCST90016991	1	115817221	0.0198253	14306	0.458241	Gut microbiota abundance (genus Eisenbergiella id.11304) || id:ebi-a-GCST90016991	Gut microbiota abundance (genus Eisenbergiella id.11304)	Gut microbiota abundance (genus Eisenbergiella id.11304) || ||	TRUE	igd	8.4879e-12	5734	0.0289236	1	115817221	ebi-a-GCST006636	|| id:ebi-a-GCST006636	TRUE	reported	igd	2	TRUE	0.0188099181211403	109.885	73.0340498495207	46.6492834910867
rs7653663	A	G	A	G	0.130907	0.00717253	0.486237		FALSE	FALSE	FALSE	ebi-a-GCST90016991	3	127475626	0.0263733	14306	0.701148	Gut microbiota abundance (genus Eisenbergiella id.11304) || id:ebi-a-GCST90016991	Gut microbiota abundance (genus Eisenbergiella id.11304)	Gut microbiota abundance (genus Eisenbergiella id.11304) || ||	TRUE	igd	3.6221e-06	5734	0.0282617	3	127475626	ebi-a-GCST006636	|| id:ebi-a-GCST006636	TRUE	reported	igd	2	TRUE	0.00856182927300667	49.5002178067119	73.0340498495207	21.4550324852956
rs9938265	G	A	G	A	-0.283406	0.00715356	0.0654226		FALSE	FALSE	FALSE	ebi-a-GCST90016991	16	9905841	0.0210453	14306	0.756542	Gut microbiota abundance (genus Eisenbergiella id.11304) || id:ebi-a-GCST90016991	Gut microbiota abundance (genus Eisenbergiella id.11304)	Gut microbiota abundance (genus Eisenbergiella id.11304) || ||	TRUE	igd	2.7077e-07	5734	0.0551081	16	9905841	ebi-a-GCST006636	|| id:ebi-a-GCST006636	TRUE	reported	igd	2	TRUE	0.00982180146072506	56.8570041795795	73.0340498495207	26.4476570871308
rs10167914	G	A	G	A	-0.227883	0.00803879	0.738617		FALSE	FALSE	FALSE	ebi-a-GCST90016992	2	113563361	0.0177419	14306	0.71104	Gut microbiota abundance (genus Enterorhabdus id.820) || id:ebi-a-GCST90016992	Gut microbiota abundance (genus Enterorhabdus id.820)	Gut microbiota abundance (genus Enterorhabdus id.820) || ||	TRUE	igd	2.68658e-12	5734	0.0325863	2	113563361	ebi-a-GCST006636	|| id:ebi-a-GCST006636	TRUE	reported	igd	2	TRUE	0.0200516672644277	117.287976233247	73.0340498495207	48.9050551973302
rs10808874	C	T	C	T	-0.167484	0.00951007	0.80388		FALSE	FALSE	FALSE	ebi-a-GCST90016992	8	53705766	0.018162	14306	0.595173	Gut microbiota abundance (genus Enterorhabdus id.820) || id:ebi-a-GCST90016992	Gut microbiota abundance (genus Enterorhabdus id.820)	Gut microbiota abundance (genus Enterorhabdus id.820) || ||	TRUE	igd	3.69267e-06	5734	0.0361896	8	53705766	ebi-a-GCST006636	|| id:ebi-a-GCST006636	TRUE	reported	igd	2	TRUE	0.00884483535824352	51.1510186114768	73.0340498495207	21.4180083353564
rs10989462	G	A	G	A	0.136064	0.00161084	0.357274		FALSE	FALSE	FALSE	ebi-a-GCST90016992	9	104035906	0.0166762	14306	0.918051	Gut microbiota abundance (genus Enterorhabdus id.820) || id:ebi-a-GCST90016992	Gut microbiota abundance (genus Enterorhabdus id.820)	Gut microbiota abundance (genus Enterorhabdus id.820) || ||	TRUE	igd	3.68477e-06	5734	0.0293976	9	104035906	ebi-a-GCST006636	|| id:ebi-a-GCST006636	TRUE	reported	igd	2	TRUE	0.00850244331032292	49.1539335885873	73.0340498495207	21.4221332130681
rs12030576	T	G	T	G	-0.197549	-0.00928395	0.594897		FALSE	FALSE	FALSE	ebi-a-GCST90016992	1	115817221	0.0171121	14306	0.584285	Gut microbiota abundance (genus Enterorhabdus id.820) || id:ebi-a-GCST90016992	Gut microbiota abundance (genus Enterorhabdus id.820)	Gut microbiota abundance (genus Enterorhabdus id.820) || ||	TRUE	igd	8.4879e-12	5734	0.0289236	1	115817221	ebi-a-GCST006636	|| id:ebi-a-GCST006636	TRUE	reported	igd	2	TRUE	0.0188099181211403	109.885	73.0340498495207	46.6492834910867
rs7653663	A	G	A	G	0.130907	-0.00902114	0.486237		FALSE	FALSE	FALSE	ebi-a-GCST90016992	3	127475626	0.0228081	14306	0.70607	Gut microbiota abundance (genus Enterorhabdus id.820) || id:ebi-a-GCST90016992	Gut microbiota abundance (genus Enterorhabdus id.820)	Gut microbiota abundance (genus Enterorhabdus id.820) || ||	TRUE	igd	3.6221e-06	5734	0.0282617	3	127475626	ebi-a-GCST006636	|| id:ebi-a-GCST006636	TRUE	reported	igd	2	TRUE	0.00856182927300667	49.5002178067119	73.0340498495207	21.4550324852956
rs9938265	G	A	G	A	-0.283406	0.0158058	0.0654226		FALSE	FALSE	FALSE	ebi-a-GCST90016992	16	9905841	0.0182075	14306	0.390286	Gut microbiota abundance (genus Enterorhabdus id.820) || id:ebi-a-GCST90016992	Gut microbiota abundance (genus Enterorhabdus id.820)	Gut microbiota abundance (genus Enterorhabdus id.820) || ||	TRUE	igd	2.7077e-07	5734	0.0551081	16	9905841	ebi-a-GCST006636	|| id:ebi-a-GCST006636	TRUE	reported	igd	2	TRUE	0.00982180146072506	56.8570041795795	73.0340498495207	26.4476570871308
rs10167914	G	A	G	A	-0.227883	-0.0307121	0.738617		FALSE	FALSE	FALSE	ebi-a-GCST90016994	2	113563361	0.0125885	14306	0.0128472	Gut microbiota abundance (genus Erysipelotrichaceae UCG003 id.11384) || id:ebi-a-GCST90016994	Gut microbiota abundance (genus Erysipelotrichaceae UCG003 id.11384)	Gut microbiota abundance (genus Erysipelotrichaceae UCG003 id.11384) || ||	TRUE	igd	2.68658e-12	5734	0.0325863	2	113563361	ebi-a-GCST006636	|| id:ebi-a-GCST006636	TRUE	reported	igd	2	TRUE	0.0200516672644277	117.287976233247	73.0340498495207	48.9050551973302
rs12030576	T	G	T	G	-0.197549	0.023158	0.594897		FALSE	FALSE	FALSE	ebi-a-GCST90016994	1	115817221	0.012136	14306	0.0587341	Gut microbiota abundance (genus Erysipelotrichaceae UCG003 id.11384) || id:ebi-a-GCST90016994	Gut microbiota abundance (genus Erysipelotrichaceae UCG003 id.11384)	Gut microbiota abundance (genus Erysipelotrichaceae UCG003 id.11384) || ||	TRUE	igd	8.4879e-12	5734	0.0289236	1	115817221	ebi-a-GCST006636	|| id:ebi-a-GCST006636	TRUE	reported	igd	2	TRUE	0.0188099181211403	109.885	73.0340498495207	46.6492834910867
rs10167914	G	A	G	A	-0.227883	-0.0091893	0.738617		FALSE	FALSE	FALSE	ebi-a-GCST90016995	2	113563361	0.0140546	14306	0.504256	Gut microbiota abundance (genus Escherichia Shigella id.3504) || id:ebi-a-GCST90016995	Gut microbiota abundance (genus Escherichia Shigella id.3504)	Gut microbiota abundance (genus Escherichia Shigella id.3504) || ||	TRUE	igd	2.68658e-12	5734	0.0325863	2	113563361	ebi-a-GCST006636	|| id:ebi-a-GCST006636	TRUE	reported	igd	2	TRUE	0.0200516672644277	117.287976233247	73.0340498495207	48.9050551973302
rs10808874	C	T	C	T	-0.167484	0.002589	0.80388		FALSE	FALSE	FALSE	ebi-a-GCST90016995	8	53705766	0.0144111	14306	0.867623	Gut microbiota abundance (genus Escherichia Shigella id.3504) || id:ebi-a-GCST90016995	Gut microbiota abundance (genus Escherichia Shigella id.3504)	Gut microbiota abundance (genus Escherichia Shigella id.3504) || ||	TRUE	igd	3.69267e-06	5734	0.0361896	8	53705766	ebi-a-GCST006636	|| id:ebi-a-GCST006636	TRUE	reported	igd	2	TRUE	0.00884483535824352	51.1510186114768	73.0340498495207	21.4180083353564
rs10989462	G	A	G	A	0.136064	0.0037031	0.357274		FALSE	FALSE	FALSE	ebi-a-GCST90016995	9	104035906	0.013239	14306	0.782145	Gut microbiota abundance (genus Escherichia Shigella id.3504) || id:ebi-a-GCST90016995	Gut microbiota abundance (genus Escherichia Shigella id.3504)	Gut microbiota abundance (genus Escherichia Shigella id.3504) || ||	TRUE	igd	3.68477e-06	5734	0.0293976	9	104035906	ebi-a-GCST006636	|| id:ebi-a-GCST006636	TRUE	reported	igd	2	TRUE	0.00850244331032292	49.1539335885873	73.0340498495207	21.4221332130681
rs12030576	T	G	T	G	-0.197549	0.000652395	0.594897		FALSE	FALSE	FALSE	ebi-a-GCST90016995	1	115817221	0.0135127	14306	0.961589	Gut microbiota abundance (genus Escherichia Shigella id.3504) || id:ebi-a-GCST90016995	Gut microbiota abundance (genus Escherichia Shigella id.3504)	Gut microbiota abundance (genus Escherichia Shigella id.3504) || ||	TRUE	igd	8.4879e-12	5734	0.0289236	1	115817221	ebi-a-GCST006636	|| id:ebi-a-GCST006636	TRUE	reported	igd	2	TRUE	0.0188099181211403	109.885	73.0340498495207	46.6492834910867
rs7653663	A	G	A	G	0.130907	-0.037447	0.486237		FALSE	FALSE	FALSE	ebi-a-GCST90016995	3	127475626	0.0177767	14306	0.0285614	Gut microbiota abundance (genus Escherichia Shigella id.3504) || id:ebi-a-GCST90016995	Gut microbiota abundance (genus Escherichia Shigella id.3504)	Gut microbiota abundance (genus Escherichia Shigella id.3504) || ||	TRUE	igd	3.6221e-06	5734	0.0282617	3	127475626	ebi-a-GCST006636	|| id:ebi-a-GCST006636	TRUE	reported	igd	2	TRUE	0.00856182927300667	49.5002178067119	73.0340498495207	21.4550324852956
rs9938265	G	A	G	A	-0.283406	0.0109542	0.0654226		FALSE	FALSE	FALSE	ebi-a-GCST90016995	16	9905841	0.0145669	14306	0.480403	Gut microbiota abundance (genus Escherichia Shigella id.3504) || id:ebi-a-GCST90016995	Gut microbiota abundance (genus Escherichia Shigella id.3504)	Gut microbiota abundance (genus Escherichia Shigella id.3504) || ||	TRUE	igd	2.7077e-07	5734	0.0551081	16	9905841	ebi-a-GCST006636	|| id:ebi-a-GCST006636	TRUE	reported	igd	2	TRUE	0.00982180146072506	56.8570041795795	73.0340498495207	26.4476570871308
rs10167914	G	A	G	A	-0.227883	-0.017526	0.738617		FALSE	FALSE	FALSE	ebi-a-GCST90016999	2	113563361	0.0250115	14306	0.499934	Gut microbiota abundance (genus Eubacterium fissicatena group id.14373) || id:ebi-a-GCST90016999	Gut microbiota abundance (genus Eubacterium fissicatena group id.14373)	Gut microbiota abundance (genus Eubacterium fissicatena group id.14373) || ||	TRUE	igd	2.68658e-12	5734	0.0325863	2	113563361	ebi-a-GCST006636	|| id:ebi-a-GCST006636	TRUE	reported	igd	2	TRUE	0.0200516672644277	117.287976233247	73.0340498495207	48.9050551973302
rs10808874	C	T	C	T	-0.167484	-0.00197383	0.80388		FALSE	FALSE	FALSE	ebi-a-GCST90016999	8	53705766	0.0253126	14306	0.959569	Gut microbiota abundance (genus Eubacterium fissicatena group id.14373) || id:ebi-a-GCST90016999	Gut microbiota abundance (genus Eubacterium fissicatena group id.14373)	Gut microbiota abundance (genus Eubacterium fissicatena group id.14373) || ||	TRUE	igd	3.69267e-06	5734	0.0361896	8	53705766	ebi-a-GCST006636	|| id:ebi-a-GCST006636	TRUE	reported	igd	2	TRUE	0.00884483535824352	51.1510186114768	73.0340498495207	21.4180083353564
rs10989462	G	A	G	A	0.136064	0.0321434	0.357274		FALSE	FALSE	FALSE	ebi-a-GCST90016999	9	104035906	0.0234942	14306	0.181218	Gut microbiota abundance (genus Eubacterium fissicatena group id.14373) || id:ebi-a-GCST90016999	Gut microbiota abundance (genus Eubacterium fissicatena group id.14373)	Gut microbiota abundance (genus Eubacterium fissicatena group id.14373) || ||	TRUE	igd	3.68477e-06	5734	0.0293976	9	104035906	ebi-a-GCST006636	|| id:ebi-a-GCST006636	TRUE	reported	igd	2	TRUE	0.00850244331032292	49.1539335885873	73.0340498495207	21.4221332130681
rs12030576	T	G	T	G	-0.197549	0.0283704	0.594897		FALSE	FALSE	FALSE	ebi-a-GCST90016999	1	115817221	0.0238663	14306	0.232909	Gut microbiota abundance (genus Eubacterium fissicatena group id.14373) || id:ebi-a-GCST90016999	Gut microbiota abundance (genus Eubacterium fissicatena group id.14373)	Gut microbiota abundance (genus Eubacterium fissicatena group id.14373) || ||	TRUE	igd	8.4879e-12	5734	0.0289236	1	115817221	ebi-a-GCST006636	|| id:ebi-a-GCST006636	TRUE	reported	igd	2	TRUE	0.0188099181211403	109.885	73.0340498495207	46.6492834910867
rs7653663	A	G	A	G	0.130907	0.0150424	0.486237		FALSE	FALSE	FALSE	ebi-a-GCST90016999	3	127475626	0.031356	14306	0.672154	Gut microbiota abundance (genus Eubacterium fissicatena group id.14373) || id:ebi-a-GCST90016999	Gut microbiota abundance (genus Eubacterium fissicatena group id.14373)	Gut microbiota abundance (genus Eubacterium fissicatena group id.14373) || ||	TRUE	igd	3.6221e-06	5734	0.0282617	3	127475626	ebi-a-GCST006636	|| id:ebi-a-GCST006636	TRUE	reported	igd	2	TRUE	0.00856182927300667	49.5002178067119	73.0340498495207	21.4550324852956
rs9938265	G	A	G	A	-0.283406	0.00564671	0.0654226		FALSE	FALSE	FALSE	ebi-a-GCST90016999	16	9905841	0.0256557	14306	0.92113	Gut microbiota abundance (genus Eubacterium fissicatena group id.14373) || id:ebi-a-GCST90016999	Gut microbiota abundance (genus Eubacterium fissicatena group id.14373)	Gut microbiota abundance (genus Eubacterium fissicatena group id.14373) || ||	TRUE	igd	2.7077e-07	5734	0.0551081	16	9905841	ebi-a-GCST006636	|| id:ebi-a-GCST006636	TRUE	reported	igd	2	TRUE	0.00982180146072506	56.8570041795795	73.0340498495207	26.4476570871308
rs10167914	G	A	G	A	-0.227883	-0.0228896	0.738617		FALSE	FALSE	FALSE	ebi-a-GCST90017010	2	113563361	0.0148176	14306	0.121493	Gut microbiota abundance (genus Flavonifractor id.2059) || id:ebi-a-GCST90017010	Gut microbiota abundance (genus Flavonifractor id.2059)	Gut microbiota abundance (genus Flavonifractor id.2059) || ||	TRUE	igd	2.68658e-12	5734	0.0325863	2	113563361	ebi-a-GCST006636	|| id:ebi-a-GCST006636	TRUE	reported	igd	2	TRUE	0.0200516672644277	117.287976233247	73.0340498495207	48.9050551973302
rs10808874	C	T	C	T	-0.167484	-0.00899767	0.80388		FALSE	FALSE	FALSE	ebi-a-GCST90017010	8	53705766	0.0151857	14306	0.545638	Gut microbiota abundance (genus Flavonifractor id.2059) || id:ebi-a-GCST90017010	Gut microbiota abundance (genus Flavonifractor id.2059)	Gut microbiota abundance (genus Flavonifractor id.2059) || ||	TRUE	igd	3.69267e-06	5734	0.0361896	8	53705766	ebi-a-GCST006636	|| id:ebi-a-GCST006636	TRUE	reported	igd	2	TRUE	0.00884483535824352	51.1510186114768	73.0340498495207	21.4180083353564
rs10989462	G	A	G	A	0.136064	0.00380238	0.357274		FALSE	FALSE	FALSE	ebi-a-GCST90017010	9	104035906	0.0139695	14306	0.789576	Gut microbiota abundance (genus Flavonifractor id.2059) || id:ebi-a-GCST90017010	Gut microbiota abundance (genus Flavonifractor id.2059)	Gut microbiota abundance (genus Flavonifractor id.2059) || ||	TRUE	igd	3.68477e-06	5734	0.0293976	9	104035906	ebi-a-GCST006636	|| id:ebi-a-GCST006636	TRUE	reported	igd	2	TRUE	0.00850244331032292	49.1539335885873	73.0340498495207	21.4221332130681
rs12030576	T	G	T	G	-0.197549	0.00665329	0.594897		FALSE	FALSE	FALSE	ebi-a-GCST90017010	1	115817221	0.0142419	14306	0.638775	Gut microbiota abundance (genus Flavonifractor id.2059) || id:ebi-a-GCST90017010	Gut microbiota abundance (genus Flavonifractor id.2059)	Gut microbiota abundance (genus Flavonifractor id.2059) || ||	TRUE	igd	8.4879e-12	5734	0.0289236	1	115817221	ebi-a-GCST006636	|| id:ebi-a-GCST006636	TRUE	reported	igd	2	TRUE	0.0188099181211403	109.885	73.0340498495207	46.6492834910867
rs7653663	A	G	A	G	0.130907	0.02507	0.486237		FALSE	FALSE	FALSE	ebi-a-GCST90017010	3	127475626	0.0189175	14306	0.151715	Gut microbiota abundance (genus Flavonifractor id.2059) || id:ebi-a-GCST90017010	Gut microbiota abundance (genus Flavonifractor id.2059)	Gut microbiota abundance (genus Flavonifractor id.2059) || ||	TRUE	igd	3.6221e-06	5734	0.0282617	3	127475626	ebi-a-GCST006636	|| id:ebi-a-GCST006636	TRUE	reported	igd	2	TRUE	0.00856182927300667	49.5002178067119	73.0340498495207	21.4550324852956
rs9938265	G	A	G	A	-0.283406	-0.0127577	0.0654226		FALSE	FALSE	FALSE	ebi-a-GCST90017010	16	9905841	0.0153082	14306	0.390759	Gut microbiota abundance (genus Flavonifractor id.2059) || id:ebi-a-GCST90017010	Gut microbiota abundance (genus Flavonifractor id.2059)	Gut microbiota abundance (genus Flavonifractor id.2059) || ||	TRUE	igd	2.7077e-07	5734	0.0551081	16	9905841	ebi-a-GCST006636	|| id:ebi-a-GCST006636	TRUE	reported	igd	2	TRUE	0.00982180146072506	56.8570041795795	73.0340498495207	26.4476570871308
rs10167914	G	A	G	A	-0.227883	0.00575458	0.738617		FALSE	FALSE	FALSE	ebi-a-GCST90017014	2	113563361	0.0175293	14306	0.729024	Gut microbiota abundance (genus Holdemanella id.11393) || id:ebi-a-GCST90017014	Gut microbiota abundance (genus Holdemanella id.11393)	Gut microbiota abundance (genus Holdemanella id.11393) || ||	TRUE	igd	2.68658e-12	5734	0.0325863	2	113563361	ebi-a-GCST006636	|| id:ebi-a-GCST006636	TRUE	reported	igd	2	TRUE	0.0200516672644277	117.287976233247	73.0340498495207	48.9050551973302
rs10808874	C	T	C	T	-0.167484	0.0163009	0.80388		FALSE	FALSE	FALSE	ebi-a-GCST90017014	8	53705766	0.01797	14306	0.368469	Gut microbiota abundance (genus Holdemanella id.11393) || id:ebi-a-GCST90017014	Gut microbiota abundance (genus Holdemanella id.11393)	Gut microbiota abundance (genus Holdemanella id.11393) || ||	TRUE	igd	3.69267e-06	5734	0.0361896	8	53705766	ebi-a-GCST006636	|| id:ebi-a-GCST006636	TRUE	reported	igd	2	TRUE	0.00884483535824352	51.1510186114768	73.0340498495207	21.4180083353564
rs10989462	G	A	G	A	0.136064	0.0257792	0.357274		FALSE	FALSE	FALSE	ebi-a-GCST90017014	9	104035906	0.0165182	14306	0.117431	Gut microbiota abundance (genus Holdemanella id.11393) || id:ebi-a-GCST90017014	Gut microbiota abundance (genus Holdemanella id.11393)	Gut microbiota abundance (genus Holdemanella id.11393) || ||	TRUE	igd	3.68477e-06	5734	0.0293976	9	104035906	ebi-a-GCST006636	|| id:ebi-a-GCST006636	TRUE	reported	igd	2	TRUE	0.00850244331032292	49.1539335885873	73.0340498495207	21.4221332130681
rs12030576	T	G	T	G	-0.197549	0.0313479	0.594897		FALSE	FALSE	FALSE	ebi-a-GCST90017014	1	115817221	0.0168594	14306	0.0598673	Gut microbiota abundance (genus Holdemanella id.11393) || id:ebi-a-GCST90017014	Gut microbiota abundance (genus Holdemanella id.11393)	Gut microbiota abundance (genus Holdemanella id.11393) || ||	TRUE	igd	8.4879e-12	5734	0.0289236	1	115817221	ebi-a-GCST006636	|| id:ebi-a-GCST006636	TRUE	reported	igd	2	TRUE	0.0188099181211403	109.885	73.0340498495207	46.6492834910867
rs7653663	A	G	A	G	0.130907	-0.0105013	0.486237		FALSE	FALSE	FALSE	ebi-a-GCST90017014	3	127475626	0.0222034	14306	0.700847	Gut microbiota abundance (genus Holdemanella id.11393) || id:ebi-a-GCST90017014	Gut microbiota abundance (genus Holdemanella id.11393)	Gut microbiota abundance (genus Holdemanella id.11393) || ||	TRUE	igd	3.6221e-06	5734	0.0282617	3	127475626	ebi-a-GCST006636	|| id:ebi-a-GCST006636	TRUE	reported	igd	2	TRUE	0.00856182927300667	49.5002178067119	73.0340498495207	21.4550324852956
rs9938265	G	A	G	A	-0.283406	0.00959704	0.0654226		FALSE	FALSE	FALSE	ebi-a-GCST90017014	16	9905841	0.0181314	14306	0.58011	Gut microbiota abundance (genus Holdemanella id.11393) || id:ebi-a-GCST90017014	Gut microbiota abundance (genus Holdemanella id.11393)	Gut microbiota abundance (genus Holdemanella id.11393) || ||	TRUE	igd	2.7077e-07	5734	0.0551081	16	9905841	ebi-a-GCST006636	|| id:ebi-a-GCST006636	TRUE	reported	igd	2	TRUE	0.00982180146072506	56.8570041795795	73.0340498495207	26.4476570871308
rs10167914	G	A	G	A	-0.227883	0.00554541	0.738617		FALSE	FALSE	FALSE	ebi-a-GCST90017015	2	113563361	0.0161626	14306	0.721096	Gut microbiota abundance (genus Holdemania id.2157) || id:ebi-a-GCST90017015	Gut microbiota abundance (genus Holdemania id.2157)	Gut microbiota abundance (genus Holdemania id.2157) || ||	TRUE	igd	2.68658e-12	5734	0.0325863	2	113563361	ebi-a-GCST006636	|| id:ebi-a-GCST006636	TRUE	reported	igd	2	TRUE	0.0200516672644277	117.287976233247	73.0340498495207	48.9050551973302
rs10808874	C	T	C	T	-0.167484	-0.0118815	0.80388		FALSE	FALSE	FALSE	ebi-a-GCST90017015	8	53705766	0.0165275	14306	0.455088	Gut microbiota abundance (genus Holdemania id.2157) || id:ebi-a-GCST90017015	Gut microbiota abundance (genus Holdemania id.2157)	Gut microbiota abundance (genus Holdemania id.2157) || ||	TRUE	igd	3.69267e-06	5734	0.0361896	8	53705766	ebi-a-GCST006636	|| id:ebi-a-GCST006636	TRUE	reported	igd	2	TRUE	0.00884483535824352	51.1510186114768	73.0340498495207	21.4180083353564
rs10989462	G	A	G	A	0.136064	0.00750939	0.357274		FALSE	FALSE	FALSE	ebi-a-GCST90017015	9	104035906	0.0152027	14306	0.621465	Gut microbiota abundance (genus Holdemania id.2157) || id:ebi-a-GCST90017015	Gut microbiota abundance (genus Holdemania id.2157)	Gut microbiota abundance (genus Holdemania id.2157) || ||	TRUE	igd	3.68477e-06	5734	0.0293976	9	104035906	ebi-a-GCST006636	|| id:ebi-a-GCST006636	TRUE	reported	igd	2	TRUE	0.00850244331032292	49.1539335885873	73.0340498495207	21.4221332130681
rs12030576	T	G	T	G	-0.197549	-0.00543576	0.594897		FALSE	FALSE	FALSE	ebi-a-GCST90017015	1	115817221	0.0155402	14306	0.750789	Gut microbiota abundance (genus Holdemania id.2157) || id:ebi-a-GCST90017015	Gut microbiota abundance (genus Holdemania id.2157)	Gut microbiota abundance (genus Holdemania id.2157) || ||	TRUE	igd	8.4879e-12	5734	0.0289236	1	115817221	ebi-a-GCST006636	|| id:ebi-a-GCST006636	TRUE	reported	igd	2	TRUE	0.0188099181211403	109.885	73.0340498495207	46.6492834910867
rs7653663	A	G	A	G	0.130907	-0.0299585	0.486237		FALSE	FALSE	FALSE	ebi-a-GCST90017015	3	127475626	0.0205857	14306	0.167967	Gut microbiota abundance (genus Holdemania id.2157) || id:ebi-a-GCST90017015	Gut microbiota abundance (genus Holdemania id.2157)	Gut microbiota abundance (genus Holdemania id.2157) || ||	TRUE	igd	3.6221e-06	5734	0.0282617	3	127475626	ebi-a-GCST006636	|| id:ebi-a-GCST006636	TRUE	reported	igd	2	TRUE	0.00856182927300667	49.5002178067119	73.0340498495207	21.4550324852956
rs9938265	G	A	G	A	-0.283406	-0.00515898	0.0654226		FALSE	FALSE	FALSE	ebi-a-GCST90017015	16	9905841	0.0166006	14306	0.765962	Gut microbiota abundance (genus Holdemania id.2157) || id:ebi-a-GCST90017015	Gut microbiota abundance (genus Holdemania id.2157)	Gut microbiota abundance (genus Holdemania id.2157) || ||	TRUE	igd	2.7077e-07	5734	0.0551081	16	9905841	ebi-a-GCST006636	|| id:ebi-a-GCST006636	TRUE	reported	igd	2	TRUE	0.00982180146072506	56.8570041795795	73.0340498495207	26.4476570871308
rs10167914	G	A	G	A	-0.227883	0.0184398	0.738617		FALSE	FALSE	FALSE	ebi-a-GCST90017016	2	113563361	0.0249136	14306	0.482195	Gut microbiota abundance (genus Howardella id.2000) || id:ebi-a-GCST90017016	Gut microbiota abundance (genus Howardella id.2000)	Gut microbiota abundance (genus Howardella id.2000) || ||	TRUE	igd	2.68658e-12	5734	0.0325863	2	113563361	ebi-a-GCST006636	|| id:ebi-a-GCST006636	TRUE	reported	igd	2	TRUE	0.0200516672644277	117.287976233247	73.0340498495207	48.9050551973302
rs10808874	C	T	C	T	-0.167484	-0.0473682	0.80388		FALSE	FALSE	FALSE	ebi-a-GCST90017016	8	53705766	0.0255219	14306	0.070806	Gut microbiota abundance (genus Howardella id.2000) || id:ebi-a-GCST90017016	Gut microbiota abundance (genus Howardella id.2000)	Gut microbiota abundance (genus Howardella id.2000) || ||	TRUE	igd	3.69267e-06	5734	0.0361896	8	53705766	ebi-a-GCST006636	|| id:ebi-a-GCST006636	TRUE	reported	igd	2	TRUE	0.00884483535824352	51.1510186114768	73.0340498495207	21.4180083353564
rs10989462	G	A	G	A	0.136064	0.0065309	0.357274		FALSE	FALSE	FALSE	ebi-a-GCST90017016	9	104035906	0.0234747	14306	0.760508	Gut microbiota abundance (genus Howardella id.2000) || id:ebi-a-GCST90017016	Gut microbiota abundance (genus Howardella id.2000)	Gut microbiota abundance (genus Howardella id.2000) || ||	TRUE	igd	3.68477e-06	5734	0.0293976	9	104035906	ebi-a-GCST006636	|| id:ebi-a-GCST006636	TRUE	reported	igd	2	TRUE	0.00850244331032292	49.1539335885873	73.0340498495207	21.4221332130681
rs12030576	T	G	T	G	-0.197549	-0.0484414	0.594897		FALSE	FALSE	FALSE	ebi-a-GCST90017016	1	115817221	0.0239618	14306	0.0424444	Gut microbiota abundance (genus Howardella id.2000) || id:ebi-a-GCST90017016	Gut microbiota abundance (genus Howardella id.2000)	Gut microbiota abundance (genus Howardella id.2000) || ||	TRUE	igd	8.4879e-12	5734	0.0289236	1	115817221	ebi-a-GCST006636	|| id:ebi-a-GCST006636	TRUE	reported	igd	2	TRUE	0.0188099181211403	109.885	73.0340498495207	46.6492834910867
rs7653663	A	G	A	G	0.130907	-0.00158813	0.486237		FALSE	FALSE	FALSE	ebi-a-GCST90017016	3	127475626	0.0315309	14306	0.975137	Gut microbiota abundance (genus Howardella id.2000) || id:ebi-a-GCST90017016	Gut microbiota abundance (genus Howardella id.2000)	Gut microbiota abundance (genus Howardella id.2000) || ||	TRUE	igd	3.6221e-06	5734	0.0282617	3	127475626	ebi-a-GCST006636	|| id:ebi-a-GCST006636	TRUE	reported	igd	2	TRUE	0.00856182927300667	49.5002178067119	73.0340498495207	21.4550324852956
rs9938265	G	A	G	A	-0.283406	-0.00877415	0.0654226		FALSE	FALSE	FALSE	ebi-a-GCST90017016	16	9905841	0.025883	14306	0.693221	Gut microbiota abundance (genus Howardella id.2000) || id:ebi-a-GCST90017016	Gut microbiota abundance (genus Howardella id.2000)	Gut microbiota abundance (genus Howardella id.2000) || ||	TRUE	igd	2.7077e-07	5734	0.0551081	16	9905841	ebi-a-GCST006636	|| id:ebi-a-GCST006636	TRUE	reported	igd	2	TRUE	0.00982180146072506	56.8570041795795	73.0340498495207	26.4476570871308
rs10167914	G	A	G	A	-0.227883	-0.00341296	0.738617		FALSE	FALSE	FALSE	ebi-a-GCST90017019	2	113563361	0.0139752	14306	0.795278	Gut microbiota abundance (genus Intestinimonas id.2062) || id:ebi-a-GCST90017019	Gut microbiota abundance (genus Intestinimonas id.2062)	Gut microbiota abundance (genus Intestinimonas id.2062) || ||	TRUE	igd	2.68658e-12	5734	0.0325863	2	113563361	ebi-a-GCST006636	|| id:ebi-a-GCST006636	TRUE	reported	igd	2	TRUE	0.0200516672644277	117.287976233247	73.0340498495207	48.9050551973302
rs10808874	C	T	C	T	-0.167484	-0.0108973	0.80388		FALSE	FALSE	FALSE	ebi-a-GCST90017019	8	53705766	0.014297	14306	0.44905	Gut microbiota abundance (genus Intestinimonas id.2062) || id:ebi-a-GCST90017019	Gut microbiota abundance (genus Intestinimonas id.2062)	Gut microbiota abundance (genus Intestinimonas id.2062) || ||	TRUE	igd	3.69267e-06	5734	0.0361896	8	53705766	ebi-a-GCST006636	|| id:ebi-a-GCST006636	TRUE	reported	igd	2	TRUE	0.00884483535824352	51.1510186114768	73.0340498495207	21.4180083353564
rs10989462	G	A	G	A	0.136064	0.00168966	0.357274		FALSE	FALSE	FALSE	ebi-a-GCST90017019	9	104035906	0.0132064	14306	0.895568	Gut microbiota abundance (genus Intestinimonas id.2062) || id:ebi-a-GCST90017019	Gut microbiota abundance (genus Intestinimonas id.2062)	Gut microbiota abundance (genus Intestinimonas id.2062) || ||	TRUE	igd	3.68477e-06	5734	0.0293976	9	104035906	ebi-a-GCST006636	|| id:ebi-a-GCST006636	TRUE	reported	igd	2	TRUE	0.00850244331032292	49.1539335885873	73.0340498495207	21.4221332130681
rs12030576	T	G	T	G	-0.197549	0.00448619	0.594897		FALSE	FALSE	FALSE	ebi-a-GCST90017019	1	115817221	0.0134745	14306	0.752404	Gut microbiota abundance (genus Intestinimonas id.2062) || id:ebi-a-GCST90017019	Gut microbiota abundance (genus Intestinimonas id.2062)	Gut microbiota abundance (genus Intestinimonas id.2062) || ||	TRUE	igd	8.4879e-12	5734	0.0289236	1	115817221	ebi-a-GCST006636	|| id:ebi-a-GCST006636	TRUE	reported	igd	2	TRUE	0.0188099181211403	109.885	73.0340498495207	46.6492834910867
rs7653663	A	G	A	G	0.130907	-0.0152854	0.486237		FALSE	FALSE	FALSE	ebi-a-GCST90017019	3	127475626	0.0177327	14306	0.418102	Gut microbiota abundance (genus Intestinimonas id.2062) || id:ebi-a-GCST90017019	Gut microbiota abundance (genus Intestinimonas id.2062)	Gut microbiota abundance (genus Intestinimonas id.2062) || ||	TRUE	igd	3.6221e-06	5734	0.0282617	3	127475626	ebi-a-GCST006636	|| id:ebi-a-GCST006636	TRUE	reported	igd	2	TRUE	0.00856182927300667	49.5002178067119	73.0340498495207	21.4550324852956
rs9938265	G	A	G	A	-0.283406	0.00191889	0.0654226		FALSE	FALSE	FALSE	ebi-a-GCST90017019	16	9905841	0.0144718	14306	0.832368	Gut microbiota abundance (genus Intestinimonas id.2062) || id:ebi-a-GCST90017019	Gut microbiota abundance (genus Intestinimonas id.2062)	Gut microbiota abundance (genus Intestinimonas id.2062) || ||	TRUE	igd	2.7077e-07	5734	0.0551081	16	9905841	ebi-a-GCST006636	|| id:ebi-a-GCST006636	TRUE	reported	igd	2	TRUE	0.00982180146072506	56.8570041795795	73.0340498495207	26.4476570871308
rs10167914	G	A	G	A	-0.227883	-0.00395298	0.738617		FALSE	FALSE	FALSE	ebi-a-GCST90017023	2	113563361	0.0124191	14306	0.73975	Gut microbiota abundance (genus Lachnospiraceae ND3007 group id.11317) || id:ebi-a-GCST90017023	Gut microbiota abundance (genus Lachnospiraceae ND3007 group id.11317)	Gut microbiota abundance (genus Lachnospiraceae ND3007 group id.11317) || ||	TRUE	igd	2.68658e-12	5734	0.0325863	2	113563361	ebi-a-GCST006636	|| id:ebi-a-GCST006636	TRUE	reported	igd	2	TRUE	0.0200516672644277	117.287976233247	73.0340498495207	48.9050551973302
rs10808874	C	T	C	T	-0.167484	-0.0023382	0.80388		FALSE	FALSE	FALSE	ebi-a-GCST90017023	8	53705766	0.0127494	14306	0.843815	Gut microbiota abundance (genus Lachnospiraceae ND3007 group id.11317) || id:ebi-a-GCST90017023	Gut microbiota abundance (genus Lachnospiraceae ND3007 group id.11317)	Gut microbiota abundance (genus Lachnospiraceae ND3007 group id.11317) || ||	TRUE	igd	3.69267e-06	5734	0.0361896	8	53705766	ebi-a-GCST006636	|| id:ebi-a-GCST006636	TRUE	reported	igd	2	TRUE	0.00884483535824352	51.1510186114768	73.0340498495207	21.4180083353564
rs10989462	G	A	G	A	0.136064	0.00121265	0.357274		FALSE	FALSE	FALSE	ebi-a-GCST90017023	9	104035906	0.0117314	14306	0.918204	Gut microbiota abundance (genus Lachnospiraceae ND3007 group id.11317) || id:ebi-a-GCST90017023	Gut microbiota abundance (genus Lachnospiraceae ND3007 group id.11317)	Gut microbiota abundance (genus Lachnospiraceae ND3007 group id.11317) || ||	TRUE	igd	3.68477e-06	5734	0.0293976	9	104035906	ebi-a-GCST006636	|| id:ebi-a-GCST006636	TRUE	reported	igd	2	TRUE	0.00850244331032292	49.1539335885873	73.0340498495207	21.4221332130681
rs12030576	T	G	T	G	-0.197549	0.00506124	0.594897		FALSE	FALSE	FALSE	ebi-a-GCST90017023	1	115817221	0.0119725	14306	0.654169	Gut microbiota abundance (genus Lachnospiraceae ND3007 group id.11317) || id:ebi-a-GCST90017023	Gut microbiota abundance (genus Lachnospiraceae ND3007 group id.11317)	Gut microbiota abundance (genus Lachnospiraceae ND3007 group id.11317) || ||	TRUE	igd	8.4879e-12	5734	0.0289236	1	115817221	ebi-a-GCST006636	|| id:ebi-a-GCST006636	TRUE	reported	igd	2	TRUE	0.0188099181211403	109.885	73.0340498495207	46.6492834910867
rs7653663	A	G	A	G	0.130907	-0.0119484	0.486237		FALSE	FALSE	FALSE	ebi-a-GCST90017023	3	127475626	0.015806	14306	0.499601	Gut microbiota abundance (genus Lachnospiraceae ND3007 group id.11317) || id:ebi-a-GCST90017023	Gut microbiota abundance (genus Lachnospiraceae ND3007 group id.11317)	Gut microbiota abundance (genus Lachnospiraceae ND3007 group id.11317) || ||	TRUE	igd	3.6221e-06	5734	0.0282617	3	127475626	ebi-a-GCST006636	|| id:ebi-a-GCST006636	TRUE	reported	igd	2	TRUE	0.00856182927300667	49.5002178067119	73.0340498495207	21.4550324852956
rs9938265	G	A	G	A	-0.283406	0.0280873	0.0654226		FALSE	FALSE	FALSE	ebi-a-GCST90017023	16	9905841	0.0128623	14306	0.0368519	Gut microbiota abundance (genus Lachnospiraceae ND3007 group id.11317) || id:ebi-a-GCST90017023	Gut microbiota abundance (genus Lachnospiraceae ND3007 group id.11317)	Gut microbiota abundance (genus Lachnospiraceae ND3007 group id.11317) || ||	TRUE	igd	2.7077e-07	5734	0.0551081	16	9905841	ebi-a-GCST006636	|| id:ebi-a-GCST006636	TRUE	reported	igd	2	TRUE	0.00982180146072506	56.8570041795795	73.0340498495207	26.4476570871308
rs10167914	G	A	G	A	-0.227883	-0.00323706	0.738617		FALSE	FALSE	FALSE	ebi-a-GCST90017026	2	113563361	0.0127726	14306	0.793142	Gut microbiota abundance (genus Lachnospiraceae UCG004 id.11324) || id:ebi-a-GCST90017026	Gut microbiota abundance (genus Lachnospiraceae UCG004 id.11324)	Gut microbiota abundance (genus Lachnospiraceae UCG004 id.11324) || ||	TRUE	igd	2.68658e-12	5734	0.0325863	2	113563361	ebi-a-GCST006636	|| id:ebi-a-GCST006636	TRUE	reported	igd	2	TRUE	0.0200516672644277	117.287976233247	73.0340498495207	48.9050551973302
rs10808874	C	T	C	T	-0.167484	0.0231786	0.80388		FALSE	FALSE	FALSE	ebi-a-GCST90017026	8	53705766	0.0131178	14306	0.0763818	Gut microbiota abundance (genus Lachnospiraceae UCG004 id.11324) || id:ebi-a-GCST90017026	Gut microbiota abundance (genus Lachnospiraceae UCG004 id.11324)	Gut microbiota abundance (genus Lachnospiraceae UCG004 id.11324) || ||	TRUE	igd	3.69267e-06	5734	0.0361896	8	53705766	ebi-a-GCST006636	|| id:ebi-a-GCST006636	TRUE	reported	igd	2	TRUE	0.00884483535824352	51.1510186114768	73.0340498495207	21.4180083353564
rs10989462	G	A	G	A	0.136064	0.000260324	0.357274		FALSE	FALSE	FALSE	ebi-a-GCST90017026	9	104035906	0.0120725	14306	0.982254	Gut microbiota abundance (genus Lachnospiraceae UCG004 id.11324) || id:ebi-a-GCST90017026	Gut microbiota abundance (genus Lachnospiraceae UCG004 id.11324)	Gut microbiota abundance (genus Lachnospiraceae UCG004 id.11324) || ||	TRUE	igd	3.68477e-06	5734	0.0293976	9	104035906	ebi-a-GCST006636	|| id:ebi-a-GCST006636	TRUE	reported	igd	2	TRUE	0.00850244331032292	49.1539335885873	73.0340498495207	21.4221332130681
rs12030576	T	G	T	G	-0.197549	0.00191634	0.594897		FALSE	FALSE	FALSE	ebi-a-GCST90017026	1	115817221	0.0122959	14306	0.863463	Gut microbiota abundance (genus Lachnospiraceae UCG004 id.11324) || id:ebi-a-GCST90017026	Gut microbiota abundance (genus Lachnospiraceae UCG004 id.11324)	Gut microbiota abundance (genus Lachnospiraceae UCG004 id.11324) || ||	TRUE	igd	8.4879e-12	5734	0.0289236	1	115817221	ebi-a-GCST006636	|| id:ebi-a-GCST006636	TRUE	reported	igd	2	TRUE	0.0188099181211403	109.885	73.0340498495207	46.6492834910867
rs7653663	A	G	A	G	0.130907	-0.0132338	0.486237		FALSE	FALSE	FALSE	ebi-a-GCST90017026	3	127475626	0.0162708	14306	0.506837	Gut microbiota abundance (genus Lachnospiraceae UCG004 id.11324) || id:ebi-a-GCST90017026	Gut microbiota abundance (genus Lachnospiraceae UCG004 id.11324)	Gut microbiota abundance (genus Lachnospiraceae UCG004 id.11324) || ||	TRUE	igd	3.6221e-06	5734	0.0282617	3	127475626	ebi-a-GCST006636	|| id:ebi-a-GCST006636	TRUE	reported	igd	2	TRUE	0.00856182927300667	49.5002178067119	73.0340498495207	21.4550324852956
rs9938265	G	A	G	A	-0.283406	0.0127177	0.0654226		FALSE	FALSE	FALSE	ebi-a-GCST90017026	16	9905841	0.0132377	14306	0.368433	Gut microbiota abundance (genus Lachnospiraceae UCG004 id.11324) || id:ebi-a-GCST90017026	Gut microbiota abundance (genus Lachnospiraceae UCG004 id.11324)	Gut microbiota abundance (genus Lachnospiraceae UCG004 id.11324) || ||	TRUE	igd	2.7077e-07	5734	0.0551081	16	9905841	ebi-a-GCST006636	|| id:ebi-a-GCST006636	TRUE	reported	igd	2	TRUE	0.00982180146072506	56.8570041795795	73.0340498495207	26.4476570871308
rs10167914	G	A	G	A	-0.227883	-0.015832	0.738617		FALSE	FALSE	FALSE	ebi-a-GCST90017032	2	113563361	0.0141271	14306	0.25649	Gut microbiota abundance (genus Marvinbryantia id.2005) || id:ebi-a-GCST90017032	Gut microbiota abundance (genus Marvinbryantia id.2005)	Gut microbiota abundance (genus Marvinbryantia id.2005) || ||	TRUE	igd	2.68658e-12	5734	0.0325863	2	113563361	ebi-a-GCST006636	|| id:ebi-a-GCST006636	TRUE	reported	igd	2	TRUE	0.0200516672644277	117.287976233247	73.0340498495207	48.9050551973302
rs10808874	C	T	C	T	-0.167484	-0.00932825	0.80388		FALSE	FALSE	FALSE	ebi-a-GCST90017032	8	53705766	0.0143919	14306	0.508002	Gut microbiota abundance (genus Marvinbryantia id.2005) || id:ebi-a-GCST90017032	Gut microbiota abundance (genus Marvinbryantia id.2005)	Gut microbiota abundance (genus Marvinbryantia id.2005) || ||	TRUE	igd	3.69267e-06	5734	0.0361896	8	53705766	ebi-a-GCST006636	|| id:ebi-a-GCST006636	TRUE	reported	igd	2	TRUE	0.00884483535824352	51.1510186114768	73.0340498495207	21.4180083353564
rs10989462	G	A	G	A	0.136064	0.025714	0.357274		FALSE	FALSE	FALSE	ebi-a-GCST90017032	9	104035906	0.0132572	14306	0.051389	Gut microbiota abundance (genus Marvinbryantia id.2005) || id:ebi-a-GCST90017032	Gut microbiota abundance (genus Marvinbryantia id.2005)	Gut microbiota abundance (genus Marvinbryantia id.2005) || ||	TRUE	igd	3.68477e-06	5734	0.0293976	9	104035906	ebi-a-GCST006636	|| id:ebi-a-GCST006636	TRUE	reported	igd	2	TRUE	0.00850244331032292	49.1539335885873	73.0340498495207	21.4221332130681
rs12030576	T	G	T	G	-0.197549	-0.00412025	0.594897		FALSE	FALSE	FALSE	ebi-a-GCST90017032	1	115817221	0.013597	14306	0.757668	Gut microbiota abundance (genus Marvinbryantia id.2005) || id:ebi-a-GCST90017032	Gut microbiota abundance (genus Marvinbryantia id.2005)	Gut microbiota abundance (genus Marvinbryantia id.2005) || ||	TRUE	igd	8.4879e-12	5734	0.0289236	1	115817221	ebi-a-GCST006636	|| id:ebi-a-GCST006636	TRUE	reported	igd	2	TRUE	0.0188099181211403	109.885	73.0340498495207	46.6492834910867
rs7653663	A	G	A	G	0.130907	-0.025064	0.486237		FALSE	FALSE	FALSE	ebi-a-GCST90017032	3	127475626	0.0179649	14306	0.167725	Gut microbiota abundance (genus Marvinbryantia id.2005) || id:ebi-a-GCST90017032	Gut microbiota abundance (genus Marvinbryantia id.2005)	Gut microbiota abundance (genus Marvinbryantia id.2005) || ||	TRUE	igd	3.6221e-06	5734	0.0282617	3	127475626	ebi-a-GCST006636	|| id:ebi-a-GCST006636	TRUE	reported	igd	2	TRUE	0.00856182927300667	49.5002178067119	73.0340498495207	21.4550324852956
rs9938265	G	A	G	A	-0.283406	0.00780503	0.0654226		FALSE	FALSE	FALSE	ebi-a-GCST90017032	16	9905841	0.0144862	14306	0.544208	Gut microbiota abundance (genus Marvinbryantia id.2005) || id:ebi-a-GCST90017032	Gut microbiota abundance (genus Marvinbryantia id.2005)	Gut microbiota abundance (genus Marvinbryantia id.2005) || ||	TRUE	igd	2.7077e-07	5734	0.0551081	16	9905841	ebi-a-GCST006636	|| id:ebi-a-GCST006636	TRUE	reported	igd	2	TRUE	0.00982180146072506	56.8570041795795	73.0340498495207	26.4476570871308
rs10167914	G	A	G	A	-0.227883	-0.0105671	0.738617		FALSE	FALSE	FALSE	ebi-a-GCST90017034	2	113563361	0.0127237	14306	0.388445	Gut microbiota abundance (genus Odoribacter id.952) || id:ebi-a-GCST90017034	Gut microbiota abundance (genus Odoribacter id.952)	Gut microbiota abundance (genus Odoribacter id.952) || ||	TRUE	igd	2.68658e-12	5734	0.0325863	2	113563361	ebi-a-GCST006636	|| id:ebi-a-GCST006636	TRUE	reported	igd	2	TRUE	0.0200516672644277	117.287976233247	73.0340498495207	48.9050551973302
rs10808874	C	T	C	T	-0.167484	0.00512408	0.80388		FALSE	FALSE	FALSE	ebi-a-GCST90017034	8	53705766	0.0129949	14306	0.678377	Gut microbiota abundance (genus Odoribacter id.952) || id:ebi-a-GCST90017034	Gut microbiota abundance (genus Odoribacter id.952)	Gut microbiota abundance (genus Odoribacter id.952) || ||	TRUE	igd	3.69267e-06	5734	0.0361896	8	53705766	ebi-a-GCST006636	|| id:ebi-a-GCST006636	TRUE	reported	igd	2	TRUE	0.00884483535824352	51.1510186114768	73.0340498495207	21.4180083353564
rs10989462	G	A	G	A	0.136064	-0.00241881	0.357274		FALSE	FALSE	FALSE	ebi-a-GCST90017034	9	104035906	0.0119767	14306	0.832674	Gut microbiota abundance (genus Odoribacter id.952) || id:ebi-a-GCST90017034	Gut microbiota abundance (genus Odoribacter id.952)	Gut microbiota abundance (genus Odoribacter id.952) || ||	TRUE	igd	3.68477e-06	5734	0.0293976	9	104035906	ebi-a-GCST006636	|| id:ebi-a-GCST006636	TRUE	reported	igd	2	TRUE	0.00850244331032292	49.1539335885873	73.0340498495207	21.4221332130681
rs12030576	T	G	T	G	-0.197549	0.011796	0.594897		FALSE	FALSE	FALSE	ebi-a-GCST90017034	1	115817221	0.0122266	14306	0.314641	Gut microbiota abundance (genus Odoribacter id.952) || id:ebi-a-GCST90017034	Gut microbiota abundance (genus Odoribacter id.952)	Gut microbiota abundance (genus Odoribacter id.952) || ||	TRUE	igd	8.4879e-12	5734	0.0289236	1	115817221	ebi-a-GCST006636	|| id:ebi-a-GCST006636	TRUE	reported	igd	2	TRUE	0.0188099181211403	109.885	73.0340498495207	46.6492834910867
rs7653663	A	G	A	G	0.130907	0.00232593	0.486237		FALSE	FALSE	FALSE	ebi-a-GCST90017034	3	127475626	0.0161812	14306	0.835222	Gut microbiota abundance (genus Odoribacter id.952) || id:ebi-a-GCST90017034	Gut microbiota abundance (genus Odoribacter id.952)	Gut microbiota abundance (genus Odoribacter id.952) || ||	TRUE	igd	3.6221e-06	5734	0.0282617	3	127475626	ebi-a-GCST006636	|| id:ebi-a-GCST006636	TRUE	reported	igd	2	TRUE	0.00856182927300667	49.5002178067119	73.0340498495207	21.4550324852956
rs9938265	G	A	G	A	-0.283406	0.00689591	0.0654226		FALSE	FALSE	FALSE	ebi-a-GCST90017034	16	9905841	0.0131019	14306	0.527616	Gut microbiota abundance (genus Odoribacter id.952) || id:ebi-a-GCST90017034	Gut microbiota abundance (genus Odoribacter id.952)	Gut microbiota abundance (genus Odoribacter id.952) || ||	TRUE	igd	2.7077e-07	5734	0.0551081	16	9905841	ebi-a-GCST006636	|| id:ebi-a-GCST006636	TRUE	reported	igd	2	TRUE	0.00982180146072506	56.8570041795795	73.0340498495207	26.4476570871308
rs10167914	G	A	G	A	-0.227883	-0.0097196	0.738617		FALSE	FALSE	FALSE	ebi-a-GCST90017036	2	113563361	0.0162615	14306	0.555164	Gut microbiota abundance (genus Oscillibacter id.2063) || id:ebi-a-GCST90017036	Gut microbiota abundance (genus Oscillibacter id.2063)	Gut microbiota abundance (genus Oscillibacter id.2063) || ||	TRUE	igd	2.68658e-12	5734	0.0325863	2	113563361	ebi-a-GCST006636	|| id:ebi-a-GCST006636	TRUE	reported	igd	2	TRUE	0.0200516672644277	117.287976233247	73.0340498495207	48.9050551973302
rs10808874	C	T	C	T	-0.167484	-0.000554932	0.80388		FALSE	FALSE	FALSE	ebi-a-GCST90017036	8	53705766	0.0166421	14306	0.963941	Gut microbiota abundance (genus Oscillibacter id.2063) || id:ebi-a-GCST90017036	Gut microbiota abundance (genus Oscillibacter id.2063)	Gut microbiota abundance (genus Oscillibacter id.2063) || ||	TRUE	igd	3.69267e-06	5734	0.0361896	8	53705766	ebi-a-GCST006636	|| id:ebi-a-GCST006636	TRUE	reported	igd	2	TRUE	0.00884483535824352	51.1510186114768	73.0340498495207	21.4180083353564
rs10989462	G	A	G	A	0.136064	-0.0160539	0.357274		FALSE	FALSE	FALSE	ebi-a-GCST90017036	9	104035906	0.0153553	14306	0.309988	Gut microbiota abundance (genus Oscillibacter id.2063) || id:ebi-a-GCST90017036	Gut microbiota abundance (genus Oscillibacter id.2063)	Gut microbiota abundance (genus Oscillibacter id.2063) || ||	TRUE	igd	3.68477e-06	5734	0.0293976	9	104035906	ebi-a-GCST006636	|| id:ebi-a-GCST006636	TRUE	reported	igd	2	TRUE	0.00850244331032292	49.1539335885873	73.0340498495207	21.4221332130681
rs12030576	T	G	T	G	-0.197549	-0.00496733	0.594897		FALSE	FALSE	FALSE	ebi-a-GCST90017036	1	115817221	0.0157198	14306	0.753078	Gut microbiota abundance (genus Oscillibacter id.2063) || id:ebi-a-GCST90017036	Gut microbiota abundance (genus Oscillibacter id.2063)	Gut microbiota abundance (genus Oscillibacter id.2063) || ||	TRUE	igd	8.4879e-12	5734	0.0289236	1	115817221	ebi-a-GCST006636	|| id:ebi-a-GCST006636	TRUE	reported	igd	2	TRUE	0.0188099181211403	109.885	73.0340498495207	46.6492834910867
rs7653663	A	G	A	G	0.130907	-0.0318332	0.486237		FALSE	FALSE	FALSE	ebi-a-GCST90017036	3	127475626	0.0208902	14306	0.148097	Gut microbiota abundance (genus Oscillibacter id.2063) || id:ebi-a-GCST90017036	Gut microbiota abundance (genus Oscillibacter id.2063)	Gut microbiota abundance (genus Oscillibacter id.2063) || ||	TRUE	igd	3.6221e-06	5734	0.0282617	3	127475626	ebi-a-GCST006636	|| id:ebi-a-GCST006636	TRUE	reported	igd	2	TRUE	0.00856182927300667	49.5002178067119	73.0340498495207	21.4550324852956
rs9938265	G	A	G	A	-0.283406	0.0101723	0.0654226		FALSE	FALSE	FALSE	ebi-a-GCST90017036	16	9905841	0.0168441	14306	0.504542	Gut microbiota abundance (genus Oscillibacter id.2063) || id:ebi-a-GCST90017036	Gut microbiota abundance (genus Oscillibacter id.2063)	Gut microbiota abundance (genus Oscillibacter id.2063) || ||	TRUE	igd	2.7077e-07	5734	0.0551081	16	9905841	ebi-a-GCST006636	|| id:ebi-a-GCST006636	TRUE	reported	igd	2	TRUE	0.00982180146072506	56.8570041795795	73.0340498495207	26.4476570871308
rs10167914	G	A	G	A	-0.227883	0.0126052	0.738617		FALSE	FALSE	FALSE	ebi-a-GCST90017048	2	113563361	0.0115047	14306	0.270876	Gut microbiota abundance (genus Roseburia id.2012) || id:ebi-a-GCST90017048	Gut microbiota abundance (genus Roseburia id.2012)	Gut microbiota abundance (genus Roseburia id.2012) || ||	TRUE	igd	2.68658e-12	5734	0.0325863	2	113563361	ebi-a-GCST006636	|| id:ebi-a-GCST006636	TRUE	reported	igd	2	TRUE	0.0200516672644277	117.287976233247	73.0340498495207	48.9050551973302
rs10808874	C	T	C	T	-0.167484	0.0159943	0.80388		FALSE	FALSE	FALSE	ebi-a-GCST90017048	8	53705766	0.0118003	14306	0.175867	Gut microbiota abundance (genus Roseburia id.2012) || id:ebi-a-GCST90017048	Gut microbiota abundance (genus Roseburia id.2012)	Gut microbiota abundance (genus Roseburia id.2012) || ||	TRUE	igd	3.69267e-06	5734	0.0361896	8	53705766	ebi-a-GCST006636	|| id:ebi-a-GCST006636	TRUE	reported	igd	2	TRUE	0.00884483535824352	51.1510186114768	73.0340498495207	21.4180083353564
rs10989462	G	A	G	A	0.136064	-0.0256222	0.357274		FALSE	FALSE	FALSE	ebi-a-GCST90017048	9	104035906	0.0108589	14306	0.0199462	Gut microbiota abundance (genus Roseburia id.2012) || id:ebi-a-GCST90017048	Gut microbiota abundance (genus Roseburia id.2012)	Gut microbiota abundance (genus Roseburia id.2012) || ||	TRUE	igd	3.68477e-06	5734	0.0293976	9	104035906	ebi-a-GCST006636	|| id:ebi-a-GCST006636	TRUE	reported	igd	2	TRUE	0.00850244331032292	49.1539335885873	73.0340498495207	21.4221332130681
rs12030576	T	G	T	G	-0.197549	0.023338	0.594897		FALSE	FALSE	FALSE	ebi-a-GCST90017048	1	115817221	0.0110814	14306	0.0347456	Gut microbiota abundance (genus Roseburia id.2012) || id:ebi-a-GCST90017048	Gut microbiota abundance (genus Roseburia id.2012)	Gut microbiota abundance (genus Roseburia id.2012) || ||	TRUE	igd	8.4879e-12	5734	0.0289236	1	115817221	ebi-a-GCST006636	|| id:ebi-a-GCST006636	TRUE	reported	igd	2	TRUE	0.0188099181211403	109.885	73.0340498495207	46.6492834910867
rs7653663	A	G	A	G	0.130907	-0.00940464	0.486237		FALSE	FALSE	FALSE	ebi-a-GCST90017048	3	127475626	0.0146423	14306	0.53239	Gut microbiota abundance (genus Roseburia id.2012) || id:ebi-a-GCST90017048	Gut microbiota abundance (genus Roseburia id.2012)	Gut microbiota abundance (genus Roseburia id.2012) || ||	TRUE	igd	3.6221e-06	5734	0.0282617	3	127475626	ebi-a-GCST006636	|| id:ebi-a-GCST006636	TRUE	reported	igd	2	TRUE	0.00856182927300667	49.5002178067119	73.0340498495207	21.4550324852956
rs9938265	G	A	G	A	-0.283406	0.003464	0.0654226		FALSE	FALSE	FALSE	ebi-a-GCST90017048	16	9905841	0.0119069	14306	0.859786	Gut microbiota abundance (genus Roseburia id.2012) || id:ebi-a-GCST90017048	Gut microbiota abundance (genus Roseburia id.2012)	Gut microbiota abundance (genus Roseburia id.2012) || ||	TRUE	igd	2.7077e-07	5734	0.0551081	16	9905841	ebi-a-GCST006636	|| id:ebi-a-GCST006636	TRUE	reported	igd	2	TRUE	0.00982180146072506	56.8570041795795	73.0340498495207	26.4476570871308
rs10167914	G	A	G	A	-0.227883	-0.00285921	0.738617		FALSE	FALSE	FALSE	ebi-a-GCST90017053	2	113563361	0.0117641	14306	0.798389	Gut microbiota abundance (genus Ruminococcaceae UCG002 id.11360) || id:ebi-a-GCST90017053	Gut microbiota abundance (genus Ruminococcaceae UCG002 id.11360)	Gut microbiota abundance (genus Ruminococcaceae UCG002 id.11360) || ||	TRUE	igd	2.68658e-12	5734	0.0325863	2	113563361	ebi-a-GCST006636	|| id:ebi-a-GCST006636	TRUE	reported	igd	2	TRUE	0.0200516672644277	117.287976233247	73.0340498495207	48.9050551973302
rs10808874	C	T	C	T	-0.167484	0.00148923	0.80388		FALSE	FALSE	FALSE	ebi-a-GCST90017053	8	53705766	0.0120589	14306	0.910642	Gut microbiota abundance (genus Ruminococcaceae UCG002 id.11360) || id:ebi-a-GCST90017053	Gut microbiota abundance (genus Ruminococcaceae UCG002 id.11360)	Gut microbiota abundance (genus Ruminococcaceae UCG002 id.11360) || ||	TRUE	igd	3.69267e-06	5734	0.0361896	8	53705766	ebi-a-GCST006636	|| id:ebi-a-GCST006636	TRUE	reported	igd	2	TRUE	0.00884483535824352	51.1510186114768	73.0340498495207	21.4180083353564
rs10989462	G	A	G	A	0.136064	0.0133431	0.357274		FALSE	FALSE	FALSE	ebi-a-GCST90017053	9	104035906	0.0110998	14306	0.233136	Gut microbiota abundance (genus Ruminococcaceae UCG002 id.11360) || id:ebi-a-GCST90017053	Gut microbiota abundance (genus Ruminococcaceae UCG002 id.11360)	Gut microbiota abundance (genus Ruminococcaceae UCG002 id.11360) || ||	TRUE	igd	3.68477e-06	5734	0.0293976	9	104035906	ebi-a-GCST006636	|| id:ebi-a-GCST006636	TRUE	reported	igd	2	TRUE	0.00850244331032292	49.1539335885873	73.0340498495207	21.4221332130681
rs12030576	T	G	T	G	-0.197549	0.00281584	0.594897		FALSE	FALSE	FALSE	ebi-a-GCST90017053	1	115817221	0.0113264	14306	0.787098	Gut microbiota abundance (genus Ruminococcaceae UCG002 id.11360) || id:ebi-a-GCST90017053	Gut microbiota abundance (genus Ruminococcaceae UCG002 id.11360)	Gut microbiota abundance (genus Ruminococcaceae UCG002 id.11360) || ||	TRUE	igd	8.4879e-12	5734	0.0289236	1	115817221	ebi-a-GCST006636	|| id:ebi-a-GCST006636	TRUE	reported	igd	2	TRUE	0.0188099181211403	109.885	73.0340498495207	46.6492834910867
rs7653663	A	G	A	G	0.130907	-0.0335861	0.486237		FALSE	FALSE	FALSE	ebi-a-GCST90017053	3	127475626	0.0149563	14306	0.021015	Gut microbiota abundance (genus Ruminococcaceae UCG002 id.11360) || id:ebi-a-GCST90017053	Gut microbiota abundance (genus Ruminococcaceae UCG002 id.11360)	Gut microbiota abundance (genus Ruminococcaceae UCG002 id.11360) || ||	TRUE	igd	3.6221e-06	5734	0.0282617	3	127475626	ebi-a-GCST006636	|| id:ebi-a-GCST006636	TRUE	reported	igd	2	TRUE	0.00856182927300667	49.5002178067119	73.0340498495207	21.4550324852956
rs9938265	G	A	G	A	-0.283406	0.00483586	0.0654226		FALSE	FALSE	FALSE	ebi-a-GCST90017053	16	9905841	0.0121612	14306	0.64171	Gut microbiota abundance (genus Ruminococcaceae UCG002 id.11360) || id:ebi-a-GCST90017053	Gut microbiota abundance (genus Ruminococcaceae UCG002 id.11360)	Gut microbiota abundance (genus Ruminococcaceae UCG002 id.11360) || ||	TRUE	igd	2.7077e-07	5734	0.0551081	16	9905841	ebi-a-GCST006636	|| id:ebi-a-GCST006636	TRUE	reported	igd	2	TRUE	0.00982180146072506	56.8570041795795	73.0340498495207	26.4476570871308
rs10167914	G	A	G	A	-0.227883	-0.0130397	0.738617		FALSE	FALSE	FALSE	ebi-a-GCST90017058	2	113563361	0.0135845	14306	0.343133	Gut microbiota abundance (genus Ruminococcaceae UCG010 id.11367) || id:ebi-a-GCST90017058	Gut microbiota abundance (genus Ruminococcaceae UCG010 id.11367)	Gut microbiota abundance (genus Ruminococcaceae UCG010 id.11367) || ||	TRUE	igd	2.68658e-12	5734	0.0325863	2	113563361	ebi-a-GCST006636	|| id:ebi-a-GCST006636	TRUE	reported	igd	2	TRUE	0.0200516672644277	117.287976233247	73.0340498495207	48.9050551973302
rs10808874	C	T	C	T	-0.167484	0.000377587	0.80388		FALSE	FALSE	FALSE	ebi-a-GCST90017058	8	53705766	0.0138692	14306	0.982182	Gut microbiota abundance (genus Ruminococcaceae UCG010 id.11367) || id:ebi-a-GCST90017058	Gut microbiota abundance (genus Ruminococcaceae UCG010 id.11367)	Gut microbiota abundance (genus Ruminococcaceae UCG010 id.11367) || ||	TRUE	igd	3.69267e-06	5734	0.0361896	8	53705766	ebi-a-GCST006636	|| id:ebi-a-GCST006636	TRUE	reported	igd	2	TRUE	0.00884483535824352	51.1510186114768	73.0340498495207	21.4180083353564
[truncated: 16 more rows]

## Sheet: Table2. Results of MR analysis 
id.exposure	id.outcome	outcome	exposure	method	nsnp	b	se	pval	lo_ci	up_ci	or	or_lci95	or_uci95
ebi-a-GCST006636	ebi-a-GCST90017110	Gut microbiota abundance (phylum Actinobacteria id.400) || id:ebi-a-GCST90017110	|| id:ebi-a-GCST006636	Inverse variance weighted	6	0.0242424263577059	0.024046131078836	0.3133760832931	-0.022888	0.0713728432722246	1.0245386629631	0.977371952530585	1.07398157803528
[truncated: 816 more rows]

## Sheet: Table3. Significant IVW results
id.exposure	id.outcome	outcome	exposure	method	nsnp	b	se	pval	lo_ci	up_ci	or	or_lci95	or_uci95
[truncated: 35 more rows]

[truncated: 2 more sheets: Table4. Heterogeneity results , Table5. Pleiotropy results]
