# Supplementary material for: Gut microbiota in dysmenorrhea: causal evidence from Mendelian randomization and microbial-targeted intervention validation
Source: Front Microbiol. 2026 Feb 2;16:1720643. doi: 10.3389/fmicb.2025.1720643 (PMC12907366; doi:10.3389/fmicb.2025.1720643)
Supplement: Supplementary file 4 [file Table_4.xlsx]

## Sheet: Table1. Harmonised dataset
SNP	effect_allele.exposure	other_allele.exposure	effect_allele.outcome	other_allele.outcome	beta.exposure	beta.outcome	eaf.exposure	eaf.outcome	remove	palindromic	ambiguous	id.outcome	#CHROM	POS	ID	QUAL	FILTER	se.outcome	p_val	effect_allele_frequency	outcome	X	chr.exposure	pos.exposure	se.exposure	pval.exposure	samplesize.exposure	id.exposure	exposure	mr_keep.exposure	pval_origin.exposure	data_source.exposure	action	SNP_index	mr_keep	samplesize.outcome	F_stat	lower_ci	upper_ci
rs1002941	A	G	A	G	-0.105025	-0.00854061	NA	0.684409	FALSE	FALSE	FALSE	ebi-a-GCST006636	15	101242690	rs1002941	.	PASS	0.030185	0.109455	0.684409	Dysmenorrhea	2419	15	101242690	0.0233484	8.14836e-06	14306	ebi-a-GCST90017109	|| id:ebi-a-GCST90017109	TRUE	reported	igd	1	1	TRUE	NA	20.2335054417762	-0.0677032	0.050622
rs2825714	A	G	A	G	-0.13741	-0.0173388	NA	0.164267	FALSE	FALSE	FALSE	ebi-a-GCST006636	21	21023966	rs2825714	.	PASS	0.0377133	0.189973	0.164267	Dysmenorrhea	2422	21	21023966	0.0289246	1.72211e-06	14306	ebi-a-GCST90017109	|| id:ebi-a-GCST90017109	TRUE	reported	igd	1	1	TRUE	NA	22.5684615824941	-0.0912569	0.0565793
rs1002941	A	G	A	G	-0.107661	-0.00854061	NA	0.684409	FALSE	FALSE	FALSE	ebi-a-GCST006636	15	101242690	rs1002941	.	PASS	0.030185	0.109455	0.684409	Dysmenorrhea	2580	15	101242690	0.0233382	4.30884e-06	14306	ebi-a-GCST90017115	|| id:ebi-a-GCST90017115	TRUE	reported	igd	1	1	TRUE	NA	21.2805135475826	-0.0677032	0.050622
rs2825714	A	G	A	G	-0.138226	-0.0173388	NA	0.164267	FALSE	FALSE	FALSE	ebi-a-GCST006636	21	21023966	rs2825714	.	PASS	0.0377133	0.189973	0.164267	Dysmenorrhea	2582	21	21023966	0.0289096	1.49772e-06	14306	ebi-a-GCST90017115	|| id:ebi-a-GCST90017115	TRUE	reported	igd	1	1	TRUE	NA	22.8610048428091	-0.0912569	0.0565793
rs60995569	T	G	T	G	-0.16062	0.0384169	NA	0.290615	FALSE	FALSE	FALSE	ebi-a-GCST006636	10	53930085	rs60995569	.	PASS	0.0308757	0.670785	0.290615	Dysmenorrhea	2577	10	53930085	0.0336806	9.1939e-06	14306	ebi-a-GCST90017115	|| id:ebi-a-GCST90017115	TRUE	reported	igd	1	1	TRUE	NA	22.7425733429064	-0.0220995	0.0989333
rs1002941	A	G	A	G	-0.105025	-0.00854061	NA	0.684409	FALSE	FALSE	FALSE	ebi-a-GCST006636	15	101242690	rs1002941	.	PASS	0.030185	0.109455	0.684409	Dysmenorrhea	160	15	101242690	0.0233484	8.14836e-06	14306	ebi-a-GCST90016918	|| id:ebi-a-GCST90016918	TRUE	reported	igd	1	1	TRUE	NA	20.2335054417762	-0.0677032	0.050622
rs2825714	A	G	A	G	-0.13741	-0.0173388	NA	0.164267	FALSE	FALSE	FALSE	ebi-a-GCST006636	21	21023966	rs2825714	.	PASS	0.0377133	0.189973	0.164267	Dysmenorrhea	162	21	21023966	0.0289246	1.72211e-06	14306	ebi-a-GCST90016918	|| id:ebi-a-GCST90016918	TRUE	reported	igd	1	1	TRUE	NA	22.5684615824941	-0.0912569	0.0565793
rs10044993	A	C	A	C	-0.139547	-0.0387014	NA	0.808146	FALSE	FALSE	FALSE	ebi-a-GCST006636	5	58424440	rs10044993	.	PASS	0.0359346	0.550549	0.808146	Dysmenorrhea	1368	5	58424440	0.0316748	8.06659e-06	14306	ebi-a-GCST90017017	|| id:ebi-a-GCST90017017	TRUE	reported	igd	1	1	TRUE	NA	19.4094507602953	-0.109133	0.0317304
rs1007475	G	T	G	T	0.118065	-0.0238492	NA	0.143381	FALSE	FALSE	FALSE	ebi-a-GCST006636	6	148403405	rs1007475	.	PASS	0.0397747	0.260612	0.143381	Dysmenorrhea	860	6	148403405	0.0261271	7.92319e-06	14306	ebi-a-GCST90016975	|| id:ebi-a-GCST90016975	TRUE	reported	igd	1	1	TRUE	NA	20.4201970157524	-0.101808	0.0541092
rs16934069	T	C	T	C	-0.133784	0.00520978	NA	0.357737	FALSE	FALSE	FALSE	ebi-a-GCST006636	9	119693164	rs16934069	.	PASS	0.0291996	0.0663136	0.357737	Dysmenorrhea	863	9	119693164	0.0299444	8.85911e-06	14306	ebi-a-GCST90016975	|| id:ebi-a-GCST90016975	TRUE	reported	igd	1	1	TRUE	NA	19.9607622811866	-0.0520214	0.062441
rs16941336	C	T	C	T	0.127488	-0.00740206	NA	0.279632	FALSE	FALSE	FALSE	ebi-a-GCST006636	17	20575697	rs16941336	.	PASS	0.0313804	0.0896293	0.279632	Dysmenorrhea	868	17	20575697	0.0267936	1.53183e-06	14306	ebi-a-GCST90016975	|| id:ebi-a-GCST90016975	TRUE	reported	igd	1	1	TRUE	NA	22.6400028447891	-0.0689076	0.0541035
rs77356209	T	C	T	C	0.216874	0.0461359	NA	0.204684	FALSE	FALSE	FALSE	ebi-a-GCST006636	18	10267733	rs77356209	.	PASS	0.0347578	0.734261	0.204684	Dysmenorrhea	869	18	10267733	0.0483299	6.66423e-06	14306	ebi-a-GCST90016975	|| id:ebi-a-GCST90016975	TRUE	reported	igd	1	1	TRUE	NA	20.1364628947629	-0.0219894	0.114261
rs10108398	G	A	G	A	0.0769142	0.067369	NA	0.139702	FALSE	FALSE	FALSE	ebi-a-GCST006636	8	59440824	rs10108398	.	PASS	0.0404192	1.01971	0.139702	Dysmenorrhea	2601	8	59440824	0.0153953	1.09001e-06	14306	ebi-a-GCST90017117	|| id:ebi-a-GCST90017117	TRUE	reported	igd	1	1	TRUE	NA	24.9595494799556	-0.0118526	0.146591
rs11890098	A	G	A	G	0.074438	-0.00685418	NA	0.247176	FALSE	FALSE	FALSE	ebi-a-GCST006636	2	157532549	rs11890098	.	PASS	0.032567	0.0791957	0.247176	Dysmenorrhea	2599	2	157532549	0.0153389	9.56577e-07	14306	ebi-a-GCST90017117	|| id:ebi-a-GCST90017117	TRUE	reported	igd	1	1	TRUE	NA	23.5505448822455	-0.0706855	0.0569771
rs17214486	C	A	C	A	0.06099	0.0212135	NA	0.399131	FALSE	FALSE	FALSE	ebi-a-GCST006636	14	97159674	rs17214486	.	PASS	0.028661	0.337991	0.399131	Dysmenorrhea	2606	14	97159674	0.0135623	6.60861e-06	14306	ebi-a-GCST90017117	|| id:ebi-a-GCST90017117	TRUE	reported	igd	1	1	TRUE	NA	20.2232324198454	-0.0349621	0.0773891
rs10108398	G	A	G	A	0.0769142	0.067369	NA	0.139702	FALSE	FALSE	FALSE	ebi-a-GCST006636	8	59440824	rs10108398	.	PASS	0.0404192	1.01971	0.139702	Dysmenorrhea	192	8	59440824	0.0153953	1.09001e-06	14306	ebi-a-GCST90016921	|| id:ebi-a-GCST90016921	TRUE	reported	igd	1	1	TRUE	NA	24.9595494799556	-0.0118526	0.146591
rs11890098	A	G	A	G	0.074438	-0.00685418	NA	0.247176	FALSE	FALSE	FALSE	ebi-a-GCST006636	2	157532549	rs11890098	.	PASS	0.032567	0.0791957	0.247176	Dysmenorrhea	190	2	157532549	0.0153389	9.56577e-07	14306	ebi-a-GCST90016921	|| id:ebi-a-GCST90016921	TRUE	reported	igd	1	1	TRUE	NA	23.5505448822455	-0.0706855	0.0569771
rs17214486	C	A	C	A	0.06099	0.0212135	NA	0.399131	FALSE	FALSE	FALSE	ebi-a-GCST006636	14	97159674	rs17214486	.	PASS	0.028661	0.337991	0.399131	Dysmenorrhea	197	14	97159674	0.0135623	6.60861e-06	14306	ebi-a-GCST90016921	|| id:ebi-a-GCST90016921	TRUE	reported	igd	1	1	TRUE	NA	20.2232324198454	-0.0349621	0.0773891
rs10140184	A	C	A	C	0.0576795	0.0148225	NA	0.268732	FALSE	FALSE	FALSE	ebi-a-GCST006636	14	73181783	rs10140184	.	PASS	0.0315956	0.194515	0.268732	Dysmenorrhea	1224	14	73181783	0.012599	4.95861e-06	14306	ebi-a-GCST90017006	|| id:ebi-a-GCST90017006	TRUE	reported	igd	1	1	TRUE	NA	20.959	-0.0471049	0.0767499
rs10147907	T	G	T	G	0.172263	0.0541037	NA	0.205392	FALSE	FALSE	FALSE	ebi-a-GCST006636	14	89484373	rs10147907	.	PASS	0.0348237	0.919848	0.205392	Dysmenorrhea	1135	14	89484373	0.039601	8.27237e-06	14306	ebi-a-GCST90016999	|| id:ebi-a-GCST90016999	TRUE	reported	igd	1	1	TRUE	NA	18.9222034177425	-0.0141508	0.122358
rs2733072	G	A	G	A	0.109644	-0.00614562	NA	0.486824	FALSE	FALSE	FALSE	ebi-a-GCST006636	8	5433699	rs2733072	.	PASS	0.0282108	0.0822063	0.486824	Dysmenorrhea	1132	8	5433699	0.0228306	1.49091e-06	14306	ebi-a-GCST90016999	|| id:ebi-a-GCST90016999	TRUE	reported	igd	1	1	TRUE	NA	23.064024550771	-0.0614388	0.0491475
rs7104872	G	A	G	A	0.138612	0.0202647	NA	0.0561101	FALSE	FALSE	FALSE	ebi-a-GCST006636	11	115165111	rs7104872	.	PASS	0.0610942	0.130698	0.0561101	Dysmenorrhea	1134	11	115165111	0.0291906	2.73149e-06	14306	ebi-a-GCST90016999	|| id:ebi-a-GCST90016999	TRUE	reported	igd	1	1	TRUE	NA	22.5483940678732	-0.0994799	0.140009
rs10150232	A	G	A	G	0.0567088	0.0335067	NA	0.2247	FALSE	FALSE	FALSE	ebi-a-GCST006636	14	30418008	rs10150232	.	PASS	0.0334556	0.499528	0.2247	Dysmenorrhea	763	14	30418008	0.0124877	6.67667e-06	14306	ebi-a-GCST90016967	|| id:ebi-a-GCST90016967	TRUE	reported	igd	1	1	TRUE	NA	20.6222477996706	-0.0320663	0.0990797
rs4669806	G	T	G	T	0.0576389	-0.01029	NA	0.425384	FALSE	FALSE	FALSE	ebi-a-GCST006636	2	12200752	rs4669806	.	PASS	0.0284764	0.143975	0.425384	Dysmenorrhea	750	2	12200752	0.0122994	2.42058e-06	14306	ebi-a-GCST90016967	|| id:ebi-a-GCST90016967	TRUE	reported	igd	1	1	TRUE	NA	21.9615766949293	-0.0661037	0.0455237
rs6563550	T	C	T	C	0.0877135	-0.0343945	NA	0.359813	FALSE	FALSE	FALSE	ebi-a-GCST006636	13	38058413	rs6563550	.	PASS	0.0291075	0.624613	0.359813	Dysmenorrhea	760	13	38058413	0.0176745	2.34515e-07	14306	ebi-a-GCST90016967	|| id:ebi-a-GCST90016967	TRUE	reported	igd	1	1	TRUE	NA	24.628536651599	-0.0914452	0.0226562
rs10233278	T	C	T	C	-0.116319	-0.0170724	NA	0.450571	FALSE	FALSE	FALSE	ebi-a-GCST006636	7	117496144	rs10233278	.	PASS	0.0280933	0.264893	0.450571	Dysmenorrhea	2151	7	117496144	0.0248527	3.508e-06	14306	ebi-a-GCST90017091	|| id:ebi-a-GCST90017091	TRUE	reported	igd	1	1	TRUE	NA	21.9055501549065	-0.0721353	0.0379905
rs11207728	A	G	A	G	0.14455	-0.103392	NA	0.91894	FALSE	FALSE	FALSE	ebi-a-GCST006636	1	61827534	rs11207728	.	PASS	0.0515249	1.34884	0.91894	Dysmenorrhea	2148	1	61827534	0.0316912	5.73456e-06	14306	ebi-a-GCST90017091	|| id:ebi-a-GCST90017091	TRUE	reported	igd	1	1	TRUE	NA	20.8045738107796	-0.204381	-0.0024032
rs4617108	G	A	G	A	-0.248861	0.0456266	NA	0.875564	FALSE	FALSE	FALSE	ebi-a-GCST006636	7	49423832	rs4617108	.	PASS	0.04228	0.552037	0.875564	Dysmenorrhea	2152	7	49423832	0.0525929	1.97506e-06	14306	ebi-a-GCST90017091	|| id:ebi-a-GCST90017091	TRUE	reported	igd	1	1	TRUE	NA	22.3902759680031	-0.0372422	0.128495
rs74887130	C	G	C	G	-0.192166	0.00789098	NA	0.317744	FALSE	TRUE	TRUE	ebi-a-GCST006636	21	28684912	rs74887130	.	PASS	0.0303931	0.0995515	0.317744	Dysmenorrhea	2158	21	28684912	0.0358817	1.16118e-07	14306	ebi-a-GCST90017091	|| id:ebi-a-GCST90017091	TRUE	reported	igd	1	1	TRUE	NA	28.6818446269552	-0.0516795	0.0674615
rs10274562	C	T	C	T	0.110917	0.0481011	NA	0.738878	FALSE	FALSE	FALSE	ebi-a-GCST006636	7	11222521	rs10274562	.	PASS	0.0316854	0.889431	0.738878	Dysmenorrhea	1925	7	11222521	0.0244556	6.49606e-06	14306	ebi-a-GCST90017059	|| id:ebi-a-GCST90017059	TRUE	reported	igd	1	1	TRUE	NA	20.5702506872566	-0.0140023	0.110204
rs1031599	T	G	T	G	0.078627	0.0124634	NA	0.607898	FALSE	FALSE	FALSE	ebi-a-GCST006636	3	66725825	rs1031599	.	PASS	0.0288933	0.17639	0.607898	Dysmenorrhea	1411	3	66725825	0.0175644	6.31379e-06	14306	ebi-a-GCST90017020	|| id:ebi-a-GCST90017020	TRUE	reported	igd	1	1	TRUE	NA	20.0390335940981	-0.0441675	0.0690943
rs1528479	A	G	A	G	0.0497799	0.0422923	NA	0.691735	FALSE	FALSE	FALSE	ebi-a-GCST006636	2	167244051	rs1528479	.	PASS	0.0303961	0.784858	0.691735	Dysmenorrhea	1408	2	167244051	0.0111919	9.63984e-06	14306	ebi-a-GCST90017020	|| id:ebi-a-GCST90017020	TRUE	reported	igd	1	1	TRUE	NA	19.7833756513146	-0.0172841	0.101869
rs10444197	A	G	A	G	-0.0505823	-0.0303568	NA	0.823414	FALSE	FALSE	FALSE	ebi-a-GCST006636	10	2215931	rs10444197	.	PASS	0.0367331	0.388736	0.823414	Dysmenorrhea	1112	10	2215931	0.0113455	5.98467e-06	14306	ebi-a-GCST90016997	|| id:ebi-a-GCST90016997	TRUE	reported	igd	1	1	TRUE	NA	19.8769555146614	-0.102354	0.0416401
rs11052069	C	T	C	T	-0.0477832	0.0372526	NA	0.414632	FALSE	FALSE	FALSE	ebi-a-GCST006636	12	32713919	rs11052069	.	PASS	0.0283696	0.72321	0.414632	Dysmenorrhea	1113	12	32713919	0.0107833	9.37951e-06	14306	ebi-a-GCST90016997	|| id:ebi-a-GCST90016997	TRUE	reported	igd	1	1	TRUE	NA	19.6357315424625	-0.0183518	0.092857
rs12906958	C	T	C	T	-0.0533159	0.0112279	NA	0.283685	FALSE	FALSE	FALSE	ebi-a-GCST006636	15	36911598	rs12906958	.	PASS	0.0312344	0.143125	0.283685	Dysmenorrhea	1114	15	36911598	0.0115935	4.348e-06	14306	ebi-a-GCST90016997	|| id:ebi-a-GCST90016997	TRUE	reported	igd	1	1	TRUE	NA	21.1487331170487	-0.0499915	0.0724473
rs1074800	G	A	G	A	-0.0492438	-0.0229341	NA	0.570986	FALSE	FALSE	FALSE	ebi-a-GCST006636	5	3002546	rs1074800	.	PASS	0.0282885	0.379317	0.570986	Dysmenorrhea	380	5	3002546	0.010887	6.14582e-06	14306	ebi-a-GCST90016937	|| id:ebi-a-GCST90016937	TRUE	reported	igd	1	1	TRUE	NA	20.4591069080774	-0.0783796	0.0325114
rs4078432	T	C	T	C	0.0608929	-0.0249432	NA	0.798158	FALSE	FALSE	FALSE	ebi-a-GCST006636	14	48997206	rs4078432	.	PASS	0.0347575	0.325155	0.798158	Dysmenorrhea	386	14	48997206	0.0133764	4.23107e-06	14306	ebi-a-GCST90016937	|| id:ebi-a-GCST90016937	TRUE	reported	igd	1	1	TRUE	NA	20.7231046876948	-0.0930679	0.0431815
rs1074800	G	A	G	A	-0.0492438	-0.0229341	NA	0.570986	FALSE	FALSE	FALSE	ebi-a-GCST006636	5	3002546	rs1074800	.	PASS	0.0282885	0.379317	0.570986	Dysmenorrhea	2269	5	3002546	0.010887	6.14582e-06	14306	ebi-a-GCST90017099	|| id:ebi-a-GCST90017099	TRUE	reported	igd	1	1	TRUE	NA	20.4591069080774	-0.0783796	0.0325114
rs4078432	T	C	T	C	0.0608929	-0.0249432	NA	0.798158	FALSE	FALSE	FALSE	ebi-a-GCST006636	14	48997206	rs4078432	.	PASS	0.0347575	0.325155	0.798158	Dysmenorrhea	2276	14	48997206	0.0133764	4.23107e-06	14306	ebi-a-GCST90017099	|| id:ebi-a-GCST90017099	TRUE	reported	igd	1	1	TRUE	NA	20.7231046876948	-0.0930679	0.0431815
rs1074800	G	A	G	A	-0.0492438	-0.0229341	NA	0.570986	FALSE	FALSE	FALSE	ebi-a-GCST006636	5	3002546	rs1074800	.	PASS	0.0282885	0.379317	0.570986	Dysmenorrhea	135	5	3002546	0.010887	6.14582e-06	14306	ebi-a-GCST90016916	|| id:ebi-a-GCST90016916	TRUE	reported	igd	1	1	TRUE	NA	20.4591069080774	-0.0783796	0.0325114
rs4078432	T	C	T	C	0.0608929	-0.0249432	NA	0.798158	FALSE	FALSE	FALSE	ebi-a-GCST006636	14	48997206	rs4078432	.	PASS	0.0347575	0.325155	0.798158	Dysmenorrhea	140	14	48997206	0.0133764	4.23107e-06	14306	ebi-a-GCST90016916	|| id:ebi-a-GCST90016916	TRUE	reported	igd	1	1	TRUE	NA	20.7231046876948	-0.0930679	0.0431815
rs10793103	T	C	T	C	-0.0974344	0.0213148	NA	0.250598	FALSE	FALSE	FALSE	ebi-a-GCST006636	11	74391775	rs10793103	.	PASS	0.032092	0.295354	0.250598	Dysmenorrhea	1503	11	74391775	0.0181279	9.34932e-08	14306	ebi-a-GCST90017027	|| id:ebi-a-GCST90017027	TRUE	reported	igd	1	1	TRUE	NA	28.8888089398041	-0.0415855	0.0842151
rs10805326	A	G	A	G	-0.0775151	0.0436759	NA	0.945739	FALSE	FALSE	FALSE	ebi-a-GCST006636	4	14324623	rs10805326	.	PASS	0.0619563	0.317997	0.945739	Dysmenorrhea	1375	4	14324623	0.0139665	3.54544e-08	14306	ebi-a-GCST90017018	|| id:ebi-a-GCST90017018	TRUE	reported	igd	1	1	TRUE	NA	30.8033146332456	-0.0777584	0.16511
rs4327025	G	A	G	A	-0.0810346	-0.0168867	NA	0.388745	FALSE	FALSE	FALSE	ebi-a-GCST006636	15	92446683	rs4327025	.	PASS	0.0287172	0.254528	0.388745	Dysmenorrhea	1384	15	92446683	0.0154397	1.64327e-07	14306	ebi-a-GCST90017018	|| id:ebi-a-GCST90017018	TRUE	reported	igd	1	1	TRUE	NA	27.5462998318851	-0.0731724	0.039399
rs447950	A	G	A	G	0.0628342	0.0181233	NA	0.477473	FALSE	FALSE	FALSE	ebi-a-GCST006636	5	148846426	rs447950	.	PASS	0.0277667	0.28908	0.477473	Dysmenorrhea	1377	5	148846426	0.0136652	5.6391e-06	14306	ebi-a-GCST90017018	|| id:ebi-a-GCST90017018	TRUE	reported	igd	1	1	TRUE	NA	21.1426877329992	-0.0362994	0.072546
rs10805326	A	G	A	G	-0.0566637	0.0436759	NA	0.945739	FALSE	FALSE	FALSE	ebi-a-GCST006636	4	14324623	rs10805326	.	PASS	0.0619563	0.317997	0.945739	Dysmenorrhea	502	4	14324623	0.012276	4.03395e-06	14306	ebi-a-GCST90016946	|| id:ebi-a-GCST90016946	TRUE	reported	igd	1	1	TRUE	NA	21.3057143190729	-0.0777584	0.16511
rs10809135	C	T	C	T	-0.0834858	0.00509098	NA	0.637402	FALSE	FALSE	FALSE	ebi-a-GCST006636	9	10611282	rs10809135	.	PASS	0.0289592	0.0652733	0.637402	Dysmenorrhea	881	9	10611282	0.0182426	5.4718e-06	14306	ebi-a-GCST90016976	|| id:ebi-a-GCST90016976	TRUE	reported	igd	1	1	TRUE	NA	20.9436202712783	-0.0516691	0.061851
rs6494306	A	G	A	G	-0.0969304	0.0163813	NA	0.338453	FALSE	FALSE	FALSE	ebi-a-GCST006636	15	62394540	rs6494306	.	PASS	0.0292776	0.239721	0.338453	Dysmenorrhea	885	15	62394540	0.0214221	5.80056e-06	14306	ebi-a-GCST90016976	|| id:ebi-a-GCST90016976	TRUE	reported	igd	1	1	TRUE	NA	20.4736806697914	-0.0410028	0.0737654
rs10829821	T	C	T	C	-0.097606	-0.00647477	NA	0.125698	FALSE	FALSE	FALSE	ebi-a-GCST006636	10	132651293	rs10829821	.	PASS	0.0421556	0.0565395	0.125698	Dysmenorrhea	1785	10	132651293	0.0216072	3.47144e-06	14306	ebi-a-GCST90017050	|| id:ebi-a-GCST90017050	TRUE	reported	igd	1	1	TRUE	NA	20.4059137575923	-0.0890997	0.0761502
rs1871858	C	G	C	G	-0.105422	-0.074654	NA	0.130718	FALSE	TRUE	TRUE	ebi-a-GCST006636	15	61047117	rs1871858	.	PASS	0.0409492	1.16564	0.130718	Dysmenorrhea	1791	15	61047117	0.0237274	9.11612e-06	14306	ebi-a-GCST90017050	|| id:ebi-a-GCST90017050	TRUE	reported	igd	1	1	TRUE	NA	19.7406841008407	-0.154914	0.00560643199999999
rs10841473	G	C	G	C	-0.0613031	-0.0193492	NA	0.218719	FALSE	TRUE	TRUE	ebi-a-GCST006636	12	20378911	rs10841473	.	PASS	0.0340576	0.244166	0.218719	Dysmenorrhea	2188	12	20378911	0.0128844	2.28066e-06	14306	ebi-a-GCST90017093	|| id:ebi-a-GCST90017093	TRUE	reported	igd	1	1	TRUE	NA	22.6379176102767	-0.0861021	0.0474037
rs10857328	T	A	T	A	0.0562	0.0571924	NA	0.208751	FALSE	TRUE	TRUE	ebi-a-GCST006636	4	161211924	rs10857328	.	PASS	0.0346096	1.00686	0.208751	Dysmenorrhea	2181	4	161211924	0.0126395	7.24136e-06	14306	ebi-a-GCST90017093	|| id:ebi-a-GCST90017093	TRUE	reported	igd	1	1	TRUE	NA	19.7702810259874	-0.0106424	0.125027
rs4567981	T	A	T	A	0.0577763	0.0192369	NA	0.392127	FALSE	TRUE	TRUE	ebi-a-GCST006636	2	49906864	rs4567981	.	PASS	0.0288215	0.297152	0.392127	Dysmenorrhea	2176	2	49906864	0.0117388	8.88055e-07	14306	ebi-a-GCST90017093	|| id:ebi-a-GCST90017093	TRUE	reported	igd	1	1	TRUE	NA	24.2243451380968	-0.0372532	0.075727
rs677208	C	G	C	G	-0.0728589	-0.0105048	NA	0.883541	FALSE	TRUE	TRUE	ebi-a-GCST006636	18	4304187	rs677208	.	PASS	0.0434399	0.0920958	0.883541	Dysmenorrhea	2193	18	4304187	0.0164821	6.00109e-06	14306	ebi-a-GCST90017093	|| id:ebi-a-GCST90017093	TRUE	reported	igd	1	1	TRUE	NA	19.540700606142	-0.095647	0.0746374
rs10841473	G	C	G	C	-0.0596572	-0.0193492	NA	0.218719	FALSE	TRUE	TRUE	ebi-a-GCST006636	12	20378911	rs10841473	.	PASS	0.0340576	0.244166	0.218719	Dysmenorrhea	2435	12	20378911	0.0117537	4.46581e-07	14306	ebi-a-GCST90017110	|| id:ebi-a-GCST90017110	TRUE	reported	igd	1	1	TRUE	NA	25.761819241124	-0.0861021	0.0474037
rs9833771	C	T	C	T	-0.0490077	-9.84262e-05	NA	0.211385	FALSE	FALSE	FALSE	ebi-a-GCST006636	3	32362998	rs9833771	.	PASS	0.0343299	0.000994626	0.211385	Dysmenorrhea	2427	3	32362998	0.0106564	4.07437e-06	14306	ebi-a-GCST90017110	|| id:ebi-a-GCST90017110	TRUE	reported	igd	1	1	TRUE	NA	21.1498657082867	-0.067385	0.0671882
rs10841473	G	C	G	C	-0.0624207	-0.0193492	NA	0.218719	FALSE	TRUE	TRUE	ebi-a-GCST006636	12	20378911	rs10841473	.	PASS	0.0340576	0.244166	0.218719	Dysmenorrhea	805	12	20378911	0.0129438	1.6452e-06	14306	ebi-a-GCST90016970	|| id:ebi-a-GCST90016970	TRUE	reported	igd	1	1	TRUE	NA	23.2559283941124	-0.0861021	0.0474037
rs4567981	T	A	T	A	0.0562084	0.0192369	NA	0.392127	FALSE	TRUE	TRUE	ebi-a-GCST006636	2	49906864	rs4567981	.	PASS	0.0288215	0.297152	0.392127	Dysmenorrhea	797	2	49906864	0.0117923	1.92832e-06	14306	ebi-a-GCST90016970	|| id:ebi-a-GCST90016970	TRUE	reported	igd	1	1	TRUE	NA	22.7198472719514	-0.0372532	0.075727
rs10841473	G	C	G	C	-0.0613031	-0.0193492	NA	0.218719	FALSE	TRUE	TRUE	ebi-a-GCST006636	12	20378911	rs10841473	.	PASS	0.0340576	0.244166	0.218719	Dysmenorrhea	291	12	20378911	0.0128844	2.28066e-06	14306	ebi-a-GCST90016929	|| id:ebi-a-GCST90016929	TRUE	reported	igd	1	1	TRUE	NA	22.6379176102767	-0.0861021	0.0474037
rs10857328	T	A	T	A	0.0562	0.0571924	NA	0.208751	FALSE	TRUE	TRUE	ebi-a-GCST006636	4	161211924	rs10857328	.	PASS	0.0346096	1.00686	0.208751	Dysmenorrhea	283	4	161211924	0.0126395	7.24136e-06	14306	ebi-a-GCST90016929	|| id:ebi-a-GCST90016929	TRUE	reported	igd	1	1	TRUE	NA	19.7702810259874	-0.0106424	0.125027
rs4567981	T	A	T	A	0.0577763	0.0192369	NA	0.392127	FALSE	TRUE	TRUE	ebi-a-GCST006636	2	49906864	rs4567981	.	PASS	0.0288215	0.297152	0.392127	Dysmenorrhea	282	2	49906864	0.0117388	8.88055e-07	14306	ebi-a-GCST90016929	|| id:ebi-a-GCST90016929	TRUE	reported	igd	1	1	TRUE	NA	24.2243451380968	-0.0372532	0.075727
rs677208	C	G	C	G	-0.0728589	-0.0105048	NA	0.883541	FALSE	TRUE	TRUE	ebi-a-GCST006636	18	4304187	rs677208	.	PASS	0.0434399	0.0920958	0.883541	Dysmenorrhea	296	18	4304187	0.0164821	6.00109e-06	14306	ebi-a-GCST90016929	|| id:ebi-a-GCST90016929	TRUE	reported	igd	1	1	TRUE	NA	19.540700606142	-0.095647	0.0746374
rs10841473	G	C	G	C	-0.0583765	-0.0193492	NA	0.218719	FALSE	TRUE	TRUE	ebi-a-GCST006636	12	20378911	rs10841473	.	PASS	0.0340576	0.244166	0.218719	Dysmenorrhea	12	12	20378911	0.0123353	2.59358e-06	14306	ebi-a-GCST90016908	|| id:ebi-a-GCST90016908	TRUE	reported	igd	1	1	TRUE	NA	22.3963204945991	-0.0861021	0.0474037
rs12049045	A	G	A	G	0.0510452	-0.0164255	NA	0.60418	FALSE	FALSE	FALSE	ebi-a-GCST006636	1	114665485	rs12049045	.	PASS	0.0287713	0.2456	0.60418	Dysmenorrhea	2	1	114665485	0.0114325	8.62621e-06	14306	ebi-a-GCST90016908	|| id:ebi-a-GCST90016908	TRUE	reported	igd	1	1	TRUE	NA	19.9355122466943	-0.0728172	0.0399662
rs961091	G	A	G	A	0.0501255	0.0249035	NA	0.567546	FALSE	FALSE	FALSE	ebi-a-GCST006636	7	95654718	rs961091	.	PASS	0.0286132	0.415546	0.567546	Dysmenorrhea	8	7	95654718	0.011255	8.67601e-06	14306	ebi-a-GCST90016908	|| id:ebi-a-GCST90016908	TRUE	reported	igd	1	1	TRUE	NA	19.8347365650806	-0.0311784	0.0809854
rs10875374	T	C	T	C	0.0536759	0.00125283	NA	0.587686	FALSE	FALSE	FALSE	ebi-a-GCST006636	1	101804809	rs10875374	.	PASS	0.0282549	0.0156378	0.587686	Dysmenorrhea	298	1	101804809	0.0119436	8.09823e-06	14306	ebi-a-GCST90016931	|| id:ebi-a-GCST90016931	TRUE	reported	igd	1	1	TRUE	NA	20.1970606672717	-0.0541268	0.0566324
rs10898797	C	T	C	T	0.12238	0.015602	NA	0.155421	FALSE	FALSE	FALSE	ebi-a-GCST006636	11	87588698	rs10898797	.	PASS	0.0389085	0.162142	0.155421	Dysmenorrhea	2125	11	87588698	0.0274683	8.85442e-06	14306	ebi-a-GCST90017075	|| id:ebi-a-GCST90017075	TRUE	reported	igd	1	1	TRUE	NA	19.8498547767043	-0.0606587	0.0918627
rs4904512	T	C	T	C	-0.117151	0.0311782	NA	0.254171	FALSE	FALSE	FALSE	ebi-a-GCST006636	14	89595945	rs4904512	.	PASS	0.0325753	0.470427	0.254171	Dysmenorrhea	2129	14	89595945	0.0250306	3.09272e-06	14306	ebi-a-GCST90017075	|| id:ebi-a-GCST90017075	TRUE	reported	igd	1	1	TRUE	NA	21.9053138552668	-0.0326694	0.0950258
rs7561370	C	T	C	T	-0.131341	-0.0349183	NA	0.705094	FALSE	FALSE	FALSE	ebi-a-GCST006636	2	57810406	rs7561370	.	PASS	0.0302715	0.604316	0.705094	Dysmenorrhea	2118	2	57810406	0.0286292	1.51604e-06	14306	ebi-a-GCST90017075	|| id:ebi-a-GCST90017075	TRUE	reported	igd	1	1	TRUE	NA	21.0466128431475	-0.0942504	0.0244138
rs10931481	A	G	A	G	-0.0610096	0.0137638	NA	0.505334	FALSE	FALSE	FALSE	ebi-a-GCST006636	2	191954852	rs10931481	.	PASS	0.0280497	0.205064	0.505334	Dysmenorrhea	1991	2	191954852	0.0130484	3.38213e-06	14306	ebi-a-GCST90017064	|| id:ebi-a-GCST90017064	TRUE	reported	igd	1	1	TRUE	NA	21.8615943769205	-0.0412136	0.0687412
rs1391597	C	T	C	T	0.0590284	-0.0104331	NA	0.215639	FALSE	FALSE	FALSE	ebi-a-GCST006636	12	61119266	rs1391597	.	PASS	0.0340778	0.119479	0.215639	Dysmenorrhea	1999	12	61119266	0.0124874	1.85964e-06	14306	ebi-a-GCST90017064	|| id:ebi-a-GCST90017064	TRUE	reported	igd	1	1	TRUE	NA	22.3448774110191	-0.0772256	0.0563594
rs10941294	C	T	C	T	-0.122057	-0.0040678	NA	0.147786	FALSE	FALSE	FALSE	ebi-a-GCST006636	5	36435597	rs10941294	.	PASS	0.0392429	0.0374216	0.147786	Dysmenorrhea	1949	5	36435597	0.0260017	2.39701e-06	14306	ebi-a-GCST90017061	|| id:ebi-a-GCST90017061	TRUE	reported	igd	1	1	TRUE	NA	22.0354485971325	-0.0809839	0.0728483
rs12638134	T	G	T	G	0.0582548	0.0405404	NA	0.472802	FALSE	FALSE	FALSE	ebi-a-GCST006636	3	101334609	rs12638134	.	PASS	0.0279253	0.833947	0.472802	Dysmenorrhea	1947	3	101334609	0.0119657	1.21143e-06	14306	ebi-a-GCST90017061	|| id:ebi-a-GCST90017061	TRUE	reported	igd	1	1	TRUE	NA	23.7021209981762	-0.0141932	0.095274
rs11022995	A	G	A	G	0.10373	-0.000223321	NA	0.905747	FALSE	FALSE	FALSE	ebi-a-GCST006636	11	13893667	rs11022995	.	PASS	0.047875	0.0016194	0.905747	Dysmenorrhea	2473	11	13893667	0.0228889	7.73001e-06	14306	ebi-a-GCST90017113	|| id:ebi-a-GCST90017113	TRUE	reported	igd	1	1	TRUE	NA	20.5380360715597	-0.0940583	0.0936117
rs45498998	G	A	G	A	-0.131882	0.0572767	NA	0.238611	FALSE	FALSE	FALSE	ebi-a-GCST006636	21	27368994	rs45498998	.	PASS	0.0327425	1.09562	0.238611	Dysmenorrhea	2477	21	27368994	0.029229	5.32451e-06	14306	ebi-a-GCST90017113	|| id:ebi-a-GCST90017113	TRUE	reported	igd	1	1	TRUE	NA	20.3583761689879	-0.0068986	0.121452
rs6064552	T	C	T	C	-0.123612	0.0864561	NA	0.0742203	FALSE	FALSE	FALSE	ebi-a-GCST006636	20	56042866	rs6064552	.	PASS	0.054234	0.955041	0.0742203	Dysmenorrhea	2476	20	56042866	0.0275749	9.3377e-06	14306	ebi-a-GCST90017113	|| id:ebi-a-GCST90017113	TRUE	reported	igd	1	1	TRUE	NA	20.0952481779671	-0.0198425	0.192755
rs11026530	T	C	T	C	0.0822408	-0.0583193	NA	0.387311	FALSE	FALSE	FALSE	ebi-a-GCST006636	11	22379097	rs11026530	.	PASS	0.0288303	1.36563	0.387311	Dysmenorrhea	2257	11	22379097	0.0186379	9.42692e-06	14306	ebi-a-GCST90017098	|| id:ebi-a-GCST90017098	TRUE	reported	igd	1	1	TRUE	NA	19.4706611200363	-0.114827	-0.00181191
rs11026530	T	C	T	C	0.0822408	-0.0583193	NA	0.387311	FALSE	FALSE	FALSE	ebi-a-GCST006636	11	22379097	rs11026530	.	PASS	0.0288303	1.36563	0.387311	Dysmenorrhea	369	11	22379097	0.0186379	9.42692e-06	14306	ebi-a-GCST90016936	|| id:ebi-a-GCST90016936	TRUE	reported	igd	1	1	TRUE	NA	19.4706611200363	-0.114827	-0.00181191
rs11027642	C	T	C	T	0.129006	0.000147041	NA	0.423366	FALSE	FALSE	FALSE	ebi-a-GCST006636	11	24001840	rs11027642	.	PASS	0.0285751	0.00178676	0.423366	Dysmenorrhea	1044	11	24001840	0.0284844	4.9187e-06	14306	ebi-a-GCST90016991	|| id:ebi-a-GCST90016991	TRUE	reported	igd	1	1	TRUE	NA	20.5118894630189	-0.0558602	0.0561542
rs1508033	A	C	A	C	0.091546	0.0316164	NA	0.560653	FALSE	FALSE	FALSE	ebi-a-GCST006636	15	53375201	rs1508033	.	PASS	0.0281075	0.58393	0.560653	Dysmenorrhea	1047	15	53375201	0.0195787	3.22887e-06	14306	ebi-a-GCST90016991	|| id:ebi-a-GCST90016991	TRUE	reported	igd	1	1	TRUE	NA	21.8630648207749	-0.0234743	0.0867071
rs1553971	T	G	T	G	0.120965	0.0113704	NA	0.133607	FALSE	FALSE	FALSE	ebi-a-GCST006636	3	111419486	rs1553971	.	PASS	0.0412884	0.106229	0.133607	Dysmenorrhea	1039	3	111419486	0.0263054	5.26842e-06	14306	ebi-a-GCST90016991	|| id:ebi-a-GCST90016991	TRUE	reported	igd	1	1	TRUE	NA	21.1460687287931	-0.0695549	0.0922957
rs11069458	C	T	C	T	0.0680947	0.0174241	NA	0.608082	FALSE	FALSE	FALSE	ebi-a-GCST006636	13	102402685	rs11069458	.	PASS	0.0287015	0.264562	0.608082	Dysmenorrhea	821	13	102402685	0.015503	7.71543e-06	14306	ebi-a-GCST90016971	|| id:ebi-a-GCST90016971	TRUE	reported	igd	1	1	TRUE	NA	19.2927940254339	-0.0388308	0.073679
rs11071887	T	C	T	C	0.0662403	-0.0160225	NA	0.220216	FALSE	FALSE	FALSE	ebi-a-GCST006636	15	32955095	rs11071887	.	PASS	0.033678	0.197741	0.220216	Dysmenorrhea	1013	15	32955095	0.0146315	5.91412e-06	14306	ebi-a-GCST90016988	|| id:ebi-a-GCST90016988	TRUE	reported	igd	1	1	TRUE	NA	20.4958945544541	-0.0820314	0.0499864
rs11080344	C	T	C	T	0.0516921	-0.0291889	NA	0.679379	FALSE	FALSE	FALSE	ebi-a-GCST006636	17	26104511	rs11080344	.	PASS	0.0300339	0.480018	0.679379	Dysmenorrhea	978	17	26104511	0.0113054	4.78696e-06	14306	ebi-a-GCST90016985	|| id:ebi-a-GCST90016985	TRUE	reported	igd	1	1	TRUE	NA	20.9062666770929	-0.0880553	0.0296775
rs7521171	A	G	A	G	0.0596434	-0.00889025	NA	0.66485	FALSE	FALSE	FALSE	ebi-a-GCST006636	1	149998497	rs7521171	.	PASS	0.0298187	0.116002	0.66485	Dysmenorrhea	972	1	149998497	0.0129279	4.32245e-06	14306	ebi-a-GCST90016985	|| id:ebi-a-GCST90016985	TRUE	reported	igd	1	1	TRUE	NA	21.2847629183571	-0.0673349	0.0495544
rs11128180	A	G	A	G	0.0592944	0.0346321	NA	0.277299	FALSE	FALSE	FALSE	ebi-a-GCST006636	3	70592215	rs11128180	.	PASS	0.0313336	0.57018	0.277299	Dysmenorrhea	71	3	70592215	0.0128769	3.67147e-06	14306	ebi-a-GCST90016912	|| id:ebi-a-GCST90016912	TRUE	reported	igd	1	1	TRUE	NA	21.2033611936701	-0.0267818	0.096046
rs12467854	G	C	G	C	0.0641363	0.0333642	NA	0.318408	FALSE	TRUE	TRUE	ebi-a-GCST006636	2	239888758	rs12467854	.	PASS	0.0303375	0.566338	0.318408	Dysmenorrhea	69	2	239888758	0.0131766	1.09863e-06	14306	ebi-a-GCST90016912	|| id:ebi-a-GCST90016912	TRUE	reported	igd	1	1	TRUE	NA	23.6919648365194	-0.0260973	0.0928257
rs1511453	A	G	A	G	0.0923492	-0.0384269	NA	0.224411	FALSE	FALSE	FALSE	ebi-a-GCST006636	4	23588462	rs1511453	.	PASS	0.03332	0.604149	0.224411	Dysmenorrhea	72	4	23588462	0.0199158	4.75762e-06	14306	ebi-a-GCST90016912	|| id:ebi-a-GCST90016912	TRUE	reported	igd	1	1	TRUE	NA	21.5015992205422	-0.103734	0.0268803
rs320161	G	A	G	A	-0.0572286	-0.0398297	NA	0.862428	FALSE	FALSE	FALSE	ebi-a-GCST006636	9	104899117	rs320161	.	PASS	0.0407734	0.483278	0.862428	Dysmenorrhea	78	9	104899117	0.01262	7.33247e-06	14306	ebi-a-GCST90016912	|| id:ebi-a-GCST90016912	TRUE	reported	igd	1	1	TRUE	NA	20.5639970888661	-0.119746	0.0400862
rs9964679	A	G	A	G	0.052911	0.0165659	NA	0.512993	FALSE	FALSE	FALSE	ebi-a-GCST006636	18	26569901	rs9964679	.	PASS	0.0280302	0.256083	0.512993	Dysmenorrhea	81	18	26569901	0.0114866	4.84585e-06	14306	ebi-a-GCST90016912	|| id:ebi-a-GCST90016912	TRUE	reported	igd	1	1	TRUE	NA	21.218219783696	-0.0383733	0.0715051
rs11128180	A	G	A	G	0.0648288	0.0346321	NA	0.277299	FALSE	FALSE	FALSE	ebi-a-GCST006636	3	70592215	rs11128180	.	PASS	0.0313336	0.57018	0.277299	Dysmenorrhea	1487	3	70592215	0.0140126	4.51742e-06	14306	ebi-a-GCST90017026	|| id:ebi-a-GCST90017026	TRUE	reported	igd	1	1	TRUE	NA	21.4041761121461	-0.0267818	0.096046
rs2726805	A	G	A	G	0.0548397	-0.056339	NA	0.208909	FALSE	FALSE	FALSE	ebi-a-GCST006636	4	183247601	rs2726805	.	PASS	0.0339895	1.0114	0.208909	Dysmenorrhea	1489	4	183247601	0.0120844	6.30406e-06	14306	ebi-a-GCST90017026	|| id:ebi-a-GCST90017026	TRUE	reported	igd	1	1	TRUE	NA	20.5939643313792	-0.122958	0.0102804
rs6656451	T	C	T	C	0.05436	0.00301608	NA	0.118145	FALSE	FALSE	FALSE	ebi-a-GCST006636	1	65990422	rs6656451	.	PASS	0.0432146	0.0248631	0.118145	Dysmenorrhea	1484	1	65990422	0.011947	5.56775e-06	14306	ebi-a-GCST90017026	|| id:ebi-a-GCST90017026	TRUE	reported	igd	1	1	TRUE	NA	20.7033759613876	-0.0816845	0.0877167
rs11141494	G	A	G	A	-0.0783421	-0.00556172	NA	0.254941	FALSE	FALSE	FALSE	ebi-a-GCST006636	9	89306305	rs11141494	.	PASS	0.0318725	0.0647582	0.254941	Dysmenorrhea	2136	9	89306305	0.0174393	9.74653e-06	14306	ebi-a-GCST90017088	|| id:ebi-a-GCST90017088	TRUE	reported	igd	1	1	TRUE	NA	20.1805184948037	-0.0680318	0.0569084
rs2013594	C	T	C	T	0.0720698	-0.0137031	NA	0.666527	FALSE	FALSE	FALSE	ebi-a-GCST006636	11	44302154	rs2013594	.	PASS	0.0295358	0.192003	0.666527	Dysmenorrhea	2138	11	44302154	0.0155153	3.42129e-06	14306	ebi-a-GCST90017088	|| id:ebi-a-GCST90017088	TRUE	reported	igd	1	1	TRUE	NA	21.5767623839209	-0.0715933	0.0441871
rs11192447	A	G	A	G	0.126592	0.0556878	NA	0.180922	FALSE	FALSE	FALSE	ebi-a-GCST006636	10	83848397	rs11192447	.	PASS	0.0364541	0.897539	0.180922	Dysmenorrhea	1515	10	83848397	0.024345	4.68954e-07	14306	ebi-a-GCST90017028	|| id:ebi-a-GCST90017028	TRUE	reported	igd	1	1	TRUE	NA	27.0391456218651	-0.0157622	0.127138
rs17730011	G	A	G	A	-0.0702357	0.0539856	NA	0.171213	FALSE	FALSE	FALSE	ebi-a-GCST006636	6	84772845	rs17730011	.	PASS	0.037494	0.824167	0.171213	Dysmenorrhea	1511	6	84772845	0.015706	7.84603e-06	14306	ebi-a-GCST90017028	|| id:ebi-a-GCST90017028	TRUE	reported	igd	1	1	TRUE	NA	19.997911590821	-0.0195026	0.127474
rs2833528	T	C	T	C	0.0562148	0.0203946	NA	0.790689	FALSE	FALSE	FALSE	ebi-a-GCST006636	21	33193567	rs2833528	.	PASS	0.0344067	0.257002	0.790689	Dysmenorrhea	1518	21	33193567	0.0127763	9.91996e-06	14306	ebi-a-GCST90017028	|| id:ebi-a-GCST90017028	TRUE	reported	igd	1	1	TRUE	NA	19.3593663318995	-0.0470425	0.0878317
rs11257188	A	C	A	C	-0.109509	0.001623	NA	0.214885	FALSE	FALSE	FALSE	ebi-a-GCST006636	10	6237156	rs11257188	.	PASS	0.0338641	0.0169267	0.214885	Dysmenorrhea	2743	10	6237156	0.0225832	1.84757e-06	14306	ebi-a-GCST90017086	|| id:ebi-a-GCST90017086	TRUE	reported	igd	1	1	TRUE	NA	23.5141164614534	-0.0647506	0.0679966
rs11599763	C	T	C	T	0.0555931	0.00625374	NA	0.241036	FALSE	FALSE	FALSE	ebi-a-GCST006636	10	11855599	rs11599763	.	PASS	0.0326214	0.0716185	0.241036	Dysmenorrhea	360	10	11855599	0.0117493	2.49701e-06	14306	ebi-a-GCST90016935	|| id:ebi-a-GCST90016935	TRUE	reported	igd	1	1	TRUE	NA	22.3881288645334	-0.0576842	0.0701917
rs17791387	A	G	A	G	-0.0729251	0.0276275	NA	0.117149	FALSE	FALSE	FALSE	ebi-a-GCST006636	9	81834426	rs17791387	.	PASS	0.0433578	0.280672	0.117149	Dysmenorrhea	358	9	81834426	0.0154381	2.09677e-06	14306	ebi-a-GCST90016935	|| id:ebi-a-GCST90016935	TRUE	reported	igd	1	1	TRUE	NA	22.3134316656202	-0.0573538	0.112609
rs2838334	G	A	G	A	0.0571419	0.0144992	NA	0.22333	FALSE	FALSE	FALSE	ebi-a-GCST006636	21	45064961	rs2838334	.	PASS	0.0335287	0.176903	0.22333	Dysmenorrhea	365	21	45064961	0.012423	3.82375e-06	14306	ebi-a-GCST90016935	|| id:ebi-a-GCST90016935	TRUE	reported	igd	1	1	TRUE	NA	21.1571119072963	-0.0512171	0.0802155
rs11599763	C	T	C	T	0.0544219	0.00625374	NA	0.241036	FALSE	FALSE	FALSE	ebi-a-GCST006636	10	11855599	rs11599763	.	PASS	0.0326214	0.0716185	0.241036	Dysmenorrhea	124	10	11855599	0.0117397	3.94121e-06	14306	ebi-a-GCST90016915	|| id:ebi-a-GCST90016915	TRUE	reported	igd	1	1	TRUE	NA	21.4898508875259	-0.0576842	0.0701917
rs17791387	A	G	A	G	-0.0735881	0.0276275	NA	0.117149	FALSE	FALSE	FALSE	ebi-a-GCST006636	9	81834426	rs17791387	.	PASS	0.0433578	0.280672	0.117149	Dysmenorrhea	123	9	81834426	0.0154246	1.60221e-06	14306	ebi-a-GCST90016915	|| id:ebi-a-GCST90016915	TRUE	reported	igd	1	1	TRUE	NA	22.7607914119265	-0.0573538	0.112609
rs2838334	G	A	G	A	0.0561722	0.0144992	NA	0.22333	FALSE	FALSE	FALSE	ebi-a-GCST006636	21	45064961	rs2838334	.	PASS	0.0335287	0.176903	0.22333	Dysmenorrhea	131	21	45064961	0.0124124	5.44553e-06	14306	ebi-a-GCST90016915	|| id:ebi-a-GCST90016915	TRUE	reported	igd	1	1	TRUE	NA	20.4800655181905	-0.0512171	0.0802155
rs11599763	C	T	C	T	0.0554862	0.00625374	NA	0.241036	FALSE	FALSE	FALSE	ebi-a-GCST006636	10	11855599	rs11599763	.	PASS	0.0326214	0.0716185	0.241036	Dysmenorrhea	2249	10	11855599	0.0117486	2.60699e-06	14306	ebi-a-GCST90017097	|| id:ebi-a-GCST90017097	TRUE	reported	igd	1	1	TRUE	NA	22.3047690257934	-0.0576842	0.0701917
rs17791387	A	G	A	G	-0.0727501	0.0276275	NA	0.117149	FALSE	FALSE	FALSE	ebi-a-GCST006636	9	81834426	rs17791387	.	PASS	0.0433578	0.280672	0.117149	Dysmenorrhea	2248	9	81834426	0.0154369	2.25294e-06	14306	ebi-a-GCST90017097	|| id:ebi-a-GCST90017097	TRUE	reported	igd	1	1	TRUE	NA	22.209920685203	-0.0573538	0.112609
rs2838334	G	A	G	A	0.0569024	0.0144992	NA	0.22333	FALSE	FALSE	FALSE	ebi-a-GCST006636	21	45064961	rs2838334	.	PASS	0.0335287	0.176903	0.22333	Dysmenorrhea	2254	21	45064961	0.0124223	4.16793e-06	14306	ebi-a-GCST90017097	|| id:ebi-a-GCST90017097	TRUE	reported	igd	1	1	TRUE	NA	20.9824956554205	-0.0512171	0.0802155
rs11637981	T	G	T	G	0.073258	-0.0352894	NA	0.396918	FALSE	FALSE	FALSE	ebi-a-GCST006636	15	61289622	rs11637981	.	PASS	0.0285671	0.664115	0.396918	Dysmenorrhea	1198	15	61289622	0.0160888	5.43676e-06	14306	ebi-a-GCST90017004	|| id:ebi-a-GCST90017004	TRUE	reported	igd	1	1	TRUE	NA	20.7330316105418	-0.0912809	0.0207021
rs17519472	C	T	C	T	0.107804	-0.024023	NA	0.152519	FALSE	FALSE	FALSE	ebi-a-GCST006636	12	30360954	rs17519472	.	PASS	0.0384422	0.274065	0.152519	Dysmenorrhea	1195	12	30360954	0.0233984	4.7036e-06	14306	ebi-a-GCST90017004	|| id:ebi-a-GCST90017004	TRUE	reported	igd	1	1	TRUE	NA	21.2274305494509	-0.0993697	0.0513237
rs2116427	A	G	A	G	0.0911461	-0.0035936	NA	0.289773	FALSE	FALSE	FALSE	ebi-a-GCST006636	5	121182996	rs2116427	.	PASS	0.0307794	0.0423662	0.289773	Dysmenorrhea	1187	5	121182996	0.0182353	4.67369e-07	14306	ebi-a-GCST90017004	|| id:ebi-a-GCST90017004	TRUE	reported	igd	1	1	TRUE	NA	24.9833318168457	-0.0639212	0.056734
rs72836424	C	T	C	T	-0.139825	-0.03051	NA	0.0944725	FALSE	FALSE	FALSE	ebi-a-GCST006636	10	129037453	rs72836424	.	PASS	0.0477923	0.281315	0.0944725	Dysmenorrhea	1194	10	129037453	0.030069	2.62126e-06	14306	ebi-a-GCST90017004	|| id:ebi-a-GCST90017004	TRUE	reported	igd	1	1	TRUE	NA	21.6237835668884	-0.124183	0.0631629
rs11649454	G	C	G	C	0.0950891	0.0342429	NA	0.339777	FALSE	TRUE	TRUE	ebi-a-GCST006636	16	10181248	rs11649454	.	PASS	0.0297081	0.603703	0.339777	Dysmenorrhea	2113	16	10181248	0.0203433	3.26625e-06	14306	ebi-a-GCST90017074	|| id:ebi-a-GCST90017074	TRUE	reported	igd	1	1	TRUE	NA	21.8483511156801	-0.023985	0.0924708
rs11684166	A	G	A	G	-0.0769635	-0.0104247	NA	0.470055	FALSE	FALSE	FALSE	ebi-a-GCST006636	2	111817641	rs11684166	.	PASS	0.0279318	0.149363	0.470055	Dysmenorrhea	2705	2	111817641	0.0168349	3.49116e-06	14306	ebi-a-GCST90017084	|| id:ebi-a-GCST90017084	TRUE	reported	igd	1	1	TRUE	NA	20.9001083215945	-0.065171	0.0443216
rs11904514	A	G	A	G	0.109498	-0.0293961	NA	0.229829	FALSE	FALSE	FALSE	ebi-a-GCST006636	2	26541158	rs11904514	.	PASS	0.0331509	0.425713	0.229829	Dysmenorrhea	2702	2	26541158	0.0249839	7.89951e-06	14306	ebi-a-GCST90017084	|| id:ebi-a-GCST90017084	TRUE	reported	igd	1	1	TRUE	NA	19.2084317000015	-0.0943719	0.0355797
rs6007642	C	T	C	T	-0.0791412	-0.0180449	NA	0.1213	FALSE	FALSE	FALSE	ebi-a-GCST006636	22	47653347	rs6007642	.	PASS	0.0426595	0.172439	0.1213	Dysmenorrhea	2717	22	47653347	0.0177958	9.95543e-06	14306	ebi-a-GCST90017084	|| id:ebi-a-GCST90017084	TRUE	reported	igd	1	1	TRUE	NA	19.777447015666	-0.101658	0.0655677
rs11715853	G	A	G	A	-0.0662952	-0.0158341	NA	0.269046	FALSE	FALSE	FALSE	ebi-a-GCST006636	3	30163689	rs11715853	.	PASS	0.0315739	0.210403	0.269046	Dysmenorrhea	1647	3	30163689	0.0146114	6.22917e-06	14306	ebi-a-GCST90017041	|| id:ebi-a-GCST90017041	TRUE	reported	igd	1	1	TRUE	NA	20.5864048844665	-0.0777189	0.0460507
rs2090816	C	A	C	A	-0.0840967	0.0682265	NA	0.92352	FALSE	FALSE	FALSE	ebi-a-GCST006636	6	137615592	rs2090816	.	PASS	0.0527431	0.708151	0.92352	Dysmenorrhea	1652	6	137615592	0.0177315	2.89714e-06	14306	ebi-a-GCST90017041	|| id:ebi-a-GCST90017041	TRUE	reported	igd	1	1	TRUE	NA	22.4940137141697	-0.03515	0.171603
rs11736617	G	A	G	A	-0.0759493	-0.00435511	NA	0.335316	FALSE	FALSE	FALSE	ebi-a-GCST006636	4	38917830	rs11736617	.	PASS	0.0296593	0.0539114	0.335316	Dysmenorrhea	1248	4	38917830	0.0172101	9.02049e-06	14306	ebi-a-GCST90017008	|| id:ebi-a-GCST90017008	TRUE	reported	igd	1	1	TRUE	NA	19.4751478449936	-0.0624873	0.0537771
rs12911842	A	T	A	T	-0.0811976	0.04186	NA	0.214589	FALSE	TRUE	TRUE	ebi-a-GCST006636	15	40047706	rs12911842	.	PASS	0.0344819	0.648281	0.214589	Dysmenorrhea	1254	15	40047706	0.0183335	6.90828e-06	14306	ebi-a-GCST90017008	|| id:ebi-a-GCST90017008	TRUE	reported	igd	1	1	TRUE	NA	19.6153300376146	-0.0257245	0.109445
rs16840310	G	A	G	A	0.0608052	-0.0643093	NA	0.370593	FALSE	FALSE	FALSE	ebi-a-GCST006636	1	240694163	rs16840310	.	PASS	0.0287966	1.59288	0.370593	Dysmenorrhea	1244	1	240694163	0.0122149	6.75118e-07	14306	ebi-a-GCST90017008	|| id:ebi-a-GCST90017008	TRUE	reported	igd	1	1	TRUE	NA	24.7800176190721	-0.120751	-0.00786796
rs11776390	T	C	T	C	-0.078354	0.0649328	NA	0.0729299	FALSE	FALSE	FALSE	ebi-a-GCST006636	8	38593645	rs11776390	.	PASS	0.054289	0.635123	0.0729299	Dysmenorrhea	1235	8	38593645	0.017183	6.39676e-06	14306	ebi-a-GCST90017007	|| id:ebi-a-GCST90017007	TRUE	reported	igd	1	1	TRUE	NA	20.7933452373514	-0.0414736	0.171339
rs1271565	C	T	C	T	-0.0576251	0.021791	NA	0.632638	FALSE	FALSE	FALSE	ebi-a-GCST006636	14	64044097	rs1271565	.	PASS	0.0287722	0.347917	0.632638	Dysmenorrhea	1239	14	64044097	0.0119649	1.3017e-06	14306	ebi-a-GCST90017007	|| id:ebi-a-GCST90017007	TRUE	reported	igd	1	1	TRUE	NA	23.1955800657695	-0.0346025	0.0781845
rs11787826	C	A	C	A	0.081327	-0.00632641	NA	0.277613	FALSE	FALSE	FALSE	ebi-a-GCST006636	9	34332382	rs11787826	.	PASS	0.0312467	0.0759524	0.277613	Dysmenorrhea	2041	9	34332382	0.0171154	2.63463e-06	14306	ebi-a-GCST90017068	|| id:ebi-a-GCST90017068	TRUE	reported	igd	1	1	TRUE	NA	22.5785161976954	-0.0675699	0.0549171
rs1187983	C	T	C	T	-0.0935456	0.0376019	NA	0.246378	FALSE	FALSE	FALSE	ebi-a-GCST006636	1	58441860	rs1187983	.	PASS	0.0324864	0.60716	0.246378	Dysmenorrhea	1544	1	58441860	0.0193174	2.02428e-06	14306	ebi-a-GCST90017032	|| id:ebi-a-GCST90017032	TRUE	reported	igd	1	1	TRUE	NA	23.4503529878664	-0.0260714	0.101275
rs12031543	T	C	T	C	-0.127185	-0.00326458	NA	0.264359	FALSE	FALSE	FALSE	ebi-a-GCST006636	1	68664315	rs12031543	.	PASS	0.0319008	0.0369254	0.264359	Dysmenorrhea	992	1	68664315	0.0281887	6.54757e-06	14306	ebi-a-GCST90016987	|| id:ebi-a-GCST90016987	TRUE	reported	igd	1	1	TRUE	NA	20.3573710896209	-0.0657901	0.059261
rs12136548	C	T	C	T	0.0901946	-0.0438026	NA	0.094339	FALSE	FALSE	FALSE	ebi-a-GCST006636	1	115168097	rs12136548	.	PASS	0.0475136	0.447839	0.094339	Dysmenorrhea	2002	1	115168097	0.0196476	3.09628e-06	14306	ebi-a-GCST90017065	|| id:ebi-a-GCST90017065	TRUE	reported	igd	1	1	TRUE	NA	21.0737613709319	-0.136929	0.0493241
rs2909242	A	C	A	C	0.0909965	-0.0181293	NA	0.376358	FALSE	FALSE	FALSE	ebi-a-GCST006636	8	129224680	rs2909242	.	PASS	0.0287676	0.276902	0.376358	Dysmenorrhea	2010	8	129224680	0.018351	7.40952e-07	14306	ebi-a-GCST90017065	|| id:ebi-a-GCST90017065	TRUE	reported	igd	1	1	TRUE	NA	24.5883794345088	-0.0745138	0.0382552
rs12195431	T	C	T	C	0.196528	-0.003575	NA	0.0785903	FALSE	FALSE	FALSE	ebi-a-GCST006636	6	91019654	rs12195431	.	PASS	0.0519299	0.0245155	0.0785903	Dysmenorrhea	1694	6	91019654	0.0442322	8.72811e-06	14306	ebi-a-GCST90017044	|| id:ebi-a-GCST90017044	TRUE	reported	igd	1	1	TRUE	NA	19.7411199670632	-0.105358	0.0982076
rs9426434	T	C	T	C	-0.123657	0.0207875	NA	0.262244	FALSE	FALSE	FALSE	ebi-a-GCST006636	1	29736216	rs9426434	.	PASS	0.0318655	0.28889	0.262244	Dysmenorrhea	1689	1	29736216	0.0278514	9.71717e-06	14306	ebi-a-GCST90017044	|| id:ebi-a-GCST90017044	TRUE	reported	igd	1	1	TRUE	NA	19.7125746401025	-0.0416689	0.0832439
rs9959718	G	A	G	A	0.133012	0.0626261	NA	0.390831	FALSE	FALSE	FALSE	ebi-a-GCST006636	18	71442664	rs9959718	.	PASS	0.0283656	1.56453	0.390831	Dysmenorrhea	1699	18	71442664	0.0275361	1.9006e-06	14306	ebi-a-GCST90017044	|| id:ebi-a-GCST90017044	TRUE	reported	igd	1	1	TRUE	NA	23.3333334244658	0.00702952	0.118223
rs1223978	C	T	C	T	-0.0484169	0.0259963	NA	0.633789	FALSE	FALSE	FALSE	ebi-a-GCST006636	13	108775162	rs1223978	.	PASS	0.0290016	0.431736	0.633789	Dysmenorrhea	1773	13	108775162	0.0108254	8.16188e-06	14306	ebi-a-GCST90017049	|| id:ebi-a-GCST90017049	TRUE	reported	igd	1	1	TRUE	NA	20.0035029005377	-0.0308468	0.0828394
rs243585	C	G	C	G	-0.0585939	-0.012597	NA	0.406725	FALSE	TRUE	TRUE	ebi-a-GCST006636	21	19151940	rs243585	.	PASS	0.0287819	0.179387	0.406725	Dysmenorrhea	1777	21	19151940	0.0121017	1.32681e-06	14306	ebi-a-GCST90017049	|| id:ebi-a-GCST90017049	TRUE	reported	igd	1	1	TRUE	NA	23.4429383715272	-0.0690095	0.0438155
rs79968837	A	G	A	G	-0.0950311	-0.0172634	NA	0.288917	FALSE	FALSE	FALSE	ebi-a-GCST006636	20	41177956	rs79968837	.	PASS	0.0309357	0.238963	0.288917	Dysmenorrhea	1776	20	41177956	0.0193507	1.14623e-06	14306	ebi-a-GCST90017049	|| id:ebi-a-GCST90017049	TRUE	reported	igd	1	1	TRUE	NA	24.1178257276027	-0.0778974	0.0433706
rs8053158	G	A	G	A	0.0740543	-0.0195445	NA	0.69406	FALSE	FALSE	FALSE	ebi-a-GCST006636	16	86769909	rs8053158	.	PASS	0.0302798	0.285144	0.69406	Dysmenorrhea	1774	16	86769909	0.0159151	5.89807e-06	14306	ebi-a-GCST90017049	|| id:ebi-a-GCST90017049	TRUE	reported	igd	1	1	TRUE	NA	21.6511923668009	-0.0788929	0.0398039
rs12406309	A	C	A	C	-0.063193	0.0161699	NA	0.397301	FALSE	FALSE	FALSE	ebi-a-GCST006636	1	108074445	rs12406309	.	PASS	0.0285315	0.243447	0.397301	Dysmenorrhea	1974	1	108074445	0.0142275	9.78949e-06	14306	ebi-a-GCST90017063	|| id:ebi-a-GCST90017063	TRUE	reported	igd	1	1	TRUE	NA	19.7278954741803	-0.0397518	0.0720916
rs2368224	T	G	T	G	0.199648	-0.0435506	NA	0.236762	FALSE	FALSE	FALSE	ebi-a-GCST006636	2	182656416	rs2368224	.	PASS	0.0328143	0.734126	0.236762	Dysmenorrhea	1975	2	182656416	0.0438453	3.62928e-06	14306	ebi-a-GCST90017063	|| id:ebi-a-GCST90017063	TRUE	reported	igd	1	1	TRUE	NA	20.734035413067	-0.107867	0.0207654
rs61791565	T	C	T	C	-0.0523503	0.00950455	NA	0.350342	FALSE	FALSE	FALSE	ebi-a-GCST006636	4	24655463	rs61791565	.	PASS	0.0294556	0.126713	0.350342	Dysmenorrhea	1979	4	24655463	0.0117119	6.78938e-06	14306	ebi-a-GCST90017063	|| id:ebi-a-GCST90017063	TRUE	reported	igd	1	1	TRUE	NA	19.9794550496475	-0.0482284	0.0672375
rs12440440	A	G	A	G	0.0901934	-0.0398351	NA	0.253735	FALSE	FALSE	FALSE	ebi-a-GCST006636	15	34041896	rs12440440	.	PASS	0.0320484	0.669829	0.253735	Dysmenorrhea	2051	15	34041896	0.0190582	2.62869e-06	14306	ebi-a-GCST90017069	|| id:ebi-a-GCST90017069	TRUE	reported	igd	1	1	TRUE	NA	22.3968	-0.10265	0.0229798
rs58767323	G	C	G	C	-0.102833	-0.0269244	NA	0.64245	FALSE	TRUE	TRUE	ebi-a-GCST006636	4	57167507	rs58767323	.	PASS	0.029359	0.44478	0.64245	Dysmenorrhea	2046	4	57167507	0.0227077	4.59992e-06	14306	ebi-a-GCST90017069	|| id:ebi-a-GCST90017069	TRUE	reported	igd	1	1	TRUE	NA	20.5077831168304	-0.084468	0.0306192
rs12458218	T	C	T	C	0.0677322	0.00157018	NA	0.368285	FALSE	FALSE	FALSE	ebi-a-GCST006636	18	22575871	rs12458218	.	PASS	0.0292047	0.0190324	0.368285	Dysmenorrhea	1895	18	22575871	0.0144525	2.41024e-06	14306	ebi-a-GCST90017056	|| id:ebi-a-GCST90017056	TRUE	reported	igd	1	1	TRUE	NA	21.9636446222783	-0.055671	0.0588114
rs12501673	A	G	A	G	0.116395	0.00166281	NA	0.0971295	FALSE	FALSE	FALSE	ebi-a-GCST006636	4	163830516	rs12501673	.	PASS	0.0474077	0.0123247	0.0971295	Dysmenorrhea	1723	4	163830516	0.0262253	6.28985e-06	14306	ebi-a-GCST90017046	|| id:ebi-a-GCST90017046	TRUE	reported	igd	1	1	TRUE	NA	19.6982533766658	-0.0912563	0.0945819
rs4717843	G	T	G	T	-0.119376	0.0271415	NA	0.296261	FALSE	FALSE	FALSE	ebi-a-GCST006636	7	73334987	rs4717843	.	PASS	0.0305433	0.426891	0.296261	Dysmenorrhea	1727	7	73334987	0.0260548	4.71726e-06	14306	ebi-a-GCST90017046	|| id:ebi-a-GCST90017046	TRUE	reported	igd	1	1	TRUE	NA	20.992229111568	-0.0327234	0.0870064
rs12522517	A	T	A	T	-0.104884	0.0345851	NA	0.148037	FALSE	TRUE	TRUE	ebi-a-GCST006636	5	31991834	rs12522517	.	PASS	0.0394519	0.419437	0.148037	Dysmenorrhea	672	5	31991834	0.0234695	4.41255e-06	14306	ebi-a-GCST90016960	|| id:ebi-a-GCST90016960	TRUE	reported	igd	1	1	TRUE	NA	19.9715057147105	-0.0427406	0.111911
rs2717140	C	T	C	T	-0.119225	-0.0162076	NA	0.184156	FALSE	FALSE	FALSE	ebi-a-GCST006636	18	75009770	rs2717140	.	PASS	0.0360225	0.185246	0.184156	Dysmenorrhea	678	18	75009770	0.0251081	2.04593e-06	14306	ebi-a-GCST90016960	|| id:ebi-a-GCST90016960	TRUE	reported	igd	1	1	TRUE	NA	22.5479447950299	-0.0868117	0.0543965
rs55719207	G	A	G	A	-0.0699243	-0.00774251	NA	0.53459	FALSE	FALSE	FALSE	ebi-a-GCST006636	3	105355971	rs55719207	.	PASS	0.0278953	0.107153	0.53459	Dysmenorrhea	669	3	105355971	0.0158036	9.60506e-06	14306	ebi-a-GCST90016960	|| id:ebi-a-GCST90016960	TRUE	reported	igd	1	1	TRUE	NA	19.5769123827133	-0.0624173	0.0469323
rs12562372	G	T	G	T	-0.0515295	-0.0107816	NA	0.671872	FALSE	FALSE	FALSE	ebi-a-GCST006636	1	117031337	rs12562372	.	PASS	0.029914	0.143553	0.671872	Dysmenorrhea	415	1	117031337	0.01067	1.42945e-06	14306	ebi-a-GCST90016940	|| id:ebi-a-GCST90016940	TRUE	reported	igd	1	1	TRUE	NA	23.3229251248804	-0.069413	0.0478498
rs7359994	C	T	C	T	0.0503142	0.0200146	NA	0.91319	FALSE	FALSE	FALSE	ebi-a-GCST006636	19	29408858	rs7359994	.	PASS	0.0496793	0.163019	0.91319	Dysmenorrhea	430	19	29408858	0.0112482	5.35895e-06	14306	ebi-a-GCST90016940	|| id:ebi-a-GCST90016940	TRUE	reported	igd	1	1	TRUE	NA	20.0085254486364	-0.0773568	0.117386
rs12634070	T	C	T	C	0.0736486	-0.00238739	NA	0.244581	FALSE	FALSE	FALSE	ebi-a-GCST006636	3	180544880	rs12634070	.	PASS	0.0327806	0.0259759	0.244581	Dysmenorrhea	965	3	180544880	0.0164921	9.95108e-06	14306	ebi-a-GCST90016984	|| id:ebi-a-GCST90016984	TRUE	reported	igd	1	1	TRUE	NA	19.9423839002337	-0.0666374	0.0618626
rs2482516	C	T	C	T	0.0754415	0.0809729	NA	0.156225	FALSE	FALSE	FALSE	ebi-a-GCST006636	9	25554068	rs2482516	.	PASS	0.0389036	1.42713	0.156225	Dysmenorrhea	968	9	25554068	0.0164619	4.72335e-06	14306	ebi-a-GCST90016984	|| id:ebi-a-GCST90016984	TRUE	reported	igd	1	1	TRUE	NA	21.0020027680921	0.00472184399999999	0.157224
rs9426473	A	G	A	G	0.0727361	0.0120982	NA	0.17256	FALSE	FALSE	FALSE	ebi-a-GCST006636	1	4210455	rs9426473	.	PASS	0.0372432	0.127669	0.17256	Dysmenorrhea	962	1	4210455	0.0161662	6.30681e-06	14306	ebi-a-GCST90016984	|| id:ebi-a-GCST90016984	TRUE	reported	igd	1	1	TRUE	NA	20.2434312709871	-0.0608985	0.0850949
rs12638227	C	G	C	G	0.0557288	-0.00458213	NA	0.6992	FALSE	TRUE	TRUE	ebi-a-GCST006636	3	62327558	rs12638227	.	PASS	0.0304232	0.0553786	0.6992	Dysmenorrhea	2076	3	62327558	0.0108552	2.47708e-07	14306	ebi-a-GCST90017071	|| id:ebi-a-GCST90017071	TRUE	reported	igd	1	1	TRUE	NA	26.3562564233007	-0.0642116	0.0550473
rs3761728	G	T	G	T	0.0543458	0.0448187	NA	0.317952	FALSE	FALSE	FALSE	ebi-a-GCST006636	4	48990885	rs3761728	.	PASS	0.0301688	0.862056	0.317952	Dysmenorrhea	2077	4	48990885	0.0118866	3.8675e-06	14306	ebi-a-GCST90017071	|| id:ebi-a-GCST90017071	TRUE	reported	igd	1	1	TRUE	NA	20.9033877030857	-0.0143121	0.10395
rs4347804	G	A	G	A	-0.166063	-0.0199252	NA	0.885942	FALSE	FALSE	FALSE	ebi-a-GCST006636	2	218215847	rs4347804	.	PASS	0.0442882	0.185231	0.885942	Dysmenorrhea	2072	2	218215847	0.0357483	2.18404e-06	14306	ebi-a-GCST90017071	|| id:ebi-a-GCST90017071	TRUE	reported	igd	1	1	TRUE	NA	21.5791816567394	-0.10673	0.0668797
rs12642039	C	T	C	T	0.0553003	-0.000327086	NA	0.561914	FALSE	FALSE	FALSE	ebi-a-GCST006636	4	159932022	rs12642039	.	PASS	0.0281462	0.00404555	0.561914	Dysmenorrhea	1818	4	159932022	0.0119397	3.43005e-06	14306	ebi-a-GCST90017052	|| id:ebi-a-GCST90017052	TRUE	reported	igd	1	1	TRUE	NA	21.4520176287188	-0.0554936	0.0548395
rs5994253	A	G	A	G	-0.0811302	-0.024791	NA	0.291237	FALSE	FALSE	FALSE	ebi-a-GCST006636	22	17793012	rs5994253	.	PASS	0.030863	0.374867	0.291237	Dysmenorrhea	1826	22	17793012	0.0157621	2.35185e-07	14306	ebi-a-GCST90017052	|| id:ebi-a-GCST90017052	TRUE	reported	igd	1	1	TRUE	NA	26.4933536161946	-0.0852825	0.0357005
rs62027366	T	C	T	C	0.0615389	-0.00510379	NA	0.349162	FALSE	FALSE	FALSE	ebi-a-GCST006636	16	24073806	rs62027366	.	PASS	0.0293641	0.0644854	0.349162	Dysmenorrhea	1823	16	24073806	0.0137612	6.58461e-06	14306	ebi-a-GCST90017052	|| id:ebi-a-GCST90017052	TRUE	reported	igd	1	1	TRUE	NA	19.9980129146792	-0.0626574	0.0524498
rs12693845	C	T	C	T	-0.0805447	0.0562404	NA	0.180953	FALSE	FALSE	FALSE	ebi-a-GCST006636	2	199312684	rs12693845	.	PASS	0.0366493	0.903463	0.180953	Dysmenorrhea	1523	2	199312684	0.0177429	8.96314e-06	14306	ebi-a-GCST90017030	|| id:ebi-a-GCST90017030	TRUE	reported	igd	1	1	TRUE	NA	20.6074723989223	-0.0155922	0.128073
rs1530559	G	A	G	A	0.0804001	0.0284407	NA	0.932721	FALSE	FALSE	FALSE	ebi-a-GCST006636	2	135755629	rs1530559	.	PASS	0.0555311	0.21571	0.932721	Dysmenorrhea	1524	2	135755629	0.0178207	4.93106e-06	14306	ebi-a-GCST90017030	|| id:ebi-a-GCST90017030	TRUE	reported	igd	1	1	TRUE	NA	20.3546509558869	-0.0804003	0.137282
rs12748533	G	T	G	T	-0.0821108	0.0451391	NA	0.457018	FALSE	FALSE	FALSE	ebi-a-GCST006636	1	242767252	rs12748533	.	PASS	0.0281079	0.965409	0.457018	Dysmenorrhea	2637	1	242767252	0.0172701	2.59018e-06	14306	ebi-a-GCST90017079	|| id:ebi-a-GCST90017079	TRUE	reported	igd	1	1	TRUE	NA	22.6053305687964	-0.00995238	0.100231
rs12748533	G	T	G	T	-0.0821108	0.0451391	NA	0.457018	FALSE	FALSE	FALSE	ebi-a-GCST006636	1	242767252	rs12748533	.	PASS	0.0281079	0.965409	0.457018	Dysmenorrhea	268	1	242767252	0.0172701	2.59018e-06	14306	ebi-a-GCST90016928	|| id:ebi-a-GCST90016928	TRUE	reported	igd	1	1	TRUE	NA	22.6053305687964	-0.00995238	0.100231
rs12797734	T	C	T	C	0.0571279	0.0270877	NA	0.312407	FALSE	FALSE	FALSE	ebi-a-GCST006636	11	8332350	rs12797734	.	PASS	0.0302751	0.4307	0.312407	Dysmenorrhea	2302	11	8332350	0.0127113	7.76515e-06	14306	ebi-a-GCST90017101	|| id:ebi-a-GCST90017101	TRUE	reported	igd	1	1	TRUE	NA	20.1983820426853	-0.0322515	0.0864269
rs12797734	T	C	T	C	0.0572158	0.0270877	NA	0.312407	FALSE	FALSE	FALSE	ebi-a-GCST006636	11	8332350	rs12797734	.	PASS	0.0302751	0.4307	0.312407	Dysmenorrhea	44	11	8332350	0.0126793	7.21174e-06	14306	ebi-a-GCST90016910	|| id:ebi-a-GCST90016910	TRUE	reported	igd	1	1	TRUE	NA	20.3629827850097	-0.0322515	0.0864269
rs12904405	A	G	A	G	-0.0851896	-0.0193097	NA	0.15971	FALSE	FALSE	FALSE	ebi-a-GCST006636	15	94105415	rs12904405	.	PASS	0.0379467	0.214067	0.15971	Dysmenorrhea	410	15	94105415	0.0192688	7.67414e-06	14306	ebi-a-GCST90016939	|| id:ebi-a-GCST90016939	TRUE	reported	igd	1	1	TRUE	NA	19.5462666942667	-0.0936852	0.0550658
rs4293737	A	G	A	G	-0.112091	-0.0257228	NA	0.413132	FALSE	FALSE	FALSE	ebi-a-GCST006636	3	32373530	rs4293737	.	PASS	0.0284464	0.436685	0.413132	Dysmenorrhea	405	3	32373530	0.0271305	8.38475e-06	14306	ebi-a-GCST90016939	|| id:ebi-a-GCST90016939	TRUE	reported	igd	1	1	TRUE	NA	17.0697001410768	-0.0814777	0.0300321
rs7514702	T	C	T	C	-0.0663236	-0.0181425	NA	0.383358	FALSE	FALSE	FALSE	ebi-a-GCST006636	1	186914023	rs7514702	.	PASS	0.0287519	0.277333	0.383358	Dysmenorrhea	401	1	186914023	0.0141626	3.91643e-06	14306	ebi-a-GCST90016939	|| id:ebi-a-GCST90016939	TRUE	reported	igd	1	1	TRUE	NA	21.9305843623394	-0.0744962	0.0382112
rs12908520	G	A	G	A	0.0618926	-0.0189991	NA	0.423931	FALSE	FALSE	FALSE	ebi-a-GCST006636	15	97570657	rs12908520	.	PASS	0.0281317	0.301513	0.423931	Dysmenorrhea	2409	15	97570657	0.0130946	2.17165e-06	14306	ebi-a-GCST90017108	|| id:ebi-a-GCST90017108	TRUE	reported	igd	1	1	TRUE	NA	22.3405047370263	-0.0741372	0.036139
rs12908520	G	A	G	A	0.0618926	-0.0189991	NA	0.423931	FALSE	FALSE	FALSE	ebi-a-GCST006636	15	97570657	rs12908520	.	PASS	0.0281317	0.301513	0.423931	Dysmenorrhea	221	15	97570657	0.0130946	2.17165e-06	14306	ebi-a-GCST90016923	|| id:ebi-a-GCST90016923	TRUE	reported	igd	1	1	TRUE	NA	22.3405047370263	-0.0741372	0.036139
rs12908520	G	A	G	A	0.0594916	-0.0189991	NA	0.423931	FALSE	FALSE	FALSE	ebi-a-GCST006636	15	97570657	rs12908520	.	PASS	0.0281317	0.301513	0.423931	Dysmenorrhea	2618	15	97570657	0.012823	3.40447e-06	14306	ebi-a-GCST90017118	|| id:ebi-a-GCST90017118	TRUE	reported	igd	1	1	TRUE	NA	21.5244475671369	-0.0741372	0.036139
rs12908520	G	A	G	A	0.061772	-0.0189991	NA	0.423931	FALSE	FALSE	FALSE	ebi-a-GCST006636	15	97570657	rs12908520	.	PASS	0.0281317	0.301513	0.423931	Dysmenorrhea	687	15	97570657	0.0130954	2.2648e-06	14306	ebi-a-GCST90016961	|| id:ebi-a-GCST90016961	TRUE	reported	igd	1	1	TRUE	NA	22.2508081147188	-0.0741372	0.036139
rs12908520	G	A	G	A	0.0619104	-0.0189991	NA	0.423931	FALSE	FALSE	FALSE	ebi-a-GCST006636	15	97570657	rs12908520	.	PASS	0.0281317	0.301513	0.423931	Dysmenorrhea	641	15	97570657	0.0130946	2.15139e-06	14306	ebi-a-GCST90016957	|| id:ebi-a-GCST90016957	TRUE	reported	igd	1	1	TRUE	NA	22.3533566180901	-0.0741372	0.036139
rs12974142	G	A	G	A	0.0789796	-0.0232498	NA	0.086131	FALSE	FALSE	FALSE	ebi-a-GCST006636	19	52895166	rs12974142	.	PASS	0.0495609	0.194508	0.086131	Dysmenorrhea	2240	19	52895166	0.0177205	8.51236e-06	14306	ebi-a-GCST90017096	|| id:ebi-a-GCST90017096	TRUE	reported	igd	1	1	TRUE	NA	19.8645127237222	-0.120389	0.0738896
rs240104	T	C	T	C	-0.0603429	-0.0208437	NA	0.101101	FALSE	FALSE	FALSE	ebi-a-GCST006636	1	176571431	rs240104	.	PASS	0.0461806	0.185928	0.101101	Dysmenorrhea	2225	1	176571431	0.0126849	1.51604e-06	14306	ebi-a-GCST90017096	|| id:ebi-a-GCST90017096	TRUE	reported	igd	1	1	TRUE	NA	22.629672050572	-0.111358	0.0696703
rs12974142	G	A	G	A	0.0789796	-0.0232498	NA	0.086131	FALSE	FALSE	FALSE	ebi-a-GCST006636	19	52895166	rs12974142	.	PASS	0.0495609	0.194508	0.086131	Dysmenorrhea	116	19	52895166	0.0177205	8.51236e-06	14306	ebi-a-GCST90016914	|| id:ebi-a-GCST90016914	TRUE	reported	igd	1	1	TRUE	NA	19.8645127237222	-0.120389	0.0738896
rs240104	T	C	T	C	-0.0603429	-0.0208437	NA	0.101101	FALSE	FALSE	FALSE	ebi-a-GCST006636	1	176571431	rs240104	.	PASS	0.0461806	0.185928	0.101101	Dysmenorrhea	101	1	176571431	0.0126849	1.51604e-06	14306	ebi-a-GCST90016914	|| id:ebi-a-GCST90016914	TRUE	reported	igd	1	1	TRUE	NA	22.629672050572	-0.111358	0.0696703
rs12974142	G	A	G	A	0.0789796	-0.0232498	NA	0.086131	FALSE	FALSE	FALSE	ebi-a-GCST006636	19	52895166	rs12974142	.	PASS	0.0495609	0.194508	0.086131	Dysmenorrhea	340	19	52895166	0.0177205	8.51236e-06	14306	ebi-a-GCST90016933	|| id:ebi-a-GCST90016933	TRUE	reported	igd	1	1	TRUE	NA	19.8645127237222	-0.120389	0.0738896
rs240104	T	C	T	C	-0.0603429	-0.0208437	NA	0.101101	FALSE	FALSE	FALSE	ebi-a-GCST006636	1	176571431	rs240104	.	PASS	0.0461806	0.185928	0.101101	Dysmenorrhea	325	1	176571431	0.0126849	1.51604e-06	14306	ebi-a-GCST90016933	|| id:ebi-a-GCST90016933	TRUE	reported	igd	1	1	TRUE	NA	22.629672050572	-0.111358	0.0696703
rs13070736	A	C	A	C	-0.121331	-0.0337142	NA	0.431809	FALSE	FALSE	FALSE	ebi-a-GCST006636	3	20807454	rs13070736	.	PASS	0.0281165	0.637342	0.431809	Dysmenorrhea	1030	3	20807454	0.0272024	7.61921e-06	14306	ebi-a-GCST90016990	|| id:ebi-a-GCST90016990	TRUE	reported	igd	1	1	TRUE	NA	19.8943204529768	-0.0888225	0.0213941
rs13105690	C	T	C	T	0.0529097	0.00926776	NA	0.577897	FALSE	FALSE	FALSE	ebi-a-GCST006636	4	7420184	rs13105690	.	PASS	0.0283669	0.128493	0.577897	Dysmenorrhea	87	4	7420184	0.011818	8.77789e-06	14306	ebi-a-GCST90016913	|| id:ebi-a-GCST90016913	TRUE	reported	igd	1	1	TRUE	NA	20.043918438006	-0.0463314	0.0648669
rs13105690	C	T	C	T	0.0527441	0.00926776	NA	0.577897	FALSE	FALSE	FALSE	ebi-a-GCST006636	4	7420184	rs13105690	.	PASS	0.0283669	0.128493	0.577897	Dysmenorrhea	2213	4	7420184	0.011818	9.36807e-06	14306	ebi-a-GCST90017095	|| id:ebi-a-GCST90017095	TRUE	reported	igd	1	1	TRUE	NA	19.9186454365658	-0.0463314	0.0648669
rs1426266	C	T	C	T	0.0665521	-0.00579438	NA	0.26776	FALSE	FALSE	FALSE	ebi-a-GCST006636	3	188224096	rs1426266	.	PASS	0.0317431	0.067953	0.26776	Dysmenorrhea	1261	3	188224096	0.0137151	1.24934e-06	14306	ebi-a-GCST90017009	|| id:ebi-a-GCST90017009	TRUE	reported	igd	1	1	TRUE	NA	23.5464571070321	-0.0680109	0.0564221
rs3842897	G	A	G	A	-0.112639	0.0338609	NA	0.237342	FALSE	FALSE	FALSE	ebi-a-GCST006636	1	183503664	rs3842897	.	PASS	0.0330293	0.515303	0.237342	Dysmenorrhea	1258	1	183503664	0.0242751	5.19709e-06	14306	ebi-a-GCST90017009	|| id:ebi-a-GCST90017009	TRUE	reported	igd	1	1	TRUE	NA	21.5305694849839	-0.0308765	0.0985983
rs1511453	A	G	A	G	0.0910999	-0.0384269	NA	0.224411	FALSE	FALSE	FALSE	ebi-a-GCST006636	4	23588462	rs1511453	.	PASS	0.03332	0.604149	0.224411	Dysmenorrhea	2199	4	23588462	0.0199479	8.00092e-06	14306	ebi-a-GCST90017094	|| id:ebi-a-GCST90017094	TRUE	reported	igd	1	1	TRUE	NA	20.8565002837711	-0.103734	0.0268803
rs9964679	A	G	A	G	0.052509	0.0165659	NA	0.512993	FALSE	FALSE	FALSE	ebi-a-GCST006636	18	26569901	rs9964679	.	PASS	0.0280302	0.256083	0.512993	Dysmenorrhea	2205	18	26569901	0.011504	6.05982e-06	14306	ebi-a-GCST90017094	|| id:ebi-a-GCST90017094	TRUE	reported	igd	1	1	TRUE	NA	20.8338603592075	-0.0383733	0.0715051
rs1530559	G	A	G	A	0.0772453	0.0284407	NA	0.932721	FALSE	FALSE	FALSE	ebi-a-GCST006636	2	135755629	rs1530559	.	PASS	0.0555311	0.21571	0.932721	Dysmenorrhea	435	2	135755629	0.0176921	9.6525e-06	14306	ebi-a-GCST90016941	|| id:ebi-a-GCST90016941	TRUE	reported	igd	1	1	TRUE	NA	19.0627414493218	-0.0804003	0.137282
rs1563175	A	C	A	C	0.0923834	0.0238274	NA	0.839085	FALSE	FALSE	FALSE	ebi-a-GCST006636	2	3838940	rs1563175	.	PASS	0.0379716	0.275456	0.839085	Dysmenorrhea	725	2	3838940	0.0202157	5.53847e-06	14306	ebi-a-GCST90016965	|| id:ebi-a-GCST90016965	TRUE	reported	igd	1	1	TRUE	NA	20.8838379745914	-0.0505969	0.0982517
rs712981	A	C	A	C	0.10076	0.0295601	NA	0.508901	FALSE	FALSE	FALSE	ebi-a-GCST006636	3	129686434	rs712981	.	PASS	0.0279498	0.537255	0.508901	Dysmenorrhea	726	3	129686434	0.0202902	6.83109e-07	14306	ebi-a-GCST90016965	|| id:ebi-a-GCST90016965	TRUE	reported	igd	1	1	TRUE	NA	24.6606013046736	-0.0252215	0.0843417
rs1582238	C	T	C	T	-0.0805036	-0.0313601	NA	0.151979	FALSE	FALSE	FALSE	ebi-a-GCST006636	1	118723685	rs1582238	.	PASS	0.0391451	0.373597	0.151979	Dysmenorrhea	982	1	118723685	0.0167257	1.56776e-06	14306	ebi-a-GCST90016986	|| id:ebi-a-GCST90016986	TRUE	reported	igd	1	1	TRUE	NA	23.1665838839282	-0.108084	0.0453643
rs1582238	C	T	C	T	-0.0801923	-0.0313601	NA	0.151979	FALSE	FALSE	FALSE	ebi-a-GCST006636	1	118723685	rs1582238	.	PASS	0.0391451	0.373597	0.151979	Dysmenorrhea	343	1	118723685	0.0167061	1.692e-06	14306	ebi-a-GCST90016934	|| id:ebi-a-GCST90016934	TRUE	reported	igd	1	1	TRUE	NA	23.0417354466891	-0.108084	0.0453643
rs540220	C	T	C	T	0.123954	-0.0362015	NA	0.935513	FALSE	FALSE	FALSE	ebi-a-GCST006636	9	93331308	rs540220	.	PASS	0.0574987	0.276584	0.935513	Dysmenorrhea	348	9	93331308	0.0289814	9.48135e-06	14306	ebi-a-GCST90016934	|| id:ebi-a-GCST90016934	TRUE	reported	igd	1	1	TRUE	NA	18.2928919848565	-0.148899	0.076496
rs1643968	T	C	T	C	-0.0565284	-0.00184815	NA	0.551753	FALSE	FALSE	FALSE	ebi-a-GCST006636	5	165266628	rs1643968	.	PASS	0.0282481	0.0232672	0.551753	Dysmenorrhea	2390	5	165266628	0.0112298	4.14601e-07	14306	ebi-a-GCST90017107	|| id:ebi-a-GCST90017107	TRUE	reported	igd	1	1	TRUE	NA	25.3389925083063	-0.0572144	0.0535181
rs2834062	A	G	A	G	0.0489057	0.0270892	NA	0.228872	FALSE	FALSE	FALSE	ebi-a-GCST006636	21	34377485	rs2834062	.	PASS	0.0330959	0.383977	0.228872	Dysmenorrhea	2400	21	34377485	0.0108842	8.43918e-06	14306	ebi-a-GCST90017107	|| id:ebi-a-GCST90017107	TRUE	reported	igd	1	1	TRUE	NA	20.1895171253058	-0.0377788	0.0919572
rs61249479	A	C	A	C	0.0777075	0.00983207	NA	0.167455	FALSE	FALSE	FALSE	ebi-a-GCST006636	9	124912908	rs61249479	.	PASS	0.0375563	0.100464	0.167455	Dysmenorrhea	2394	9	124912908	0.0168628	2.95474e-06	14306	ebi-a-GCST90017107	|| id:ebi-a-GCST90017107	TRUE	reported	igd	1	1	TRUE	NA	21.2356958227808	-0.0637783	0.0834424
rs1643968	T	C	T	C	-0.0565284	-0.00184815	NA	0.551753	FALSE	FALSE	FALSE	ebi-a-GCST006636	5	165266628	rs1643968	.	PASS	0.0282481	0.0232672	0.551753	Dysmenorrhea	202	5	165266628	0.0112298	4.14601e-07	14306	ebi-a-GCST90016922	|| id:ebi-a-GCST90016922	TRUE	reported	igd	1	1	TRUE	NA	25.3389925083063	-0.0572144	0.0535181
rs2834062	A	G	A	G	0.0489057	0.0270892	NA	0.228872	FALSE	FALSE	FALSE	ebi-a-GCST006636	21	34377485	rs2834062	.	PASS	0.0330959	0.383977	0.228872	Dysmenorrhea	212	21	34377485	0.0108842	8.43918e-06	14306	ebi-a-GCST90016922	|| id:ebi-a-GCST90016922	TRUE	reported	igd	1	1	TRUE	NA	20.1895171253058	-0.0377788	0.0919572
rs61249479	A	C	A	C	0.0777075	0.00983207	NA	0.167455	FALSE	FALSE	FALSE	ebi-a-GCST006636	9	124912908	rs61249479	.	PASS	0.0375563	0.100464	0.167455	Dysmenorrhea	206	9	124912908	0.0168628	2.95474e-06	14306	ebi-a-GCST90016922	|| id:ebi-a-GCST90016922	TRUE	reported	igd	1	1	TRUE	NA	21.2356958227808	-0.0637783	0.0834424
rs166849	A	G	A	G	-0.0911053	-0.0115225	NA	0.563104	FALSE	FALSE	FALSE	ebi-a-GCST006636	2	200778866	rs166849	.	PASS	0.028164	0.165929	0.563104	Dysmenorrhea	2338	2	200778866	0.0202239	7.73891e-06	14306	ebi-a-GCST90017104	|| id:ebi-a-GCST90017104	TRUE	reported	igd	1	1	TRUE	NA	20.2935238734315	-0.0667239	0.0436789
rs2172426	T	C	T	C	0.10212	0.00407141	NA	0.616647	FALSE	FALSE	FALSE	ebi-a-GCST006636	8	18229020	rs2172426	.	PASS	0.0286293	0.0521188	0.616647	Dysmenorrhea	2343	8	18229020	0.0198947	3.17424e-07	14306	ebi-a-GCST90017104	|| id:ebi-a-GCST90017104	TRUE	reported	igd	1	1	TRUE	NA	26.3479495375408	-0.052042	0.0601848
rs267959	G	A	G	A	-0.0988612	-0.0139027	NA	0.488826	FALSE	FALSE	FALSE	ebi-a-GCST006636	5	10737802	rs267959	.	PASS	0.0279339	0.208523	0.488826	Dysmenorrhea	2340	5	10737802	0.0209676	2.61993e-06	14306	ebi-a-GCST90017104	|| id:ebi-a-GCST90017104	TRUE	reported	igd	1	1	TRUE	NA	22.2307599697147	-0.0686531	0.0408477
rs4383094	C	T	C	T	-0.149188	-0.00505374	NA	0.424514	FALSE	FALSE	FALSE	ebi-a-GCST006636	15	81694972	rs4383094	.	PASS	0.0281937	0.0666438	0.424514	Dysmenorrhea	2351	15	81694972	0.0320662	4.28134e-06	14306	ebi-a-GCST90017104	|| id:ebi-a-GCST90017104	TRUE	reported	igd	1	1	TRUE	NA	21.6457575558142	-0.0603134	0.0502059
rs166849	A	G	A	G	-0.0911053	-0.0115225	NA	0.563104	FALSE	FALSE	FALSE	ebi-a-GCST006636	2	200778866	rs166849	.	PASS	0.028164	0.165929	0.563104	Dysmenorrhea	2648	2	200778866	0.0202239	7.73891e-06	14306	ebi-a-GCST90017080	|| id:ebi-a-GCST90017080	TRUE	reported	igd	1	1	TRUE	NA	20.2935238734315	-0.0667239	0.0436789
rs2172426	T	C	T	C	0.10212	0.00407141	NA	0.616647	FALSE	FALSE	FALSE	ebi-a-GCST006636	8	18229020	rs2172426	.	PASS	0.0286293	0.0521188	0.616647	Dysmenorrhea	2653	8	18229020	0.0198947	3.17424e-07	14306	ebi-a-GCST90017080	|| id:ebi-a-GCST90017080	TRUE	reported	igd	1	1	TRUE	NA	26.3479495375408	-0.052042	0.0601848
rs267959	G	A	G	A	-0.0988612	-0.0139027	NA	0.488826	FALSE	FALSE	FALSE	ebi-a-GCST006636	5	10737802	rs267959	.	PASS	0.0279339	0.208523	0.488826	Dysmenorrhea	2650	5	10737802	0.0209676	2.61993e-06	14306	ebi-a-GCST90017080	|| id:ebi-a-GCST90017080	TRUE	reported	igd	1	1	TRUE	NA	22.2307599697147	-0.0686531	0.0408477
rs4383094	C	T	C	T	-0.149188	-0.00505374	NA	0.424514	FALSE	FALSE	FALSE	ebi-a-GCST006636	15	81694972	rs4383094	.	PASS	0.0281937	0.0666438	0.424514	Dysmenorrhea	2661	15	81694972	0.0320662	4.28134e-06	14306	ebi-a-GCST90017080	|| id:ebi-a-GCST90017080	TRUE	reported	igd	1	1	TRUE	NA	21.6457575558142	-0.0603134	0.0502059
rs166849	A	G	A	G	-0.0911053	-0.0115225	NA	0.563104	FALSE	FALSE	FALSE	ebi-a-GCST006636	2	200778866	rs166849	.	PASS	0.028164	0.165929	0.563104	Dysmenorrhea	2507	2	200778866	0.0202239	7.73891e-06	14306	ebi-a-GCST90016955	|| id:ebi-a-GCST90016955	TRUE	reported	igd	1	1	TRUE	NA	20.2935238734315	-0.0667239	0.0436789
rs2172426	T	C	T	C	0.10212	0.00407141	NA	0.616647	FALSE	FALSE	FALSE	ebi-a-GCST006636	8	18229020	rs2172426	.	PASS	0.0286293	0.0521188	0.616647	Dysmenorrhea	2511	8	18229020	0.0198947	3.17424e-07	14306	ebi-a-GCST90016955	|| id:ebi-a-GCST90016955	TRUE	reported	igd	1	1	TRUE	NA	26.3479495375408	-0.052042	0.0601848
rs267959	G	A	G	A	-0.0988612	-0.0139027	NA	0.488826	FALSE	FALSE	FALSE	ebi-a-GCST006636	5	10737802	rs267959	.	PASS	0.0279339	0.208523	0.488826	Dysmenorrhea	2508	5	10737802	0.0209676	2.61993e-06	14306	ebi-a-GCST90016955	|| id:ebi-a-GCST90016955	TRUE	reported	igd	1	1	TRUE	NA	22.2307599697147	-0.0686531	0.0408477
rs4383094	C	T	C	T	-0.149188	-0.00505374	NA	0.424514	FALSE	FALSE	FALSE	ebi-a-GCST006636	15	81694972	rs4383094	.	PASS	0.0281937	0.0666438	0.424514	Dysmenorrhea	2518	15	81694972	0.0320662	4.28134e-06	14306	ebi-a-GCST90016955	|| id:ebi-a-GCST90016955	TRUE	reported	igd	1	1	TRUE	NA	21.6457575558142	-0.0603134	0.0502059
rs16884680	G	T	G	T	-0.0906428	0.00751088	NA	0.151069	FALSE	FALSE	FALSE	ebi-a-GCST006636	8	114445055	rs16884680	.	PASS	0.0391616	0.0716527	0.151069	Dysmenorrhea	1208	8	114445055	0.0191909	1.73968e-06	14306	ebi-a-GCST90017005	|| id:ebi-a-GCST90017005	TRUE	reported	igd	1	1	TRUE	NA	22.3087861509386	-0.0692459	0.0842676
rs6704822	G	A	G	A	-0.0739179	0.0197477	NA	0.873327	FALSE	FALSE	FALSE	ebi-a-GCST006636	2	203661779	rs6704822	.	PASS	0.0424321	0.192703	0.873327	Dysmenorrhea	1203	2	203661779	0.0166705	6.62232e-06	14306	ebi-a-GCST90017005	|| id:ebi-a-GCST90017005	TRUE	reported	igd	1	1	TRUE	NA	19.6608363606918	-0.0634192	0.102915
rs876734	T	C	T	C	0.0618696	0.0058433	NA	0.568055	FALSE	FALSE	FALSE	ebi-a-GCST006636	12	52423996	rs876734	.	PASS	0.028269	0.0776684	0.568055	Dysmenorrhea	1209	12	52423996	0.0132532	2.88908e-06	14306	ebi-a-GCST90017005	|| id:ebi-a-GCST90017005	TRUE	reported	igd	1	1	TRUE	NA	21.7928039941501	-0.0495639	0.0612505
rs16918863	A	C	A	C	0.111491	-0.0673281	NA	0.115314	FALSE	FALSE	FALSE	ebi-a-GCST006636	10	19780463	rs16918863	.	PASS	0.0435313	0.913835	0.115314	Dysmenorrhea	1936	10	19780463	0.0240157	4.15499e-06	14306	ebi-a-GCST90017060	|| id:ebi-a-GCST90017060	TRUE	reported	igd	1	1	TRUE	NA	21.5520766036461	-0.152649	0.0179932
rs1729063	C	G	C	G	0.0533411	-0.036129	NA	0.767163	FALSE	TRUE	TRUE	ebi-a-GCST006636	16	10863459	rs1729063	.	PASS	0.0332361	0.55749	0.767163	Dysmenorrhea	1941	16	10863459	0.0120757	9.63585e-06	14306	ebi-a-GCST90017060	|| id:ebi-a-GCST90017060	TRUE	reported	igd	1	1	TRUE	NA	19.511888455434	-0.101272	0.0290138
rs16955299	G	A	G	A	-0.196423	-0.00576529	NA	0.366774	FALSE	FALSE	FALSE	ebi-a-GCST006636	17	52957210	rs16955299	.	PASS	0.0288557	0.0748742	0.366774	Dysmenorrhea	1309	17	52957210	0.0433538	6.37016e-06	14306	ebi-a-GCST90017012	|| id:ebi-a-GCST90017012	TRUE	reported	igd	1	1	TRUE	NA	20.5272296024138	-0.0623225	0.0507919
rs16959793	A	C	A	C	-0.062527	0.00232187	NA	0.411533	FALSE	FALSE	FALSE	ebi-a-GCST006636	15	35071718	rs16959793	.	PASS	0.0283611	0.0293038	0.411533	Dysmenorrhea	1864	15	35071718	0.0131259	2.21707e-06	14306	ebi-a-GCST90017054	|| id:ebi-a-GCST90017054	TRUE	reported	igd	1	1	TRUE	NA	22.692220847321	-0.0532659	0.0579096
rs4532474	G	A	G	A	0.0769231	0.0325272	NA	0.196362	FALSE	FALSE	FALSE	ebi-a-GCST006636	6	105781538	rs4532474	.	PASS	0.0353815	0.446209	0.196362	Dysmenorrhea	1857	6	105781538	0.017045	4.82125e-06	14306	ebi-a-GCST90017054	|| id:ebi-a-GCST90017054	TRUE	reported	igd	1	1	TRUE	NA	20.3666474069769	-0.0368205	0.101875
rs17074066	T	C	T	C	-0.0813986	0.0107365	NA	0.206149	FALSE	FALSE	FALSE	ebi-a-GCST006636	4	183709536	rs17074066	.	PASS	0.034654	0.121078	0.206149	Dysmenorrhea	1143	4	183709536	0.0189272	9.3491e-06	14306	ebi-a-GCST90017000	|| id:ebi-a-GCST90017000	TRUE	reported	igd	1	1	TRUE	NA	18.4952892746132	-0.0571853	0.0786583
rs17474256	G	A	G	A	0.0810805	0.0230883	NA	0.0984948	FALSE	FALSE	FALSE	ebi-a-GCST006636	1	104524676	rs17474256	.	PASS	0.0469587	0.205546	0.0984948	Dysmenorrhea	1138	1	104524676	0.0184573	9.45453e-06	14306	ebi-a-GCST90017000	|| id:ebi-a-GCST90017000	TRUE	reported	igd	1	1	TRUE	NA	19.2972975781564	-0.0689508	0.115127
rs74018587	C	T	C	T	0.208943	0.0176736	NA	0.174941	FALSE	FALSE	FALSE	ebi-a-GCST006636	15	62014160	rs74018587	.	PASS	0.0369172	0.199196	0.174941	Dysmenorrhea	1150	15	62014160	0.043822	3.70254e-06	14306	ebi-a-GCST90017000	|| id:ebi-a-GCST90017000	TRUE	reported	igd	1	1	TRUE	NA	22.7337595881977	-0.0546841	0.0900313
rs17121075	G	A	G	A	0.0769254	0.0064054	NA	0.109272	FALSE	FALSE	FALSE	ebi-a-GCST006636	14	85856796	rs17121075	.	PASS	0.0449648	0.0522127	0.109272	Dysmenorrhea	320	14	85856796	0.0172234	7.91425e-06	14306	ebi-a-GCST90016932	|| id:ebi-a-GCST90016932	TRUE	reported	igd	1	1	TRUE	NA	19.9481098292483	-0.0817256	0.0945364
rs7226487	A	G	A	G	-0.0643682	0.0246813	NA	0.370432	FALSE	FALSE	FALSE	ebi-a-GCST006636	18	74373125	rs7226487	.	PASS	0.0290601	0.402631	0.370432	Dysmenorrhea	323	18	74373125	0.0138701	3.58286e-06	14306	ebi-a-GCST90016932	|| id:ebi-a-GCST90016932	TRUE	reported	igd	1	1	TRUE	NA	21.536917517724	-0.0322765	0.0816391
rs7725895	A	G	A	G	-0.116224	-0.0498409	NA	0.443598	FALSE	FALSE	FALSE	ebi-a-GCST006636	5	142244898	rs7725895	.	PASS	0.0282666	1.10869	0.443598	Dysmenorrhea	316	5	142244898	0.0240367	3.94357e-06	14306	ebi-a-GCST90016932	|| id:ebi-a-GCST90016932	TRUE	reported	igd	1	1	TRUE	NA	23.3798623617374	-0.105243	0.00556163599999999
rs989682	A	G	A	G	0.070194	-0.0193749	NA	0.509563	FALSE	FALSE	FALSE	ebi-a-GCST006636	3	15564453	rs989682	.	PASS	0.0278278	0.313115	0.509563	Dysmenorrhea	313	3	15564453	0.0155364	6.84715e-06	14306	ebi-a-GCST90016932	|| id:ebi-a-GCST90016932	TRUE	reported	igd	1	1	TRUE	NA	20.4126408579532	-0.0739174	0.0351676
rs17121075	G	A	G	A	0.0769254	0.0064054	NA	0.109272	FALSE	FALSE	FALSE	ebi-a-GCST006636	14	85856796	rs17121075	.	PASS	0.0449648	0.0522127	0.109272	Dysmenorrhea	2534	14	85856796	0.0172234	7.91425e-06	14306	ebi-a-GCST90017076	|| id:ebi-a-GCST90017076	TRUE	reported	igd	1	1	TRUE	NA	19.9481098292483	-0.0817256	0.0945364
rs7226487	A	G	A	G	-0.0643682	0.0246813	NA	0.370432	FALSE	FALSE	FALSE	ebi-a-GCST006636	18	74373125	rs7226487	.	PASS	0.0290601	0.402631	0.370432	Dysmenorrhea	2537	18	74373125	0.0138701	3.58286e-06	14306	ebi-a-GCST90017076	|| id:ebi-a-GCST90017076	TRUE	reported	igd	1	1	TRUE	NA	21.536917517724	-0.0322765	0.0816391
rs7725895	A	G	A	G	-0.116224	-0.0498409	NA	0.443598	FALSE	FALSE	FALSE	ebi-a-GCST006636	5	142244898	rs7725895	.	PASS	0.0282666	1.10869	0.443598	Dysmenorrhea	2529	5	142244898	0.0240367	3.94357e-06	14306	ebi-a-GCST90017076	|| id:ebi-a-GCST90017076	TRUE	reported	igd	1	1	TRUE	NA	23.3798623617374	-0.105243	0.00556163599999999
rs989682	A	G	A	G	0.070194	-0.0193749	NA	0.509563	FALSE	FALSE	FALSE	ebi-a-GCST006636	3	15564453	rs989682	.	PASS	0.0278278	0.313115	0.509563	Dysmenorrhea	2527	3	15564453	0.0155364	6.84715e-06	14306	ebi-a-GCST90017076	|| id:ebi-a-GCST90017076	TRUE	reported	igd	1	1	TRUE	NA	20.4126408579532	-0.0739174	0.0351676
rs17168302	G	A	G	A	0.191857	0.00540499	NA	0.271563	FALSE	FALSE	FALSE	ebi-a-GCST006636	7	14650221	rs17168302	.	PASS	0.0315275	0.0635468	0.271563	Dysmenorrhea	1536	7	14650221	0.0424761	6.28608e-06	14306	ebi-a-GCST90017031	|| id:ebi-a-GCST90017031	TRUE	reported	igd	1	1	TRUE	NA	20.4016846049155	-0.0563889	0.0671989
rs6674304	C	T	C	T	0.200758	-0.0160003	NA	0.0822807	FALSE	FALSE	FALSE	ebi-a-GCST006636	1	116887742	rs6674304	.	PASS	0.0512865	0.122021	0.0822807	Dysmenorrhea	1533	1	116887742	0.0442121	6.1776e-06	14306	ebi-a-GCST90017031	|| id:ebi-a-GCST90017031	TRUE	reported	igd	1	1	TRUE	NA	20.6188022611896	-0.116522	0.0845212
rs17379710	T	C	T	C	-0.116383	0.00269327	NA	0.516503	FALSE	FALSE	FALSE	ebi-a-GCST006636	11	35334668	rs17379710	.	PASS	0.0276364	0.0350966	0.516503	Dysmenorrhea	394	11	35334668	0.0252125	3.97109e-06	14306	ebi-a-GCST90016938	|| id:ebi-a-GCST90016938	TRUE	reported	igd	1	1	TRUE	NA	21.3082249588463	-0.0514741	0.0568606
rs3733511	A	G	A	G	0.128253	0.0401844	NA	0.164333	FALSE	FALSE	FALSE	ebi-a-GCST006636	4	119955787	rs3733511	.	PASS	0.0376231	0.544415	0.164333	Dysmenorrhea	391	4	119955787	0.0274718	3.38556e-06	14306	ebi-a-GCST90016938	|| id:ebi-a-GCST90016938	TRUE	reported	igd	1	1	TRUE	NA	21.7951987170861	-0.0335569	0.113926
rs182318	G	A	G	A	-0.0824941	0.0988716	NA	0.25507	FALSE	FALSE	FALSE	ebi-a-GCST006636	11	31098691	rs182318	.	PASS	0.0324098	2.64144	0.25507	Dysmenorrhea	1123	11	31098691	0.0195615	8.39827e-06	14306	ebi-a-GCST90016998	|| id:ebi-a-GCST90016998	TRUE	reported	igd	1	1	TRUE	NA	17.7844922152166	0.0353484	0.162395
rs2200429	A	G	A	G	-0.0888825	-0.00294452	NA	0.228136	FALSE	FALSE	FALSE	ebi-a-GCST006636	13	107563458	rs2200429	.	PASS	0.0331309	0.0318998	0.228136	Dysmenorrhea	1124	13	107563458	0.0198479	5.29724e-06	14306	ebi-a-GCST90016998	|| id:ebi-a-GCST90016998	TRUE	reported	igd	1	1	TRUE	NA	20.0541101814673	-0.0678811	0.061992
rs72839198	C	G	C	G	0.155659	0.0320312	NA	0.313402	FALSE	TRUE	TRUE	ebi-a-GCST006636	2	115197171	rs72839198	.	PASS	0.029991	0.544382	0.313402	Dysmenorrhea	1117	2	115197171	0.0375612	3.13914e-06	14306	ebi-a-GCST90016998	|| id:ebi-a-GCST90016998	TRUE	reported	igd	1	1	TRUE	NA	17.1739247236365	-0.0267512	0.0908136
rs1859797	G	A	G	A	0.060368	-0.0368503	NA	0.23723	FALSE	FALSE	FALSE	ebi-a-GCST006636	7	22007303	rs1859797	.	PASS	0.03298	0.578655	0.23723	Dysmenorrhea	1398	7	22007303	0.0131793	4.1223e-06	14306	ebi-a-GCST90017019	|| id:ebi-a-GCST90017019	TRUE	reported	igd	1	1	TRUE	NA	20.9811306362801	-0.101491	0.0277905
rs2276760	A	G	A	G	-0.0685233	0.0101414	NA	0.334073	FALSE	FALSE	FALSE	ebi-a-GCST006636	3	150620956	rs2276760	.	PASS	0.0295358	0.135888	0.334073	Dysmenorrhea	1390	3	150620956	0.0152546	7.84061e-06	14306	ebi-a-GCST90017019	|| id:ebi-a-GCST90017019	TRUE	reported	igd	1	1	TRUE	NA	20.1778500986094	-0.0477488	0.0680316
rs7170984	T	C	T	C	-0.0658116	-0.0241992	NA	0.41251	FALSE	FALSE	FALSE	ebi-a-GCST006636	15	93819735	rs7170984	.	PASS	0.0282723	0.406675	0.41251	Dysmenorrhea	1403	15	93819735	0.0140767	2.98353e-06	14306	ebi-a-GCST90017019	|| id:ebi-a-GCST90017019	TRUE	reported	igd	1	1	TRUE	NA	21.8576359667841	-0.0796129	0.0312145
rs1980561	A	G	A	G	-0.0485289	0.0605828	NA	0.381795	FALSE	FALSE	FALSE	ebi-a-GCST006636	14	63386516	rs1980561	.	PASS	0.0286158	1.46534	0.381795	Dysmenorrhea	525	14	63386516	0.0109284	8.9454e-06	14306	ebi-a-GCST90016947	|| id:ebi-a-GCST90016947	TRUE	reported	igd	1	1	TRUE	NA	19.7191290578819	0.00449583	0.11667
rs2050185	A	G	A	G	-0.0575138	0.036228	NA	0.608497	FALSE	FALSE	FALSE	ebi-a-GCST006636	6	147936781	rs2050185	.	PASS	0.028912	0.677388	0.608497	Dysmenorrhea	2091	6	147936781	0.0128766	7.96948e-06	14306	ebi-a-GCST90017072	|| id:ebi-a-GCST90017072	TRUE	reported	igd	1	1	TRUE	NA	19.9499456030724	-0.0204395	0.0928955
rs2054133	A	G	A	G	-0.0895433	-0.0569857	NA	0.274612	FALSE	FALSE	FALSE	ebi-a-GCST006636	2	33691809	rs2054133	.	PASS	0.0314915	1.15265	0.274612	Dysmenorrhea	1664	2	33691809	0.0188332	2.14166e-06	14306	ebi-a-GCST90017042	|| id:ebi-a-GCST90017042	TRUE	reported	igd	1	1	TRUE	NA	22.6056997252786	-0.118709	0.00473763999999999
rs7766680	G	C	G	C	0.0976832	0.00959539	NA	0.127585	FALSE	TRUE	TRUE	ebi-a-GCST006636	6	162239191	rs7766680	.	PASS	0.0418228	0.0869627	0.127585	Dysmenorrhea	1668	6	162239191	0.0214155	3.50768e-06	14306	ebi-a-GCST90017042	|| id:ebi-a-GCST90017042	TRUE	reported	igd	1	1	TRUE	NA	20.8057472943143	-0.0723773	0.0915681
rs2081023	A	G	A	G	-0.122561	0.0389243	NA	0.402896	FALSE	FALSE	FALSE	ebi-a-GCST006636	5	174606261	rs2081023	.	PASS	0.0285584	0.762227	0.402896	Dysmenorrhea	1634	5	174606261	0.0236507	2.63797e-07	14306	ebi-a-GCST90017040	|| id:ebi-a-GCST90017040	TRUE	reported	igd	1	1	TRUE	NA	26.8544704643998	-0.0170502	0.0948988
rs2114713	G	T	G	T	0.062721	-0.0236768	NA	0.82693	FALSE	FALSE	FALSE	ebi-a-GCST006636	15	80528373	rs2114713	.	PASS	0.0371914	0.28036	0.82693	Dysmenorrhea	850	15	80528373	0.0138998	6.87717e-06	14306	ebi-a-GCST90016974	|| id:ebi-a-GCST90016974	TRUE	reported	igd	1	1	TRUE	NA	20.3614567045433	-0.0965719	0.0492183
rs7083431	A	C	A	C	0.0703539	-0.0505648	NA	0.107969	FALSE	FALSE	FALSE	ebi-a-GCST006636	10	72711156	rs7083431	.	PASS	0.0448861	0.585113	0.107969	Dysmenorrhea	846	10	72711156	0.0144439	8.85462e-07	14306	ebi-a-GCST90016974	|| id:ebi-a-GCST90016974	TRUE	reported	igd	1	1	TRUE	NA	23.7251	-0.138542	0.037412
rs9657374	C	T	C	T	0.0680719	0.0236482	NA	0.375246	FALSE	FALSE	FALSE	ebi-a-GCST006636	8	4834406	rs9657374	.	PASS	0.0289444	0.383088	0.375246	Dysmenorrhea	845	8	4834406	0.0148172	4.5036e-06	14306	ebi-a-GCST90016974	|| id:ebi-a-GCST90016974	TRUE	reported	igd	1	1	TRUE	NA	21.105879748671	-0.0330828	0.0803792
rs2132128	G	A	G	A	-0.0771914	-0.0878477	NA	0.0557053	FALSE	FALSE	FALSE	ebi-a-GCST006636	8	15360718	rs2132128	.	PASS	0.0605429	0.833332	0.0557053	Dysmenorrhea	1282	8	15360718	0.0160344	1.07686e-06	14306	ebi-a-GCST90017011	|| id:ebi-a-GCST90017011	TRUE	reported	igd	1	1	TRUE	NA	23.1756758780688	-0.206512	0.0308164
rs792108	C	T	C	T	0.0508345	-0.0342965	NA	0.54011	FALSE	FALSE	FALSE	ebi-a-GCST006636	2	5532793	rs792108	.	PASS	0.0280149	0.655866	0.54011	Dysmenorrhea	1277	2	5532793	0.0113843	8.49533e-06	14306	ebi-a-GCST90017011	|| id:ebi-a-GCST90017011	TRUE	reported	igd	1	1	TRUE	NA	19.939049381273	-0.0892057	0.0206127
rs8063430	T	C	T	C	-0.104026	-0.0216464	NA	0.143795	FALSE	FALSE	FALSE	ebi-a-GCST006636	16	73821805	rs8063430	.	PASS	0.0398731	0.231206	0.143795	Dysmenorrhea	1288	16	73821805	0.022217	4.9289e-06	14306	ebi-a-GCST90017011	|| id:ebi-a-GCST90017011	TRUE	reported	igd	1	1	TRUE	NA	21.9237	-0.0997977	0.0565049
rs9905659	G	A	G	A	-0.061617	0.0819038	NA	0.265783	FALSE	FALSE	FALSE	ebi-a-GCST006636	17	70697344	rs9905659	.	PASS	0.0320599	1.97356	0.265783	Dysmenorrhea	1289	17	70697344	0.0136576	7.30988e-06	14306	ebi-a-GCST90017011	|| id:ebi-a-GCST90017011	TRUE	reported	igd	1	1	TRUE	NA	20.3541195541116	0.0190664	0.144741
rs2206482	T	G	T	G	-0.0569105	0.027953	NA	0.307522	FALSE	FALSE	FALSE	ebi-a-GCST006636	20	9771109	rs2206482	.	PASS	0.03031	0.448057	0.307522	Dysmenorrhea	544	20	9771109	0.0117486	1.30377e-06	14306	ebi-a-GCST90016948	|| id:ebi-a-GCST90016948	TRUE	reported	igd	1	1	TRUE	NA	23.4645682104378	-0.0314546	0.0873606
rs3860225	A	G	A	G	0.083936	0.0569958	NA	0.296859	FALSE	FALSE	FALSE	ebi-a-GCST006636	1	111161677	rs3860225	.	PASS	0.0309676	1.18246	0.296859	Dysmenorrhea	527	1	111161677	0.0167936	5.4968e-07	14306	ebi-a-GCST90016948	|| id:ebi-a-GCST90016948	TRUE	reported	igd	1	1	TRUE	NA	24.980948752835	-0.0037007	0.117692
rs4685827	T	C	T	C	-0.0679529	-0.0343966	NA	0.180373	FALSE	FALSE	FALSE	ebi-a-GCST006636	3	4864877	rs4685827	.	PASS	0.0364581	0.461617	0.180373	Dysmenorrhea	531	3	4864877	0.0145407	2.77192e-06	14306	ebi-a-GCST90016948	|| id:ebi-a-GCST90016948	TRUE	reported	igd	1	1	TRUE	NA	21.8396343441508	-0.105854	0.0370613
rs2267739	G	C	G	C	0.115505	0.0207092	NA	0.0461041	FALSE	TRUE	TRUE	ebi-a-GCST006636	7	31136897	rs2267739	.	PASS	0.0670734	0.120612	0.0461041	Dysmenorrhea	1082	7	31136897	0.0237628	1.42479e-06	14306	ebi-a-GCST90016995	|| id:ebi-a-GCST90016995	TRUE	reported	igd	1	1	TRUE	NA	23.6268782484161	-0.110755	0.152173
rs2290844	C	T	C	T	0.0813969	-0.0742069	NA	0.170302	FALSE	FALSE	FALSE	ebi-a-GCST006636	10	127787142	rs2290844	.	PASS	0.0367814	1.3601	0.170302	Dysmenorrhea	699	10	127787142	0.0191632	9.10144e-06	14306	ebi-a-GCST90016962	|| id:ebi-a-GCST90016962	TRUE	reported	igd	1	1	TRUE	NA	18.0417917574387	-0.146298	-0.00211536
rs34417064	A	G	A	G	-0.048202	0.0371554	NA	0.641278	FALSE	FALSE	FALSE	ebi-a-GCST006636	17	52776479	rs34417064	.	PASS	0.0291557	0.69351	0.641278	Dysmenorrhea	703	17	52776479	0.0106868	7.00745e-06	14306	ebi-a-GCST90016962	|| id:ebi-a-GCST90016962	TRUE	reported	igd	1	1	TRUE	NA	20.3439253323638	-0.0199898	0.0943006
rs2332027	A	G	A	G	0.0482656	-0.0407197	NA	0.671687	FALSE	FALSE	FALSE	ebi-a-GCST006636	4	171672038	rs2332027	.	PASS	0.0300677	0.755347	0.671687	Dysmenorrhea	2555	4	171672038	0.0104823	4.04548e-06	14306	ebi-a-GCST90017114	|| id:ebi-a-GCST90017114	TRUE	reported	igd	1	1	TRUE	NA	21.2012881634356	-0.0996524	0.018213
rs3852931	T	C	T	C	0.0482086	0.014206	NA	0.526063	FALSE	FALSE	FALSE	ebi-a-GCST006636	20	54087963	rs3852931	.	PASS	0.0280955	0.212457	0.526063	Dysmenorrhea	2569	20	54087963	0.0105	4.52595e-06	14306	ebi-a-GCST90017114	|| id:ebi-a-GCST90017114	TRUE	reported	igd	1	1	TRUE	NA	21.079991963356	-0.0408612	0.0692732
rs2347697	G	T	G	T	0.0502281	0.00216405	NA	0.393888	FALSE	FALSE	FALSE	ebi-a-GCST006636	7	134388240	rs2347697	.	PASS	0.0285897	0.0270279	0.393888	Dysmenorrhea	2588	7	134388240	0.0108968	4.26914e-06	14306	ebi-a-GCST90017116	|| id:ebi-a-GCST90017116	TRUE	reported	igd	1	1	TRUE	NA	21.246898372799	-0.0538718	0.0581999
rs2447496	A	G	A	G	0.0549203	-0.00107863	NA	0.718126	FALSE	FALSE	FALSE	ebi-a-GCST006636	8	99188924	rs2447496	.	PASS	0.0315636	0.0120037	0.718126	Dysmenorrhea	567	8	99188924	0.0121904	6.08611e-06	14306	ebi-a-GCST90016950	|| id:ebi-a-GCST90016950	TRUE	reported	igd	1	1	TRUE	NA	20.2969082862396	-0.0629433	0.060786
rs62532512	A	C	A	C	0.0504257	-0.00786021	NA	0.510929	FALSE	FALSE	FALSE	ebi-a-GCST006636	9	14158854	rs62532512	.	PASS	0.0279597	0.108678	0.510929	Dysmenorrhea	569	9	14158854	0.0107399	2.76427e-06	14306	ebi-a-GCST90016950	|| id:ebi-a-GCST90016950	TRUE	reported	igd	1	1	TRUE	NA	22.0446595525028	-0.0626612	0.0469408
rs6837275	A	G	A	G	0.0570355	-0.064389	NA	0.531403	FALSE	FALSE	FALSE	ebi-a-GCST006636	4	187842232	rs6837275	.	PASS	0.0281283	1.65615	0.531403	Dysmenorrhea	564	4	187842232	0.011887	1.447e-06	14306	ebi-a-GCST90016950	|| id:ebi-a-GCST90016950	TRUE	reported	igd	1	1	TRUE	NA	23.0221553872081	-0.11952	-0.00925753
rs2585520	G	T	G	T	-0.0904972	0.0193253	NA	0.199524	FALSE	FALSE	FALSE	ebi-a-GCST006636	13	78785141	rs2585520	.	PASS	0.0348971	0.236774	0.199524	Dysmenorrhea	627	13	78785141	0.0200428	5.26926e-06	14306	ebi-a-GCST90016956	|| id:ebi-a-GCST90016956	TRUE	reported	igd	1	1	TRUE	NA	20.3870082599046	-0.049073	0.0877236
rs4263802	A	G	A	G	-0.050942	-0.0301526	NA	0.797491	FALSE	FALSE	FALSE	ebi-a-GCST006636	8	138319508	rs4263802	.	PASS	0.0350682	0.409064	0.797491	Dysmenorrhea	622	8	138319508	0.0114921	7.45006e-06	14306	ebi-a-GCST90016956	|| id:ebi-a-GCST90016956	TRUE	reported	igd	1	1	TRUE	NA	19.6495763000655	-0.0988863	0.0385811
rs4797169	T	C	T	C	0.0587799	-0.009114	NA	0.244429	FALSE	FALSE	FALSE	ebi-a-GCST006636	18	462180	rs4797169	.	PASS	0.0328267	0.107189	0.244429	Dysmenorrhea	630	18	462180	0.0128297	4.49345e-06	14306	ebi-a-GCST90016956	|| id:ebi-a-GCST90016956	TRUE	reported	igd	1	1	TRUE	NA	20.9905918069836	-0.0734543	0.0552263
rs6692542	G	A	G	A	-0.0534397	-0.0304741	NA	0.909937	FALSE	FALSE	FALSE	ebi-a-GCST006636	1	244391618	rs6692542	.	PASS	0.0493205	0.270305	0.909937	Dysmenorrhea	613	1	244391618	0.0118254	8.67981e-06	14306	ebi-a-GCST90016956	|| id:ebi-a-GCST90016956	TRUE	reported	igd	1	1	TRUE	NA	20.4219093032051	-0.127142	0.0661941
rs2683313	G	A	G	A	0.0724576	-0.0442038	NA	0.70433	FALSE	FALSE	FALSE	ebi-a-GCST006636	8	19115604	rs2683313	.	PASS	0.0309096	0.816194	0.70433	Dysmenorrhea	1707	8	19115604	0.0151603	1.68896e-06	14306	ebi-a-GCST90017045	|| id:ebi-a-GCST90017045	TRUE	reported	igd	1	1	TRUE	NA	22.8429557724571	-0.104787	0.016379
rs4968431	G	T	G	T	0.0640113	0.00820415	NA	0.806915	FALSE	FALSE	FALSE	ebi-a-GCST006636	17	59421778	rs4968431	.	PASS	0.0353054	0.0881792	0.806915	Dysmenorrhea	1713	17	59421778	0.0144162	8.5844e-06	14306	ebi-a-GCST90017045	|| id:ebi-a-GCST90017045	TRUE	reported	igd	1	1	TRUE	NA	19.7156771180146	-0.0609944	0.0774027
rs9428102	A	G	A	G	-0.0778845	0.167651	NA	0.0549637	FALSE	FALSE	FALSE	ebi-a-GCST006636	1	118852817	rs9428102	.	PASS	0.0632398	2.09558	0.0549637	Dysmenorrhea	1702	1	118852817	0.0176068	4.61732e-06	14306	ebi-a-GCST90017045	|| id:ebi-a-GCST90017045	TRUE	reported	igd	1	1	TRUE	NA	19.5677643832445	0.043701	0.291601
rs2759329	A	G	A	G	0.111131	0.0338513	NA	0.799238	FALSE	FALSE	FALSE	ebi-a-GCST006636	1	231960352	rs2759329	.	PASS	0.0350796	0.475537	0.799238	Dysmenorrhea	1574	1	231960352	0.0237218	3.43202e-06	14306	ebi-a-GCST90017035	|| id:ebi-a-GCST90017035	TRUE	reported	igd	1	1	TRUE	NA	21.9470000477458	-0.0349047	0.102607
rs72691585	C	A	C	A	-0.249079	0.0392561	NA	0.221438	FALSE	FALSE	FALSE	ebi-a-GCST006636	9	21884425	rs72691585	.	PASS	0.0338967	0.607621	0.221438	Dysmenorrhea	1579	9	21884425	0.0520814	2.95291e-06	14306	ebi-a-GCST90017035	|| id:ebi-a-GCST90017035	TRUE	reported	igd	1	1	TRUE	NA	22.8722519800337	-0.0271814	0.105694
rs2831909	C	T	C	T	-0.132488	0.0281777	NA	0.47355	FALSE	FALSE	FALSE	ebi-a-GCST006636	21	29955973	rs2831909	.	PASS	0.027987	0.503036	0.47355	Dysmenorrhea	2762	21	29955973	0.0306785	5.89794e-06	14306	ebi-a-GCST90017087	|| id:ebi-a-GCST90017087	TRUE	reported	igd	1	1	TRUE	NA	18.6502580702147	-0.0266768	0.0830322
rs9534068	A	G	A	G	0.098738	0.0144773	NA	0.406093	FALSE	FALSE	FALSE	ebi-a-GCST006636	13	45802607	rs9534068	.	PASS	0.0285948	0.212787	0.406093	Dysmenorrhea	2760	13	45802607	0.0211319	3.06719e-06	14306	ebi-a-GCST90017087	|| id:ebi-a-GCST90017087	TRUE	reported	igd	1	1	TRUE	NA	21.8319012573938	-0.0415685	0.0705231
rs28402691	T	C	T	C	0.110695	-0.00474676	NA	0.423143	FALSE	FALSE	FALSE	ebi-a-GCST006636	4	96389240	rs28402691	.	PASS	0.0283803	0.0618962	0.423143	Dysmenorrhea	940	4	96389240	0.0251199	9.55675e-06	14306	ebi-a-GCST90016982	|| id:ebi-a-GCST90016982	TRUE	reported	igd	1	1	TRUE	NA	19.4187019889952	-0.0603721	0.0508786
rs28480294	C	T	C	T	0.0516967	0.0112263	NA	0.566368	FALSE	FALSE	FALSE	ebi-a-GCST006636	15	71522509	rs28480294	.	PASS	0.0284107	0.159432	0.566368	Dysmenorrhea	252	15	71522509	0.0115503	6.60602e-06	14306	ebi-a-GCST90016926	|| id:ebi-a-GCST90016926	TRUE	reported	igd	1	1	TRUE	NA	20.0326827652817	-0.0444587	0.0669113
rs9964679	A	G	A	G	0.0537051	0.0165659	NA	0.512993	FALSE	FALSE	FALSE	ebi-a-GCST006636	18	26569901	rs9964679	.	PASS	0.0280302	0.256083	0.512993	Dysmenorrhea	254	18	26569901	0.0116008	4.47384e-06	14306	ebi-a-GCST90016926	|| id:ebi-a-GCST90016926	TRUE	reported	igd	1	1	TRUE	NA	21.4316288738248	-0.0383733	0.0715051
rs2861203	G	A	G	A	0.0572304	-0.0555501	NA	0.244746	FALSE	FALSE	FALSE	ebi-a-GCST006636	3	172950553	rs2861203	.	PASS	0.0325473	1.05617	0.244746	Dysmenorrhea	1447	3	172950553	0.0127279	7.36936e-06	14306	ebi-a-GCST90017023	|| id:ebi-a-GCST90017023	TRUE	reported	igd	1	1	TRUE	NA	20.2180866570079	-0.119343	0.00824260800000001
rs72776675	T	C	T	C	-0.0647067	-0.00142692	NA	0.110923	FALSE	FALSE	FALSE	ebi-a-GCST006636	10	14137663	rs72776675	.	PASS	0.0447268	0.0111961	0.110923	Dysmenorrhea	1449	10	14137663	0.014797	8.71686e-06	14306	ebi-a-GCST90017023	|| id:ebi-a-GCST90017023	TRUE	reported	igd	1	1	TRUE	NA	19.1227855923372	-0.0890914	0.0862376
rs2944282	T	C	T	C	-0.124197	0.032541	NA	0.267096	FALSE	FALSE	FALSE	ebi-a-GCST006636	7	57589803	rs2944282	.	PASS	0.0317994	0.514058	0.267096	Dysmenorrhea	651	7	57589803	0.0257026	1.56603e-06	14306	ebi-a-GCST90016958	|| id:ebi-a-GCST90016958	TRUE	reported	igd	1	1	TRUE	NA	23.3489898290059	-0.0297858	0.0948678
rs3010848	G	A	G	A	-0.0696728	0.0024773	NA	0.441781	FALSE	FALSE	FALSE	ebi-a-GCST006636	1	221945123	rs3010848	.	PASS	0.0284009	0.0312874	0.441781	Dysmenorrhea	2664	1	221945123	0.0146631	1.78295e-06	14306	ebi-a-GCST90017081	|| id:ebi-a-GCST90017081	TRUE	reported	igd	1	1	TRUE	NA	22.5774524188352	-0.0531885	0.0581431
rs34187114	C	A	C	A	-0.104505	0.0581513	NA	0.0613905	FALSE	FALSE	FALSE	ebi-a-GCST006636	8	138623633	rs34187114	.	PASS	0.0584577	0.495049	0.0613905	Dysmenorrhea	1330	8	138623633	0.022601	5.13499e-06	14306	ebi-a-GCST90017014	|| id:ebi-a-GCST90017014	TRUE	reported	igd	1	1	TRUE	NA	21.3805478167009	-0.0564258	0.172728
rs73011279	T	C	T	C	-0.0961669	0.0995676	NA	0.105311	FALSE	FALSE	FALSE	ebi-a-GCST006636	19	15020095	rs73011279	.	PASS	0.0458439	1.52485	0.105311	Dysmenorrhea	1336	19	15020095	0.0199336	1.36044e-06	14306	ebi-a-GCST90017014	|| id:ebi-a-GCST90017014	TRUE	reported	igd	1	1	TRUE	NA	23.2744675631531	0.00971355600000001	0.189422
rs761624	G	C	G	C	-0.0959801	0.0172812	NA	0.683069	FALSE	TRUE	TRUE	ebi-a-GCST006636	6	163603171	rs761624	.	PASS	0.0300725	0.247546	0.683069	Dysmenorrhea	1327	6	163603171	0.0179537	1.37775e-07	14306	ebi-a-GCST90017014	|| id:ebi-a-GCST90017014	TRUE	reported	igd	1	1	TRUE	NA	28.5794895792428	-0.0416609	0.0762233
rs4073240	G	A	G	A	0.0747546	0.0236555	NA	0.64378	FALSE	FALSE	FALSE	ebi-a-GCST006636	6	169224781	rs4073240	.	PASS	0.0291395	0.379962	0.64378	Dysmenorrhea	233	6	169224781	0.0164684	6.05327e-06	14306	ebi-a-GCST90016925	|| id:ebi-a-GCST90016925	TRUE	reported	igd	1	1	TRUE	NA	20.6050195046876	-0.0334579	0.0807689
rs4073240	G	A	G	A	0.0749687	0.0236555	NA	0.64378	FALSE	FALSE	FALSE	ebi-a-GCST006636	6	169224781	rs4073240	.	PASS	0.0291395	0.379962	0.64378	Dysmenorrhea	661	6	169224781	0.0167368	7.94273e-06	14306	ebi-a-GCST90016959	|| id:ebi-a-GCST90016959	TRUE	reported	igd	1	1	TRUE	NA	20.0638885641564	-0.0334579	0.0807689
rs4146653	G	A	G	A	0.0985224	-0.00447577	NA	0.160075	FALSE	FALSE	FALSE	ebi-a-GCST006636	10	4782841	rs4146653	.	PASS	0.0380356	0.0427153	0.160075	Dysmenorrhea	663	10	4782841	0.0214182	4.49645e-06	14306	ebi-a-GCST90016959	|| id:ebi-a-GCST90016959	TRUE	reported	igd	1	1	TRUE	NA	21.1594330093729	-0.0790255	0.070074
rs4073240	G	A	G	A	0.074973	0.0236555	NA	0.64378	FALSE	FALSE	FALSE	ebi-a-GCST006636	6	169224781	rs4073240	.	PASS	0.0291395	0.379962	0.64378	Dysmenorrhea	2143	6	169224781	0.0164672	5.67898e-06	14306	ebi-a-GCST90017090	|| id:ebi-a-GCST90017090	TRUE	reported	igd	1	1	TRUE	NA	20.7286136998972	-0.0334579	0.0807689
rs4600608	G	A	G	A	0.137152	-0.0318934	NA	0.618942	FALSE	FALSE	FALSE	ebi-a-GCST006636	2	180278564	rs4600608	.	PASS	0.0291065	0.563537	0.618942	Dysmenorrhea	2029	2	180278564	0.0301702	4.94846e-06	14306	ebi-a-GCST90017067	|| id:ebi-a-GCST90017067	TRUE	reported	igd	1	1	TRUE	NA	20.6655948968157	-0.0889421	0.0251553
rs4680035	G	A	G	A	0.119599	-0.0573422	NA	0.27059	FALSE	FALSE	FALSE	ebi-a-GCST006636	3	152805600	rs4680035	.	PASS	0.0312805	1.17536	0.27059	Dysmenorrhea	716	3	152805600	0.0259446	4.99057e-06	14306	ebi-a-GCST90016964	|| id:ebi-a-GCST90016964	TRUE	reported	igd	1	1	TRUE	NA	21.2501078278841	-0.118652	0.00396758
rs4697572	A	G	A	G	-0.0810636	-0.0521137	NA	0.30534	FALSE	FALSE	FALSE	ebi-a-GCST006636	4	25446787	rs4697572	.	PASS	0.0304111	1.06251	0.30534	Dysmenorrhea	1062	4	25446787	0.0163308	7.59347e-07	14306	ebi-a-GCST90016993	|| id:ebi-a-GCST90016993	TRUE	reported	igd	1	1	TRUE	NA	24.6397815454983	-0.111719	0.00749206
rs622418	A	G	A	G	-0.0668051	0.0520949	NA	0.220246	FALSE	FALSE	FALSE	ebi-a-GCST006636	9	90586043	rs622418	.	PASS	0.0336473	0.915214	0.220246	Dysmenorrhea	1067	9	90586043	0.0143224	3.68154e-06	14306	ebi-a-GCST90016993	|| id:ebi-a-GCST90016993	TRUE	reported	igd	1	1	TRUE	NA	21.7564302900022	-0.0138538	0.118044
rs4822789	G	C	G	C	0.0727755	-0.0690866	NA	0.911618	FALSE	TRUE	TRUE	ebi-a-GCST006636	22	27173098	rs4822789	.	PASS	0.0495548	0.787084	0.911618	Dysmenorrhea	2387	22	27173098	0.0159522	7.32723e-06	14306	ebi-a-GCST90017106	|| id:ebi-a-GCST90017106	TRUE	reported	igd	1	1	TRUE	NA	20.8127383242726	-0.166214	0.0280408
rs4822789	G	C	G	C	0.0734321	-0.0690866	NA	0.911618	FALSE	TRUE	TRUE	ebi-a-GCST006636	22	27173098	rs4822789	.	PASS	0.0495548	0.787084	0.911618	Dysmenorrhea	561	22	27173098	0.0160521	7.00519e-06	14306	ebi-a-GCST90016949	|| id:ebi-a-GCST90016949	TRUE	reported	igd	1	1	TRUE	NA	20.9270582588463	-0.166214	0.0280408
rs4955932	T	C	T	C	-0.0492283	0.0251045	NA	0.296931	FALSE	FALSE	FALSE	ebi-a-GCST006636	3	55181375	rs4955932	.	PASS	0.0307444	0.382808	0.296931	Dysmenorrhea	1452	3	55181375	0.0109388	7.05424e-06	14306	ebi-a-GCST90017024	|| id:ebi-a-GCST90017024	TRUE	reported	igd	1	1	TRUE	NA	20.2530443240125	-0.0351545	0.0853635
rs7073658	G	T	G	T	0.0499621	0.0589196	NA	0.52051	FALSE	FALSE	FALSE	ebi-a-GCST006636	10	62175024	rs7073658	.	PASS	0.0277638	1.47079	0.52051	Dysmenorrhea	1460	10	62175024	0.0109693	5.26914e-06	14306	ebi-a-GCST90017024	|| id:ebi-a-GCST90017024	TRUE	reported	igd	1	1	TRUE	NA	20.7454825031639	0.00450255	0.113337
rs4981345	T	C	T	C	-0.0681973	-0.0313981	NA	0.343377	FALSE	FALSE	FALSE	ebi-a-GCST006636	14	21455973	rs4981345	.	PASS	0.0293473	0.545654	0.343377	Dysmenorrhea	1479	14	21455973	0.0149831	6.08597e-06	14306	ebi-a-GCST90017025	|| id:ebi-a-GCST90017025	TRUE	reported	igd	1	1	TRUE	NA	20.7171974638462	-0.0889188	0.0261226
rs515984	C	T	C	T	0.0875451	0.0325107	NA	0.809733	FALSE	FALSE	FALSE	ebi-a-GCST006636	10	3521459	rs515984	.	PASS	0.0353469	0.446483	0.809733	Dysmenorrhea	2633	10	3521459	0.0190685	6.61363e-06	14306	ebi-a-GCST90017078	|| id:ebi-a-GCST90017078	TRUE	reported	igd	1	1	TRUE	NA	21.0780593957855	-0.0367692	0.101791
rs7853673	A	G	A	G	0.0624389	-0.0390519	NA	0.1935	FALSE	FALSE	FALSE	ebi-a-GCST006636	9	116711241	rs7853673	.	PASS	0.0353609	0.569557	0.1935	Dysmenorrhea	2632	9	116711241	0.0139833	6.73256e-06	14306	ebi-a-GCST90017078	|| id:ebi-a-GCST90017078	TRUE	reported	igd	1	1	TRUE	NA	19.9384381953015	-0.108359	0.0302555
rs515984	C	T	C	T	0.0875451	0.0325107	NA	0.809733	FALSE	FALSE	FALSE	ebi-a-GCST006636	10	3521459	rs515984	.	PASS	0.0353469	0.446483	0.809733	Dysmenorrhea	2334	10	3521459	0.0190685	6.61363e-06	14306	ebi-a-GCST90017103	|| id:ebi-a-GCST90017103	TRUE	reported	igd	1	1	TRUE	NA	21.0780593957855	-0.0367692	0.101791
rs7853673	A	G	A	G	0.0624389	-0.0390519	NA	0.1935	FALSE	FALSE	FALSE	ebi-a-GCST006636	9	116711241	rs7853673	.	PASS	0.0353609	0.569557	0.1935	Dysmenorrhea	2333	9	116711241	0.0139833	6.73256e-06	14306	ebi-a-GCST90017103	|| id:ebi-a-GCST90017103	TRUE	reported	igd	1	1	TRUE	NA	19.9384381953015	-0.108359	0.0302555
rs515984	C	T	C	T	0.0875451	0.0325107	NA	0.809733	FALSE	FALSE	FALSE	ebi-a-GCST006636	10	3521459	rs515984	.	PASS	0.0353469	0.446483	0.809733	Dysmenorrhea	2502	10	3521459	0.0190685	6.61363e-06	14306	ebi-a-GCST90016954	|| id:ebi-a-GCST90016954	TRUE	reported	igd	1	1	TRUE	NA	21.0780593957855	-0.0367692	0.101791
rs7853673	A	G	A	G	0.0624389	-0.0390519	NA	0.1935	FALSE	FALSE	FALSE	ebi-a-GCST006636	9	116711241	rs7853673	.	PASS	0.0353609	0.569557	0.1935	Dysmenorrhea	2501	9	116711241	0.0139833	6.73256e-06	14306	ebi-a-GCST90016954	|| id:ebi-a-GCST90016954	TRUE	reported	igd	1	1	TRUE	NA	19.9384381953015	-0.108359	0.0302555
rs56221232	T	C	T	C	0.0828027	-0.00635049	NA	0.0927876	FALSE	FALSE	FALSE	ebi-a-GCST006636	2	153453410	rs56221232	.	PASS	0.0480304	0.0482683	0.0927876	Dysmenorrhea	831	2	153453410	0.0167401	7.61939e-07	14306	ebi-a-GCST90016973	|| id:ebi-a-GCST90016973	TRUE	reported	igd	1	1	TRUE	NA	24.4665593717555	-0.10049	0.0877891
rs62285697	C	T	C	T	0.0805256	0.0364353	NA	0.101121	FALSE	FALSE	FALSE	ebi-a-GCST006636	3	176407911	rs62285697	.	PASS	0.0463992	0.364212	0.101121	Dysmenorrhea	24	3	176407911	0.0180912	9.75933e-06	14306	ebi-a-GCST90016909	|| id:ebi-a-GCST90016909	TRUE	reported	igd	1	1	TRUE	NA	19.8122221623074	-0.0545071	0.127378
rs62504452	A	G	A	G	-0.0710048	-0.074791	NA	0.173627	FALSE	FALSE	FALSE	ebi-a-GCST006636	7	145760298	rs62504452	.	PASS	0.0365184	1.39194	0.173627	Dysmenorrhea	1739	7	145760298	0.0156654	4.65833e-06	14306	ebi-a-GCST90017047	|| id:ebi-a-GCST90017047	TRUE	reported	igd	1	1	TRUE	NA	20.544351631101	-0.146367	-0.00321494
rs6706173	A	C	A	C	0.074251	-0.0323752	NA	0.401457	FALSE	FALSE	FALSE	ebi-a-GCST006636	2	167986992	rs6706173	.	PASS	0.0288181	0.582938	0.401457	Dysmenorrhea	146	2	167986992	0.0146392	1.99494e-07	14306	ebi-a-GCST90016917	|| id:ebi-a-GCST90016917	TRUE	reported	igd	1	1	TRUE	NA	25.7258614167771	-0.0888587	0.0241083
rs6742198	A	G	A	G	-0.149152	0.00724276	NA	0.898518	FALSE	FALSE	FALSE	ebi-a-GCST006636	2	33607071	rs6742198	.	PASS	0.046365	0.0575623	0.898518	Dysmenorrhea	706	2	33607071	0.0316484	3.34511e-06	14306	ebi-a-GCST90016963	|| id:ebi-a-GCST90016963	TRUE	reported	igd	1	1	TRUE	NA	22.2103112463428	-0.0836326	0.0981182
rs7193624	T	C	T	C	-0.0750642	0.0430004	NA	0.861547	FALSE	FALSE	FALSE	ebi-a-GCST006636	16	77574020	rs7193624	.	PASS	0.040419	0.54153	0.861547	Dysmenorrhea	745	16	77574020	0.0150723	5.35476e-07	14306	ebi-a-GCST90016966	|| id:ebi-a-GCST90016966	TRUE	reported	igd	1	1	TRUE	NA	24.8031398141264	-0.0362208	0.122222
rs73038677	T	A	T	A	-0.08321	0.00474733	NA	0.525737	FALSE	TRUE	TRUE	ebi-a-GCST006636	3	172373615	rs73038677	.	PASS	0.0279709	0.0628698	0.525737	Dysmenorrhea	1602	3	172373615	0.0168666	1.09428e-06	14306	ebi-a-GCST90017037	|| id:ebi-a-GCST90017037	TRUE	reported	igd	1	1	TRUE	NA	24.3386201599379	-0.0500756	0.0595703
rs751183	C	T	C	T	0.0774322	0.0119716	NA	0.685406	FALSE	FALSE	FALSE	ebi-a-GCST006636	1	76803093	rs751183	.	PASS	0.0300286	0.161066	0.685406	Dysmenorrhea	1601	1	76803093	0.0172216	6.85125e-06	14306	ebi-a-GCST90017037	|| id:ebi-a-GCST90017037	TRUE	reported	igd	1	1	TRUE	NA	20.2160452763648	-0.0468845	0.0708277
rs731534	C	G	C	G	-0.0986502	-0.0248519	NA	0.701353	FALSE	TRUE	TRUE	ebi-a-GCST006636	20	5412480	rs731534	.	PASS	0.0305705	0.38064	0.701353	Dysmenorrhea	2370	20	5412480	0.0216316	9.46303e-06	14306	ebi-a-GCST90017105	|| id:ebi-a-GCST90017105	TRUE	reported	igd	1	1	TRUE	NA	20.7978601194328	-0.0847701	0.0350663
rs9895850	T	C	T	C	-0.176406	-0.0038512	NA	0.0945498	FALSE	FALSE	FALSE	ebi-a-GCST006636	17	64535013	rs9895850	.	PASS	0.0479135	0.0287536	0.0945498	Dysmenorrhea	2368	17	64535013	0.041017	9.0826e-06	14306	ebi-a-GCST90017105	|| id:ebi-a-GCST90017105	TRUE	reported	igd	1	1	TRUE	NA	18.4968987587903	-0.0977617	0.0900593
rs731534	C	G	C	G	-0.0986502	-0.0248519	NA	0.701353	FALSE	TRUE	TRUE	ebi-a-GCST006636	20	5412480	rs731534	.	PASS	0.0305705	0.38064	0.701353	Dysmenorrhea	489	20	5412480	0.0216316	9.46303e-06	14306	ebi-a-GCST90016944	|| id:ebi-a-GCST90016944	TRUE	reported	igd	1	1	TRUE	NA	20.7978601194328	-0.0847701	0.0350663
rs9895850	T	C	T	C	-0.176406	-0.0038512	NA	0.0945498	FALSE	FALSE	FALSE	ebi-a-GCST006636	17	64535013	rs9895850	.	PASS	0.0479135	0.0287536	0.0945498	Dysmenorrhea	487	17	64535013	0.041017	9.0826e-06	14306	ebi-a-GCST90016944	|| id:ebi-a-GCST90016944	TRUE	reported	igd	1	1	TRUE	NA	18.4968987587903	-0.0977617	0.0900593
rs73457410	A	G	A	G	0.21534	-0.032729	NA	0.133108	FALSE	FALSE	FALSE	ebi-a-GCST006636	13	41956181	rs73457410	.	PASS	0.0407208	0.375154	0.133108	Dysmenorrhea	185	13	41956181	0.0436695	1.40854e-06	14306	ebi-a-GCST90016920	|| id:ebi-a-GCST90016920	TRUE	reported	igd	1	1	TRUE	NA	24.3160472470105	-0.112542	0.0470838
rs73457410	A	G	A	G	0.21534	-0.032729	NA	0.133108	FALSE	FALSE	FALSE	ebi-a-GCST006636	13	41956181	rs73457410	.	PASS	0.0407208	0.375154	0.133108	Dysmenorrhea	2319	13	41956181	0.0436695	1.40854e-06	14306	ebi-a-GCST90017102	|| id:ebi-a-GCST90017102	TRUE	reported	igd	1	1	TRUE	NA	24.3160472470105	-0.112542	0.0470838
rs73457410	A	G	A	G	0.21534	-0.032729	NA	0.133108	FALSE	FALSE	FALSE	ebi-a-GCST006636	13	41956181	rs73457410	.	PASS	0.0407208	0.375154	0.133108	Dysmenorrhea	454	13	41956181	0.0436695	1.40854e-06	14306	ebi-a-GCST90016942	|| id:ebi-a-GCST90016942	TRUE	reported	igd	1	1	TRUE	NA	24.3160472470105	-0.112542	0.0470838
rs74101919	T	C	T	C	-0.0718988	0.0463968	NA	0.260426	FALSE	FALSE	FALSE	ebi-a-GCST006636	1	95424321	rs74101919	.	PASS	0.0319454	0.834469	0.260426	Dysmenorrhea	950	1	95424321	0.0144651	1.0329e-06	14306	ebi-a-GCST90016983	|| id:ebi-a-GCST90016983	TRUE	reported	igd	1	1	TRUE	NA	24.7058843040666	-0.0162162	0.10901
rs7784490	G	C	G	C	0.0518543	-0.00553071	NA	0.347525	FALSE	TRUE	TRUE	ebi-a-GCST006636	7	132556835	rs7784490	.	PASS	0.0293409	0.0703329	0.347525	Dysmenorrhea	955	7	132556835	0.0113136	4.55229e-06	14306	ebi-a-GCST90016983	|| id:ebi-a-GCST90016983	TRUE	reported	igd	1	1	TRUE	NA	21.0071875154347	-0.0630389	0.0519775
rs7583465	C	T	C	T	0.0527654	-0.0589571	NA	0.325531	FALSE	FALSE	FALSE	ebi-a-GCST006636	2	10533921	rs7583465	.	PASS	0.0298641	1.3155	0.325531	Dysmenorrhea	1962	2	10533921	0.0112619	2.55611e-06	14306	ebi-a-GCST90017062	|| id:ebi-a-GCST90017062	TRUE	reported	igd	1	1	TRUE	NA	21.9520526730005	-0.117491	-0.000423464
rs7742829	C	T	C	T	0.11411	0.0238982	NA	0.416593	FALSE	FALSE	FALSE	ebi-a-GCST006636	6	105089665	rs7742829	.	PASS	0.0283189	0.399322	0.416593	Dysmenorrhea	890	6	105089665	0.0251099	5.60725e-06	14306	ebi-a-GCST90016977	|| id:ebi-a-GCST90016977	TRUE	reported	igd	1	1	TRUE	NA	20.6517778374464	-0.0316068	0.0794032
rs789068	G	A	G	A	-0.111385	-0.0435925	NA	0.223168	FALSE	FALSE	FALSE	ebi-a-GCST006636	18	1008239	rs789068	.	PASS	0.0334357	0.715995	0.223168	Dysmenorrhea	2464	18	1008239	0.0212922	1.5717e-07	14306	ebi-a-GCST90017112	|| id:ebi-a-GCST90017112	TRUE	reported	igd	1	1	TRUE	NA	27.3660643962314	-0.109126	0.0219415
rs7923280	T	A	T	A	-0.0860019	0.0112063	NA	0.759197	FALSE	TRUE	TRUE	ebi-a-GCST006636	10	20280612	rs7923280	.	PASS	0.0325334	0.136378	0.759197	Dysmenorrhea	1056	10	20280612	0.0169148	5.23854e-07	14306	ebi-a-GCST90016992	|| id:ebi-a-GCST90016992	TRUE	reported	igd	1	1	TRUE	NA	25.8512982308555	-0.0525592	0.0749718
rs8028558	A	G	A	G	0.08346	-0.0355962	NA	0.558291	FALSE	FALSE	FALSE	ebi-a-GCST006636	15	62055753	rs8028558	.	PASS	0.0283288	0.680017	0.558291	Dysmenorrhea	2287	15	62055753	0.0188504	9.78228e-06	14306	ebi-a-GCST90017100	|| id:ebi-a-GCST90017100	TRUE	reported	igd	1	1	TRUE	NA	19.6026876663695	-0.0911206	0.0199282
rs8028558	A	G	A	G	0.08346	-0.0355962	NA	0.558291	FALSE	FALSE	FALSE	ebi-a-GCST006636	15	62055753	rs8028558	.	PASS	0.0283288	0.680017	0.558291	Dysmenorrhea	2485	15	62055753	0.0188504	9.78228e-06	14306	ebi-a-GCST90016953	|| id:ebi-a-GCST90016953	TRUE	reported	igd	1	1	TRUE	NA	19.6026876663695	-0.0911206	0.0199282
rs8028558	A	G	A	G	0.08346	-0.0355962	NA	0.558291	FALSE	FALSE	FALSE	ebi-a-GCST006636	15	62055753	rs8028558	.	PASS	0.0283288	0.680017	0.558291	Dysmenorrhea	2546	15	62055753	0.0188504	9.78228e-06	14306	ebi-a-GCST90017077	|| id:ebi-a-GCST90017077	TRUE	reported	igd	1	1	TRUE	NA	19.6026876663695	-0.0911206	0.0199282
rs872501	G	A	G	A	0.116125	-0.0327928	NA	0.10612	FALSE	FALSE	FALSE	ebi-a-GCST006636	8	139253064	rs872501	.	PASS	0.0457891	0.324326	0.10612	Dysmenorrhea	1877	8	139253064	0.025946	5.80805e-06	14306	ebi-a-GCST90017055	|| id:ebi-a-GCST90017055	TRUE	reported	igd	1	1	TRUE	NA	20.0313687826484	-0.122539	0.0569538
rs882348	A	G	A	G	-0.0799946	-0.0603461	NA	0.223025	FALSE	FALSE	FALSE	ebi-a-GCST006636	4	23325040	rs882348	.	PASS	0.0332727	1.1566	0.223025	Dysmenorrhea	1834	4	23325040	0.0178618	5.44854e-06	14306	ebi-a-GCST90017053	|| id:ebi-a-GCST90017053	TRUE	reported	igd	1	1	TRUE	NA	20.0572273734226	-0.125561	0.00486839
rs9328464	T	C	T	C	0.0723095	0.0116098	NA	0.322895	FALSE	FALSE	FALSE	ebi-a-GCST006636	6	8350917	rs9328464	.	PASS	0.0299677	0.155863	0.322895	Dysmenorrhea	1311	6	8350917	0.0148799	1.42269e-06	14306	ebi-a-GCST90017013	|| id:ebi-a-GCST90017013	TRUE	reported	igd	1	1	TRUE	NA	23.6151490991443	-0.0471269	0.0703465
rs9895850	T	C	T	C	-0.192957	-0.0038512	NA	0.0945498	FALSE	FALSE	FALSE	ebi-a-GCST006636	17	64535013	rs9895850	.	PASS	0.0479135	0.0287536	0.0945498	Dysmenorrhea	1322	17	64535013	0.0416755	2.14062e-06	14306	ebi-a-GCST90017013	|| id:ebi-a-GCST90017013	TRUE	reported	igd	1	1	TRUE	NA	21.4367744611981	-0.0977617	0.0900593
rs9522712	T	C	T	C	0.0699728	-0.0377799	NA	0.159959	FALSE	FALSE	FALSE	ebi-a-GCST006636	13	90441578	rs9522712	.	PASS	0.0382827	0.489845	0.159959	Dysmenorrhea	1808	13	90441578	0.0154939	4.65961e-06	14306	ebi-a-GCST90017051	|| id:ebi-a-GCST90017051	TRUE	reported	igd	1	1	TRUE	NA	20.3956245307704	-0.112814	0.0372542
rs9529719	C	T	C	T	-0.074038	-0.0224753	NA	0.418048	FALSE	FALSE	FALSE	ebi-a-GCST006636	13	70856516	rs9529719	.	PASS	0.0285635	0.365152	0.418048	Dysmenorrhea	1350	13	70856516	0.0160494	5.96664e-06	14306	ebi-a-GCST90017015	|| id:ebi-a-GCST90017015	TRUE	reported	igd	1	1	TRUE	NA	21.2809864350602	-0.0784598	0.0335092
rs9558661	T	C	T	C	-0.0897823	0.0714026	NA	0.373951	FALSE	FALSE	FALSE	ebi-a-GCST006636	13	106650093	rs9558661	.	PASS	0.0289339	1.86661	0.373951	Dysmenorrhea	1906	13	106650093	0.0200739	7.00842e-06	14306	ebi-a-GCST90017057	|| id:ebi-a-GCST90017057	TRUE	reported	igd	1	1	TRUE	NA	20.0040504347118	0.0146922	0.128113
rs957755	T	G	T	G	-0.0642449	0.000524953	NA	0.147417	FALSE	FALSE	FALSE	ebi-a-GCST006636	7	46778653	rs957755	.	PASS	0.0396496	0.00461209	0.147417	Dysmenorrhea	601	7	46778653	0.0142702	7.41515e-06	14306	ebi-a-GCST90016952	|| id:ebi-a-GCST90016952	TRUE	reported	igd	1	1	TRUE	NA	20.2682939926562	-0.0771883	0.0782382
rs9788306	C	T	C	T	-0.062804	0.0245373	NA	0.326748	FALSE	FALSE	FALSE	ebi-a-GCST006636	13	40419314	rs9788306	.	PASS	0.0297677	0.387457	0.326748	Dysmenorrhea	1433	13	40419314	0.0130744	1.38618e-06	14306	ebi-a-GCST90017021	|| id:ebi-a-GCST90017021	TRUE	reported	igd	1	1	TRUE	NA	23.0744349334941	-0.0338074	0.082882
rs9919338	G	C	G	C	-0.0553339	-0.00836974	NA	0.473559	FALSE	TRUE	TRUE	ebi-a-GCST006636	1	118425334	rs9919338	.	PASS	0.0278924	0.116837	0.473559	Dysmenorrhea	1421	1	118425334	0.0120621	4.90671e-06	14306	ebi-a-GCST90017021	|| id:ebi-a-GCST90017021	TRUE	reported	igd	1	1	TRUE	NA	21.0444079701799	-0.0630388	0.0462994

## Sheet: Table2. Results of MR analysis 
id.exposure	id.outcome	outcome	exposure	method	nsnp	b	se	pval.x	outcome_pleio	exposure_pleio	egger_intercept.x	se_pleio	pval_pleio	outcome_het	exposure_het	Q	Q_df	SNP	beta.exposure	beta.outcome	se.exposure	lower_ci	upper_ci	Q_pval	egger_intercept.y	pval.y	F_stat	pval_method	pval_outcome	se.outcome
ebi-a-GCST90016908	ebi-a-GCST006636	Dysmenorrhea	|| id:ebi-a-GCST90016908	MR Egger	3	1.30948234753313	5.33171785144419	0.846679409953412	Dysmenorrhea	|| id:ebi-a-GCST90016908	-0.0606297	0.281179092580949	0.864797895509793	Dysmenorrhea	|| id:ebi-a-GCST90016908	1.11334715808022	1	rs10841473	-0.0583765	-0.0193492	0.0123353	-0.0861021	0.0474037	0.291355506339775	-0.0606297	0.864797895509793	22.3963204945991	0.805990082445244	0.116740257246703	0.0340576
ebi-a-GCST90016908	ebi-a-GCST006636	Dysmenorrhea	|| id:ebi-a-GCST90016908	MR Egger	3	1.30948234753313	5.33171785144419	0.846679409953412	Dysmenorrhea	|| id:ebi-a-GCST90016908	-0.0606297	0.281179092580949	0.864797895509793	Dysmenorrhea	|| id:ebi-a-GCST90016908	1.11334715808022	1	rs12049045	0.0510452	-0.0164255	0.0114325	-0.0728172	0.0399662	0.291355506339775	-0.0606297	0.864797895509793	19.9355122466943	0.805990082445244	0.150792631804732	0.0287713
ebi-a-GCST90016908	ebi-a-GCST006636	Dysmenorrhea	|| id:ebi-a-GCST90016908	MR Egger	3	1.30948234753313	5.33171785144419	0.846679409953412	Dysmenorrhea	|| id:ebi-a-GCST90016908	-0.0606297	0.281179092580949	0.864797895509793	Dysmenorrhea	|| id:ebi-a-GCST90016908	1.11334715808022	1	rs961091	0.0501255	0.0249035	0.011255	-0.0311784	0.0809854	0.291355506339775	-0.0606297	0.864797895509793	19.8347365650806	0.805990082445244	0.0269210233511674	0.0286132
ebi-a-GCST90016908	ebi-a-GCST006636	Dysmenorrhea	|| id:ebi-a-GCST90016908	Weighted median	3	0.316083832979569	0.434165070593036	0.466597144314665	NA	NA	NA	NA	NA	NA	NA	NA	NA	rs10841473	-0.0583765	-0.0193492	0.0123353	-0.0861021	0.0474037	NA	NA	NA	22.3963204945991	0.466597144314666	0.116740257246703	0.0340576
ebi-a-GCST90016908	ebi-a-GCST006636	Dysmenorrhea	|| id:ebi-a-GCST90016908	Weighted median	3	0.316083832979569	0.434165070593036	0.466597144314665	NA	NA	NA	NA	NA	NA	NA	NA	NA	rs12049045	0.0510452	-0.0164255	0.0114325	-0.0728172	0.0399662	NA	NA	NA	19.9355122466943	0.466597144314666	0.150792631804732	0.0287713
ebi-a-GCST90016908	ebi-a-GCST006636	Dysmenorrhea	|| id:ebi-a-GCST90016908	Weighted median	3	0.316083832979569	0.434165070593036	0.466597144314665	NA	NA	NA	NA	NA	NA	NA	NA	NA	rs961091	0.0501255	0.0249035	0.011255	-0.0311784	0.0809854	NA	NA	NA	19.8347365650806	0.466597144314666	0.0269210233511674	0.0286132
ebi-a-GCST90016908	ebi-a-GCST006636	Dysmenorrhea	|| id:ebi-a-GCST90016908	Inverse variance weighted	3	0.162284174435578	0.330507285453092	0.623415539538713	NA	NA	NA	NA	NA	Dysmenorrhea	|| id:ebi-a-GCST90016908	1.16511203111528	2	rs10841473	-0.0583765	-0.0193492	0.0123353	-0.0861021	0.0474037	0.558469085040821	NA	NA	22.3963204945991	0.623415539538714	0.116740257246703	0.0340576
ebi-a-GCST90016908	ebi-a-GCST006636	Dysmenorrhea	|| id:ebi-a-GCST90016908	Inverse variance weighted	3	0.162284174435578	0.330507285453092	0.623415539538713	NA	NA	NA	NA	NA	Dysmenorrhea	|| id:ebi-a-GCST90016908	1.16511203111528	2	rs12049045	0.0510452	-0.0164255	0.0114325	-0.0728172	0.0399662	0.558469085040821	NA	NA	19.9355122466943	0.623415539538714	0.150792631804732	0.0287713
ebi-a-GCST90016908	ebi-a-GCST006636	Dysmenorrhea	|| id:ebi-a-GCST90016908	Inverse variance weighted	3	0.162284174435578	0.330507285453092	0.623415539538713	NA	NA	NA	NA	NA	Dysmenorrhea	|| id:ebi-a-GCST90016908	1.16511203111528	2	rs961091	0.0501255	0.0249035	0.011255	-0.0311784	0.0809854	0.558469085040821	NA	NA	19.8347365650806	0.623415539538714	0.0269210233511674	0.0286132
ebi-a-GCST90016908	ebi-a-GCST006636	Dysmenorrhea	|| id:ebi-a-GCST90016908	Simple mode	3	0.413357073358656	0.510932831526864	0.503443653426754	NA	NA	NA	NA	NA	NA	NA	NA	NA	rs10841473	-0.0583765	-0.0193492	0.0123353	-0.0861021	0.0474037	NA	NA	NA	22.3963204945991	0.418501172365344	0.116740257246703	0.0340576
ebi-a-GCST90016908	ebi-a-GCST006636	Dysmenorrhea	|| id:ebi-a-GCST90016908	Simple mode	3	0.413357073358656	0.510932831526864	0.503443653426754	NA	NA	NA	NA	NA	NA	NA	NA	NA	rs12049045	0.0510452	-0.0164255	0.0114325	-0.0728172	0.0399662	NA	NA	NA	19.9355122466943	0.418501172365344	0.150792631804732	0.0287713
ebi-a-GCST90016908	ebi-a-GCST006636	Dysmenorrhea	|| id:ebi-a-GCST90016908	Simple mode	3	0.413357073358656	0.510932831526864	0.503443653426754	NA	NA	NA	NA	NA	NA	NA	NA	NA	rs961091	0.0501255	0.0249035	0.011255	-0.0311784	0.0809854	NA	NA	NA	19.8347365650806	0.418501172365344	0.0269210233511674	0.0286132
ebi-a-GCST90016908	ebi-a-GCST006636	Dysmenorrhea	|| id:ebi-a-GCST90016908	Weighted mode	3	0.413357073358656	0.474229737650022	0.475311701625754	NA	NA	NA	NA	NA	NA	NA	NA	NA	rs10841473	-0.0583765	-0.0193492	0.0123353	-0.0861021	0.0474037	NA	NA	NA	22.3963204945991	0.383405417781288	0.116740257246703	0.0340576
ebi-a-GCST90016908	ebi-a-GCST006636	Dysmenorrhea	|| id:ebi-a-GCST90016908	Weighted mode	3	0.413357073358656	0.474229737650022	0.475311701625754	NA	NA	NA	NA	NA	NA	NA	NA	NA	rs12049045	0.0510452	-0.0164255	0.0114325	-0.0728172	0.0399662	NA	NA	NA	19.9355122466943	0.383405417781288	0.150792631804732	0.0287713
ebi-a-GCST90016908	ebi-a-GCST006636	Dysmenorrhea	|| id:ebi-a-GCST90016908	Weighted mode	3	0.413357073358656	0.474229737650022	0.475311701625754	NA	NA	NA	NA	NA	NA	NA	NA	NA	rs961091	0.0501255	0.0249035	0.011255	-0.0311784	0.0809854	NA	NA	NA	19.8347365650806	0.383405417781288	0.0269210233511674	0.0286132
ebi-a-GCST90016912	ebi-a-GCST006636	Dysmenorrhea	|| id:ebi-a-GCST90016912	MR Egger	5	-1.70464	1.03748084230749	0.198914809841953	Dysmenorrhea	|| id:ebi-a-GCST90016912	0.12683522805802	0.0684861963177119	0.161107080345349	Dysmenorrhea	|| id:ebi-a-GCST90016912	0.988658406810063	3	rs11128180	0.0592944	0.0346321	0.0128769	-0.0267818	0.096046	0.80399626083753	0.12683522805802	0.161107080345349	21.2033611936701	0.100371225792723	0.00715645176783174	0.0313336
ebi-a-GCST90016912	ebi-a-GCST006636	Dysmenorrhea	|| id:ebi-a-GCST90016912	MR Egger	5	-1.70464	1.03748084230749	0.198914809841953	Dysmenorrhea	|| id:ebi-a-GCST90016912	0.12683522805802	0.0684861963177119	0.161107080345349	Dysmenorrhea	|| id:ebi-a-GCST90016912	0.988658406810063	3	rs12467854	0.0641363	0.0333642	0.0131766	-0.0260973	0.0928257	0.80399626083753	0.12683522805802	0.161107080345349	23.6919648365194	0.100371225792723	0.0113388248827657	0.0303375
ebi-a-GCST90016912	ebi-a-GCST006636	Dysmenorrhea	|| id:ebi-a-GCST90016912	MR Egger	5	-1.70464	1.03748084230749	0.198914809841953	Dysmenorrhea	|| id:ebi-a-GCST90016912	0.12683522805802	0.0684861963177119	0.161107080345349	Dysmenorrhea	|| id:ebi-a-GCST90016912	0.988658406810063	3	rs1511453	0.0923492	-0.0384269	0.0199158	-0.103734	0.0268803	0.80399626083753	0.12683522805802	0.161107080345349	21.5015992205422	0.100371225792723	0.0536727814747866	0.03332
ebi-a-GCST90016912	ebi-a-GCST006636	Dysmenorrhea	|| id:ebi-a-GCST90016912	MR Egger	5	-1.70464	1.03748084230749	0.198914809841953	Dysmenorrhea	|| id:ebi-a-GCST90016912	0.12683522805802	0.0684861963177119	0.161107080345349	Dysmenorrhea	|| id:ebi-a-GCST90016912	0.988658406810063	3	rs320161	-0.0572286	-0.0398297	0.01262	-0.119746	0.0400862	0.80399626083753	0.12683522805802	0.161107080345349	20.5639970888661	0.100371225792723	0.00159906281640769	0.0407734
ebi-a-GCST90016912	ebi-a-GCST006636	Dysmenorrhea	|| id:ebi-a-GCST90016912	MR Egger	5	-1.70464	1.03748084230749	0.198914809841953	Dysmenorrhea	|| id:ebi-a-GCST90016912	0.12683522805802	0.0684861963177119	0.161107080345349	Dysmenorrhea	|| id:ebi-a-GCST90016912	0.988658406810063	3	rs9964679	0.052911	0.0165659	0.0114866	-0.0383733	0.0715051	0.80399626083753	0.12683522805802	0.161107080345349	21.218219783696	0.100371225792723	0.149247790260083	0.0280302
ebi-a-GCST90016912	ebi-a-GCST006636	Dysmenorrhea	|| id:ebi-a-GCST90016912	Weighted median	5	0.374140767558258	0.290641241826902	0.197991785144417	NA	NA	NA	NA	NA	NA	NA	NA	NA	rs11128180	0.0592944	0.0346321	0.0128769	-0.0267818	0.096046	NA	NA	NA	21.2033611936701	0.197991785144418	0.00715645176783174	0.0313336
ebi-a-GCST90016912	ebi-a-GCST006636	Dysmenorrhea	|| id:ebi-a-GCST90016912	Weighted median	5	0.374140767558258	0.290641241826902	0.197991785144417	NA	NA	NA	NA	NA	NA	NA	NA	NA	rs12467854	0.0641363	0.0333642	0.0131766	-0.0260973	0.0928257	NA	NA	NA	23.6919648365194	0.197991785144418	0.0113388248827657	0.0303375
ebi-a-GCST90016912	ebi-a-GCST006636	Dysmenorrhea	|| id:ebi-a-GCST90016912	Weighted median	5	0.374140767558258	0.290641241826902	0.197991785144417	NA	NA	NA	NA	NA	NA	NA	NA	NA	rs1511453	0.0923492	-0.0384269	0.0199158	-0.103734	0.0268803	NA	NA	NA	21.5015992205422	0.197991785144418	0.0536727814747866	0.03332
ebi-a-GCST90016912	ebi-a-GCST006636	Dysmenorrhea	|| id:ebi-a-GCST90016912	Weighted median	5	0.374140767558258	0.290641241826902	0.197991785144417	NA	NA	NA	NA	NA	NA	NA	NA	NA	rs320161	-0.0572286	-0.0398297	0.01262	-0.119746	0.0400862	NA	NA	NA	20.5639970888661	0.197991785144418	0.00159906281640769	0.0407734
ebi-a-GCST90016912	ebi-a-GCST006636	Dysmenorrhea	|| id:ebi-a-GCST90016912	Weighted median	5	0.374140767558258	0.290641241826902	0.197991785144417	NA	NA	NA	NA	NA	NA	NA	NA	NA	rs9964679	0.052911	0.0165659	0.0114866	-0.0383733	0.0715051	NA	NA	NA	21.218219783696	0.197991785144418	0.149247790260083	0.0280302
ebi-a-GCST90016912	ebi-a-GCST006636	Dysmenorrhea	|| id:ebi-a-GCST90016912	Inverse variance weighted	5	0.174316233463973	0.227914204511561	0.444371180856813	NA	NA	NA	NA	NA	Dysmenorrhea	|| id:ebi-a-GCST90016912	4.41849709961159	4	rs11128180	0.0592944	0.0346321	0.0128769	-0.0267818	0.096046	0.352321299621158	NA	NA	21.2033611936701	0.444371180856814	0.00715645176783174	0.0313336
ebi-a-GCST90016912	ebi-a-GCST006636	Dysmenorrhea	|| id:ebi-a-GCST90016912	Inverse variance weighted	5	0.174316233463973	0.227914204511561	0.444371180856813	NA	NA	NA	NA	NA	Dysmenorrhea	|| id:ebi-a-GCST90016912	4.41849709961159	4	rs12467854	0.0641363	0.0333642	0.0131766	-0.0260973	0.0928257	0.352321299621158	NA	NA	23.6919648365194	0.444371180856814	0.0113388248827657	0.0303375
ebi-a-GCST90016912	ebi-a-GCST006636	Dysmenorrhea	|| id:ebi-a-GCST90016912	Inverse variance weighted	5	0.174316233463973	0.227914204511561	0.444371180856813	NA	NA	NA	NA	NA	Dysmenorrhea	|| id:ebi-a-GCST90016912	4.41849709961159	4	rs1511453	0.0923492	-0.0384269	0.0199158	-0.103734	0.0268803	0.352321299621158	NA	NA	21.5015992205422	0.444371180856814	0.0536727814747866	0.03332
ebi-a-GCST90016912	ebi-a-GCST006636	Dysmenorrhea	|| id:ebi-a-GCST90016912	Inverse variance weighted	5	0.174316233463973	0.227914204511561	0.444371180856813	NA	NA	NA	NA	NA	Dysmenorrhea	|| id:ebi-a-GCST90016912	4.41849709961159	4	rs320161	-0.0572286	-0.0398297	0.01262	-0.119746	0.0400862	0.352321299621158	NA	NA	20.5639970888661	0.444371180856814	0.00159906281640769	0.0407734
ebi-a-GCST90016912	ebi-a-GCST006636	Dysmenorrhea	|| id:ebi-a-GCST90016912	Inverse variance weighted	5	0.174316233463973	0.227914204511561	0.444371180856813	NA	NA	NA	NA	NA	Dysmenorrhea	|| id:ebi-a-GCST90016912	4.41849709961159	4	rs9964679	0.052911	0.0165659	0.0114866	-0.0383733	0.0715051	0.352321299621158	NA	NA	21.218219783696	0.444371180856814	0.149247790260083	0.0280302
ebi-a-GCST90016912	ebi-a-GCST006636	Dysmenorrhea	|| id:ebi-a-GCST90016912	Simple mode	5	0.559241232531058	0.445853991311399	0.278024052258842	NA	NA	NA	NA	NA	NA	NA	NA	NA	rs11128180	0.0592944	0.0346321	0.0128769	-0.0267818	0.096046	NA	NA	NA	21.2033611936701	0.209727628948917	0.00715645176783174	0.0313336
ebi-a-GCST90016912	ebi-a-GCST006636	Dysmenorrhea	|| id:ebi-a-GCST90016912	Simple mode	5	0.559241232531058	0.445853991311399	0.278024052258842	NA	NA	NA	NA	NA	NA	NA	NA	NA	rs12467854	0.0641363	0.0333642	0.0131766	-0.0260973	0.0928257	NA	NA	NA	23.6919648365194	0.209727628948917	0.0113388248827657	0.0303375
ebi-a-GCST90016912	ebi-a-GCST006636	Dysmenorrhea	|| id:ebi-a-GCST90016912	Simple mode	5	0.559241232531058	0.445853991311399	0.278024052258842	NA	NA	NA	NA	NA	NA	NA	NA	NA	rs1511453	0.0923492	-0.0384269	0.0199158	-0.103734	0.0268803	NA	NA	NA	21.5015992205422	0.209727628948917	0.0536727814747866	0.03332
ebi-a-GCST90016912	ebi-a-GCST006636	Dysmenorrhea	|| id:ebi-a-GCST90016912	Simple mode	5	0.559241232531058	0.445853991311399	0.278024052258842	NA	NA	NA	NA	NA	NA	NA	NA	NA	rs320161	-0.0572286	-0.0398297	0.01262	-0.119746	0.0400862	NA	NA	NA	20.5639970888661	0.209727628948917	0.00159906281640769	0.0407734
ebi-a-GCST90016912	ebi-a-GCST006636	Dysmenorrhea	|| id:ebi-a-GCST90016912	Simple mode	5	0.559241232531058	0.445853991311399	0.278024052258842	NA	NA	NA	NA	NA	NA	NA	NA	NA	rs9964679	0.052911	0.0165659	0.0114866	-0.0383733	0.0715051	NA	NA	NA	21.218219783696	0.209727628948917	0.149247790260083	0.0280302
ebi-a-GCST90016912	ebi-a-GCST006636	Dysmenorrhea	|| id:ebi-a-GCST90016912	Weighted mode	5	0.52586366697335	0.500227260740812	0.352458024833503	NA	NA	NA	NA	NA	NA	NA	NA	NA	rs11128180	0.0592944	0.0346321	0.0128769	-0.0267818	0.096046	NA	NA	NA	21.2033611936701	0.293144005640332	0.00715645176783174	0.0313336
ebi-a-GCST90016912	ebi-a-GCST006636	Dysmenorrhea	|| id:ebi-a-GCST90016912	Weighted mode	5	0.52586366697335	0.500227260740812	0.352458024833503	NA	NA	NA	NA	NA	NA	NA	NA	NA	rs12467854	0.0641363	0.0333642	0.0131766	-0.0260973	0.0928257	NA	NA	NA	23.6919648365194	0.293144005640332	0.0113388248827657	0.0303375
ebi-a-GCST90016912	ebi-a-GCST006636	Dysmenorrhea	|| id:ebi-a-GCST90016912	Weighted mode	5	0.52586366697335	0.500227260740812	0.352458024833503	NA	NA	NA	NA	NA	NA	NA	NA	NA	rs1511453	0.0923492	-0.0384269	0.0199158	-0.103734	0.0268803	NA	NA	NA	21.5015992205422	0.293144005640332	0.0536727814747866	0.03332
ebi-a-GCST90016912	ebi-a-GCST006636	Dysmenorrhea	|| id:ebi-a-GCST90016912	Weighted mode	5	0.52586366697335	0.500227260740812	0.352458024833503	NA	NA	NA	NA	NA	NA	NA	NA	NA	rs320161	-0.0572286	-0.0398297	0.01262	-0.119746	0.0400862	NA	NA	NA	20.5639970888661	0.293144005640332	0.00159906281640769	0.0407734
ebi-a-GCST90016912	ebi-a-GCST006636	Dysmenorrhea	|| id:ebi-a-GCST90016912	Weighted mode	5	0.52586366697335	0.500227260740812	0.352458024833503	NA	NA	NA	NA	NA	NA	NA	NA	NA	rs9964679	0.052911	0.0165659	0.0114866	-0.0383733	0.0715051	NA	NA	NA	21.218219783696	0.293144005640332	0.149247790260083	0.0280302
ebi-a-GCST90016915	ebi-a-GCST006636	Dysmenorrhea	|| id:ebi-a-GCST90016915	MR Egger	3	-2.00087	2.67608677476666	0.591279019892459	Dysmenorrhea	|| id:ebi-a-GCST90016915	0.120577018256366	0.160283939867673	0.589410041696977	Dysmenorrhea	|| id:ebi-a-GCST90016915	0.0637030357288249	1	rs11599763	0.0544219	0.00625374	0.0117397	-0.0576842	0.0701917	0.800736071167003	0.120577018256366	0.589410041696977	21.4898508875259	0.454650601793481	0.594241159404371	0.0326214
ebi-a-GCST90016915	ebi-a-GCST006636	Dysmenorrhea	|| id:ebi-a-GCST90016915	MR Egger	3	-2.00087	2.67608677476666	0.591279019892459	Dysmenorrhea	|| id:ebi-a-GCST90016915	0.120577018256366	0.160283939867673	0.589410041696977	Dysmenorrhea	|| id:ebi-a-GCST90016915	0.0637030357288249	1	rs17791387	-0.0735881	0.0276275	0.0154246	-0.0573538	0.112609	0.800736071167003	0.120577018256366	0.589410041696977	22.7607914119265	0.454650601793481	0.0732720594410335	0.0433578
ebi-a-GCST90016915	ebi-a-GCST006636	Dysmenorrhea	|| id:ebi-a-GCST90016915	MR Egger	3	-2.00087	2.67608677476666	0.591279019892459	Dysmenorrhea	|| id:ebi-a-GCST90016915	0.120577018256366	0.160283939867673	0.589410041696977	Dysmenorrhea	|| id:ebi-a-GCST90016915	0.0637030357288249	1	rs2838334	0.0561722	0.0144992	0.0124124	-0.0512171	0.0802155	0.800736071167003	0.120577018256366	0.589410041696977	20.4800655181905	0.454650601793481	0.242757476554846	0.0335287
ebi-a-GCST90016915	ebi-a-GCST006636	Dysmenorrhea	|| id:ebi-a-GCST90016915	Weighted median	3	0.110653523405379	0.431368150668905	0.797551190922811	NA	NA	NA	NA	NA	NA	NA	NA	NA	rs11599763	0.0544219	0.00625374	0.0117397	-0.0576842	0.0701917	NA	NA	NA	21.4898508875259	0.797551190922811	0.594241159404371	0.0326214
ebi-a-GCST90016915	ebi-a-GCST006636	Dysmenorrhea	|| id:ebi-a-GCST90016915	Weighted median	3	0.110653523405379	0.431368150668905	0.797551190922811	NA	NA	NA	NA	NA	NA	NA	NA	NA	rs17791387	-0.0735881	0.0276275	0.0154246	-0.0573538	0.112609	NA	NA	NA	22.7607914119265	0.797551190922811	0.0732720594410335	0.0433578
ebi-a-GCST90016915	ebi-a-GCST006636	Dysmenorrhea	|| id:ebi-a-GCST90016915	Weighted median	3	0.110653523405379	0.431368150668905	0.797551190922811	NA	NA	NA	NA	NA	NA	NA	NA	NA	rs2838334	0.0561722	0.0144992	0.0124124	-0.0512171	0.0802155	NA	NA	NA	20.4800655181905	0.797551190922811	0.242757476554846	0.0335287
ebi-a-GCST90016915	ebi-a-GCST006636	Dysmenorrhea	|| id:ebi-a-GCST90016915	Inverse variance weighted	3	-0.00438686	0.343592752861037	0.989813194008191	NA	NA	NA	NA	NA	Dysmenorrhea	|| id:ebi-a-GCST90016915	0.629615242558081	2	rs11599763	0.0544219	0.00625374	0.0117397	-0.0576842	0.0701917	0.729929283624712	NA	NA	21.4898508875259	0.989813194008191	0.594241159404371	0.0326214
ebi-a-GCST90016915	ebi-a-GCST006636	Dysmenorrhea	|| id:ebi-a-GCST90016915	Inverse variance weighted	3	-0.00438686	0.343592752861037	0.989813194008191	NA	NA	NA	NA	NA	Dysmenorrhea	|| id:ebi-a-GCST90016915	0.629615242558081	2	rs17791387	-0.0735881	0.0276275	0.0154246	-0.0573538	0.112609	0.729929283624712	NA	NA	22.7607914119265	0.989813194008191	0.0732720594410335	0.0433578
ebi-a-GCST90016915	ebi-a-GCST006636	Dysmenorrhea	|| id:ebi-a-GCST90016915	Inverse variance weighted	3	-0.00438686	0.343592752861037	0.989813194008191	NA	NA	NA	NA	NA	Dysmenorrhea	|| id:ebi-a-GCST90016915	0.629615242558081	2	rs2838334	0.0561722	0.0144992	0.0124124	-0.0512171	0.0802155	0.729929283624712	NA	NA	20.4800655181905	0.989813194008191	0.242757476554846	0.0335287
ebi-a-GCST90016915	ebi-a-GCST006636	Dysmenorrhea	|| id:ebi-a-GCST90016915	Simple mode	3	0.1861393172861	0.508243113859283	0.749299067899216	NA	NA	NA	NA	NA	NA	NA	NA	NA	rs11599763	0.0544219	0.00625374	0.0117397	-0.0576842	0.0701917	NA	NA	NA	21.4898508875259	0.714185469401335	0.594241159404371	0.0326214
ebi-a-GCST90016915	ebi-a-GCST006636	Dysmenorrhea	|| id:ebi-a-GCST90016915	Simple mode	3	0.1861393172861	0.508243113859283	0.749299067899216	NA	NA	NA	NA	NA	NA	NA	NA	NA	rs17791387	-0.0735881	0.0276275	0.0154246	-0.0573538	0.112609	NA	NA	NA	22.7607914119265	0.714185469401335	0.0732720594410335	0.0433578
ebi-a-GCST90016915	ebi-a-GCST006636	Dysmenorrhea	|| id:ebi-a-GCST90016915	Simple mode	3	0.1861393172861	0.508243113859283	0.749299067899216	NA	NA	NA	NA	NA	NA	NA	NA	NA	rs2838334	0.0561722	0.0144992	0.0124124	-0.0512171	0.0802155	NA	NA	NA	20.4800655181905	0.714185469401335	0.242757476554846	0.0335287
ebi-a-GCST90016915	ebi-a-GCST006636	Dysmenorrhea	|| id:ebi-a-GCST90016915	Weighted mode	3	0.1861393172861	0.479811884027945	0.73545627031817	NA	NA	NA	NA	NA	NA	NA	NA	NA	rs11599763	0.0544219	0.00625374	0.0117397	-0.0576842	0.0701917	NA	NA	NA	21.4898508875259	0.698058747083059	0.594241159404371	0.0326214
ebi-a-GCST90016915	ebi-a-GCST006636	Dysmenorrhea	|| id:ebi-a-GCST90016915	Weighted mode	3	0.1861393172861	0.479811884027945	0.73545627031817	NA	NA	NA	NA	NA	NA	NA	NA	NA	rs17791387	-0.0735881	0.0276275	0.0154246	-0.0573538	0.112609	NA	NA	NA	22.7607914119265	0.698058747083059	0.0732720594410335	0.0433578
ebi-a-GCST90016915	ebi-a-GCST006636	Dysmenorrhea	|| id:ebi-a-GCST90016915	Weighted mode	3	0.1861393172861	0.479811884027945	0.73545627031817	NA	NA	NA	NA	NA	NA	NA	NA	NA	rs2838334	0.0561722	0.0144992	0.0124124	-0.0512171	0.0802155	NA	NA	NA	20.4800655181905	0.698058747083059	0.242757476554846	0.0335287
ebi-a-GCST90016921	ebi-a-GCST006636	Dysmenorrhea	|| id:ebi-a-GCST90016921	MR Egger	3	0.551174744403482	3.72443102474235	0.90646616721767	Dysmenorrhea	|| id:ebi-a-GCST90016921	-0.0162164	0.258681442875175	0.96014334234875	Dysmenorrhea	|| id:ebi-a-GCST90016921	2.00176358863397	1	rs10108398	0.0769142	0.067369	0.0153953	-0.0118526	0.146591	0.157116308308322	-0.0162164	0.96014334234875	24.9595494799556	0.8823514660187	1.20906999000548e-05	0.0404192
ebi-a-GCST90016921	ebi-a-GCST006636	Dysmenorrhea	|| id:ebi-a-GCST90016921	MR Egger	3	0.551174744403482	3.72443102474235	0.90646616721767	Dysmenorrhea	|| id:ebi-a-GCST90016921	-0.0162164	0.258681442875175	0.96014334234875	Dysmenorrhea	|| id:ebi-a-GCST90016921	2.00176358863397	1	rs11890098	0.074438	-0.00685418	0.0153389	-0.0706855	0.0569771	0.157116308308322	-0.0162164	0.96014334234875	23.5505448822455	0.8823514660187	0.654983718650225	0.032567
ebi-a-GCST90016921	ebi-a-GCST006636	Dysmenorrhea	|| id:ebi-a-GCST90016921	MR Egger	3	0.551174744403482	3.72443102474235	0.90646616721767	Dysmenorrhea	|| id:ebi-a-GCST90016921	-0.0162164	0.258681442875175	0.96014334234875	Dysmenorrhea	|| id:ebi-a-GCST90016921	2.00176358863397	1	rs17214486	0.06099	0.0212135	0.0135623	-0.0349621	0.0773891	0.157116308308322	-0.0162164	0.96014334234875	20.2232324198454	0.8823514660187	0.117781853540247	0.028661
ebi-a-GCST90016921	ebi-a-GCST006636	Dysmenorrhea	|| id:ebi-a-GCST90016921	Weighted median	3	0.258401013462082	0.342883440766084	0.451082345391404	NA	NA	NA	NA	NA	NA	NA	NA	NA	rs10108398	0.0769142	0.067369	0.0153953	-0.0118526	0.146591	NA	NA	NA	24.9595494799556	0.451082345391404	1.20906999000548e-05	0.0404192
ebi-a-GCST90016921	ebi-a-GCST006636	Dysmenorrhea	|| id:ebi-a-GCST90016921	Weighted median	3	0.258401013462082	0.342883440766084	0.451082345391404	NA	NA	NA	NA	NA	NA	NA	NA	NA	rs11890098	0.074438	-0.00685418	0.0153389	-0.0706855	0.0569771	NA	NA	NA	23.5505448822455	0.451082345391404	0.654983718650225	0.032567
ebi-a-GCST90016921	ebi-a-GCST006636	Dysmenorrhea	|| id:ebi-a-GCST90016921	Weighted median	3	0.258401013462082	0.342883440766084	0.451082345391404	NA	NA	NA	NA	NA	NA	NA	NA	NA	rs17214486	0.06099	0.0212135	0.0135623	-0.0349621	0.0773891	NA	NA	NA	20.2232324198454	0.451082345391404	0.117781853540247	0.028661
ebi-a-GCST90016921	ebi-a-GCST006636	Dysmenorrhea	|| id:ebi-a-GCST90016921	Inverse variance weighted	3	0.318958404358217	0.274104810956526	0.244571291658304	NA	NA	NA	NA	NA	Dysmenorrhea	|| id:ebi-a-GCST90016921	2.00963024484094	2	rs10108398	0.0769142	0.067369	0.0153953	-0.0118526	0.146591	0.366112314506134	NA	NA	24.9595494799556	0.244571291658304	1.20906999000548e-05	0.0404192
ebi-a-GCST90016921	ebi-a-GCST006636	Dysmenorrhea	|| id:ebi-a-GCST90016921	Inverse variance weighted	3	0.318958404358217	0.274104810956526	0.244571291658304	NA	NA	NA	NA	NA	Dysmenorrhea	|| id:ebi-a-GCST90016921	2.00963024484094	2	rs11890098	0.074438	-0.00685418	0.0153389	-0.0706855	0.0569771	0.366112314506134	NA	NA	23.5505448822455	0.244571291658304	0.654983718650225	0.032567
ebi-a-GCST90016921	ebi-a-GCST006636	Dysmenorrhea	|| id:ebi-a-GCST90016921	Inverse variance weighted	3	0.318958404358217	0.274104810956526	0.244571291658304	NA	NA	NA	NA	NA	Dysmenorrhea	|| id:ebi-a-GCST90016921	2.00963024484094	2	rs17214486	0.06099	0.0212135	0.0135623	-0.0349621	0.0773891	0.366112314506134	NA	NA	20.2232324198454	0.244571291658304	0.117781853540247	0.028661
ebi-a-GCST90016921	ebi-a-GCST006636	Dysmenorrhea	|| id:ebi-a-GCST90016921	Simple mode	3	0.268794271822356	0.440958848154602	0.6041745455191	NA	NA	NA	NA	NA	NA	NA	NA	NA	rs10108398	0.0769142	0.067369	0.0153953	-0.0118526	0.146591	NA	NA	NA	24.9595494799556	0.542148212091289	1.20906999000548e-05	0.0404192
ebi-a-GCST90016921	ebi-a-GCST006636	Dysmenorrhea	|| id:ebi-a-GCST90016921	Simple mode	3	0.268794271822356	0.440958848154602	0.6041745455191	NA	NA	NA	NA	NA	NA	NA	NA	NA	rs11890098	0.074438	-0.00685418	0.0153389	-0.0706855	0.0569771	NA	NA	NA	23.5505448822455	0.542148212091289	0.654983718650225	0.032567
ebi-a-GCST90016921	ebi-a-GCST006636	Dysmenorrhea	|| id:ebi-a-GCST90016921	Simple mode	3	0.268794271822356	0.440958848154602	0.6041745455191	NA	NA	NA	NA	NA	NA	NA	NA	NA	rs17214486	0.06099	0.0212135	0.0135623	-0.0349621	0.0773891	NA	NA	NA	20.2232324198454	0.542148212091289	0.117781853540247	0.028661
ebi-a-GCST90016921	ebi-a-GCST006636	Dysmenorrhea	|| id:ebi-a-GCST90016921	Weighted mode	3	0.154687459686944	0.415432830841623	0.745384522248511	NA	NA	NA	NA	NA	NA	NA	NA	NA	rs10108398	0.0769142	0.067369	0.0153953	-0.0118526	0.146591	NA	NA	NA	24.9595494799556	0.709630403087312	1.20906999000548e-05	0.0404192
ebi-a-GCST90016921	ebi-a-GCST006636	Dysmenorrhea	|| id:ebi-a-GCST90016921	Weighted mode	3	0.154687459686944	0.415432830841623	0.745384522248511	NA	NA	NA	NA	NA	NA	NA	NA	NA	rs11890098	0.074438	-0.00685418	0.0153389	-0.0706855	0.0569771	NA	NA	NA	23.5505448822455	0.709630403087312	0.654983718650225	0.032567
ebi-a-GCST90016921	ebi-a-GCST006636	Dysmenorrhea	|| id:ebi-a-GCST90016921	Weighted mode	3	0.154687459686944	0.415432830841623	0.745384522248511	NA	NA	NA	NA	NA	NA	NA	NA	NA	rs17214486	0.06099	0.0212135	0.0135623	-0.0349621	0.0773891	NA	NA	NA	20.2232324198454	0.709630403087312	0.117781853540247	0.028661
ebi-a-GCST90016922	ebi-a-GCST006636	Dysmenorrhea	|| id:ebi-a-GCST90016922	MR Egger	3	-0.390849	1.69396689378977	0.855639110977274	Dysmenorrhea	|| id:ebi-a-GCST90016922	0.0350210763792048	0.102219533824508	0.789868966241805	Dysmenorrhea	|| id:ebi-a-GCST90016922	0.287036006176363	1	rs1643968	-0.0565284	-0.00184815	0.0112298	-0.0572144	0.0535181	0.592126218104818	0.0350210763792048	0.789868966241805	25.3389925083063	0.817524603563611	0.869278112890004	0.0282481
ebi-a-GCST90016922	ebi-a-GCST006636	Dysmenorrhea	|| id:ebi-a-GCST90016922	MR Egger	3	-0.390849	1.69396689378977	0.855639110977274	Dysmenorrhea	|| id:ebi-a-GCST90016922	0.0350210763792048	0.102219533824508	0.789868966241805	Dysmenorrhea	|| id:ebi-a-GCST90016922	0.287036006176363	1	rs2834062	0.0489057	0.0270892	0.0108842	-0.0377788	0.0919572	0.592126218104818	0.0350210763792048	0.789868966241805	20.1895171253058	0.817524603563611	0.0128155075358991	0.0330959
ebi-a-GCST90016922	ebi-a-GCST006636	Dysmenorrhea	|| id:ebi-a-GCST90016922	MR Egger	3	-0.390849	1.69396689378977	0.855639110977274	Dysmenorrhea	|| id:ebi-a-GCST90016922	0.0350210763792048	0.102219533824508	0.789868966241805	Dysmenorrhea	|| id:ebi-a-GCST90016922	0.287036006176363	1	rs61249479	0.0777075	0.00983207	0.0168628	-0.0637783	0.0834424	0.592126218104818	0.0350210763792048	0.789868966241805	21.2356958227808	0.817524603563611	0.559851080254205	0.0375563
ebi-a-GCST90016922	ebi-a-GCST006636	Dysmenorrhea	|| id:ebi-a-GCST90016922	Weighted median	3	0.105080882101331	0.351121595011307	0.764732473159364	NA	NA	NA	NA	NA	NA	NA	NA	NA	rs1643968	-0.0565284	-0.00184815	0.0112298	-0.0572144	0.0535181	NA	NA	NA	25.3389925083063	0.764732473159364	0.869278112890004	0.0282481
ebi-a-GCST90016922	ebi-a-GCST006636	Dysmenorrhea	|| id:ebi-a-GCST90016922	Weighted median	3	0.105080882101331	0.351121595011307	0.764732473159364	NA	NA	NA	NA	NA	NA	NA	NA	NA	rs2834062	0.0489057	0.0270892	0.0108842	-0.0377788	0.0919572	NA	NA	NA	20.1895171253058	0.764732473159364	0.0128155075358991	0.0330959
ebi-a-GCST90016922	ebi-a-GCST006636	Dysmenorrhea	|| id:ebi-a-GCST90016922	Weighted median	3	0.105080882101331	0.351121595011307	0.764732473159364	NA	NA	NA	NA	NA	NA	NA	NA	NA	rs61249479	0.0777075	0.00983207	0.0168628	-0.0637783	0.0834424	NA	NA	NA	21.2356958227808	0.764732473159364	0.559851080254205	0.0375563
ebi-a-GCST90016922	ebi-a-GCST006636	Dysmenorrhea	|| id:ebi-a-GCST90016922	Inverse variance weighted	3	0.179774171608947	0.309058895939743	0.560780516839175	NA	NA	NA	NA	NA	Dysmenorrhea	|| id:ebi-a-GCST90016922	0.404415217766009	2	rs1643968	-0.0565284	-0.00184815	0.0112298	-0.0572144	0.0535181	0.816925309384707	NA	NA	25.3389925083063	0.560780516839176	0.869278112890004	0.0282481
ebi-a-GCST90016922	ebi-a-GCST006636	Dysmenorrhea	|| id:ebi-a-GCST90016922	Inverse variance weighted	3	0.179774171608947	0.309058895939743	0.560780516839175	NA	NA	NA	NA	NA	Dysmenorrhea	|| id:ebi-a-GCST90016922	0.404415217766009	2	rs2834062	0.0489057	0.0270892	0.0108842	-0.0377788	0.0919572	0.816925309384707	NA	NA	20.1895171253058	0.560780516839176	0.0128155075358991	0.0330959
ebi-a-GCST90016922	ebi-a-GCST006636	Dysmenorrhea	|| id:ebi-a-GCST90016922	Inverse variance weighted	3	0.179774171608947	0.309058895939743	0.560780516839175	NA	NA	NA	NA	NA	Dysmenorrhea	|| id:ebi-a-GCST90016922	0.404415217766009	2	rs61249479	0.0777075	0.00983207	0.0168628	-0.0637783	0.0834424	0.816925309384707	NA	NA	21.2356958227808	0.560780516839176	0.559851080254205	0.0375563
ebi-a-GCST90016922	ebi-a-GCST006636	Dysmenorrhea	|| id:ebi-a-GCST90016922	Simple mode	3	0.0787903152991609	0.455741333934124	0.878656003922611	NA	NA	NA	NA	NA	NA	NA	NA	NA	rs1643968	-0.0565284	-0.00184815	0.0112298	-0.0572144	0.0535181	NA	NA	NA	25.3389925083063	0.862742728255941	0.869278112890004	0.0282481
ebi-a-GCST90016922	ebi-a-GCST006636	Dysmenorrhea	|| id:ebi-a-GCST90016922	Simple mode	3	0.0787903152991609	0.455741333934124	0.878656003922611	NA	NA	NA	NA	NA	NA	NA	NA	NA	rs2834062	0.0489057	0.0270892	0.0108842	-0.0377788	0.0919572	NA	NA	NA	20.1895171253058	0.862742728255941	0.0128155075358991	0.0330959
ebi-a-GCST90016922	ebi-a-GCST006636	Dysmenorrhea	|| id:ebi-a-GCST90016922	Simple mode	3	0.0787903152991609	0.455741333934124	0.878656003922611	NA	NA	NA	NA	NA	NA	NA	NA	NA	rs61249479	0.0777075	0.00983207	0.0168628	-0.0637783	0.0834424	NA	NA	NA	21.2356958227808	0.862742728255941	0.559851080254205	0.0375563
ebi-a-GCST90016922	ebi-a-GCST006636	Dysmenorrhea	|| id:ebi-a-GCST90016922	Weighted mode	3	0.08099041970582	0.405241670821531	0.860070091092387	NA	NA	NA	NA	NA	NA	NA	NA	NA	rs1643968	-0.0565284	-0.00184815	0.0112298	-0.0572144	0.0535181	NA	NA	NA	25.3389925083063	0.841592353188092	0.869278112890004	0.0282481
ebi-a-GCST90016922	ebi-a-GCST006636	Dysmenorrhea	|| id:ebi-a-GCST90016922	Weighted mode	3	0.08099041970582	0.405241670821531	0.860070091092387	NA	NA	NA	NA	NA	NA	NA	NA	NA	rs2834062	0.0489057	0.0270892	0.0108842	-0.0377788	0.0919572	NA	NA	NA	20.1895171253058	0.841592353188092	0.0128155075358991	0.0330959
ebi-a-GCST90016922	ebi-a-GCST006636	Dysmenorrhea	|| id:ebi-a-GCST90016922	Weighted mode	3	0.08099041970582	0.405241670821531	0.860070091092387	NA	NA	NA	NA	NA	NA	NA	NA	NA	rs61249479	0.0777075	0.00983207	0.0168628	-0.0637783	0.0834424	NA	NA	NA	21.2356958227808	0.841592353188092	0.559851080254205	0.0375563
ebi-a-GCST90016929	ebi-a-GCST006636	Dysmenorrhea	|| id:ebi-a-GCST90016929	MR Egger	4	-1.85512	3.07399960174434	0.607512619142989	Dysmenorrhea	|| id:ebi-a-GCST90016929	0.139588782188026	0.187091851939174	0.533384654332672	Dysmenorrhea	|| id:ebi-a-GCST90016929	0.663960314262645	2	rs10841473	-0.0613031	-0.0193492	0.0123353	-0.0861021	0.0474037	0.717501560002421	0.139588782188026	0.533384654332672	22.6379176102767	0.546185231712671	0.116740257246703	0.0340576
ebi-a-GCST90016929	ebi-a-GCST006636	Dysmenorrhea	|| id:ebi-a-GCST90016929	MR Egger	4	-1.85512	3.07399960174434	0.607512619142989	Dysmenorrhea	|| id:ebi-a-GCST90016929	0.139588782188026	0.187091851939174	0.533384654332672	Dysmenorrhea	|| id:ebi-a-GCST90016929	0.663960314262645	2	rs10857328	0.0562	0.0571924	0.0126395	-0.0106424	0.125027	0.717501560002421	0.139588782188026	0.533384654332672	19.7702810259874	0.546185231712671	6.04257318269252e-06	0.0346096
ebi-a-GCST90016929	ebi-a-GCST006636	Dysmenorrhea	|| id:ebi-a-GCST90016929	MR Egger	4	-1.85512	3.07399960174434	0.607512619142989	Dysmenorrhea	|| id:ebi-a-GCST90016929	0.139588782188026	0.187091851939174	0.533384654332672	Dysmenorrhea	|| id:ebi-a-GCST90016929	0.663960314262645	2	rs4567981	0.0577763	0.0192369	0.0117388	-0.0372532	0.075727	0.717501560002421	0.139588782188026	0.533384654332672	24.2243451380968	0.546185231712671	0.101266374505698	0.0288215
ebi-a-GCST90016929	ebi-a-GCST006636	Dysmenorrhea	|| id:ebi-a-GCST90016929	MR Egger	4	-1.85512	3.07399960174434	0.607512619142989	Dysmenorrhea	|| id:ebi-a-GCST90016929	0.139588782188026	0.187091851939174	0.533384654332672	Dysmenorrhea	|| id:ebi-a-GCST90016929	0.663960314262645	2	rs677208	-0.0728589	-0.0105048	0.0164821	-0.095647	0.0746374	0.717501560002421	0.139588782188026	0.533384654332672	19.540700606142	0.546185231712671	0.523899514075339	0.0434399
ebi-a-GCST90016929	ebi-a-GCST006636	Dysmenorrhea	|| id:ebi-a-GCST90016929	Weighted median	4	0.324021217304526	0.342086373144309	0.34354133635862	NA	NA	NA	NA	NA	NA	NA	NA	NA	rs10841473	-0.0613031	-0.0193492	0.0123353	-0.0861021	0.0474037	NA	NA	NA	22.6379176102767	0.34354133635862	0.116740257246703	0.0340576
ebi-a-GCST90016929	ebi-a-GCST006636	Dysmenorrhea	|| id:ebi-a-GCST90016929	Weighted median	4	0.324021217304526	0.342086373144309	0.34354133635862	NA	NA	NA	NA	NA	NA	NA	NA	NA	rs10857328	0.0562	0.0571924	0.0126395	-0.0106424	0.125027	NA	NA	NA	19.7702810259874	0.34354133635862	6.04257318269252e-06	0.0346096
ebi-a-GCST90016929	ebi-a-GCST006636	Dysmenorrhea	|| id:ebi-a-GCST90016929	Weighted median	4	0.324021217304526	0.342086373144309	0.34354133635862	NA	NA	NA	NA	NA	NA	NA	NA	NA	rs4567981	0.0577763	0.0192369	0.0117388	-0.0372532	0.075727	NA	NA	NA	24.2243451380968	0.34354133635862	0.101266374505698	0.0288215
ebi-a-GCST90016929	ebi-a-GCST006636	Dysmenorrhea	|| id:ebi-a-GCST90016929	Weighted median	4	0.324021217304526	0.342086373144309	0.34354133635862	NA	NA	NA	NA	NA	NA	NA	NA	NA	rs677208	-0.0728589	-0.0105048	0.0164821	-0.095647	0.0746374	NA	NA	NA	19.540700606142	0.34354133635862	0.523899514075339	0.0434399
ebi-a-GCST90016929	ebi-a-GCST006636	Dysmenorrhea	|| id:ebi-a-GCST90016929	Inverse variance weighted	4	0.428817852117733	0.280514127672448	0.126342452845903	NA	NA	NA	NA	NA	Dysmenorrhea	|| id:ebi-a-GCST90016929	1.22062194679007	3	rs10841473	-0.0613031	-0.0193492	0.0123353	-0.0861021	0.0474037	0.748062684716331	NA	NA	22.6379176102767	0.126342452845903	0.116740257246703	0.0340576
ebi-a-GCST90016929	ebi-a-GCST006636	Dysmenorrhea	|| id:ebi-a-GCST90016929	Inverse variance weighted	4	0.428817852117733	0.280514127672448	0.126342452845903	NA	NA	NA	NA	NA	Dysmenorrhea	|| id:ebi-a-GCST90016929	1.22062194679007	3	rs10857328	0.0562	0.0571924	0.0126395	-0.0106424	0.125027	0.748062684716331	NA	NA	19.7702810259874	0.126342452845903	6.04257318269252e-06	0.0346096
ebi-a-GCST90016929	ebi-a-GCST006636	Dysmenorrhea	|| id:ebi-a-GCST90016929	Inverse variance weighted	4	0.428817852117733	0.280514127672448	0.126342452845903	NA	NA	NA	NA	NA	Dysmenorrhea	|| id:ebi-a-GCST90016929	1.22062194679007	3	rs4567981	0.0577763	0.0192369	0.0117388	-0.0372532	0.075727	0.748062684716331	NA	NA	24.2243451380968	0.126342452845903	0.101266374505698	0.0288215
ebi-a-GCST90016929	ebi-a-GCST006636	Dysmenorrhea	|| id:ebi-a-GCST90016929	Inverse variance weighted	4	0.428817852117733	0.280514127672448	0.126342452845903	NA	NA	NA	NA	NA	Dysmenorrhea	|| id:ebi-a-GCST90016929	1.22062194679007	3	rs677208	-0.0728589	-0.0105048	0.0164821	-0.095647	0.0746374	0.748062684716331	NA	NA	19.540700606142	0.126342452845903	0.523899514075339	0.0434399
ebi-a-GCST90016929	ebi-a-GCST006636	Dysmenorrhea	|| id:ebi-a-GCST90016929	Simple mode	4	0.302156771004286	0.429038740654768	0.532014563794189	NA	NA	NA	NA	NA	NA	NA	NA	NA	rs10841473	-0.0613031	-0.0193492	0.0123353	-0.0861021	0.0474037	NA	NA	NA	22.6379176102767	0.481268045362691	0.116740257246703	0.0340576
ebi-a-GCST90016929	ebi-a-GCST006636	Dysmenorrhea	|| id:ebi-a-GCST90016929	Simple mode	4	0.302156771004286	0.429038740654768	0.532014563794189	NA	NA	NA	NA	NA	NA	NA	NA	NA	rs10857328	0.0562	0.0571924	0.0126395	-0.0106424	0.125027	NA	NA	NA	19.7702810259874	0.481268045362691	6.04257318269252e-06	0.0346096
ebi-a-GCST90016929	ebi-a-GCST006636	Dysmenorrhea	|| id:ebi-a-GCST90016929	Simple mode	4	0.302156771004286	0.429038740654768	0.532014563794189	NA	NA	NA	NA	NA	NA	NA	NA	NA	rs4567981	0.0577763	0.0192369	0.0117388	-0.0372532	0.075727	NA	NA	NA	24.2243451380968	0.481268045362691	0.101266374505698	0.0288215
ebi-a-GCST90016929	ebi-a-GCST006636	Dysmenorrhea	|| id:ebi-a-GCST90016929	Simple mode	4	0.302156771004286	0.429038740654768	0.532014563794189	NA	NA	NA	NA	NA	NA	NA	NA	NA	rs677208	-0.0728589	-0.0105048	0.0164821	-0.095647	0.0746374	NA	NA	NA	19.540700606142	0.481268045362691	0.523899514075339	0.0434399
ebi-a-GCST90016929	ebi-a-GCST006636	Dysmenorrhea	|| id:ebi-a-GCST90016929	Weighted mode	4	0.31064699749833	0.422759186898555	0.515684500538066	NA	NA	NA	NA	NA	NA	NA	NA	NA	rs10841473	-0.0613031	-0.0193492	0.0123353	-0.0861021	0.0474037	NA	NA	NA	22.6379176102767	0.462456196674979	0.116740257246703	0.0340576
ebi-a-GCST90016929	ebi-a-GCST006636	Dysmenorrhea	|| id:ebi-a-GCST90016929	Weighted mode	4	0.31064699749833	0.422759186898555	0.515684500538066	NA	NA	NA	NA	NA	NA	NA	NA	NA	rs10857328	0.0562	0.0571924	0.0126395	-0.0106424	0.125027	NA	NA	NA	19.7702810259874	0.462456196674979	6.04257318269252e-06	0.0346096
ebi-a-GCST90016929	ebi-a-GCST006636	Dysmenorrhea	|| id:ebi-a-GCST90016929	Weighted mode	4	0.31064699749833	0.422759186898555	0.515684500538066	NA	NA	NA	NA	NA	NA	NA	NA	NA	rs4567981	0.0577763	0.0192369	0.0117388	-0.0372532	0.075727	NA	NA	NA	24.2243451380968	0.462456196674979	0.101266374505698	0.0288215
ebi-a-GCST90016929	ebi-a-GCST006636	Dysmenorrhea	|| id:ebi-a-GCST90016929	Weighted mode	4	0.31064699749833	0.422759186898555	0.515684500538066	NA	NA	NA	NA	NA	NA	NA	NA	NA	rs677208	-0.0728589	-0.0105048	0.0164821	-0.095647	0.0746374	NA	NA	NA	19.540700606142	0.462456196674979	0.523899514075339	0.0434399
ebi-a-GCST90016932	ebi-a-GCST006636	Dysmenorrhea	|| id:ebi-a-GCST90016932	MR Egger	4	1.44280636216928	0.703143176226848	0.176615418125209	Dysmenorrhea	|| id:ebi-a-GCST90016932	-0.117068	0.0603525697544821	0.191956615145298	Dysmenorrhea	|| id:ebi-a-GCST90016932	0.0947144169707197	2	rs17121075	0.0769254	0.0064054	0.0172234	-0.0817256	0.0945364	0.953746650338705	-0.117068	0.191956615145298	19.9481098292483	0.0401756662034423	0.709966546874682	0.0449648
ebi-a-GCST90016932	ebi-a-GCST006636	Dysmenorrhea	|| id:ebi-a-GCST90016932	MR Egger	4	1.44280636216928	0.703143176226848	0.176615418125209	Dysmenorrhea	|| id:ebi-a-GCST90016932	-0.117068	0.0603525697544821	0.191956615145298	Dysmenorrhea	|| id:ebi-a-GCST90016932	0.0947144169707197	2	rs7226487	-0.0643682	0.0246813	0.0138701	-0.0322765	0.0816391	0.953746650338705	-0.117068	0.191956615145298	21.536917517724	0.0401756662034423	0.0751642371753216	0.0290601
ebi-a-GCST90016932	ebi-a-GCST006636	Dysmenorrhea	|| id:ebi-a-GCST90016932	MR Egger	4	1.44280636216928	0.703143176226848	0.176615418125209	Dysmenorrhea	|| id:ebi-a-GCST90016932	-0.117068	0.0603525697544821	0.191956615145298	Dysmenorrhea	|| id:ebi-a-GCST90016932	0.0947144169707197	2	rs7725895	-0.116224	-0.0498409	0.0240367	-0.105243	0.00556163599999999	0.953746650338705	-0.117068	0.191956615145298	23.3798623617374	0.0401756662034423	0.0381226671362165	0.0282666
ebi-a-GCST90016932	ebi-a-GCST006636	Dysmenorrhea	|| id:ebi-a-GCST90016932	MR Egger	4	1.44280636216928	0.703143176226848	0.176615418125209	Dysmenorrhea	|| id:ebi-a-GCST90016932	-0.117068	0.0603525697544821	0.191956615145298	Dysmenorrhea	|| id:ebi-a-GCST90016932	0.0947144169707197	2	rs989682	0.070194	-0.0193749	0.0155364	-0.0739174	0.0351676	0.953746650338705	-0.117068	0.191956615145298	20.4126408579532	0.0401756662034423	0.212373680770912	0.0278278
ebi-a-GCST90016932	ebi-a-GCST006636	Dysmenorrhea	|| id:ebi-a-GCST90016932	Weighted median	4	0.159940131605233	0.235383210964762	0.496828535300478	NA	NA	NA	NA	NA	NA	NA	NA	NA	rs17121075	0.0769254	0.0064054	0.0172234	-0.0817256	0.0945364	NA	NA	NA	19.9481098292483	0.496828535300478	0.709966546874682	0.0449648
ebi-a-GCST90016932	ebi-a-GCST006636	Dysmenorrhea	|| id:ebi-a-GCST90016932	Weighted median	4	0.159940131605233	0.235383210964762	0.496828535300478	NA	NA	NA	NA	NA	NA	NA	NA	NA	rs7226487	-0.0643682	0.0246813	0.0138701	-0.0322765	0.0816391	NA	NA	NA	21.536917517724	0.496828535300478	0.0751642371753216	0.0290601
ebi-a-GCST90016932	ebi-a-GCST006636	Dysmenorrhea	|| id:ebi-a-GCST90016932	Weighted median	4	0.159940131605233	0.235383210964762	0.496828535300478	NA	NA	NA	NA	NA	NA	NA	NA	NA	rs7725895	-0.116224	-0.0498409	0.0240367	-0.105243	0.00556163599999999	NA	NA	NA	23.3798623617374	0.496828535300478	0.0381226671362165	0.0282666
ebi-a-GCST90016932	ebi-a-GCST006636	Dysmenorrhea	|| id:ebi-a-GCST90016932	Weighted median	4	0.159940131605233	0.235383210964762	0.496828535300478	NA	NA	NA	NA	NA	NA	NA	NA	NA	rs989682	0.070194	-0.0193749	0.0155364	-0.0739174	0.0351676	NA	NA	NA	20.4126408579532	0.496828535300478	0.212373680770912	0.0278278
ebi-a-GCST90016932	ebi-a-GCST006636	Dysmenorrhea	|| id:ebi-a-GCST90016932	Inverse variance weighted	4	0.12398520758261	0.203323765762334	0.541999595712897	NA	NA	NA	NA	NA	Dysmenorrhea	|| id:ebi-a-GCST90016932	3.85730897910289	3	rs17121075	0.0769254	0.0064054	0.0172234	-0.0817256	0.0945364	0.277290138313622	NA	NA	19.9481098292483	0.541999595712896	0.709966546874682	0.0449648
ebi-a-GCST90016932	ebi-a-GCST006636	Dysmenorrhea	|| id:ebi-a-GCST90016932	Inverse variance weighted	4	0.12398520758261	0.203323765762334	0.541999595712897	NA	NA	NA	NA	NA	Dysmenorrhea	|| id:ebi-a-GCST90016932	3.85730897910289	3	rs7226487	-0.0643682	0.0246813	0.0138701	-0.0322765	0.0816391	0.277290138313622	NA	NA	21.536917517724	0.541999595712896	0.0751642371753216	0.0290601
ebi-a-GCST90016932	ebi-a-GCST006636	Dysmenorrhea	|| id:ebi-a-GCST90016932	Inverse variance weighted	4	0.12398520758261	0.203323765762334	0.541999595712897	NA	NA	NA	NA	NA	Dysmenorrhea	|| id:ebi-a-GCST90016932	3.85730897910289	3	rs7725895	-0.116224	-0.0498409	0.0240367	-0.105243	0.00556163599999999	0.277290138313622	NA	NA	23.3798623617374	0.541999595712896	0.0381226671362165	0.0282666
ebi-a-GCST90016932	ebi-a-GCST006636	Dysmenorrhea	|| id:ebi-a-GCST90016932	Inverse variance weighted	4	0.12398520758261	0.203323765762334	0.541999595712897	NA	NA	NA	NA	NA	Dysmenorrhea	|| id:ebi-a-GCST90016932	3.85730897910289	3	rs989682	0.070194	-0.0193749	0.0155364	-0.0739174	0.0351676	0.277290138313622	NA	NA	20.4126408579532	0.541999595712896	0.212373680770912	0.0278278
ebi-a-GCST90016932	ebi-a-GCST006636	Dysmenorrhea	|| id:ebi-a-GCST90016932	Simple mode	4	-0.254184	0.420824256798885	0.588452202292533	NA	NA	NA	NA	NA	NA	NA	NA	NA	rs17121075	0.0769254	0.0064054	0.0172234	-0.0817256	0.0945364	NA	NA	NA	19.9481098292483	0.545834230977671	0.709966546874682	0.0449648
ebi-a-GCST90016932	ebi-a-GCST006636	Dysmenorrhea	|| id:ebi-a-GCST90016932	Simple mode	4	-0.254184	0.420824256798885	0.588452202292533	NA	NA	NA	NA	NA	NA	NA	NA	NA	rs7226487	-0.0643682	0.0246813	0.0138701	-0.0322765	0.0816391	NA	NA	NA	21.536917517724	0.545834230977671	0.0751642371753216	0.0290601
ebi-a-GCST90016932	ebi-a-GCST006636	Dysmenorrhea	|| id:ebi-a-GCST90016932	Simple mode	4	-0.254184	0.420824256798885	0.588452202292533	NA	NA	NA	NA	NA	NA	NA	NA	NA	rs7725895	-0.116224	-0.0498409	0.0240367	-0.105243	0.00556163599999999	NA	NA	NA	23.3798623617374	0.545834230977671	0.0381226671362165	0.0282666
ebi-a-GCST90016932	ebi-a-GCST006636	Dysmenorrhea	|| id:ebi-a-GCST90016932	Simple mode	4	-0.254184	0.420824256798885	0.588452202292533	NA	NA	NA	NA	NA	NA	NA	NA	NA	rs989682	0.070194	-0.0193749	0.0155364	-0.0739174	0.0351676	NA	NA	NA	20.4126408579532	0.545834230977671	0.212373680770912	0.0278278
ebi-a-GCST90016932	ebi-a-GCST006636	Dysmenorrhea	|| id:ebi-a-GCST90016932	Weighted mode	4	0.395506774823083	0.261632362546473	0.227796758890141	NA	NA	NA	NA	NA	NA	NA	NA	NA	rs17121075	0.0769254	0.0064054	0.0172234	-0.0817256	0.0945364	NA	NA	NA	19.9481098292483	0.130612988248917	0.709966546874682	0.0449648
ebi-a-GCST90016932	ebi-a-GCST006636	Dysmenorrhea	|| id:ebi-a-GCST90016932	Weighted mode	4	0.395506774823083	0.261632362546473	0.227796758890141	NA	NA	NA	NA	NA	NA	NA	NA	NA	rs7226487	-0.0643682	0.0246813	0.0138701	-0.0322765	0.0816391	NA	NA	NA	21.536917517724	0.130612988248917	0.0751642371753216	0.0290601
ebi-a-GCST90016932	ebi-a-GCST006636	Dysmenorrhea	|| id:ebi-a-GCST90016932	Weighted mode	4	0.395506774823083	0.261632362546473	0.227796758890141	NA	NA	NA	NA	NA	NA	NA	NA	NA	rs7725895	-0.116224	-0.0498409	0.0240367	-0.105243	0.00556163599999999	NA	NA	NA	23.3798623617374	0.130612988248917	0.0381226671362165	0.0282666
ebi-a-GCST90016932	ebi-a-GCST006636	Dysmenorrhea	|| id:ebi-a-GCST90016932	Weighted mode	4	0.395506774823083	0.261632362546473	0.227796758890141	NA	NA	NA	NA	NA	NA	NA	NA	NA	rs989682	0.070194	-0.0193749	0.0155364	-0.0739174	0.0351676	NA	NA	NA	20.4126408579532	0.130612988248917	0.212373680770912	0.0278278
ebi-a-GCST90016935	ebi-a-GCST006636	Dysmenorrhea	|| id:ebi-a-GCST90016935	MR Egger	3	-2.21256	2.95699732878017	0.591049236628946	Dysmenorrhea	|| id:ebi-a-GCST90016935	0.134660755763344	0.1788479936549	0.589140687432202	Dysmenorrhea	|| id:ebi-a-GCST90016935	0.0628610161546218	1	rs11599763	0.0555931	0.00625374	0.0117397	-0.0576842	0.0701917	0.802029829190688	0.134660755763344	0.589140687432202	22.3881288645334	0.454311080571516	0.594241159404371	0.0326214
ebi-a-GCST90016935	ebi-a-GCST006636	Dysmenorrhea	|| id:ebi-a-GCST90016935	MR Egger	3	-2.21256	2.95699732878017	0.591049236628946	Dysmenorrhea	|| id:ebi-a-GCST90016935	0.134660755763344	0.1788479936549	0.589140687432202	Dysmenorrhea	|| id:ebi-a-GCST90016935	0.0628610161546218	1	rs17791387	-0.0729251	0.0276275	0.0154246	-0.0573538	0.112609	0.802029829190688	0.134660755763344	0.589140687432202	22.3134316656202	0.454311080571516	0.0732720594410335	0.0433578
ebi-a-GCST90016935	ebi-a-GCST006636	Dysmenorrhea	|| id:ebi-a-GCST90016935	MR Egger	3	-2.21256	2.95699732878017	0.591049236628946	Dysmenorrhea	|| id:ebi-a-GCST90016935	0.134660755763344	0.1788479936549	0.589140687432202	Dysmenorrhea	|| id:ebi-a-GCST90016935	0.0628610161546218	1	rs2838334	0.0571419	0.0144992	0.0124124	-0.0512171	0.0802155	0.802029829190688	0.134660755763344	0.589140687432202	21.1571119072963	0.454311080571516	0.242757476554846	0.0335287
ebi-a-GCST90016935	ebi-a-GCST006636	Dysmenorrhea	|| id:ebi-a-GCST90016935	Weighted median	3	0.114953374384883	0.424266525008924	0.78643246246909	NA	NA	NA	NA	NA	NA	NA	NA	NA	rs11599763	0.0555931	0.00625374	0.0117397	-0.0576842	0.0701917	NA	NA	NA	22.3881288645334	0.786432462469089	0.594241159404371	0.0326214
ebi-a-GCST90016935	ebi-a-GCST006636	Dysmenorrhea	|| id:ebi-a-GCST90016935	Weighted median	3	0.114953374384883	0.424266525008924	0.78643246246909	NA	NA	NA	NA	NA	NA	NA	NA	NA	rs17791387	-0.0729251	0.0276275	0.0154246	-0.0573538	0.112609	NA	NA	NA	22.3134316656202	0.786432462469089	0.0732720594410335	0.0433578
ebi-a-GCST90016935	ebi-a-GCST006636	Dysmenorrhea	|| id:ebi-a-GCST90016935	Weighted median	3	0.114953374384883	0.424266525008924	0.78643246246909	NA	NA	NA	NA	NA	NA	NA	NA	NA	rs2838334	0.0571419	0.0144992	0.0124124	-0.0512171	0.0802155	NA	NA	NA	21.1571119072963	0.786432462469089	0.242757476554846	0.0335287
ebi-a-GCST90016935	ebi-a-GCST006636	Dysmenorrhea	|| id:ebi-a-GCST90016935	Inverse variance weighted	3	-0.000929166	0.340251988532483	0.997821126830107	NA	NA	NA	NA	NA	Dysmenorrhea	|| id:ebi-a-GCST90016935	0.62977079719093	2	rs11599763	0.0555931	0.00625374	0.0117397	-0.0576842	0.0701917	0.72987251389158	NA	NA	22.3881288645334	0.997821126830107	0.594241159404371	0.0326214
ebi-a-GCST90016935	ebi-a-GCST006636	Dysmenorrhea	|| id:ebi-a-GCST90016935	Inverse variance weighted	3	-0.000929166	0.340251988532483	0.997821126830107	NA	NA	NA	NA	NA	Dysmenorrhea	|| id:ebi-a-GCST90016935	0.62977079719093	2	rs17791387	-0.0729251	0.0276275	0.0154246	-0.0573538	0.112609	0.72987251389158	NA	NA	22.3134316656202	0.997821126830107	0.0732720594410335	0.0433578
ebi-a-GCST90016935	ebi-a-GCST006636	Dysmenorrhea	|| id:ebi-a-GCST90016935	Inverse variance weighted	3	-0.000929166	0.340251988532483	0.997821126830107	NA	NA	NA	NA	NA	Dysmenorrhea	|| id:ebi-a-GCST90016935	0.62977079719093	2	rs2838334	0.0571419	0.0144992	0.0124124	-0.0512171	0.0802155	0.72987251389158	NA	NA	21.1571119072963	0.997821126830107	0.242757476554846	0.0335287
ebi-a-GCST90016935	ebi-a-GCST006636	Dysmenorrhea	|| id:ebi-a-GCST90016935	Simple mode	3	0.183120804067524	0.475278684074382	0.737138624513217	NA	NA	NA	NA	NA	NA	NA	NA	NA	rs11599763	0.0555931	0.00625374	0.0117397	-0.0576842	0.0701917	NA	NA	NA	22.3881288645334	0.700021509871644	0.594241159404371	0.0326214
ebi-a-GCST90016935	ebi-a-GCST006636	Dysmenorrhea	|| id:ebi-a-GCST90016935	Simple mode	3	0.183120804067524	0.475278684074382	0.737138624513217	NA	NA	NA	NA	NA	NA	NA	NA	NA	rs17791387	-0.0729251	0.0276275	0.0154246	-0.0573538	0.112609	NA	NA	NA	22.3134316656202	0.700021509871644	0.0732720594410335	0.0433578
ebi-a-GCST90016935	ebi-a-GCST006636	Dysmenorrhea	|| id:ebi-a-GCST90016935	Simple mode	3	0.183120804067524	0.475278684074382	0.737138624513217	NA	NA	NA	NA	NA	NA	NA	NA	NA	rs2838334	0.0571419	0.0144992	0.0124124	-0.0512171	0.0802155	NA	NA	NA	21.1571119072963	0.700021509871644	0.242757476554846	0.0335287
ebi-a-GCST90016935	ebi-a-GCST006636	Dysmenorrhea	|| id:ebi-a-GCST90016935	Weighted mode	3	0.183120804067524	0.477991509315298	0.738528219801245	NA	NA	NA	NA	NA	NA	NA	NA	NA	rs11599763	0.0555931	0.00625374	0.0117397	-0.0576842	0.0701917	NA	NA	NA	22.3881288645334	0.70164211895139	0.594241159404371	0.0326214
ebi-a-GCST90016935	ebi-a-GCST006636	Dysmenorrhea	|| id:ebi-a-GCST90016935	Weighted mode	3	0.183120804067524	0.477991509315298	0.738528219801245	NA	NA	NA	NA	NA	NA	NA	NA	NA	rs17791387	-0.0729251	0.0276275	0.0154246	-0.0573538	0.112609	NA	NA	NA	22.3134316656202	0.70164211895139	0.0732720594410335	0.0433578
ebi-a-GCST90016935	ebi-a-GCST006636	Dysmenorrhea	|| id:ebi-a-GCST90016935	Weighted mode	3	0.183120804067524	0.477991509315298	0.738528219801245	NA	NA	NA	NA	NA	NA	NA	NA	NA	rs2838334	0.0571419	0.0144992	0.0124124	-0.0512171	0.0802155	NA	NA	NA	21.1571119072963	0.70164211895139	0.242757476554846	0.0335287
ebi-a-GCST90016939	ebi-a-GCST006636	Dysmenorrhea	|| id:ebi-a-GCST90016939	MR Egger	3	0.169123994185402	0.880355723343903	0.879171867974889	Dysmenorrhea	|| id:ebi-a-GCST90016939	0.00641504833986234	0.0799369856287116	0.949019680189413	Dysmenorrhea	|| id:ebi-a-GCST90016939	0.00205675252239486	1	rs12904405	-0.0851896	-0.0193097	0.0192688	-0.0936852	0.0550658	0.963827191560772	0.00641504833986234	0.949019680189413	19.5462666942667	0.847657059661484	0.316284382793916	0.0379467
ebi-a-GCST90016939	ebi-a-GCST006636	Dysmenorrhea	|| id:ebi-a-GCST90016939	MR Egger	3	0.169123994185402	0.880355723343903	0.879171867974889	Dysmenorrhea	|| id:ebi-a-GCST90016939	0.00641504833986234	0.0799369856287116	0.949019680189413	Dysmenorrhea	|| id:ebi-a-GCST90016939	0.00205675252239486	1	rs4293737	-0.112091	-0.0257228	0.0271305	-0.0814777	0.0300321	0.963827191560772	0.00641504833986234	0.949019680189413	17.0697001410768	0.847657059661484	0.34307155085254	0.0284464
ebi-a-GCST90016939	ebi-a-GCST006636	Dysmenorrhea	|| id:ebi-a-GCST90016939	MR Egger	3	0.169123994185402	0.880355723343903	0.879171867974889	Dysmenorrhea	|| id:ebi-a-GCST90016939	0.00641504833986234	0.0799369856287116	0.949019680189413	Dysmenorrhea	|| id:ebi-a-GCST90016939	0.00205675252239486	1	rs7514702	-0.0663236	-0.0181425	0.0141626	-0.0744962	0.0382112	0.963827191560772	0.00641504833986234	0.949019680189413	21.9305843623394	0.847657059661484	0.200188472842526	0.0287519
ebi-a-GCST90016939	ebi-a-GCST006636	Dysmenorrhea	|| id:ebi-a-GCST90016939	Weighted median	3	0.230035825975652	0.248961118668663	0.355495198969875	NA	NA	NA	NA	NA	NA	NA	NA	NA	rs12904405	-0.0851896	-0.0193097	0.0192688	-0.0936852	0.0550658	NA	NA	NA	19.5462666942667	0.355495198969876	0.316284382793916	0.0379467
ebi-a-GCST90016939	ebi-a-GCST006636	Dysmenorrhea	|| id:ebi-a-GCST90016939	Weighted median	3	0.230035825975652	0.248961118668663	0.355495198969875	NA	NA	NA	NA	NA	NA	NA	NA	NA	rs4293737	-0.112091	-0.0257228	0.0271305	-0.0814777	0.0300321	NA	NA	NA	17.0697001410768	0.355495198969876	0.34307155085254	0.0284464
ebi-a-GCST90016939	ebi-a-GCST006636	Dysmenorrhea	|| id:ebi-a-GCST90016939	Weighted median	3	0.230035825975652	0.248961118668663	0.355495198969875	NA	NA	NA	NA	NA	NA	NA	NA	NA	rs7514702	-0.0663236	-0.0181425	0.0141626	-0.0744962	0.0382112	NA	NA	NA	21.9305843623394	0.355495198969876	0.200188472842526	0.0287519
ebi-a-GCST90016939	ebi-a-GCST006636	Dysmenorrhea	|| id:ebi-a-GCST90016939	Inverse variance weighted	3	0.237990580938261	0.196539783671105	0.225932646553039	NA	NA	NA	NA	NA	Dysmenorrhea	|| id:ebi-a-GCST90016939	0.00849702633465945	2	rs12904405	-0.0851896	-0.0193097	0.0192688	-0.0936852	0.0550658	0.995760498997452	NA	NA	19.5462666942667	0.225932646553039	0.316284382793916	0.0379467
ebi-a-GCST90016939	ebi-a-GCST006636	Dysmenorrhea	|| id:ebi-a-GCST90016939	Inverse variance weighted	3	0.237990580938261	0.196539783671105	0.225932646553039	NA	NA	NA	NA	NA	Dysmenorrhea	|| id:ebi-a-GCST90016939	0.00849702633465945	2	rs4293737	-0.112091	-0.0257228	0.0271305	-0.0814777	0.0300321	0.995760498997452	NA	NA	17.0697001410768	0.225932646553039	0.34307155085254	0.0284464
ebi-a-GCST90016939	ebi-a-GCST006636	Dysmenorrhea	|| id:ebi-a-GCST90016939	Inverse variance weighted	3	0.237990580938261	0.196539783671105	0.225932646553039	NA	NA	NA	NA	NA	Dysmenorrhea	|| id:ebi-a-GCST90016939	0.00849702633465945	2	rs7514702	-0.0663236	-0.0181425	0.0141626	-0.0744962	0.0382112	0.995760498997452	NA	NA	21.9305843623394	0.225932646553039	0.200188472842526	0.0287519
ebi-a-GCST90016939	ebi-a-GCST006636	Dysmenorrhea	|| id:ebi-a-GCST90016939	Simple mode	3	0.228049276053336	0.2786514442146	0.499125026124658	NA	NA	NA	NA	NA	NA	NA	NA	NA	rs12904405	-0.0851896	-0.0193097	0.0192688	-0.0936852	0.0550658	NA	NA	NA	19.5462666942667	0.413126908211673	0.316284382793916	0.0379467
ebi-a-GCST90016939	ebi-a-GCST006636	Dysmenorrhea	|| id:ebi-a-GCST90016939	Simple mode	3	0.228049276053336	0.2786514442146	0.499125026124658	NA	NA	NA	NA	NA	NA	NA	NA	NA	rs4293737	-0.112091	-0.0257228	0.0271305	-0.0814777	0.0300321	NA	NA	NA	17.0697001410768	0.413126908211673	0.34307155085254	0.0284464
ebi-a-GCST90016939	ebi-a-GCST006636	Dysmenorrhea	|| id:ebi-a-GCST90016939	Simple mode	3	0.228049276053336	0.2786514442146	0.499125026124658	NA	NA	NA	NA	NA	NA	NA	NA	NA	rs7514702	-0.0663236	-0.0181425	0.0141626	-0.0744962	0.0382112	NA	NA	NA	21.9305843623394	0.413126908211673	0.200188472842526	0.0287519
ebi-a-GCST90016939	ebi-a-GCST006636	Dysmenorrhea	|| id:ebi-a-GCST90016939	Weighted mode	3	0.22893918284543	0.246302416104107	0.450754404383239	NA	NA	NA	NA	NA	NA	NA	NA	NA	rs12904405	-0.0851896	-0.0193097	0.0192688	-0.0936852	0.0550658	NA	NA	NA	19.5462666942667	0.352627738985009	0.316284382793916	0.0379467
ebi-a-GCST90016939	ebi-a-GCST006636	Dysmenorrhea	|| id:ebi-a-GCST90016939	Weighted mode	3	0.22893918284543	0.246302416104107	0.450754404383239	NA	NA	NA	NA	NA	NA	NA	NA	NA	rs4293737	-0.112091	-0.0257228	0.0271305	-0.0814777	0.0300321	NA	NA	NA	17.0697001410768	0.352627738985009	0.34307155085254	0.0284464
ebi-a-GCST90016939	ebi-a-GCST006636	Dysmenorrhea	|| id:ebi-a-GCST90016939	Weighted mode	3	0.22893918284543	0.246302416104107	0.450754404383239	NA	NA	NA	NA	NA	NA	NA	NA	NA	rs7514702	-0.0663236	-0.0181425	0.0141626	-0.0744962	0.0382112	NA	NA	NA	21.9305843623394	0.352627738985009	0.200188472842526	0.0287519
ebi-a-GCST90016948	ebi-a-GCST006636	Dysmenorrhea	|| id:ebi-a-GCST90016948	MR Egger	3	3.05771389123062	1.59796514315854	0.306573613129785	Dysmenorrhea	|| id:ebi-a-GCST90016948	-0.193675	0.112710536132234	0.335528739803733	Dysmenorrhea	|| id:ebi-a-GCST90016948	0.421944365872239	1	rs2206482	-0.0569105	0.027953	0.0117486	-0.0314546	0.0873606	0.515968434605255	-0.193675	0.335528739803733	23.4645682104378	0.055683466046748	0.0173473313284329	0.03031
ebi-a-GCST90016948	ebi-a-GCST006636	Dysmenorrhea	|| id:ebi-a-GCST90016948	MR Egger	3	3.05771389123062	1.59796514315854	0.306573613129785	Dysmenorrhea	|| id:ebi-a-GCST90016948	-0.193675	0.112710536132234	0.335528739803733	Dysmenorrhea	|| id:ebi-a-GCST90016948	0.421944365872239	1	rs3860225	0.083936	0.0569958	0.0167936	-0.0037007	0.117692	0.515968434605255	-0.193675	0.335528739803733	24.980948752835	0.055683466046748	0.000689048343016222	0.0309676
ebi-a-GCST90016948	ebi-a-GCST006636	Dysmenorrhea	|| id:ebi-a-GCST90016948	MR Egger	3	3.05771389123062	1.59796514315854	0.306573613129785	Dysmenorrhea	|| id:ebi-a-GCST90016948	-0.193675	0.112710536132234	0.335528739803733	Dysmenorrhea	|| id:ebi-a-GCST90016948	0.421944365872239	1	rs4685827	-0.0679529	-0.0343966	0.0145407	-0.105854	0.0370613	0.515968434605255	-0.193675	0.335528739803733	21.8396343441508	0.055683466046748	0.0180038233314069	0.0364581
ebi-a-GCST90016948	ebi-a-GCST006636	Dysmenorrhea	|| id:ebi-a-GCST90016948	Weighted median	3	0.560242739544341	0.332810770702334	0.092304026258065	NA	NA	NA	NA	NA	NA	NA	NA	NA	rs2206482	-0.0569105	0.027953	0.0117486	-0.0314546	0.0873606	NA	NA	NA	23.4645682104378	0.0923040262580643	0.0173473313284329	0.03031
ebi-a-GCST90016948	ebi-a-GCST006636	Dysmenorrhea	|| id:ebi-a-GCST90016948	Weighted median	3	0.560242739544341	0.332810770702334	0.092304026258065	NA	NA	NA	NA	NA	NA	NA	NA	NA	rs3860225	0.083936	0.0569958	0.0167936	-0.0037007	0.117692	NA	NA	NA	24.980948752835	0.0923040262580643	0.000689048343016222	0.0309676
ebi-a-GCST90016948	ebi-a-GCST006636	Dysmenorrhea	|| id:ebi-a-GCST90016948	Weighted median	3	0.560242739544341	0.332810770702334	0.092304026258065	NA	NA	NA	NA	NA	NA	NA	NA	NA	rs4685827	-0.0679529	-0.0343966	0.0145407	-0.105854	0.0370613	NA	NA	NA	21.8396343441508	0.0923040262580643	0.0180038233314069	0.0364581
ebi-a-GCST90016948	ebi-a-GCST006636	Dysmenorrhea	|| id:ebi-a-GCST90016948	Inverse variance weighted	3	0.349606696981552	0.342952295524944	0.308011546805739	NA	NA	NA	NA	NA	Dysmenorrhea	|| id:ebi-a-GCST90016948	3.3746316064212	2	rs2206482	-0.0569105	0.027953	0.0117486	-0.0314546	0.0873606	0.185015476025526	NA	NA	23.4645682104378	0.308011546805739	0.0173473313284329	0.03031
ebi-a-GCST90016948	ebi-a-GCST006636	Dysmenorrhea	|| id:ebi-a-GCST90016948	Inverse variance weighted	3	0.349606696981552	0.342952295524944	0.308011546805739	NA	NA	NA	NA	NA	Dysmenorrhea	|| id:ebi-a-GCST90016948	3.3746316064212	2	rs3860225	0.083936	0.0569958	0.0167936	-0.0037007	0.117692	0.185015476025526	NA	NA	24.980948752835	0.308011546805739	0.000689048343016222	0.0309676
ebi-a-GCST90016948	ebi-a-GCST006636	Dysmenorrhea	|| id:ebi-a-GCST90016948	Inverse variance weighted	3	0.349606696981552	0.342952295524944	0.308011546805739	NA	NA	NA	NA	NA	Dysmenorrhea	|| id:ebi-a-GCST90016948	3.3746316064212	2	rs4685827	-0.0679529	-0.0343966	0.0145407	-0.105854	0.0370613	0.185015476025526	NA	NA	21.8396343441508	0.308011546805739	0.0180038233314069	0.0364581
ebi-a-GCST90016948	ebi-a-GCST006636	Dysmenorrhea	|| id:ebi-a-GCST90016948	Simple mode	3	0.591671543293883	0.466377204851107	0.332239399889839	NA	NA	NA	NA	NA	NA	NA	NA	NA	rs2206482	-0.0569105	0.027953	0.0117486	-0.0314546	0.0873606	NA	NA	NA	23.4645682104378	0.204564314358364	0.0173473313284329	0.03031
ebi-a-GCST90016948	ebi-a-GCST006636	Dysmenorrhea	|| id:ebi-a-GCST90016948	Simple mode	3	0.591671543293883	0.466377204851107	0.332239399889839	NA	NA	NA	NA	NA	NA	NA	NA	NA	rs3860225	0.083936	0.0569958	0.0167936	-0.0037007	0.117692	NA	NA	NA	24.980948752835	0.204564314358364	0.000689048343016222	0.0309676
ebi-a-GCST90016948	ebi-a-GCST006636	Dysmenorrhea	|| id:ebi-a-GCST90016948	Simple mode	3	0.591671543293883	0.466377204851107	0.332239399889839	NA	NA	NA	NA	NA	NA	NA	NA	NA	rs4685827	-0.0679529	-0.0343966	0.0145407	-0.105854	0.0370613	NA	NA	NA	21.8396343441508	0.204564314358364	0.0180038233314069	0.0364581
ebi-a-GCST90016948	ebi-a-GCST006636	Dysmenorrhea	|| id:ebi-a-GCST90016948	Weighted mode	3	0.627383795649442	0.341414012048455	0.207516072396405	NA	NA	NA	NA	NA	NA	NA	NA	NA	rs2206482	-0.0569105	0.027953	0.0117486	-0.0314546	0.0873606	NA	NA	NA	23.4645682104378	0.0661207610666488	0.0173473313284329	0.03031
ebi-a-GCST90016948	ebi-a-GCST006636	Dysmenorrhea	|| id:ebi-a-GCST90016948	Weighted mode	3	0.627383795649442	0.341414012048455	0.207516072396405	NA	NA	NA	NA	NA	NA	NA	NA	NA	rs3860225	0.083936	0.0569958	0.0167936	-0.0037007	0.117692	NA	NA	NA	24.980948752835	0.0661207610666488	0.000689048343016222	0.0309676
ebi-a-GCST90016948	ebi-a-GCST006636	Dysmenorrhea	|| id:ebi-a-GCST90016948	Weighted mode	3	0.627383795649442	0.341414012048455	0.207516072396405	NA	NA	NA	NA	NA	NA	NA	NA	NA	rs4685827	-0.0679529	-0.0343966	0.0145407	-0.105854	0.0370613	NA	NA	NA	21.8396343441508	0.0661207610666488	0.0180038233314069	0.0364581
ebi-a-GCST90016950	ebi-a-GCST006636	Dysmenorrhea	|| id:ebi-a-GCST90016950	MR Egger	3	-7.18677	7.01324472289051	0.492220848905059	Dysmenorrhea	|| id:ebi-a-GCST90016950	0.362381951133513	0.379614106075997	0.514782233384738	Dysmenorrhea	|| id:ebi-a-GCST90016950	1.41794754885643	1	rs2447496	0.0549203	-0.00107863	0.0121904	-0.0629433	0.060786	0.233741522049262	0.362381951133513	0.514782233384738	20.2969082862396	0.305484706065561	0.929493653563481	0.0315636
ebi-a-GCST90016950	ebi-a-GCST006636	Dysmenorrhea	|| id:ebi-a-GCST90016950	MR Egger	3	-7.18677	7.01324472289051	0.492220848905059	Dysmenorrhea	|| id:ebi-a-GCST90016950	0.362381951133513	0.379614106075997	0.514782233384738	Dysmenorrhea	|| id:ebi-a-GCST90016950	1.41794754885643	1	rs62532512	0.0504257	-0.00786021	0.0107399	-0.0626612	0.0469408	0.233741522049262	0.362381951133513	0.514782233384738	22.0446595525028	0.305484706065561	0.464247953426159	0.0279597
ebi-a-GCST90016950	ebi-a-GCST006636	Dysmenorrhea	|| id:ebi-a-GCST90016950	MR Egger	3	-7.18677	7.01324472289051	0.492220848905059	Dysmenorrhea	|| id:ebi-a-GCST90016950	0.362381951133513	0.379614106075997	0.514782233384738	Dysmenorrhea	|| id:ebi-a-GCST90016950	1.41794754885643	1	rs6837275	0.0570355	-0.064389	0.011887	-0.11952	-0.00925753	0.233741522049262	0.362381951133513	0.514782233384738	23.0221553872081	0.305484706065561	6.06894608960728e-08	0.0281283
ebi-a-GCST90016950	ebi-a-GCST006636	Dysmenorrhea	|| id:ebi-a-GCST90016950	Weighted median	3	-0.203395	0.421195965863665	0.629166889318224	NA	NA	NA	NA	NA	NA	NA	NA	NA	rs2447496	0.0549203	-0.00107863	0.0121904	-0.0629433	0.060786	NA	NA	NA	20.2969082862396	0.629166889318223	0.929493653563481	0.0315636
ebi-a-GCST90016950	ebi-a-GCST006636	Dysmenorrhea	|| id:ebi-a-GCST90016950	Weighted median	3	-0.203395	0.421195965863665	0.629166889318224	NA	NA	NA	NA	NA	NA	NA	NA	NA	rs62532512	0.0504257	-0.00786021	0.0107399	-0.0626612	0.0469408	NA	NA	NA	22.0446595525028	0.629166889318223	0.464247953426159	0.0279597
ebi-a-GCST90016950	ebi-a-GCST006636	Dysmenorrhea	|| id:ebi-a-GCST90016950	Weighted median	3	-0.203395	0.421195965863665	0.629166889318224	NA	NA	NA	NA	NA	NA	NA	NA	NA	rs6837275	0.0570355	-0.064389	0.011887	-0.11952	-0.00925753	NA	NA	NA	23.0221553872081	0.629166889318223	6.06894608960728e-08	0.0281283
ebi-a-GCST90016950	ebi-a-GCST006636	Dysmenorrhea	|| id:ebi-a-GCST90016950	Inverse variance weighted	3	-0.501176	0.361103788820731	0.165167153774608	NA	NA	NA	NA	NA	Dysmenorrhea	|| id:ebi-a-GCST90016950	2.71008466076866	2	rs2447496	0.0549203	-0.00107863	0.0121904	-0.0629433	0.060786	0.257936375674814	NA	NA	20.2969082862396	0.165167153774607	0.929493653563481	0.0315636
ebi-a-GCST90016950	ebi-a-GCST006636	Dysmenorrhea	|| id:ebi-a-GCST90016950	Inverse variance weighted	3	-0.501176	0.361103788820731	0.165167153774608	NA	NA	NA	NA	NA	Dysmenorrhea	|| id:ebi-a-GCST90016950	2.71008466076866	2	rs62532512	0.0504257	-0.00786021	0.0107399	-0.0626612	0.0469408	0.257936375674814	NA	NA	22.0446595525028	0.165167153774607	0.464247953426159	0.0279597
ebi-a-GCST90016950	ebi-a-GCST006636	Dysmenorrhea	|| id:ebi-a-GCST90016950	Inverse variance weighted	3	-0.501176	0.361103788820731	0.165167153774608	NA	NA	NA	NA	NA	Dysmenorrhea	|| id:ebi-a-GCST90016950	2.71008466076866	2	rs6837275	0.0570355	-0.064389	0.011887	-0.11952	-0.00925753	0.257936375674814	NA	NA	23.0221553872081	0.165167153774607	6.06894608960728e-08	0.0281283
ebi-a-GCST90016950	ebi-a-GCST006636	Dysmenorrhea	|| id:ebi-a-GCST90016950	Simple mode	3	-0.0868101	0.52968819586516	0.8848834195322	NA	NA	NA	NA	NA	NA	NA	NA	NA	rs2447496	0.0549203	-0.00107863	0.0121904	-0.0629433	0.060786	NA	NA	NA	20.2969082862396	0.869818554223798	0.929493653563481	0.0315636
ebi-a-GCST90016950	ebi-a-GCST006636	Dysmenorrhea	|| id:ebi-a-GCST90016950	Simple mode	3	-0.0868101	0.52968819586516	0.8848834195322	NA	NA	NA	NA	NA	NA	NA	NA	NA	rs62532512	0.0504257	-0.00786021	0.0107399	-0.0626612	0.0469408	NA	NA	NA	22.0446595525028	0.869818554223798	0.464247953426159	0.0279597
ebi-a-GCST90016950	ebi-a-GCST006636	Dysmenorrhea	|| id:ebi-a-GCST90016950	Simple mode	3	-0.0868101	0.52968819586516	0.8848834195322	NA	NA	NA	NA	NA	NA	NA	NA	NA	rs6837275	0.0570355	-0.064389	0.011887	-0.11952	-0.00925753	NA	NA	NA	23.0221553872081	0.869818554223798	6.06894608960728e-08	0.0281283
ebi-a-GCST90016950	ebi-a-GCST006636	Dysmenorrhea	|| id:ebi-a-GCST90016950	Weighted mode	3	-0.0906943	0.510992177841813	0.875474815031158	NA	NA	NA	NA	NA	NA	NA	NA	NA	rs2447496	0.0549203	-0.00107863	0.0121904	-0.0629433	0.060786	NA	NA	NA	20.2969082862396	0.859126125085189	0.929493653563481	0.0315636
ebi-a-GCST90016950	ebi-a-GCST006636	Dysmenorrhea	|| id:ebi-a-GCST90016950	Weighted mode	3	-0.0906943	0.510992177841813	0.875474815031158	NA	NA	NA	NA	NA	NA	NA	NA	NA	rs62532512	0.0504257	-0.00786021	0.0107399	-0.0626612	0.0469408	NA	NA	NA	22.0446595525028	0.859126125085189	0.464247953426159	0.0279597
ebi-a-GCST90016950	ebi-a-GCST006636	Dysmenorrhea	|| id:ebi-a-GCST90016950	Weighted mode	3	-0.0906943	0.510992177841813	0.875474815031158	NA	NA	NA	NA	NA	NA	NA	NA	NA	rs6837275	0.0570355	-0.064389	0.011887	-0.11952	-0.00925753	NA	NA	NA	23.0221553872081	0.859126125085189	6.06894608960728e-08	0.0281283
ebi-a-GCST90016955	ebi-a-GCST006636	Dysmenorrhea	|| id:ebi-a-GCST90016955	MR Egger	4	-0.105783	0.618236447552172	0.879887188623187	Dysmenorrhea	|| id:ebi-a-GCST90016955	0.020367935767216	0.0696468844653239	0.797494103782118	Dysmenorrhea	|| id:ebi-a-GCST90016955	0.0583201910122529	2	rs166849	-0.0911053	-0.0115225	0.0202239	-0.0667239	0.0436789	0.971260957504382	0.020367935767216	0.797494103782118	20.2935238734315	0.864142056313365	0.568849520468155	0.028164
ebi-a-GCST90016955	ebi-a-GCST006636	Dysmenorrhea	|| id:ebi-a-GCST90016955	MR Egger	4	-0.105783	0.618236447552172	0.879887188623187	Dysmenorrhea	|| id:ebi-a-GCST90016955	0.020367935767216	0.0696468844653239	0.797494103782118	Dysmenorrhea	|| id:ebi-a-GCST90016955	0.0583201910122529	2	rs2172426	0.10212	0.00407141	0.0198947	-0.052042	0.0601848	0.971260957504382	0.020367935767216	0.797494103782118	26.3479495375408	0.864142056313365	0.837847172618149	0.0286293
ebi-a-GCST90016955	ebi-a-GCST006636	Dysmenorrhea	|| id:ebi-a-GCST90016955	MR Egger	4	-0.105783	0.618236447552172	0.879887188623187	Dysmenorrhea	|| id:ebi-a-GCST90016955	0.020367935767216	0.0696468844653239	0.797494103782118	Dysmenorrhea	|| id:ebi-a-GCST90016955	0.0583201910122529	2	rs267959	-0.0988612	-0.0139027	0.0209676	-0.0686531	0.0408477	0.971260957504382	0.020367935767216	0.797494103782118	22.2307599697147	0.864142056313365	0.507294474995908	0.0279339
ebi-a-GCST90016955	ebi-a-GCST006636	Dysmenorrhea	|| id:ebi-a-GCST90016955	MR Egger	4	-0.105783	0.618236447552172	0.879887188623187	Dysmenorrhea	|| id:ebi-a-GCST90016955	0.020367935767216	0.0696468844653239	0.797494103782118	Dysmenorrhea	|| id:ebi-a-GCST90016955	0.0583201910122529	2	rs4383094	-0.149188	-0.00505374	0.0320662	-0.0603134	0.0502059	0.971260957504382	0.020367935767216	0.797494103782118	21.6457575558142	0.864142056313365	0.874769376963646	0.0281937
ebi-a-GCST90016955	ebi-a-GCST006636	Dysmenorrhea	|| id:ebi-a-GCST90016955	Weighted median	4	0.0391035639378278	0.142151920559852	0.783252541290721	NA	NA	NA	NA	NA	NA	NA	NA	NA	rs166849	-0.0911053	-0.0115225	0.0202239	-0.0667239	0.0436789	NA	NA	NA	20.2935238734315	0.783252541290721	0.568849520468155	0.028164
ebi-a-GCST90016955	ebi-a-GCST006636	Dysmenorrhea	|| id:ebi-a-GCST90016955	Weighted median	4	0.0391035639378278	0.142151920559852	0.783252541290721	NA	NA	NA	NA	NA	NA	NA	NA	NA	rs2172426	0.10212	0.00407141	0.0198947	-0.052042	0.0601848	NA	NA	NA	26.3479495375408	0.783252541290721	0.837847172618149	0.0286293
ebi-a-GCST90016955	ebi-a-GCST006636	Dysmenorrhea	|| id:ebi-a-GCST90016955	Weighted median	4	0.0391035639378278	0.142151920559852	0.783252541290721	NA	NA	NA	NA	NA	NA	NA	NA	NA	rs267959	-0.0988612	-0.0139027	0.0209676	-0.0686531	0.0408477	NA	NA	NA	22.2307599697147	0.783252541290721	0.507294474995908	0.0279339
ebi-a-GCST90016955	ebi-a-GCST006636	Dysmenorrhea	|| id:ebi-a-GCST90016955	Weighted median	4	0.0391035639378278	0.142151920559852	0.783252541290721	NA	NA	NA	NA	NA	NA	NA	NA	NA	rs4383094	-0.149188	-0.00505374	0.0320662	-0.0603134	0.0502059	NA	NA	NA	21.6457575558142	0.783252541290721	0.874769376963646	0.0281937
ebi-a-GCST90016955	ebi-a-GCST006636	Dysmenorrhea	|| id:ebi-a-GCST90016955	Inverse variance weighted	4	0.071266824115429	0.125281212287229	0.569454653883799	NA	NA	NA	NA	NA	Dysmenorrhea	|| id:ebi-a-GCST90016955	0.143844711103053	3	rs166849	-0.0911053	-0.0115225	0.0202239	-0.0667239	0.0436789	0.986100616082573	NA	NA	20.2935238734315	0.5694546538838	0.568849520468155	0.028164
ebi-a-GCST90016955	ebi-a-GCST006636	Dysmenorrhea	|| id:ebi-a-GCST90016955	Inverse variance weighted	4	0.071266824115429	0.125281212287229	0.569454653883799	NA	NA	NA	NA	NA	Dysmenorrhea	|| id:ebi-a-GCST90016955	0.143844711103053	3	rs2172426	0.10212	0.00407141	0.0198947	-0.052042	0.0601848	0.986100616082573	NA	NA	26.3479495375408	0.5694546538838	0.837847172618149	0.0286293
ebi-a-GCST90016955	ebi-a-GCST006636	Dysmenorrhea	|| id:ebi-a-GCST90016955	Inverse variance weighted	4	0.071266824115429	0.125281212287229	0.569454653883799	NA	NA	NA	NA	NA	Dysmenorrhea	|| id:ebi-a-GCST90016955	0.143844711103053	3	rs267959	-0.0988612	-0.0139027	0.0209676	-0.0686531	0.0408477	0.986100616082573	NA	NA	22.2307599697147	0.5694546538838	0.507294474995908	0.0279339
ebi-a-GCST90016955	ebi-a-GCST006636	Dysmenorrhea	|| id:ebi-a-GCST90016955	Inverse variance weighted	4	0.071266824115429	0.125281212287229	0.569454653883799	NA	NA	NA	NA	NA	Dysmenorrhea	|| id:ebi-a-GCST90016955	0.143844711103053	3	rs4383094	-0.149188	-0.00505374	0.0320662	-0.0603134	0.0502059	0.986100616082573	NA	NA	21.6457575558142	0.5694546538838	0.874769376963646	0.0281937
ebi-a-GCST90016955	ebi-a-GCST006636	Dysmenorrhea	|| id:ebi-a-GCST90016955	Simple mode	4	0.0427857504914766	0.18110325911704	0.828449578610231	NA	NA	NA	NA	NA	NA	NA	NA	NA	rs166849	-0.0911053	-0.0115225	0.0202239	-0.0667239	0.0436789	NA	NA	NA	20.2935238734315	0.813238230882632	0.568849520468155	0.028164
ebi-a-GCST90016955	ebi-a-GCST006636	Dysmenorrhea	|| id:ebi-a-GCST90016955	Simple mode	4	0.0427857504914766	0.18110325911704	0.828449578610231	NA	NA	NA	NA	NA	NA	NA	NA	NA	rs2172426	0.10212	0.00407141	0.0198947	-0.052042	0.0601848	NA	NA	NA	26.3479495375408	0.813238230882632	0.837847172618149	0.0286293
ebi-a-GCST90016955	ebi-a-GCST006636	Dysmenorrhea	|| id:ebi-a-GCST90016955	Simple mode	4	0.0427857504914766	0.18110325911704	0.828449578610231	NA	NA	NA	NA	NA	NA	NA	NA	NA	rs267959	-0.0988612	-0.0139027	0.0209676	-0.0686531	0.0408477	NA	NA	NA	22.2307599697147	0.813238230882632	0.507294474995908	0.0279339
ebi-a-GCST90016955	ebi-a-GCST006636	Dysmenorrhea	|| id:ebi-a-GCST90016955	Simple mode	4	0.0427857504914766	0.18110325911704	0.828449578610231	NA	NA	NA	NA	NA	NA	NA	NA	NA	rs4383094	-0.149188	-0.00505374	0.0320662	-0.0603134	0.0502059	NA	NA	NA	21.6457575558142	0.813238230882632	0.874769376963646	0.0281937
ebi-a-GCST90016955	ebi-a-GCST006636	Dysmenorrhea	|| id:ebi-a-GCST90016955	Weighted mode	4	0.0381744640575708	0.176523518415501	0.842657587006685	NA	NA	NA	NA	NA	NA	NA	NA	NA	rs166849	-0.0911053	-0.0115225	0.0202239	-0.0667239	0.0436789	NA	NA	NA	20.2935238734315	0.828787347556461	0.568849520468155	0.028164
ebi-a-GCST90016955	ebi-a-GCST006636	Dysmenorrhea	|| id:ebi-a-GCST90016955	Weighted mode	4	0.0381744640575708	0.176523518415501	0.842657587006685	NA	NA	NA	NA	NA	NA	NA	NA	NA	rs2172426	0.10212	0.00407141	0.0198947	-0.052042	0.0601848	NA	NA	NA	26.3479495375408	0.828787347556461	0.837847172618149	0.0286293
ebi-a-GCST90016955	ebi-a-GCST006636	Dysmenorrhea	|| id:ebi-a-GCST90016955	Weighted mode	4	0.0381744640575708	0.176523518415501	0.842657587006685	NA	NA	NA	NA	NA	NA	NA	NA	NA	rs267959	-0.0988612	-0.0139027	0.0209676	-0.0686531	0.0408477	NA	NA	NA	22.2307599697147	0.828787347556461	0.507294474995908	0.0279339
ebi-a-GCST90016955	ebi-a-GCST006636	Dysmenorrhea	|| id:ebi-a-GCST90016955	Weighted mode	4	0.0381744640575708	0.176523518415501	0.842657587006685	NA	NA	NA	NA	NA	NA	NA	NA	NA	rs4383094	-0.149188	-0.00505374	0.0320662	-0.0603134	0.0502059	NA	NA	NA	21.6457575558142	0.828787347556461	0.874769376963646	0.0281937
ebi-a-GCST90016956	ebi-a-GCST006636	Dysmenorrhea	|| id:ebi-a-GCST90016956	MR Egger	4	-1.0664	1.12864404453524	0.444468969482919	Dysmenorrhea	|| id:ebi-a-GCST90016956	0.0732284593514936	0.0752441181913644	0.433099452972236	Dysmenorrhea	|| id:ebi-a-GCST90016956	0.557675791812275	2	rs2585520	-0.0904972	0.0193253	0.0200428	-0.049073	0.0877236	0.756662551371145	0.0732284593514936	0.433099452972236	20.3870082599046	0.34473502751111	0.334944858085065	0.0348971
ebi-a-GCST90016956	ebi-a-GCST006636	Dysmenorrhea	|| id:ebi-a-GCST90016956	MR Egger	4	-1.0664	1.12864404453524	0.444468969482919	Dysmenorrhea	|| id:ebi-a-GCST90016956	0.0732284593514936	0.0752441181913644	0.433099452972236	Dysmenorrhea	|| id:ebi-a-GCST90016956	0.557675791812275	2	rs4263802	-0.050942	-0.0301526	0.0114921	-0.0988863	0.0385811	0.756662551371145	0.0732284593514936	0.433099452972236	19.6495763000655	0.34473502751111	0.00869630925659501	0.0350682
ebi-a-GCST90016956	ebi-a-GCST006636	Dysmenorrhea	|| id:ebi-a-GCST90016956	MR Egger	4	-1.0664	1.12864404453524	0.444468969482919	Dysmenorrhea	|| id:ebi-a-GCST90016956	0.0732284593514936	0.0752441181913644	0.433099452972236	Dysmenorrhea	|| id:ebi-a-GCST90016956	0.557675791812275	2	rs4797169	0.0587799	-0.009114	0.0128297	-0.0734543	0.0552263	0.756662551371145	0.0732284593514936	0.433099452972236	20.9905918069836	0.34473502751111	0.477466699751287	0.0328267
ebi-a-GCST90016956	ebi-a-GCST006636	Dysmenorrhea	|| id:ebi-a-GCST90016956	MR Egger	4	-1.0664	1.12864404453524	0.444468969482919	Dysmenorrhea	|| id:ebi-a-GCST90016956	0.0732284593514936	0.0752441181913644	0.433099452972236	Dysmenorrhea	|| id:ebi-a-GCST90016956	0.557675791812275	2	rs6692542	-0.0534397	-0.0304741	0.0118254	-0.127142	0.0661941	0.756662551371145	0.0732284593514936	0.433099452972236	20.4219093032051	0.34473502751111	0.00996608729648651	0.0493205
ebi-a-GCST90016956	ebi-a-GCST006636	Dysmenorrhea	|| id:ebi-a-GCST90016956	Weighted median	4	-0.175539	0.344174199543108	0.610031515619423	NA	NA	NA	NA	NA	NA	NA	NA	NA	rs2585520	-0.0904972	0.0193253	0.0200428	-0.049073	0.0877236	NA	NA	NA	20.3870082599046	0.610031515619422	0.334944858085065	0.0348971
ebi-a-GCST90016956	ebi-a-GCST006636	Dysmenorrhea	|| id:ebi-a-GCST90016956	Weighted median	4	-0.175539	0.344174199543108	0.610031515619423	NA	NA	NA	NA	NA	NA	NA	NA	NA	rs4263802	-0.050942	-0.0301526	0.0114921	-0.0988863	0.0385811	NA	NA	NA	19.6495763000655	0.610031515619422	0.00869630925659501	0.0350682
ebi-a-GCST90016956	ebi-a-GCST006636	Dysmenorrhea	|| id:ebi-a-GCST90016956	Weighted median	4	-0.175539	0.344174199543108	0.610031515619423	NA	NA	NA	NA	NA	NA	NA	NA	NA	rs4797169	0.0587799	-0.009114	0.0128297	-0.0734543	0.0552263	NA	NA	NA	20.9905918069836	0.610031515619422	0.477466699751287	0.0328267
ebi-a-GCST90016956	ebi-a-GCST006636	Dysmenorrhea	|| id:ebi-a-GCST90016956	Weighted median	4	-0.175539	0.344174199543108	0.610031515619423	NA	NA	NA	NA	NA	NA	NA	NA	NA	rs6692542	-0.0534397	-0.0304741	0.0118254	-0.127142	0.0661941	NA	NA	NA	20.4219093032051	0.610031515619422	0.00996608729648651	0.0493205
ebi-a-GCST90016956	ebi-a-GCST006636	Dysmenorrhea	|| id:ebi-a-GCST90016956	Inverse variance weighted	4	-0.00111404	0.275079452297699	0.996768680355454	NA	NA	NA	NA	NA	Dysmenorrhea	|| id:ebi-a-GCST90016956	1.50481688686924	3	rs2585520	-0.0904972	0.0193253	0.0200428	-0.049073	0.0877236	0.681159042423646	NA	NA	20.3870082599046	0.996768680355454	0.334944858085065	0.0348971
ebi-a-GCST90016956	ebi-a-GCST006636	Dysmenorrhea	|| id:ebi-a-GCST90016956	Inverse variance weighted	4	-0.00111404	0.275079452297699	0.996768680355454	NA	NA	NA	NA	NA	Dysmenorrhea	|| id:ebi-a-GCST90016956	1.50481688686924	3	rs4263802	-0.050942	-0.0301526	0.0114921	-0.0988863	0.0385811	0.681159042423646	NA	NA	19.6495763000655	0.996768680355454	0.00869630925659501	0.0350682
ebi-a-GCST90016956	ebi-a-GCST006636	Dysmenorrhea	|| id:ebi-a-GCST90016956	Inverse variance weighted	4	-0.00111404	0.275079452297699	0.996768680355454	NA	NA	NA	NA	NA	Dysmenorrhea	|| id:ebi-a-GCST90016956	1.50481688686924	3	rs4797169	0.0587799	-0.009114	0.0128297	-0.0734543	0.0552263	0.681159042423646	NA	NA	20.9905918069836	0.996768680355454	0.477466699751287	0.0328267
ebi-a-GCST90016956	ebi-a-GCST006636	Dysmenorrhea	|| id:ebi-a-GCST90016956	Inverse variance weighted	4	-0.00111404	0.275079452297699	0.996768680355454	NA	NA	NA	NA	NA	Dysmenorrhea	|| id:ebi-a-GCST90016956	1.50481688686924	3	rs6692542	-0.0534397	-0.0304741	0.0118254	-0.127142	0.0661941	0.681159042423646	NA	NA	20.4219093032051	0.996768680355454	0.00996608729648651	0.0493205
ebi-a-GCST90016956	ebi-a-GCST006636	Dysmenorrhea	|| id:ebi-a-GCST90016956	Simple mode	4	0.539968658604023	0.463656858709204	0.328376500982409	NA	NA	NA	NA	NA	NA	NA	NA	NA	rs2585520	-0.0904972	0.0193253	0.0200428	-0.049073	0.0877236	NA	NA	NA	20.3870082599046	0.244186288416243	0.334944858085065	0.0348971
ebi-a-GCST90016956	ebi-a-GCST006636	Dysmenorrhea	|| id:ebi-a-GCST90016956	Simple mode	4	0.539968658604023	0.463656858709204	0.328376500982409	NA	NA	NA	NA	NA	NA	NA	NA	NA	rs4263802	-0.050942	-0.0301526	0.0114921	-0.0988863	0.0385811	NA	NA	NA	19.6495763000655	0.244186288416243	0.00869630925659501	0.0350682
ebi-a-GCST90016956	ebi-a-GCST006636	Dysmenorrhea	|| id:ebi-a-GCST90016956	Simple mode	4	0.539968658604023	0.463656858709204	0.328376500982409	NA	NA	NA	NA	NA	NA	NA	NA	NA	rs4797169	0.0587799	-0.009114	0.0128297	-0.0734543	0.0552263	NA	NA	NA	20.9905918069836	0.244186288416243	0.477466699751287	0.0328267
ebi-a-GCST90016956	ebi-a-GCST006636	Dysmenorrhea	|| id:ebi-a-GCST90016956	Simple mode	4	0.539968658604023	0.463656858709204	0.328376500982409	NA	NA	NA	NA	NA	NA	NA	NA	NA	rs6692542	-0.0534397	-0.0304741	0.0118254	-0.127142	0.0661941	NA	NA	NA	20.4219093032051	0.244186288416243	0.00996608729648651	0.0493205
ebi-a-GCST90016956	ebi-a-GCST006636	Dysmenorrhea	|| id:ebi-a-GCST90016956	Weighted mode	4	-0.182098	0.34740544782836	0.636424919810356	NA	NA	NA	NA	NA	NA	NA	NA	NA	rs2585520	-0.0904972	0.0193253	0.0200428	-0.049073	0.0877236	NA	NA	NA	20.3870082599046	0.600163211735086	0.334944858085065	0.0348971
ebi-a-GCST90016956	ebi-a-GCST006636	Dysmenorrhea	|| id:ebi-a-GCST90016956	Weighted mode	4	-0.182098	0.34740544782836	0.636424919810356	NA	NA	NA	NA	NA	NA	NA	NA	NA	rs4263802	-0.050942	-0.0301526	0.0114921	-0.0988863	0.0385811	NA	NA	NA	19.6495763000655	0.600163211735086	0.00869630925659501	0.0350682
ebi-a-GCST90016956	ebi-a-GCST006636	Dysmenorrhea	|| id:ebi-a-GCST90016956	Weighted mode	4	-0.182098	0.34740544782836	0.636424919810356	NA	NA	NA	NA	NA	NA	NA	NA	NA	rs4797169	0.0587799	-0.009114	0.0128297	-0.0734543	0.0552263	NA	NA	NA	20.9905918069836	0.600163211735086	0.477466699751287	0.0328267
ebi-a-GCST90016956	ebi-a-GCST006636	Dysmenorrhea	|| id:ebi-a-GCST90016956	Weighted mode	4	-0.182098	0.34740544782836	0.636424919810356	NA	NA	NA	NA	NA	NA	NA	NA	NA	rs6692542	-0.0534397	-0.0304741	0.0118254	-0.127142	0.0661941	NA	NA	NA	20.4219093032051	0.600163211735086	0.00996608729648651	0.0493205
ebi-a-GCST90016960	ebi-a-GCST006636	Dysmenorrhea	|| id:ebi-a-GCST90016960	MR Egger	3	-0.12729	0.887436633136146	0.909304575183203	Dysmenorrhea	|| id:ebi-a-GCST90016960	0.011834054002631	0.0842267977111184	0.911135203588012	Dysmenorrhea	|| id:ebi-a-GCST90016960	1.02682772790821	1	rs12522517	-0.104884	0.0345851	0.0234695	-0.0427406	0.111911	0.310904909458558	0.011834054002631	0.911135203588012	19.9715057147105	0.885946053237464	0.140584215609778	0.0394519
ebi-a-GCST90016960	ebi-a-GCST006636	Dysmenorrhea	|| id:ebi-a-GCST90016960	MR Egger	3	-0.12729	0.887436633136146	0.909304575183203	Dysmenorrhea	|| id:ebi-a-GCST90016960	0.011834054002631	0.0842267977111184	0.911135203588012	Dysmenorrhea	|| id:ebi-a-GCST90016960	1.02682772790821	1	rs2717140	-0.119225	-0.0162076	0.0251081	-0.0868117	0.0543965	0.310904909458558	0.011834054002631	0.911135203588012	22.5479447950299	0.885946053237464	0.518594924383585	0.0360225
ebi-a-GCST90016960	ebi-a-GCST006636	Dysmenorrhea	|| id:ebi-a-GCST90016960	MR Egger	3	-0.12729	0.887436633136146	0.909304575183203	Dysmenorrhea	|| id:ebi-a-GCST90016960	0.011834054002631	0.0842267977111184	0.911135203588012	Dysmenorrhea	|| id:ebi-a-GCST90016960	1.02682772790821	1	rs55719207	-0.0699243	-0.00774251	0.0158036	-0.0624173	0.0469323	0.310904909458558	0.011834054002631	0.911135203588012	19.5769123827133	0.885946053237464	0.624190049248311	0.0278953
ebi-a-GCST90016960	ebi-a-GCST006636	Dysmenorrhea	|| id:ebi-a-GCST90016960	Weighted median	3	0.116694839754165	0.249942554379076	0.640580983262035	NA	NA	NA	NA	NA	NA	NA	NA	NA	rs12522517	-0.104884	0.0345851	0.0234695	-0.0427406	0.111911	NA	NA	NA	19.9715057147105	0.640580983262037	0.140584215609778	0.0394519
ebi-a-GCST90016960	ebi-a-GCST006636	Dysmenorrhea	|| id:ebi-a-GCST90016960	Weighted median	3	0.116694839754165	0.249942554379076	0.640580983262035	NA	NA	NA	NA	NA	NA	NA	NA	NA	rs2717140	-0.119225	-0.0162076	0.0251081	-0.0868117	0.0543965	NA	NA	NA	22.5479447950299	0.640580983262037	0.518594924383585	0.0360225
ebi-a-GCST90016960	ebi-a-GCST006636	Dysmenorrhea	|| id:ebi-a-GCST90016960	Weighted median	3	0.116694839754165	0.249942554379076	0.640580983262035	NA	NA	NA	NA	NA	NA	NA	NA	NA	rs55719207	-0.0699243	-0.00774251	0.0158036	-0.0624173	0.0469323	NA	NA	NA	19.5769123827133	0.640580983262037	0.624190049248311	0.0278953
ebi-a-GCST90016960	ebi-a-GCST006636	Dysmenorrhea	|| id:ebi-a-GCST90016960	Inverse variance weighted	3	-0.00599372	0.202837148969544	0.97642640970908	NA	NA	NA	NA	NA	Dysmenorrhea	|| id:ebi-a-GCST90016960	1.04709821117331	2	rs12522517	-0.104884	0.0345851	0.0234695	-0.0427406	0.111911	0.592414271681397	NA	NA	19.9715057147105	0.97642640970908	0.140584215609778	0.0394519
ebi-a-GCST90016960	ebi-a-GCST006636	Dysmenorrhea	|| id:ebi-a-GCST90016960	Inverse variance weighted	3	-0.00599372	0.202837148969544	0.97642640970908	NA	NA	NA	NA	NA	Dysmenorrhea	|| id:ebi-a-GCST90016960	1.04709821117331	2	rs2717140	-0.119225	-0.0162076	0.0251081	-0.0868117	0.0543965	0.592414271681397	NA	NA	22.5479447950299	0.97642640970908	0.518594924383585	0.0360225
ebi-a-GCST90016960	ebi-a-GCST006636	Dysmenorrhea	|| id:ebi-a-GCST90016960	Inverse variance weighted	3	-0.00599372	0.202837148969544	0.97642640970908	NA	NA	NA	NA	NA	Dysmenorrhea	|| id:ebi-a-GCST90016960	1.04709821117331	2	rs55719207	-0.0699243	-0.00774251	0.0158036	-0.0624173	0.0469323	0.592414271681397	NA	NA	19.5769123827133	0.97642640970908	0.624190049248311	0.0278953
ebi-a-GCST90016960	ebi-a-GCST006636	Dysmenorrhea	|| id:ebi-a-GCST90016960	Simple mode	3	0.123602933808431	0.312537719975136	0.730684654345327	NA	NA	NA	NA	NA	NA	NA	NA	NA	rs12522517	-0.104884	0.0345851	0.0234695	-0.0427406	0.111911	NA	NA	NA	19.9715057147105	0.692487459918998	0.140584215609778	0.0394519
ebi-a-GCST90016960	ebi-a-GCST006636	Dysmenorrhea	|| id:ebi-a-GCST90016960	Simple mode	3	0.123602933808431	0.312537719975136	0.730684654345327	NA	NA	NA	NA	NA	NA	NA	NA	NA	rs2717140	-0.119225	-0.0162076	0.0251081	-0.0868117	0.0543965	NA	NA	NA	22.5479447950299	0.692487459918998	0.518594924383585	0.0360225
ebi-a-GCST90016960	ebi-a-GCST006636	Dysmenorrhea	|| id:ebi-a-GCST90016960	Simple mode	3	0.123602933808431	0.312537719975136	0.730684654345327	NA	NA	NA	NA	NA	NA	NA	NA	NA	rs55719207	-0.0699243	-0.00774251	0.0158036	-0.0624173	0.0469323	NA	NA	NA	19.5769123827133	0.692487459918998	0.624190049248311	0.0278953
ebi-a-GCST90016960	ebi-a-GCST006636	Dysmenorrhea	|| id:ebi-a-GCST90016960	Weighted mode	3	0.127288260626808	0.281210358267461	0.695165662994199	NA	NA	NA	NA	NA	NA	NA	NA	NA	rs12522517	-0.104884	0.0345851	0.0234695	-0.0427406	0.111911	NA	NA	NA	19.9715057147105	0.650804907040562	0.140584215609778	0.0394519
ebi-a-GCST90016960	ebi-a-GCST006636	Dysmenorrhea	|| id:ebi-a-GCST90016960	Weighted mode	3	0.127288260626808	0.281210358267461	0.695165662994199	NA	NA	NA	NA	NA	NA	NA	NA	NA	rs2717140	-0.119225	-0.0162076	0.0251081	-0.0868117	0.0543965	NA	NA	NA	22.5479447950299	0.650804907040562	0.518594924383585	0.0360225
ebi-a-GCST90016960	ebi-a-GCST006636	Dysmenorrhea	|| id:ebi-a-GCST90016960	Weighted mode	3	0.127288260626808	0.281210358267461	0.695165662994199	NA	NA	NA	NA	NA	NA	NA	NA	NA	rs55719207	-0.0699243	-0.00774251	0.0158036	-0.0624173	0.0469323	NA	NA	NA	19.5769123827133	0.650804907040562	0.624190049248311	0.0278953
ebi-a-GCST90016967	ebi-a-GCST006636	Dysmenorrhea	|| id:ebi-a-GCST90016967	MR Egger	3	-1.42422	1.19104173617935	0.443388341218485	Dysmenorrhea	|| id:ebi-a-GCST90016967	0.0899596423538323	0.0829784329974655	0.474314713054272	Dysmenorrhea	|| id:ebi-a-GCST90016967	0.935155711400603	1	rs10150232	0.0567088	0.0335067	0.0124877	-0.0320663	0.0990797	0.333526790511088	0.0899596423538323	0.474314713054272	20.6222477996706	0.231783748790301	0.00729265468106504	0.0334556
ebi-a-GCST90016967	ebi-a-GCST006636	Dysmenorrhea	|| id:ebi-a-GCST90016967	MR Egger	3	-1.42422	1.19104173617935	0.443388341218485	Dysmenorrhea	|| id:ebi-a-GCST90016967	0.0899596423538323	0.0829784329974655	0.474314713054272	Dysmenorrhea	|| id:ebi-a-GCST90016967	0.935155711400603	1	rs4669806	0.0576389	-0.01029	0.0122994	-0.0661037	0.0455237	0.333526790511088	0.0899596423538323	0.474314713054272	21.9615766949293	0.231783748790301	0.402802726810159	0.0284764
ebi-a-GCST90016967	ebi-a-GCST006636	Dysmenorrhea	|| id:ebi-a-GCST90016967	MR Egger	3	-1.42422	1.19104173617935	0.443388341218485	Dysmenorrhea	|| id:ebi-a-GCST90016967	0.0899596423538323	0.0829784329974655	0.474314713054272	Dysmenorrhea	|| id:ebi-a-GCST90016967	0.935155711400603	1	rs6563550	0.0877135	-0.0343945	0.0176745	-0.0914452	0.0226562	0.333526790511088	0.0899596423538323	0.474314713054272	24.628536651599	0.231783748790301	0.0516552629313654	0.0291075
ebi-a-GCST90016967	ebi-a-GCST006636	Dysmenorrhea	|| id:ebi-a-GCST90016967	Weighted median	3	-0.277238	0.297462669476462	0.351331111208559	NA	NA	NA	NA	NA	NA	NA	NA	NA	rs10150232	0.0567088	0.0335067	0.0124877	-0.0320663	0.0990797	NA	NA	NA	20.6222477996706	0.351331111208559	0.00729265468106504	0.0334556
ebi-a-GCST90016967	ebi-a-GCST006636	Dysmenorrhea	|| id:ebi-a-GCST90016967	Weighted median	3	-0.277238	0.297462669476462	0.351331111208559	NA	NA	NA	NA	NA	NA	NA	NA	NA	rs4669806	0.0576389	-0.01029	0.0122994	-0.0661037	0.0455237	NA	NA	NA	21.9615766949293	0.351331111208559	0.402802726810159	0.0284764
ebi-a-GCST90016967	ebi-a-GCST006636	Dysmenorrhea	|| id:ebi-a-GCST90016967	Weighted median	3	-0.277238	0.297462669476462	0.351331111208559	NA	NA	NA	NA	NA	NA	NA	NA	NA	rs6563550	0.0877135	-0.0343945	0.0176745	-0.0914452	0.0226562	NA	NA	NA	24.628536651599	0.351331111208559	0.0516552629313654	0.0291075
ebi-a-GCST90016967	ebi-a-GCST006636	Dysmenorrhea	|| id:ebi-a-GCST90016967	Inverse variance weighted	3	-0.161646	0.256405734705832	0.528414218565828	NA	NA	NA	NA	NA	Dysmenorrhea	|| id:ebi-a-GCST90016967	2.11049967729107	2	rs10150232	0.0567088	0.0335067	0.0124877	-0.0320663	0.0990797	0.348105446247841	NA	NA	20.6222477996706	0.528414218565827	0.00729265468106504	0.0334556
ebi-a-GCST90016967	ebi-a-GCST006636	Dysmenorrhea	|| id:ebi-a-GCST90016967	Inverse variance weighted	3	-0.161646	0.256405734705832	0.528414218565828	NA	NA	NA	NA	NA	Dysmenorrhea	|| id:ebi-a-GCST90016967	2.11049967729107	2	rs4669806	0.0576389	-0.01029	0.0122994	-0.0661037	0.0455237	0.348105446247841	NA	NA	21.9615766949293	0.528414218565827	0.402802726810159	0.0284764
ebi-a-GCST90016967	ebi-a-GCST006636	Dysmenorrhea	|| id:ebi-a-GCST90016967	Inverse variance weighted	3	-0.161646	0.256405734705832	0.528414218565828	NA	NA	NA	NA	NA	Dysmenorrhea	|| id:ebi-a-GCST90016967	2.11049967729107	2	rs6563550	0.0877135	-0.0343945	0.0176745	-0.0914452	0.0226562	0.348105446247841	NA	NA	24.628536651599	0.528414218565827	0.0516552629313654	0.0291075
ebi-a-GCST90016967	ebi-a-GCST006636	Dysmenorrhea	|| id:ebi-a-GCST90016967	Simple mode	3	-0.285572	0.403622070206717	0.552576334704091	NA	NA	NA	NA	NA	NA	NA	NA	NA	rs10150232	0.0567088	0.0335067	0.0124877	-0.0320663	0.0990797	NA	NA	NA	20.6222477996706	0.479242120336948	0.00729265468106504	0.0334556
ebi-a-GCST90016967	ebi-a-GCST006636	Dysmenorrhea	|| id:ebi-a-GCST90016967	Simple mode	3	-0.285572	0.403622070206717	0.552576334704091	NA	NA	NA	NA	NA	NA	NA	NA	NA	rs4669806	0.0576389	-0.01029	0.0122994	-0.0661037	0.0455237	NA	NA	NA	21.9615766949293	0.479242120336948	0.402802726810159	0.0284764
ebi-a-GCST90016967	ebi-a-GCST006636	Dysmenorrhea	|| id:ebi-a-GCST90016967	Simple mode	3	-0.285572	0.403622070206717	0.552576334704091	NA	NA	NA	NA	NA	NA	NA	NA	NA	rs6563550	0.0877135	-0.0343945	0.0176745	-0.0914452	0.0226562	NA	NA	NA	24.628536651599	0.479242120336948	0.0516552629313654	0.0291075
ebi-a-GCST90016967	ebi-a-GCST006636	Dysmenorrhea	|| id:ebi-a-GCST90016967	Weighted mode	3	-0.331672	0.301103508399581	0.385511368062765	NA	NA	NA	NA	NA	NA	NA	NA	NA	rs10150232	0.0567088	0.0335067	0.0124877	-0.0320663	0.0990797	NA	NA	NA	20.6222477996706	0.270669992852217	0.00729265468106504	0.0334556
ebi-a-GCST90016967	ebi-a-GCST006636	Dysmenorrhea	|| id:ebi-a-GCST90016967	Weighted mode	3	-0.331672	0.301103508399581	0.385511368062765	NA	NA	NA	NA	NA	NA	NA	NA	NA	rs4669806	0.0576389	-0.01029	0.0122994	-0.0661037	0.0455237	NA	NA	NA	21.9615766949293	0.270669992852217	0.402802726810159	0.0284764
ebi-a-GCST90016967	ebi-a-GCST006636	Dysmenorrhea	|| id:ebi-a-GCST90016967	Weighted mode	3	-0.331672	0.301103508399581	0.385511368062765	NA	NA	NA	NA	NA	NA	NA	NA	NA	rs6563550	0.0877135	-0.0343945	0.0176745	-0.0914452	0.0226562	NA	NA	NA	24.628536651599	0.270669992852217	0.0516552629313654	0.0291075
ebi-a-GCST90016974	ebi-a-GCST006636	Dysmenorrhea	|| id:ebi-a-GCST90016974	MR Egger	3	0.91477813936197	10.5441199576402	0.944906611679113	Dysmenorrhea	|| id:ebi-a-GCST90016974	-0.0670303	0.706461514700139	0.939776706826378	Dysmenorrhea	|| id:ebi-a-GCST90016974	2.24387172614257	1	rs2114713	0.062721	-0.0236768	0.0138998	-0.0965719	0.0492183	0.134144721787014	-0.0670303	0.939776706826378	20.3614567045433	0.930864522662978	0.0884948431011416	0.0371914
ebi-a-GCST90016974	ebi-a-GCST006636	Dysmenorrhea	|| id:ebi-a-GCST90016974	MR Egger	3	0.91477813936197	10.5441199576402	0.944906611679113	Dysmenorrhea	|| id:ebi-a-GCST90016974	-0.0670303	0.706461514700139	0.939776706826378	Dysmenorrhea	|| id:ebi-a-GCST90016974	2.24387172614257	1	rs7083431	0.0703539	-0.0505648	0.0144439	-0.138542	0.037412	0.134144721787014	-0.0670303	0.939776706826378	23.7251	0.930864522662978	0.000463912638101577	0.0448861
ebi-a-GCST90016974	ebi-a-GCST006636	Dysmenorrhea	|| id:ebi-a-GCST90016974	MR Egger	3	0.91477813936197	10.5441199576402	0.944906611679113	Dysmenorrhea	|| id:ebi-a-GCST90016974	-0.0670303	0.706461514700139	0.939776706826378	Dysmenorrhea	|| id:ebi-a-GCST90016974	2.24387172614257	1	rs9657374	0.0680719	0.0236482	0.0148172	-0.0330828	0.0803792	0.134144721787014	-0.0670303	0.939776706826378	21.105879748671	0.930864522662978	0.110489564818762	0.0289444
ebi-a-GCST90016974	ebi-a-GCST006636	Dysmenorrhea	|| id:ebi-a-GCST90016974	Weighted median	3	-0.108039	0.3620247148913	0.765374988504412	NA	NA	NA	NA	NA	NA	NA	NA	NA	rs2114713	0.062721	-0.0236768	0.0138998	-0.0965719	0.0492183	NA	NA	NA	20.3614567045433	0.765374988504412	0.0884948431011416	0.0371914
ebi-a-GCST90016974	ebi-a-GCST006636	Dysmenorrhea	|| id:ebi-a-GCST90016974	Weighted median	3	-0.108039	0.3620247148913	0.765374988504412	NA	NA	NA	NA	NA	NA	NA	NA	NA	rs7083431	0.0703539	-0.0505648	0.0144439	-0.138542	0.037412	NA	NA	NA	23.7251	0.765374988504412	0.000463912638101577	0.0448861
ebi-a-GCST90016974	ebi-a-GCST006636	Dysmenorrhea	|| id:ebi-a-GCST90016974	Weighted median	3	-0.108039	0.3620247148913	0.765374988504412	NA	NA	NA	NA	NA	NA	NA	NA	NA	rs9657374	0.0680719	0.0236482	0.0148172	-0.0330828	0.0803792	NA	NA	NA	21.105879748671	0.765374988504412	0.110489564818762	0.0289444
ebi-a-GCST90016974	ebi-a-GCST006636	Dysmenorrhea	|| id:ebi-a-GCST90016974	Inverse variance weighted	3	-0.0847337	0.323280518096114	0.793239948635388	NA	NA	NA	NA	NA	Dysmenorrhea	|| id:ebi-a-GCST90016974	2.2640722750727	2	rs2114713	0.062721	-0.0236768	0.0138998	-0.0965719	0.0492183	0.322376185453804	NA	NA	20.3614567045433	0.793239948635388	0.0884948431011416	0.0371914
ebi-a-GCST90016974	ebi-a-GCST006636	Dysmenorrhea	|| id:ebi-a-GCST90016974	Inverse variance weighted	3	-0.0847337	0.323280518096114	0.793239948635388	NA	NA	NA	NA	NA	Dysmenorrhea	|| id:ebi-a-GCST90016974	2.2640722750727	2	rs7083431	0.0703539	-0.0505648	0.0144439	-0.138542	0.037412	0.322376185453804	NA	NA	23.7251	0.793239948635388	0.000463912638101577	0.0448861
ebi-a-GCST90016974	ebi-a-GCST006636	Dysmenorrhea	|| id:ebi-a-GCST90016974	Inverse variance weighted	3	-0.0847337	0.323280518096114	0.793239948635388	NA	NA	NA	NA	NA	Dysmenorrhea	|| id:ebi-a-GCST90016974	2.2640722750727	2	rs9657374	0.0680719	0.0236482	0.0148172	-0.0330828	0.0803792	0.322376185453804	NA	NA	21.105879748671	0.793239948635388	0.110489564818762	0.0289444
ebi-a-GCST90016974	ebi-a-GCST006636	Dysmenorrhea	|| id:ebi-a-GCST90016974	Simple mode	3	-0.507744	0.493939748606699	0.412041889695288	NA	NA	NA	NA	NA	NA	NA	NA	NA	rs2114713	0.062721	-0.0236768	0.0138998	-0.0965719	0.0492183	NA	NA	NA	20.3614567045433	0.303974253955867	0.0884948431011416	0.0371914
ebi-a-GCST90016974	ebi-a-GCST006636	Dysmenorrhea	|| id:ebi-a-GCST90016974	Simple mode	3	-0.507744	0.493939748606699	0.412041889695288	NA	NA	NA	NA	NA	NA	NA	NA	NA	rs7083431	0.0703539	-0.0505648	0.0144439	-0.138542	0.037412	NA	NA	NA	23.7251	0.303974253955867	0.000463912638101577	0.0448861
ebi-a-GCST90016974	ebi-a-GCST006636	Dysmenorrhea	|| id:ebi-a-GCST90016974	Simple mode	3	-0.507744	0.493939748606699	0.412041889695288	NA	NA	NA	NA	NA	NA	NA	NA	NA	rs9657374	0.0680719	0.0236482	0.0148172	-0.0330828	0.0803792	NA	NA	NA	21.105879748671	0.303974253955867	0.110489564818762	0.0289444
ebi-a-GCST90016974	ebi-a-GCST006636	Dysmenorrhea	|| id:ebi-a-GCST90016974	Weighted mode	3	0.257604310809727	0.405512510522108	0.590246892237964	NA	NA	NA	NA	NA	NA	NA	NA	NA	rs2114713	0.062721	-0.0236768	0.0138998	-0.0965719	0.0492183	NA	NA	NA	20.3614567045433	0.525261376214563	0.0884948431011416	0.0371914
ebi-a-GCST90016974	ebi-a-GCST006636	Dysmenorrhea	|| id:ebi-a-GCST90016974	Weighted mode	3	0.257604310809727	0.405512510522108	0.590246892237964	NA	NA	NA	NA	NA	NA	NA	NA	NA	rs7083431	0.0703539	-0.0505648	0.0144439	-0.138542	0.037412	NA	NA	NA	23.7251	0.525261376214563	0.000463912638101577	0.0448861
ebi-a-GCST90016974	ebi-a-GCST006636	Dysmenorrhea	|| id:ebi-a-GCST90016974	Weighted mode	3	0.257604310809727	0.405512510522108	0.590246892237964	NA	NA	NA	NA	NA	NA	NA	NA	NA	rs9657374	0.0680719	0.0236482	0.0148172	-0.0330828	0.0803792	NA	NA	NA	21.105879748671	0.525261376214563	0.110489564818762	0.0289444
ebi-a-GCST90016975	ebi-a-GCST006636	Dysmenorrhea	|| id:ebi-a-GCST90016975	MR Egger	4	0.643964070711192	0.440347766525557	0.281149522160595	Dysmenorrhea	|| id:ebi-a-GCST90016975	-0.0928096	0.0673099487074868	0.30190484551246	Dysmenorrhea	|| id:ebi-a-GCST90016975	0.0455931663097861	2	rs1007475	0.118065	-0.0238492	0.0261271	-0.101808	0.0541092	0.977461295644724	-0.0928096	0.30190484551246	20.4201970157524	0.143631942316331	0.361340024808357	0.0397747
ebi-a-GCST90016975	ebi-a-GCST006636	Dysmenorrhea	|| id:ebi-a-GCST90016975	MR Egger	4	0.643964070711192	0.440347766525557	0.281149522160595	Dysmenorrhea	|| id:ebi-a-GCST90016975	-0.0928096	0.0673099487074868	0.30190484551246	Dysmenorrhea	|| id:ebi-a-GCST90016975	0.0455931663097861	2	rs16934069	-0.133784	0.00520978	0.0299444	-0.0520214	0.062441	0.977461295644724	-0.0928096	0.30190484551246	19.9607622811866	0.143631942316331	0.861879781641308	0.0291996
ebi-a-GCST90016975	ebi-a-GCST006636	Dysmenorrhea	|| id:ebi-a-GCST90016975	MR Egger	4	0.643964070711192	0.440347766525557	0.281149522160595	Dysmenorrhea	|| id:ebi-a-GCST90016975	-0.0928096	0.0673099487074868	0.30190484551246	Dysmenorrhea	|| id:ebi-a-GCST90016975	0.0455931663097861	2	rs16941336	0.127488	-0.00740206	0.0267936	-0.0689076	0.0541035	0.977461295644724	-0.0928096	0.30190484551246	22.6400028447891	0.143631942316331	0.782346654516142	0.0313804
ebi-a-GCST90016975	ebi-a-GCST006636	Dysmenorrhea	|| id:ebi-a-GCST90016975	MR Egger	4	0.643964070711192	0.440347766525557	0.281149522160595	Dysmenorrhea	|| id:ebi-a-GCST90016975	-0.0928096	0.0673099487074868	0.30190484551246	Dysmenorrhea	|| id:ebi-a-GCST90016975	0.0455931663097861	2	rs77356209	0.216874	0.0461359	0.0483299	-0.0219894	0.114261	0.977461295644724	-0.0928096	0.30190484551246	20.1364628947629	0.143631942316331	0.339778159603803	0.0347578
ebi-a-GCST90016975	ebi-a-GCST006636	Dysmenorrhea	|| id:ebi-a-GCST90016975	Weighted median	4	0.00839925479036141	0.137515407429788	0.951296575993664	NA	NA	NA	NA	NA	NA	NA	NA	NA	rs1007475	0.118065	-0.0238492	0.0261271	-0.101808	0.0541092	NA	NA	NA	20.4201970157524	0.951296575993664	0.361340024808357	0.0397747
ebi-a-GCST90016975	ebi-a-GCST006636	Dysmenorrhea	|| id:ebi-a-GCST90016975	Weighted median	4	0.00839925479036141	0.137515407429788	0.951296575993664	NA	NA	NA	NA	NA	NA	NA	NA	NA	rs16934069	-0.133784	0.00520978	0.0299444	-0.0520214	0.062441	NA	NA	NA	19.9607622811866	0.951296575993664	0.861879781641308	0.0291996
ebi-a-GCST90016975	ebi-a-GCST006636	Dysmenorrhea	|| id:ebi-a-GCST90016975	Weighted median	4	0.00839925479036141	0.137515407429788	0.951296575993664	NA	NA	NA	NA	NA	NA	NA	NA	NA	rs16941336	0.127488	-0.00740206	0.0267936	-0.0689076	0.0541035	NA	NA	NA	22.6400028447891	0.951296575993664	0.782346654516142	0.0313804
ebi-a-GCST90016975	ebi-a-GCST006636	Dysmenorrhea	|| id:ebi-a-GCST90016975	Weighted median	4	0.00839925479036141	0.137515407429788	0.951296575993664	NA	NA	NA	NA	NA	NA	NA	NA	NA	rs77356209	0.216874	0.0461359	0.0483299	-0.0219894	0.114261	NA	NA	NA	20.1364628947629	0.951296575993664	0.339778159603803	0.0347578
ebi-a-GCST90016975	ebi-a-GCST006636	Dysmenorrhea	|| id:ebi-a-GCST90016975	Inverse variance weighted	4	0.055449039904498	0.108312000641977	0.608694331517295	NA	NA	NA	NA	NA	Dysmenorrhea	|| id:ebi-a-GCST90016975	1.94679023771565	3	rs1007475	0.118065	-0.0238492	0.0261271	-0.101808	0.0541092	0.583523705393059	NA	NA	20.4201970157524	0.608694331517294	0.361340024808357	0.0397747
ebi-a-GCST90016975	ebi-a-GCST006636	Dysmenorrhea	|| id:ebi-a-GCST90016975	Inverse variance weighted	4	0.055449039904498	0.108312000641977	0.608694331517295	NA	NA	NA	NA	NA	Dysmenorrhea	|| id:ebi-a-GCST90016975	1.94679023771565	3	rs16934069	-0.133784	0.00520978	0.0299444	-0.0520214	0.062441	0.583523705393059	NA	NA	19.9607622811866	0.608694331517294	0.861879781641308	0.0291996
ebi-a-GCST90016975	ebi-a-GCST006636	Dysmenorrhea	|| id:ebi-a-GCST90016975	Inverse variance weighted	4	0.055449039904498	0.108312000641977	0.608694331517295	NA	NA	NA	NA	NA	Dysmenorrhea	|| id:ebi-a-GCST90016975	1.94679023771565	3	rs16941336	0.127488	-0.00740206	0.0267936	-0.0689076	0.0541035	0.583523705393059	NA	NA	22.6400028447891	0.608694331517294	0.782346654516142	0.0313804
ebi-a-GCST90016975	ebi-a-GCST006636	Dysmenorrhea	|| id:ebi-a-GCST90016975	Inverse variance weighted	4	0.055449039904498	0.108312000641977	0.608694331517295	NA	NA	NA	NA	NA	Dysmenorrhea	|| id:ebi-a-GCST90016975	1.94679023771565	3	rs77356209	0.216874	0.0461359	0.0483299	-0.0219894	0.114261	0.583523705393059	NA	NA	20.1364628947629	0.608694331517294	0.339778159603803	0.0347578
ebi-a-GCST90016975	ebi-a-GCST006636	Dysmenorrhea	|| id:ebi-a-GCST90016975	Simple mode	4	-0.0667109	0.203542621413688	0.76464190381257	NA	NA	NA	NA	NA	NA	NA	NA	NA	rs1007475	0.118065	-0.0238492	0.0261271	-0.101808	0.0541092	NA	NA	NA	20.4201970157524	0.743101331651923	0.361340024808357	0.0397747
ebi-a-GCST90016975	ebi-a-GCST006636	Dysmenorrhea	|| id:ebi-a-GCST90016975	Simple mode	4	-0.0667109	0.203542621413688	0.76464190381257	NA	NA	NA	NA	NA	NA	NA	NA	NA	rs16934069	-0.133784	0.00520978	0.0299444	-0.0520214	0.062441	NA	NA	NA	19.9607622811866	0.743101331651923	0.861879781641308	0.0291996
ebi-a-GCST90016975	ebi-a-GCST006636	Dysmenorrhea	|| id:ebi-a-GCST90016975	Simple mode	4	-0.0667109	0.203542621413688	0.76464190381257	NA	NA	NA	NA	NA	NA	NA	NA	NA	rs16941336	0.127488	-0.00740206	0.0267936	-0.0689076	0.0541035	NA	NA	NA	22.6400028447891	0.743101331651923	0.782346654516142	0.0313804
ebi-a-GCST90016975	ebi-a-GCST006636	Dysmenorrhea	|| id:ebi-a-GCST90016975	Simple mode	4	-0.0667109	0.203542621413688	0.76464190381257	NA	NA	NA	NA	NA	NA	NA	NA	NA	rs77356209	0.216874	0.0461359	0.0483299	-0.0219894	0.114261	NA	NA	NA	20.1364628947629	0.743101331651923	0.339778159603803	0.0347578
ebi-a-GCST90016975	ebi-a-GCST006636	Dysmenorrhea	|| id:ebi-a-GCST90016975	Weighted mode	4	-0.0524736	0.157700163189992	0.761223928228594	NA	NA	NA	NA	NA	NA	NA	NA	NA	rs1007475	0.118065	-0.0238492	0.0261271	-0.101808	0.0541092	NA	NA	NA	20.4201970157524	0.739328274740892	0.361340024808357	0.0397747
ebi-a-GCST90016975	ebi-a-GCST006636	Dysmenorrhea	|| id:ebi-a-GCST90016975	Weighted mode	4	-0.0524736	0.157700163189992	0.761223928228594	NA	NA	NA	NA	NA	NA	NA	NA	NA	rs16934069	-0.133784	0.00520978	0.0299444	-0.0520214	0.062441	NA	NA	NA	19.9607622811866	0.739328274740892	0.861879781641308	0.0291996
ebi-a-GCST90016975	ebi-a-GCST006636	Dysmenorrhea	|| id:ebi-a-GCST90016975	Weighted mode	4	-0.0524736	0.157700163189992	0.761223928228594	NA	NA	NA	NA	NA	NA	NA	NA	NA	rs16941336	0.127488	-0.00740206	0.0267936	-0.0689076	0.0541035	NA	NA	NA	22.6400028447891	0.739328274740892	0.782346654516142	0.0313804
ebi-a-GCST90016975	ebi-a-GCST006636	Dysmenorrhea	|| id:ebi-a-GCST90016975	Weighted mode	4	-0.0524736	0.157700163189992	0.761223928228594	NA	NA	NA	NA	NA	NA	NA	NA	NA	rs77356209	0.216874	0.0461359	0.0483299	-0.0219894	0.114261	NA	NA	NA	20.1364628947629	0.739328274740892	0.339778159603803	0.0347578
ebi-a-GCST90016984	ebi-a-GCST006636	Dysmenorrhea	|| id:ebi-a-GCST90016984	MR Egger	3	28.5285177904099	19.5957799891825	0.383161627030855	Dysmenorrhea	|| id:ebi-a-GCST90016984	-2.08164	1.44781509955189	0.386881254694636	Dysmenorrhea	|| id:ebi-a-GCST90016984	0.766471934515033	1	rs12634070	0.0736486	-0.00238739	0.0164921	-0.0666374	0.0618626	0.381310705337705	-2.08164	0.386881254694636	19.9423839002337	0.145434069157684	0.88490067107348	0.0327806
ebi-a-GCST90016984	ebi-a-GCST006636	Dysmenorrhea	|| id:ebi-a-GCST90016984	MR Egger	3	28.5285177904099	19.5957799891825	0.383161627030855	Dysmenorrhea	|| id:ebi-a-GCST90016984	-2.08164	1.44781509955189	0.386881254694636	Dysmenorrhea	|| id:ebi-a-GCST90016984	0.766471934515033	1	rs2482516	0.0754415	0.0809729	0.0164619	0.00472184399999999	0.157224	0.381310705337705	-2.08164	0.386881254694636	21.0020027680921	0.145434069157684	8.70735114521226e-07	0.0389036
ebi-a-GCST90016984	ebi-a-GCST006636	Dysmenorrhea	|| id:ebi-a-GCST90016984	MR Egger	3	28.5285177904099	19.5957799891825	0.383161627030855	Dysmenorrhea	|| id:ebi-a-GCST90016984	-2.08164	1.44781509955189	0.386881254694636	Dysmenorrhea	|| id:ebi-a-GCST90016984	0.766471934515033	1	rs9426473	0.0727361	0.0120982	0.0161662	-0.0608985	0.0850949	0.381310705337705	-2.08164	0.386881254694636	20.2434312709871	0.145434069157684	0.454240708946462	0.0372432
ebi-a-GCST90016984	ebi-a-GCST006636	Dysmenorrhea	|| id:ebi-a-GCST90016984	Weighted median	3	0.122966261960352	0.354255118397597	0.728507052885867	NA	NA	NA	NA	NA	NA	NA	NA	NA	rs12634070	0.0736486	-0.00238739	0.0164921	-0.0666374	0.0618626	NA	NA	NA	19.9423839002337	0.728507052885867	0.88490067107348	0.0327806
ebi-a-GCST90016984	ebi-a-GCST006636	Dysmenorrhea	|| id:ebi-a-GCST90016984	Weighted median	3	0.122966261960352	0.354255118397597	0.728507052885867	NA	NA	NA	NA	NA	NA	NA	NA	NA	rs2482516	0.0754415	0.0809729	0.0164619	0.00472184399999999	0.157224	NA	NA	NA	21.0020027680921	0.728507052885867	8.70735114521226e-07	0.0389036
ebi-a-GCST90016984	ebi-a-GCST006636	Dysmenorrhea	|| id:ebi-a-GCST90016984	Weighted median	3	0.122966261960352	0.354255118397597	0.728507052885867	NA	NA	NA	NA	NA	NA	NA	NA	NA	rs9426473	0.0727361	0.0120982	0.0161662	-0.0608985	0.0850949	NA	NA	NA	20.2434312709871	0.728507052885867	0.454240708946462	0.0372432
ebi-a-GCST90016984	ebi-a-GCST006636	Dysmenorrhea	|| id:ebi-a-GCST90016984	Inverse variance weighted	3	0.357061365043807	0.335034085522626	0.286538303889879	NA	NA	NA	NA	NA	Dysmenorrhea	|| id:ebi-a-GCST90016984	2.83367481533099	2	rs12634070	0.0736486	-0.00238739	0.0164921	-0.0666374	0.0618626	0.242479669879974	NA	NA	19.9423839002337	0.286538303889879	0.88490067107348	0.0327806
ebi-a-GCST90016984	ebi-a-GCST006636	Dysmenorrhea	|| id:ebi-a-GCST90016984	Inverse variance weighted	3	0.357061365043807	0.335034085522626	0.286538303889879	NA	NA	NA	NA	NA	Dysmenorrhea	|| id:ebi-a-GCST90016984	2.83367481533099	2	rs2482516	0.0754415	0.0809729	0.0164619	0.00472184399999999	0.157224	0.242479669879974	NA	NA	21.0020027680921	0.286538303889879	8.70735114521226e-07	0.0389036
ebi-a-GCST90016984	ebi-a-GCST006636	Dysmenorrhea	|| id:ebi-a-GCST90016984	Inverse variance weighted	3	0.357061365043807	0.335034085522626	0.286538303889879	NA	NA	NA	NA	NA	Dysmenorrhea	|| id:ebi-a-GCST90016984	2.83367481533099	2	rs9426473	0.0727361	0.0120982	0.0161662	-0.0608985	0.0850949	0.242479669879974	NA	NA	20.2434312709871	0.286538303889879	0.454240708946462	0.0372432
ebi-a-GCST90016984	ebi-a-GCST006636	Dysmenorrhea	|| id:ebi-a-GCST90016984	Simple mode	3	0.0657638249099063	0.437159953326712	0.894223687756518	NA	NA	NA	NA	NA	NA	NA	NA	NA	rs12634070	0.0736486	-0.00238739	0.0164921	-0.0666374	0.0618626	NA	NA	NA	19.9423839002337	0.880422029789438	0.88490067107348	0.0327806
ebi-a-GCST90016984	ebi-a-GCST006636	Dysmenorrhea	|| id:ebi-a-GCST90016984	Simple mode	3	0.0657638249099063	0.437159953326712	0.894223687756518	NA	NA	NA	NA	NA	NA	NA	NA	NA	rs2482516	0.0754415	0.0809729	0.0164619	0.00472184399999999	0.157224	NA	NA	NA	21.0020027680921	0.880422029789438	8.70735114521226e-07	0.0389036
ebi-a-GCST90016984	ebi-a-GCST006636	Dysmenorrhea	|| id:ebi-a-GCST90016984	Simple mode	3	0.0657638249099063	0.437159953326712	0.894223687756518	NA	NA	NA	NA	NA	NA	NA	NA	NA	rs9426473	0.0727361	0.0120982	0.0161662	-0.0608985	0.0850949	NA	NA	NA	20.2434312709871	0.880422029789438	0.454240708946462	0.0372432
ebi-a-GCST90016984	ebi-a-GCST006636	Dysmenorrhea	|| id:ebi-a-GCST90016984	Weighted mode	3	0.0517734129333969	0.442413764681688	0.917532783178525	NA	NA	NA	NA	NA	NA	NA	NA	NA	rs12634070	0.0736486	-0.00238739	0.0164921	-0.0666374	0.0618626	NA	NA	NA	19.9423839002337	0.906840346129079	0.88490067107348	0.0327806
ebi-a-GCST90016984	ebi-a-GCST006636	Dysmenorrhea	|| id:ebi-a-GCST90016984	Weighted mode	3	0.0517734129333969	0.442413764681688	0.917532783178525	NA	NA	NA	NA	NA	NA	NA	NA	NA	rs2482516	0.0754415	0.0809729	0.0164619	0.00472184399999999	0.157224	NA	NA	NA	21.0020027680921	0.906840346129079	8.70735114521226e-07	0.0389036
ebi-a-GCST90016984	ebi-a-GCST006636	Dysmenorrhea	|| id:ebi-a-GCST90016984	Weighted mode	3	0.0517734129333969	0.442413764681688	0.917532783178525	NA	NA	NA	NA	NA	NA	NA	NA	NA	rs9426473	0.0727361	0.0120982	0.0161662	-0.0608985	0.0850949	NA	NA	NA	20.2434312709871	0.906840346129079	0.454240708946462	0.0372432
ebi-a-GCST90016991	ebi-a-GCST006636	Dysmenorrhea	|| id:ebi-a-GCST90016991	MR Egger	3	-0.815015	1.03646499100556	0.575784187853751	Dysmenorrhea	|| id:ebi-a-GCST90016991	0.106565326676407	0.11754069105797	0.531152915795272	Dysmenorrhea	|| id:ebi-a-GCST90016991	0.00889435186939508	1	rs11027642	0.129006	0.000147041	0.0284844	-0.0558602	0.0561542	0.924863008515271	0.106565326676407	0.531152915795272	20.5118894630189	0.43166771512648	0.995881211377302	0.0285751
ebi-a-GCST90016991	ebi-a-GCST006636	Dysmenorrhea	|| id:ebi-a-GCST90016991	MR Egger	3	-0.815015	1.03646499100556	0.575784187853751	Dysmenorrhea	|| id:ebi-a-GCST90016991	0.106565326676407	0.11754069105797	0.531152915795272	Dysmenorrhea	|| id:ebi-a-GCST90016991	0.00889435186939508	1	rs1508033	0.091546	0.0316164	0.0195787	-0.0234743	0.0867071	0.924863008515271	0.106565326676407	0.531152915795272	21.8630648207749	0.43166771512648	0.106346099701174	0.0281075
ebi-a-GCST90016991	ebi-a-GCST006636	Dysmenorrhea	|| id:ebi-a-GCST90016991	MR Egger	3	-0.815015	1.03646499100556	0.575784187853751	Dysmenorrhea	|| id:ebi-a-GCST90016991	0.106565326676407	0.11754069105797	0.531152915795272	Dysmenorrhea	|| id:ebi-a-GCST90016991	0.00889435186939508	1	rs1553971	0.120965	0.0113704	0.0263054	-0.0695549	0.0922957	0.924863008515271	0.106565326676407	0.531152915795272	21.1460687287931	0.43166771512648	0.665562738290649	0.0412884
ebi-a-GCST90016991	ebi-a-GCST006636	Dysmenorrhea	|| id:ebi-a-GCST90016991	Weighted median	3	0.0607686767106886	0.182991278248274	0.7398250017236	NA	NA	NA	NA	NA	NA	NA	NA	NA	rs11027642	0.129006	0.000147041	0.0284844	-0.0558602	0.0561542	NA	NA	NA	20.5118894630189	0.739825001723601	0.995881211377302	0.0285751
ebi-a-GCST90016991	ebi-a-GCST006636	Dysmenorrhea	|| id:ebi-a-GCST90016991	Weighted median	3	0.0607686767106886	0.182991278248274	0.7398250017236	NA	NA	NA	NA	NA	NA	NA	NA	NA	rs1508033	0.091546	0.0316164	0.0195787	-0.0234743	0.0867071	NA	NA	NA	21.8630648207749	0.739825001723601	0.106346099701174	0.0281075
ebi-a-GCST90016991	ebi-a-GCST006636	Dysmenorrhea	|| id:ebi-a-GCST90016991	Weighted median	3	0.0607686767106886	0.182991278248274	0.7398250017236	NA	NA	NA	NA	NA	NA	NA	NA	NA	rs1553971	0.120965	0.0113704	0.0263054	-0.0695549	0.0922957	NA	NA	NA	21.1460687287931	0.739825001723601	0.665562738290649	0.0412884
ebi-a-GCST90016991	ebi-a-GCST006636	Dysmenorrhea	|| id:ebi-a-GCST90016991	Inverse variance weighted	3	0.113552348823177	0.158963867262371	0.47502435314615	NA	NA	NA	NA	NA	Dysmenorrhea	|| id:ebi-a-GCST90016991	0.830863206179857	2	rs11027642	0.129006	0.000147041	0.0284844	-0.0558602	0.0561542	0.660055337295078	NA	NA	20.5118894630189	0.475024353146148	0.995881211377302	0.0285751
ebi-a-GCST90016991	ebi-a-GCST006636	Dysmenorrhea	|| id:ebi-a-GCST90016991	Inverse variance weighted	3	0.113552348823177	0.158963867262371	0.47502435314615	NA	NA	NA	NA	NA	Dysmenorrhea	|| id:ebi-a-GCST90016991	0.830863206179857	2	rs1508033	0.091546	0.0316164	0.0195787	-0.0234743	0.0867071	0.660055337295078	NA	NA	21.8630648207749	0.475024353146148	0.106346099701174	0.0281075
ebi-a-GCST90016991	ebi-a-GCST006636	Dysmenorrhea	|| id:ebi-a-GCST90016991	Inverse variance weighted	3	0.113552348823177	0.158963867262371	0.47502435314615	NA	NA	NA	NA	NA	Dysmenorrhea	|| id:ebi-a-GCST90016991	0.830863206179857	2	rs1553971	0.120965	0.0113704	0.0263054	-0.0695549	0.0922957	0.660055337295078	NA	NA	21.1460687287931	0.475024353146148	0.665562738290649	0.0412884
ebi-a-GCST90016991	ebi-a-GCST006636	Dysmenorrhea	|| id:ebi-a-GCST90016991	Simple mode	3	0.0489503443795313	0.235344416610802	0.854491000826211	NA	NA	NA	NA	NA	NA	NA	NA	NA	rs11027642	0.129006	0.000147041	0.0284844	-0.0558602	0.0561542	NA	NA	NA	20.5118894630189	0.835233261417248	0.995881211377302	0.0285751
ebi-a-GCST90016991	ebi-a-GCST006636	Dysmenorrhea	|| id:ebi-a-GCST90016991	Simple mode	3	0.0489503443795313	0.235344416610802	0.854491000826211	NA	NA	NA	NA	NA	NA	NA	NA	NA	rs1508033	0.091546	0.0316164	0.0195787	-0.0234743	0.0867071	NA	NA	NA	21.8630648207749	0.835233261417248	0.106346099701174	0.0281075
ebi-a-GCST90016991	ebi-a-GCST006636	Dysmenorrhea	|| id:ebi-a-GCST90016991	Simple mode	3	0.0489503443795313	0.235344416610802	0.854491000826211	NA	NA	NA	NA	NA	NA	NA	NA	NA	rs1553971	0.120965	0.0113704	0.0263054	-0.0695549	0.0922957	NA	NA	NA	21.1460687287931	0.835233261417248	0.665562738290649	0.0412884
ebi-a-GCST90016991	ebi-a-GCST006636	Dysmenorrhea	|| id:ebi-a-GCST90016991	Weighted mode	3	0.0250110934826592	0.219717446408857	0.91976741493379	NA	NA	NA	NA	NA	NA	NA	NA	NA	rs11027642	0.129006	0.000147041	0.0284844	-0.0558602	0.0561542	NA	NA	NA	20.5118894630189	0.9093701877561	0.995881211377302	0.0285751
ebi-a-GCST90016991	ebi-a-GCST006636	Dysmenorrhea	|| id:ebi-a-GCST90016991	Weighted mode	3	0.0250110934826592	0.219717446408857	0.91976741493379	NA	NA	NA	NA	NA	NA	NA	NA	NA	rs1508033	0.091546	0.0316164	0.0195787	-0.0234743	0.0867071	NA	NA	NA	21.8630648207749	0.9093701877561	0.106346099701174	0.0281075
ebi-a-GCST90016991	ebi-a-GCST006636	Dysmenorrhea	|| id:ebi-a-GCST90016991	Weighted mode	3	0.0250110934826592	0.219717446408857	0.91976741493379	NA	NA	NA	NA	NA	NA	NA	NA	NA	rs1553971	0.120965	0.0113704	0.0263054	-0.0695549	0.0922957	NA	NA	NA	21.1460687287931	0.9093701877561	0.665562738290649	0.0412884
ebi-a-GCST90016997	ebi-a-GCST006636	Dysmenorrhea	|| id:ebi-a-GCST90016997	MR Egger	3	5.22946291279582	9.78471010930413	0.687529027761224	Dysmenorrhea	|| id:ebi-a-GCST90016997	-0.275075	0.493291582606039	0.676161530891913	Dysmenorrhea	|| id:ebi-a-GCST90016997	1.6508167894007	1	rs10444197	-0.0505823	-0.0303568	0.0113455	-0.102354	0.0416401	0.198847798146216	-0.275075	0.676161530891913	19.8769555146614	0.593028495120167	0.00745803132353645	0.0367331
ebi-a-GCST90016997	ebi-a-GCST006636	Dysmenorrhea	|| id:ebi-a-GCST90016997	MR Egger	3	5.22946291279582	9.78471010930413	0.687529027761224	Dysmenorrhea	|| id:ebi-a-GCST90016997	-0.275075	0.493291582606039	0.676161530891913	Dysmenorrhea	|| id:ebi-a-GCST90016997	1.6508167894007	1	rs11052069	-0.0477832	0.0372526	0.0107833	-0.0183518	0.092857	0.198847798146216	-0.275075	0.676161530891913	19.6357315424625	0.593028495120167	0.000550993844406461	0.0283696
ebi-a-GCST90016997	ebi-a-GCST006636	Dysmenorrhea	|| id:ebi-a-GCST90016997	MR Egger	3	5.22946291279582	9.78471010930413	0.687529027761224	Dysmenorrhea	|| id:ebi-a-GCST90016997	-0.275075	0.493291582606039	0.676161530891913	Dysmenorrhea	|| id:ebi-a-GCST90016997	1.6508167894007	1	rs12906958	-0.0533159	0.0112279	0.0115935	-0.0499915	0.0724473	0.198847798146216	-0.275075	0.676161530891913	21.1487331170487	0.593028495120167	0.332812146594325	0.0312344
ebi-a-GCST90016997	ebi-a-GCST006636	Dysmenorrhea	|| id:ebi-a-GCST90016997	Weighted median	3	-0.290684	0.4545588520933	0.522507239733833	NA	NA	NA	NA	NA	NA	NA	NA	NA	rs10444197	-0.0505823	-0.0303568	0.0113455	-0.102354	0.0416401	NA	NA	NA	19.8769555146614	0.522507239733834	0.00745803132353645	0.0367331
ebi-a-GCST90016997	ebi-a-GCST006636	Dysmenorrhea	|| id:ebi-a-GCST90016997	Weighted median	3	-0.290684	0.4545588520933	0.522507239733833	NA	NA	NA	NA	NA	NA	NA	NA	NA	rs11052069	-0.0477832	0.0372526	0.0107833	-0.0183518	0.092857	NA	NA	NA	19.6357315424625	0.522507239733834	0.000550993844406461	0.0283696
ebi-a-GCST90016997	ebi-a-GCST006636	Dysmenorrhea	|| id:ebi-a-GCST90016997	Weighted median	3	-0.290684	0.4545588520933	0.522507239733833	NA	NA	NA	NA	NA	NA	NA	NA	NA	rs12906958	-0.0533159	0.0112279	0.0115935	-0.0499915	0.0724473	NA	NA	NA	21.1487331170487	0.522507239733834	0.332812146594325	0.0312344
ebi-a-GCST90016997	ebi-a-GCST006636	Dysmenorrhea	|| id:ebi-a-GCST90016997	Inverse variance weighted	3	-0.220655	0.376173453431267	0.557486738109322	NA	NA	NA	NA	NA	Dysmenorrhea	|| id:ebi-a-GCST90016997	2.16414505974648	2	rs10444197	-0.0505823	-0.0303568	0.0113455	-0.102354	0.0416401	0.338892432615546	NA	NA	19.8769555146614	0.557486738109321	0.00745803132353645	0.0367331
ebi-a-GCST90016997	ebi-a-GCST006636	Dysmenorrhea	|| id:ebi-a-GCST90016997	Inverse variance weighted	3	-0.220655	0.376173453431267	0.557486738109322	NA	NA	NA	NA	NA	Dysmenorrhea	|| id:ebi-a-GCST90016997	2.16414505974648	2	rs11052069	-0.0477832	0.0372526	0.0107833	-0.0183518	0.092857	0.338892432615546	NA	NA	19.6357315424625	0.557486738109321	0.000550993844406461	0.0283696
ebi-a-GCST90016997	ebi-a-GCST006636	Dysmenorrhea	|| id:ebi-a-GCST90016997	Inverse variance weighted	3	-0.220655	0.376173453431267	0.557486738109322	NA	NA	NA	NA	NA	Dysmenorrhea	|| id:ebi-a-GCST90016997	2.16414505974648	2	rs12906958	-0.0533159	0.0112279	0.0115935	-0.0499915	0.0724473	0.338892432615546	NA	NA	21.1487331170487	0.557486738109321	0.332812146594325	0.0312344
ebi-a-GCST90016997	ebi-a-GCST006636	Dysmenorrhea	|| id:ebi-a-GCST90016997	Simple mode	3	-0.360076	0.541896438058655	0.5747473830551	NA	NA	NA	NA	NA	NA	NA	NA	NA	rs10444197	-0.0505823	-0.0303568	0.0113455	-0.102354	0.0416401	NA	NA	NA	19.8769555146614	0.506387399740762	0.00745803132353645	0.0367331
ebi-a-GCST90016997	ebi-a-GCST006636	Dysmenorrhea	|| id:ebi-a-GCST90016997	Simple mode	3	-0.360076	0.541896438058655	0.5747473830551	NA	NA	NA	NA	NA	NA	NA	NA	NA	rs11052069	-0.0477832	0.0372526	0.0107833	-0.0183518	0.092857	NA	NA	NA	19.6357315424625	0.506387399740762	0.000550993844406461	0.0283696
ebi-a-GCST90016997	ebi-a-GCST006636	Dysmenorrhea	|| id:ebi-a-GCST90016997	Simple mode	3	-0.360076	0.541896438058655	0.5747473830551	NA	NA	NA	NA	NA	NA	NA	NA	NA	rs12906958	-0.0533159	0.0112279	0.0115935	-0.0499915	0.0724473	NA	NA	NA	21.1487331170487	0.506387399740762	0.332812146594325	0.0312344
ebi-a-GCST90016997	ebi-a-GCST006636	Dysmenorrhea	|| id:ebi-a-GCST90016997	Weighted mode	3	-0.394405	0.579868057435855	0.566574894718545	NA	NA	NA	NA	NA	NA	NA	NA	NA	rs10444197	-0.0505823	-0.0303568	0.0113455	-0.102354	0.0416401	NA	NA	NA	19.8769555146614	0.496401365047349	0.00745803132353645	0.0367331
ebi-a-GCST90016997	ebi-a-GCST006636	Dysmenorrhea	|| id:ebi-a-GCST90016997	Weighted mode	3	-0.394405	0.579868057435855	0.566574894718545	NA	NA	NA	NA	NA	NA	NA	NA	NA	rs11052069	-0.0477832	0.0372526	0.0107833	-0.0183518	0.092857	NA	NA	NA	19.6357315424625	0.496401365047349	0.000550993844406461	0.0283696
ebi-a-GCST90016997	ebi-a-GCST006636	Dysmenorrhea	|| id:ebi-a-GCST90016997	Weighted mode	3	-0.394405	0.579868057435855	0.566574894718545	NA	NA	NA	NA	NA	NA	NA	NA	NA	rs12906958	-0.0533159	0.0112279	0.0115935	-0.0499915	0.0724473	NA	NA	NA	21.1487331170487	0.496401365047349	0.332812146594325	0.0312344
ebi-a-GCST90016998	ebi-a-GCST006636	Dysmenorrhea	|| id:ebi-a-GCST90016998	MR Egger	3	1.23985861898823	1.09617328577569	0.460891874168002	Dysmenorrhea	|| id:ebi-a-GCST90016998	-0.157378	0.128081481329112	0.434892357954384	Dysmenorrhea	|| id:ebi-a-GCST90016998	4.12717567688806	1	rs182318	-0.0824941	0.0988716	0.0195615	0.0353484	0.162395	0.0421997247995901	-0.157378	0.434892357954384	17.7844922152166	0.258021828740394	4.31751172341843e-07	0.0324098
ebi-a-GCST90016998	ebi-a-GCST006636	Dysmenorrhea	|| id:ebi-a-GCST90016998	MR Egger	3	1.23985861898823	1.09617328577569	0.460891874168002	Dysmenorrhea	|| id:ebi-a-GCST90016998	-0.157378	0.128081481329112	0.434892357954384	Dysmenorrhea	|| id:ebi-a-GCST90016998	4.12717567688806	1	rs2200429	-0.0888825	-0.00294452	0.0198479	-0.0678811	0.061992	0.0421997247995901	-0.157378	0.434892357954384	20.0541101814673	0.258021828740394	0.882063216337368	0.0331309
ebi-a-GCST90016998	ebi-a-GCST006636	Dysmenorrhea	|| id:ebi-a-GCST90016998	MR Egger	3	1.23985861898823	1.09617328577569	0.460891874168002	Dysmenorrhea	|| id:ebi-a-GCST90016998	-0.157378	0.128081481329112	0.434892357954384	Dysmenorrhea	|| id:ebi-a-GCST90016998	4.12717567688806	1	rs72839198	0.155659	0.0320312	0.0375612	-0.0267512	0.0908136	0.0421997247995901	-0.157378	0.434892357954384	17.1739247236365	0.258021828740394	0.393784862978732	0.029991
ebi-a-GCST90016998	ebi-a-GCST006636	Dysmenorrhea	|| id:ebi-a-GCST90016998	Weighted median	3	0.144880407050074	0.203062232450704	0.475550108561684	NA	NA	NA	NA	NA	NA	NA	NA	NA	rs182318	-0.0824941	0.0988716	0.0195615	0.0353484	0.162395	NA	NA	NA	17.7844922152166	0.475550108561684	4.31751172341843e-07	0.0324098
ebi-a-GCST90016998	ebi-a-GCST006636	Dysmenorrhea	|| id:ebi-a-GCST90016998	Weighted median	3	0.144880407050074	0.203062232450704	0.475550108561684	NA	NA	NA	NA	NA	NA	NA	NA	NA	rs2200429	-0.0888825	-0.00294452	0.0198479	-0.0678811	0.061992	NA	NA	NA	20.0541101814673	0.475550108561684	0.882063216337368	0.0331309
ebi-a-GCST90016998	ebi-a-GCST006636	Dysmenorrhea	|| id:ebi-a-GCST90016998	Weighted median	3	0.144880407050074	0.203062232450704	0.475550108561684	NA	NA	NA	NA	NA	NA	NA	NA	NA	rs72839198	0.155659	0.0320312	0.0375612	-0.0267512	0.0908136	NA	NA	NA	17.1739247236365	0.475550108561684	0.393784862978732	0.029991
ebi-a-GCST90016998	ebi-a-GCST006636	Dysmenorrhea	|| id:ebi-a-GCST90016998	Inverse variance weighted	3	-0.048833	0.357101105114371	0.89122960924383	NA	NA	NA	NA	NA	Dysmenorrhea	|| id:ebi-a-GCST90016998	10.3583162331833	2	rs182318	-0.0824941	0.0988716	0.0195615	0.0353484	0.162395	0.00563274653466081	NA	NA	17.7844922152166	0.89122960924383	4.31751172341843e-07	0.0324098
ebi-a-GCST90016998	ebi-a-GCST006636	Dysmenorrhea	|| id:ebi-a-GCST90016998	Inverse variance weighted	3	-0.048833	0.357101105114371	0.89122960924383	NA	NA	NA	NA	NA	Dysmenorrhea	|| id:ebi-a-GCST90016998	10.3583162331833	2	rs2200429	-0.0888825	-0.00294452	0.0198479	-0.0678811	0.061992	0.00563274653466081	NA	NA	20.0541101814673	0.89122960924383	0.882063216337368	0.0331309
ebi-a-GCST90016998	ebi-a-GCST006636	Dysmenorrhea	|| id:ebi-a-GCST90016998	Inverse variance weighted	3	-0.048833	0.357101105114371	0.89122960924383	NA	NA	NA	NA	NA	Dysmenorrhea	|| id:ebi-a-GCST90016998	10.3583162331833	2	rs72839198	0.155659	0.0320312	0.0375612	-0.0267512	0.0908136	0.00563274653466081	NA	NA	17.1739247236365	0.89122960924383	0.393784862978732	0.029991
ebi-a-GCST90016998	ebi-a-GCST006636	Dysmenorrhea	|| id:ebi-a-GCST90016998	Simple mode	3	0.121027777301676	0.245009679777725	0.670246329782115	NA	NA	NA	NA	NA	NA	NA	NA	NA	rs182318	-0.0824941	0.0988716	0.0195615	0.0353484	0.162395	NA	NA	NA	17.7844922152166	0.621326369926491	4.31751172341843e-07	0.0324098
ebi-a-GCST90016998	ebi-a-GCST006636	Dysmenorrhea	|| id:ebi-a-GCST90016998	Simple mode	3	0.121027777301676	0.245009679777725	0.670246329782115	NA	NA	NA	NA	NA	NA	NA	NA	NA	rs2200429	-0.0888825	-0.00294452	0.0198479	-0.0678811	0.061992	NA	NA	NA	20.0541101814673	0.621326369926491	0.882063216337368	0.0331309
ebi-a-GCST90016998	ebi-a-GCST006636	Dysmenorrhea	|| id:ebi-a-GCST90016998	Simple mode	3	0.121027777301676	0.245009679777725	0.670246329782115	NA	NA	NA	NA	NA	NA	NA	NA	NA	rs72839198	0.155659	0.0320312	0.0375612	-0.0267512	0.0908136	NA	NA	NA	17.1739247236365	0.621326369926491	0.393784862978732	0.029991
ebi-a-GCST90016998	ebi-a-GCST006636	Dysmenorrhea	|| id:ebi-a-GCST90016998	Weighted mode	3	0.175142820255188	0.178561146678056	0.430088983181966	NA	NA	NA	NA	NA	NA	NA	NA	NA	rs182318	-0.0824941	0.0988716	0.0195615	0.0353484	0.162395	NA	NA	NA	17.7844922152166	0.326663624990567	4.31751172341843e-07	0.0324098
ebi-a-GCST90016998	ebi-a-GCST006636	Dysmenorrhea	|| id:ebi-a-GCST90016998	Weighted mode	3	0.175142820255188	0.178561146678056	0.430088983181966	NA	NA	NA	NA	NA	NA	NA	NA	NA	rs2200429	-0.0888825	-0.00294452	0.0198479	-0.0678811	0.061992	NA	NA	NA	20.0541101814673	0.326663624990567	0.882063216337368	0.0331309
ebi-a-GCST90016998	ebi-a-GCST006636	Dysmenorrhea	|| id:ebi-a-GCST90016998	Weighted mode	3	0.175142820255188	0.178561146678056	0.430088983181966	NA	NA	NA	NA	NA	NA	NA	NA	NA	rs72839198	0.155659	0.0320312	0.0375612	-0.0267512	0.0908136	NA	NA	NA	17.1739247236365	0.326663624990567	0.393784862978732	0.029991
ebi-a-GCST90016999	ebi-a-GCST006636	Dysmenorrhea	|| id:ebi-a-GCST90016999	MR Egger	3	0.961420194598454	0.714954554867285	0.407068034927824	Dysmenorrhea	|| id:ebi-a-GCST90016999	-0.111708	0.0986504010296182	0.46053473485831	Dysmenorrhea	|| id:ebi-a-GCST90016999	0.00050589889665382	1	rs10147907	0.172263	0.0541037	0.039601	-0.0141508	0.122358	0.982055336837305	-0.111708	0.46053473485831	18.9222034177425	0.178712733860436	0.171869749305812	0.0348237
ebi-a-GCST90016999	ebi-a-GCST006636	Dysmenorrhea	|| id:ebi-a-GCST90016999	MR Egger	3	0.961420194598454	0.714954554867285	0.407068034927824	Dysmenorrhea	|| id:ebi-a-GCST90016999	-0.111708	0.0986504010296182	0.46053473485831	Dysmenorrhea	|| id:ebi-a-GCST90016999	0.00050589889665382	1	rs2733072	0.109644	-0.00614562	0.0228306	-0.0614388	0.0491475	0.982055336837305	-0.111708	0.46053473485831	23.064024550771	0.178712733860436	0.787788504377526	0.0282108
ebi-a-GCST90016999	ebi-a-GCST006636	Dysmenorrhea	|| id:ebi-a-GCST90016999	MR Egger	3	0.961420194598454	0.714954554867285	0.407068034927824	Dysmenorrhea	|| id:ebi-a-GCST90016999	-0.111708	0.0986504010296182	0.46053473485831	Dysmenorrhea	|| id:ebi-a-GCST90016999	0.00050589889665382	1	rs7104872	0.138612	0.0202647	0.0291906	-0.0994799	0.140009	0.982055336837305	-0.111708	0.46053473485831	22.5483940678732	0.178712733860436	0.487544216117967	0.0610942
ebi-a-GCST90016999	ebi-a-GCST006636	Dysmenorrhea	|| id:ebi-a-GCST90016999	Weighted median	3	0.187672407064418	0.180254170791076	0.297803936398641	NA	NA	NA	NA	NA	NA	NA	NA	NA	rs10147907	0.172263	0.0541037	0.039601	-0.0141508	0.122358	NA	NA	NA	18.9222034177425	0.297803936398639	0.171869749305812	0.0348237
ebi-a-GCST90016999	ebi-a-GCST006636	Dysmenorrhea	|| id:ebi-a-GCST90016999	Weighted median	3	0.187672407064418	0.180254170791076	0.297803936398641	NA	NA	NA	NA	NA	NA	NA	NA	NA	rs2733072	0.109644	-0.00614562	0.0228306	-0.0614388	0.0491475	NA	NA	NA	23.064024550771	0.297803936398639	0.787788504377526	0.0282108
ebi-a-GCST90016999	ebi-a-GCST006636	Dysmenorrhea	|| id:ebi-a-GCST90016999	Weighted median	3	0.187672407064418	0.180254170791076	0.297803936398641	NA	NA	NA	NA	NA	NA	NA	NA	NA	rs7104872	0.138612	0.0202647	0.0291906	-0.0994799	0.140009	NA	NA	NA	22.5483940678732	0.297803936398639	0.487544216117967	0.0610942
ebi-a-GCST90016999	ebi-a-GCST006636	Dysmenorrhea	|| id:ebi-a-GCST90016999	Inverse variance weighted	3	0.169740195186425	0.149531786446443	0.256314750372027	NA	NA	NA	NA	NA	Dysmenorrhea	|| id:ebi-a-GCST90016999	1.28274175735889	2	rs10147907	0.172263	0.0541037	0.039601	-0.0141508	0.122358	0.52657006534729	NA	NA	18.9222034177425	0.256314750372025	0.171869749305812	0.0348237
ebi-a-GCST90016999	ebi-a-GCST006636	Dysmenorrhea	|| id:ebi-a-GCST90016999	Inverse variance weighted	3	0.169740195186425	0.149531786446443	0.256314750372027	NA	NA	NA	NA	NA	Dysmenorrhea	|| id:ebi-a-GCST90016999	1.28274175735889	2	rs2733072	0.109644	-0.00614562	0.0228306	-0.0614388	0.0491475	0.52657006534729	NA	NA	23.064024550771	0.256314750372025	0.787788504377526	0.0282108
ebi-a-GCST90016999	ebi-a-GCST006636	Dysmenorrhea	|| id:ebi-a-GCST90016999	Inverse variance weighted	3	0.169740195186425	0.149531786446443	0.256314750372027	NA	NA	NA	NA	NA	Dysmenorrhea	|| id:ebi-a-GCST90016999	1.28274175735889	2	rs7104872	0.138612	0.0202647	0.0291906	-0.0994799	0.140009	0.52657006534729	NA	NA	22.5483940678732	0.256314750372025	0.487544216117967	0.0610942
ebi-a-GCST90016999	ebi-a-GCST006636	Dysmenorrhea	|| id:ebi-a-GCST90016999	Simple mode	3	0.176090228751317	0.245507888268637	0.547677002888158	NA	NA	NA	NA	NA	NA	NA	NA	NA	rs10147907	0.172263	0.0541037	0.039601	-0.0141508	0.122358	NA	NA	NA	18.9222034177425	0.473220616887373	0.171869749305812	0.0348237
ebi-a-GCST90016999	ebi-a-GCST006636	Dysmenorrhea	|| id:ebi-a-GCST90016999	Simple mode	3	0.176090228751317	0.245507888268637	0.547677002888158	NA	NA	NA	NA	NA	NA	NA	NA	NA	rs2733072	0.109644	-0.00614562	0.0228306	-0.0614388	0.0491475	NA	NA	NA	23.064024550771	0.473220616887373	0.787788504377526	0.0282108
ebi-a-GCST90016999	ebi-a-GCST006636	Dysmenorrhea	|| id:ebi-a-GCST90016999	Simple mode	3	0.176090228751317	0.245507888268637	0.547677002888158	NA	NA	NA	NA	NA	NA	NA	NA	NA	rs7104872	0.138612	0.0202647	0.0291906	-0.0994799	0.140009	NA	NA	NA	22.5483940678732	0.473220616887373	0.487544216117967	0.0610942
ebi-a-GCST90016999	ebi-a-GCST006636	Dysmenorrhea	|| id:ebi-a-GCST90016999	Weighted mode	3	0.284023985840476	0.210537751466687	0.309762686472893	NA	NA	NA	NA	NA	NA	NA	NA	NA	rs10147907	0.172263	0.0541037	0.039601	-0.0141508	0.122358	NA	NA	NA	18.9222034177425	0.177323908528494	0.171869749305812	0.0348237
ebi-a-GCST90016999	ebi-a-GCST006636	Dysmenorrhea	|| id:ebi-a-GCST90016999	Weighted mode	3	0.284023985840476	0.210537751466687	0.309762686472893	NA	NA	NA	NA	NA	NA	NA	NA	NA	rs2733072	0.109644	-0.00614562	0.0228306	-0.0614388	0.0491475	NA	NA	NA	23.064024550771	0.177323908528494	0.787788504377526	0.0282108
ebi-a-GCST90016999	ebi-a-GCST006636	Dysmenorrhea	|| id:ebi-a-GCST90016999	Weighted mode	3	0.284023985840476	0.210537751466687	0.309762686472893	NA	NA	NA	NA	NA	NA	NA	NA	NA	rs7104872	0.138612	0.0202647	0.0291906	-0.0994799	0.140009	NA	NA	NA	22.5483940678732	0.177323908528494	0.487544216117967	0.0610942
ebi-a-GCST90017000	ebi-a-GCST006636	Dysmenorrhea	|| id:ebi-a-GCST90017000	MR Egger	3	0.128713074190545	0.362409747529621	0.782744988409864	Dysmenorrhea	|| id:ebi-a-GCST90017000	-0.00925386	0.0513366598369795	0.886463197941514	Dysmenorrhea	|| id:ebi-a-GCST90017000	0.336725365299329	1	rs17074066	-0.0813986	0.0107365	0.0189272	-0.0571853	0.0786583	0.561725529488785	-0.00925386	0.886463197941514	18.4952892746132	0.722470497582439	0.570542698271514	0.034654
ebi-a-GCST90017000	ebi-a-GCST006636	Dysmenorrhea	|| id:ebi-a-GCST90017000	MR Egger	3	0.128713074190545	0.362409747529621	0.782744988409864	Dysmenorrhea	|| id:ebi-a-GCST90017000	-0.00925386	0.0513366598369795	0.886463197941514	Dysmenorrhea	|| id:ebi-a-GCST90017000	0.336725365299329	1	rs17474256	0.0810805	0.0230883	0.0184573	-0.0689508	0.115127	0.561725529488785	-0.00925386	0.886463197941514	19.2972975781564	0.722470497582439	0.210969709925309	0.0469587
ebi-a-GCST90017000	ebi-a-GCST006636	Dysmenorrhea	|| id:ebi-a-GCST90017000	MR Egger	3	0.128713074190545	0.362409747529621	0.782744988409864	Dysmenorrhea	|| id:ebi-a-GCST90017000	-0.00925386	0.0513366598369795	0.886463197941514	Dysmenorrhea	|| id:ebi-a-GCST90017000	0.336725365299329	1	rs74018587	0.208943	0.0176736	0.043822	-0.0546841	0.0900313	0.561725529488785	-0.00925386	0.886463197941514	22.7337595881977	0.722470497582439	0.686724396180235	0.0369172
ebi-a-GCST90017000	ebi-a-GCST006636	Dysmenorrhea	|| id:ebi-a-GCST90017000	Weighted median	3	0.069779191615465	0.179088431871501	0.696806176358892	NA	NA	NA	NA	NA	NA	NA	NA	NA	rs17074066	-0.0813986	0.0107365	0.0189272	-0.0571853	0.0786583	NA	NA	NA	18.4952892746132	0.696806176358893	0.570542698271514	0.034654
ebi-a-GCST90017000	ebi-a-GCST006636	Dysmenorrhea	|| id:ebi-a-GCST90017000	Weighted median	3	0.069779191615465	0.179088431871501	0.696806176358892	NA	NA	NA	NA	NA	NA	NA	NA	NA	rs17474256	0.0810805	0.0230883	0.0184573	-0.0689508	0.115127	NA	NA	NA	19.2972975781564	0.696806176358893	0.210969709925309	0.0469587
ebi-a-GCST90017000	ebi-a-GCST006636	Dysmenorrhea	|| id:ebi-a-GCST90017000	Weighted median	3	0.069779191615465	0.179088431871501	0.696806176358892	NA	NA	NA	NA	NA	NA	NA	NA	NA	rs74018587	0.208943	0.0176736	0.043822	-0.0546841	0.0900313	NA	NA	NA	22.7337595881977	0.696806176358893	0.686724396180235	0.0369172
ebi-a-GCST90017000	ebi-a-GCST006636	Dysmenorrhea	|| id:ebi-a-GCST90017000	Inverse variance weighted	3	0.0698403681294599	0.157073551575424	0.656583689994279	NA	NA	NA	NA	NA	Dysmenorrhea	|| id:ebi-a-GCST90017000	0.369218446426927	2	rs17074066	-0.0813986	0.0107365	0.0189272	-0.0571853	0.0786583	0.831429123579225	NA	NA	18.4952892746132	0.656583689994279	0.570542698271514	0.034654
ebi-a-GCST90017000	ebi-a-GCST006636	Dysmenorrhea	|| id:ebi-a-GCST90017000	Inverse variance weighted	3	0.0698403681294599	0.157073551575424	0.656583689994279	NA	NA	NA	NA	NA	Dysmenorrhea	|| id:ebi-a-GCST90017000	0.369218446426927	2	rs17474256	0.0810805	0.0230883	0.0184573	-0.0689508	0.115127	0.831429123579225	NA	NA	19.2972975781564	0.656583689994279	0.210969709925309	0.0469587
ebi-a-GCST90017000	ebi-a-GCST006636	Dysmenorrhea	|| id:ebi-a-GCST90017000	Inverse variance weighted	3	0.0698403681294599	0.157073551575424	0.656583689994279	NA	NA	NA	NA	NA	Dysmenorrhea	|| id:ebi-a-GCST90017000	0.369218446426927	2	rs74018587	0.208943	0.0176736	0.043822	-0.0546841	0.0900313	0.831429123579225	NA	NA	22.7337595881977	0.656583689994279	0.686724396180235	0.0369172
ebi-a-GCST90017000	ebi-a-GCST006636	Dysmenorrhea	|| id:ebi-a-GCST90017000	Simple mode	3	0.103551068089042	0.243514957333455	0.712049022640969	NA	NA	NA	NA	NA	NA	NA	NA	NA	rs17074066	-0.0813986	0.0107365	0.0189272	-0.0571853	0.0786583	NA	NA	NA	18.4952892746132	0.670665416396429	0.570542698271514	0.034654
ebi-a-GCST90017000	ebi-a-GCST006636	Dysmenorrhea	|| id:ebi-a-GCST90017000	Simple mode	3	0.103551068089042	0.243514957333455	0.712049022640969	NA	NA	NA	NA	NA	NA	NA	NA	NA	rs17474256	0.0810805	0.0230883	0.0184573	-0.0689508	0.115127	NA	NA	NA	19.2972975781564	0.670665416396429	0.210969709925309	0.0469587
ebi-a-GCST90017000	ebi-a-GCST006636	Dysmenorrhea	|| id:ebi-a-GCST90017000	Simple mode	3	0.103551068089042	0.243514957333455	0.712049022640969	NA	NA	NA	NA	NA	NA	NA	NA	NA	rs74018587	0.208943	0.0176736	0.043822	-0.0546841	0.0900313	NA	NA	NA	22.7337595881977	0.670665416396429	0.686724396180235	0.0369172
ebi-a-GCST90017000	ebi-a-GCST006636	Dysmenorrhea	|| id:ebi-a-GCST90017000	Weighted mode	3	0.0777202593424284	0.197542192301015	0.731977233066694	NA	NA	NA	NA	NA	NA	NA	NA	NA	rs17074066	-0.0813986	0.0107365	0.0189272	-0.0571853	0.0786583	NA	NA	NA	18.4952892746132	0.693997300317258	0.570542698271514	0.034654
ebi-a-GCST90017000	ebi-a-GCST006636	Dysmenorrhea	|| id:ebi-a-GCST90017000	Weighted mode	3	0.0777202593424284	0.197542192301015	0.731977233066694	NA	NA	NA	NA	NA	NA	NA	NA	NA	rs17474256	0.0810805	0.0230883	0.0184573	-0.0689508	0.115127	NA	NA	NA	19.2972975781564	0.693997300317258	0.210969709925309	0.0469587
ebi-a-GCST90017000	ebi-a-GCST006636	Dysmenorrhea	|| id:ebi-a-GCST90017000	Weighted mode	3	0.0777202593424284	0.197542192301015	0.731977233066694	NA	NA	NA	NA	NA	NA	NA	NA	NA	rs74018587	0.208943	0.0176736	0.043822	-0.0546841	0.0900313	NA	NA	NA	22.7337595881977	0.693997300317258	0.686724396180235	0.0369172
ebi-a-GCST90017004	ebi-a-GCST006636	Dysmenorrhea	|| id:ebi-a-GCST90017004	MR Egger	4	0.826992408688054	0.794597598567109	0.407274728832235	Dysmenorrhea	|| id:ebi-a-GCST90017004	-0.092681	0.0768605960279209	0.351180724671872	Dysmenorrhea	|| id:ebi-a-GCST90017004	0.520140169629772	2	rs11637981	0.073258	-0.0352894	0.0160888	-0.0912809	0.0207021	0.77099754868952	-0.092681	0.351180724671872	20.7330316105418	0.297982852158182	0.0282775608080243	0.0285671
ebi-a-GCST90017004	ebi-a-GCST006636	Dysmenorrhea	|| id:ebi-a-GCST90017004	MR Egger	4	0.826992408688054	0.794597598567109	0.407274728832235	Dysmenorrhea	|| id:ebi-a-GCST90017004	-0.092681	0.0768605960279209	0.351180724671872	Dysmenorrhea	|| id:ebi-a-GCST90017004	0.520140169629772	2	rs17519472	0.107804	-0.024023	0.0233984	-0.0993697	0.0513237	0.77099754868952	-0.092681	0.351180724671872	21.2274305494509	0.297982852158182	0.304564512832628	0.0384422
ebi-a-GCST90017004	ebi-a-GCST006636	Dysmenorrhea	|| id:ebi-a-GCST90017004	MR Egger	4	0.826992408688054	0.794597598567109	0.407274728832235	Dysmenorrhea	|| id:ebi-a-GCST90017004	-0.092681	0.0768605960279209	0.351180724671872	Dysmenorrhea	|| id:ebi-a-GCST90017004	0.520140169629772	2	rs2116427	0.0911461	-0.0035936	0.0182353	-0.0639212	0.056734	0.77099754868952	-0.092681	0.351180724671872	24.9833318168457	0.297982852158182	0.843774071480664	0.0307794
ebi-a-GCST90017004	ebi-a-GCST006636	Dysmenorrhea	|| id:ebi-a-GCST90017004	MR Egger	4	0.826992408688054	0.794597598567109	0.407274728832235	Dysmenorrhea	|| id:ebi-a-GCST90017004	-0.092681	0.0768605960279209	0.351180724671872	Dysmenorrhea	|| id:ebi-a-GCST90017004	0.520140169629772	2	rs72836424	-0.139825	-0.03051	0.030069	-0.124183	0.0631629	0.77099754868952	-0.092681	0.351180724671872	21.6237835668884	0.297982852158182	0.310264938974505	0.0477923
ebi-a-GCST90017004	ebi-a-GCST006636	Dysmenorrhea	|| id:ebi-a-GCST90017004	Weighted median	4	-0.100017	0.211938931835167	0.636989357195924	NA	NA	NA	NA	NA	NA	NA	NA	NA	rs11637981	0.073258	-0.0352894	0.0160888	-0.0912809	0.0207021	NA	NA	NA	20.7330316105418	0.636989357195924	0.0282775608080243	0.0285671
ebi-a-GCST90017004	ebi-a-GCST006636	Dysmenorrhea	|| id:ebi-a-GCST90017004	Weighted median	4	-0.100017	0.211938931835167	0.636989357195924	NA	NA	NA	NA	NA	NA	NA	NA	NA	rs17519472	0.107804	-0.024023	0.0233984	-0.0993697	0.0513237	NA	NA	NA	21.2274305494509	0.636989357195924	0.304564512832628	0.0384422
ebi-a-GCST90017004	ebi-a-GCST006636	Dysmenorrhea	|| id:ebi-a-GCST90017004	Weighted median	4	-0.100017	0.211938931835167	0.636989357195924	NA	NA	NA	NA	NA	NA	NA	NA	NA	rs2116427	0.0911461	-0.0035936	0.0182353	-0.0639212	0.056734	NA	NA	NA	24.9833318168457	0.636989357195924	0.843774071480664	0.0307794
ebi-a-GCST90017004	ebi-a-GCST006636	Dysmenorrhea	|| id:ebi-a-GCST90017004	Weighted median	4	-0.100017	0.211938931835167	0.636989357195924	NA	NA	NA	NA	NA	NA	NA	NA	NA	rs72836424	-0.139825	-0.03051	0.030069	-0.124183	0.0631629	NA	NA	NA	21.6237835668884	0.636989357195924	0.310264938974505	0.0477923
ebi-a-GCST90017004	ebi-a-GCST006636	Dysmenorrhea	|| id:ebi-a-GCST90017004	Inverse variance weighted	4	-0.10697	0.177417824555111	0.546558030387378	NA	NA	NA	NA	NA	Dysmenorrhea	|| id:ebi-a-GCST90017004	1.97417147237027	3	rs11637981	0.073258	-0.0352894	0.0160888	-0.0912809	0.0207021	0.577784781884731	NA	NA	20.7330316105418	0.546558030387378	0.0282775608080243	0.0285671
ebi-a-GCST90017004	ebi-a-GCST006636	Dysmenorrhea	|| id:ebi-a-GCST90017004	Inverse variance weighted	4	-0.10697	0.177417824555111	0.546558030387378	NA	NA	NA	NA	NA	Dysmenorrhea	|| id:ebi-a-GCST90017004	1.97417147237027	3	rs17519472	0.107804	-0.024023	0.0233984	-0.0993697	0.0513237	0.577784781884731	NA	NA	21.2274305494509	0.546558030387378	0.304564512832628	0.0384422
ebi-a-GCST90017004	ebi-a-GCST006636	Dysmenorrhea	|| id:ebi-a-GCST90017004	Inverse variance weighted	4	-0.10697	0.177417824555111	0.546558030387378	NA	NA	NA	NA	NA	Dysmenorrhea	|| id:ebi-a-GCST90017004	1.97417147237027	3	rs2116427	0.0911461	-0.0035936	0.0182353	-0.0639212	0.056734	0.577784781884731	NA	NA	24.9833318168457	0.546558030387378	0.843774071480664	0.0307794
ebi-a-GCST90017004	ebi-a-GCST006636	Dysmenorrhea	|| id:ebi-a-GCST90017004	Inverse variance weighted	4	-0.10697	0.177417824555111	0.546558030387378	NA	NA	NA	NA	NA	Dysmenorrhea	|| id:ebi-a-GCST90017004	1.97417147237027	3	rs72836424	-0.139825	-0.03051	0.030069	-0.124183	0.0631629	0.577784781884731	NA	NA	21.6237835668884	0.546558030387378	0.310264938974505	0.0477923
ebi-a-GCST90017004	ebi-a-GCST006636	Dysmenorrhea	|| id:ebi-a-GCST90017004	Simple mode	4	-0.129889	0.307008389569338	0.700735078482148	NA	NA	NA	NA	NA	NA	NA	NA	NA	rs11637981	0.073258	-0.0352894	0.0160888	-0.0912809	0.0207021	NA	NA	NA	20.7330316105418	0.672238034150509	0.0282775608080243	0.0285671
ebi-a-GCST90017004	ebi-a-GCST006636	Dysmenorrhea	|| id:ebi-a-GCST90017004	Simple mode	4	-0.129889	0.307008389569338	0.700735078482148	NA	NA	NA	NA	NA	NA	NA	NA	NA	rs17519472	0.107804	-0.024023	0.0233984	-0.0993697	0.0513237	NA	NA	NA	21.2274305494509	0.672238034150509	0.304564512832628	0.0384422
ebi-a-GCST90017004	ebi-a-GCST006636	Dysmenorrhea	|| id:ebi-a-GCST90017004	Simple mode	4	-0.129889	0.307008389569338	0.700735078482148	NA	NA	NA	NA	NA	NA	NA	NA	NA	rs2116427	0.0911461	-0.0035936	0.0182353	-0.0639212	0.056734	NA	NA	NA	24.9833318168457	0.672238034150509	0.843774071480664	0.0307794
ebi-a-GCST90017004	ebi-a-GCST006636	Dysmenorrhea	|| id:ebi-a-GCST90017004	Simple mode	4	-0.129889	0.307008389569338	0.700735078482148	NA	NA	NA	NA	NA	NA	NA	NA	NA	rs72836424	-0.139825	-0.03051	0.030069	-0.124183	0.0631629	NA	NA	NA	21.6237835668884	0.672238034150509	0.310264938974505	0.0477923
ebi-a-GCST90017004	ebi-a-GCST006636	Dysmenorrhea	|| id:ebi-a-GCST90017004	Weighted mode	4	-0.0813289	0.299151385738637	0.803361587762881	NA	NA	NA	NA	NA	NA	NA	NA	NA	rs11637981	0.073258	-0.0352894	0.0160888	-0.0912809	0.0207021	NA	NA	NA	20.7330316105418	0.785725423068145	0.0282775608080243	0.0285671
ebi-a-GCST90017004	ebi-a-GCST006636	Dysmenorrhea	|| id:ebi-a-GCST90017004	Weighted mode	4	-0.0813289	0.299151385738637	0.803361587762881	NA	NA	NA	NA	NA	NA	NA	NA	NA	rs17519472	0.107804	-0.024023	0.0233984	-0.0993697	0.0513237	NA	NA	NA	21.2274305494509	0.785725423068145	0.304564512832628	0.0384422
ebi-a-GCST90017004	ebi-a-GCST006636	Dysmenorrhea	|| id:ebi-a-GCST90017004	Weighted mode	4	-0.0813289	0.299151385738637	0.803361587762881	NA	NA	NA	NA	NA	NA	NA	NA	NA	rs2116427	0.0911461	-0.0035936	0.0182353	-0.0639212	0.056734	NA	NA	NA	24.9833318168457	0.785725423068145	0.843774071480664	0.0307794
ebi-a-GCST90017004	ebi-a-GCST006636	Dysmenorrhea	|| id:ebi-a-GCST90017004	Weighted mode	4	-0.0813289	0.299151385738637	0.803361587762881	NA	NA	NA	NA	NA	NA	NA	NA	NA	rs72836424	-0.139825	-0.03051	0.030069	-0.124183	0.0631629	NA	NA	NA	21.6237835668884	0.785725423068145	0.310264938974505	0.0477923
ebi-a-GCST90017005	ebi-a-GCST006636	Dysmenorrhea	|| id:ebi-a-GCST90017005	MR Egger	3	-0.516907	1.67373934267987	0.809306139160665	Dysmenorrhea	|| id:ebi-a-GCST90017005	0.0338530819444282	0.122550602322127	0.828420520763916	Dysmenorrhea	|| id:ebi-a-GCST90017005	0.170970268006412	1	rs16884680	-0.0906428	0.00751088	0.0191909	-0.0692459	0.0842676	0.679250935571909	0.0338530819444282	0.828420520763916	22.3087861509386	0.757448080790654	0.695518470002868	0.0391616
ebi-a-GCST90017005	ebi-a-GCST006636	Dysmenorrhea	|| id:ebi-a-GCST90017005	MR Egger	3	-0.516907	1.67373934267987	0.809306139160665	Dysmenorrhea	|| id:ebi-a-GCST90017005	0.0338530819444282	0.122550602322127	0.828420520763916	Dysmenorrhea	|| id:ebi-a-GCST90017005	0.170970268006412	1	rs6704822	-0.0739179	0.0197477	0.0166705	-0.0634192	0.102915	0.679250935571909	0.0338530819444282	0.828420520763916	19.6608363606918	0.757448080790654	0.236179772975024	0.0424321
ebi-a-GCST90017005	ebi-a-GCST006636	Dysmenorrhea	|| id:ebi-a-GCST90017005	MR Egger	3	-0.516907	1.67373934267987	0.809306139160665	Dysmenorrhea	|| id:ebi-a-GCST90017005	0.0338530819444282	0.122550602322127	0.828420520763916	Dysmenorrhea	|| id:ebi-a-GCST90017005	0.170970268006412	1	rs876734	0.0618696	0.0058433	0.0132532	-0.0495639	0.0612505	0.679250935571909	0.0338530819444282	0.828420520763916	21.7928039941501	0.757448080790654	0.65928735368702	0.028269
ebi-a-GCST90017005	ebi-a-GCST006636	Dysmenorrhea	|| id:ebi-a-GCST90017005	Weighted median	3	-0.0517211	0.328371399273891	0.874844573796796	NA	NA	NA	NA	NA	NA	NA	NA	NA	rs16884680	-0.0906428	0.00751088	0.0191909	-0.0692459	0.0842676	NA	NA	NA	22.3087861509386	0.874844573796796	0.695518470002868	0.0391616
ebi-a-GCST90017005	ebi-a-GCST006636	Dysmenorrhea	|| id:ebi-a-GCST90017005	Weighted median	3	-0.0517211	0.328371399273891	0.874844573796796	NA	NA	NA	NA	NA	NA	NA	NA	NA	rs6704822	-0.0739179	0.0197477	0.0166705	-0.0634192	0.102915	NA	NA	NA	19.6608363606918	0.874844573796796	0.236179772975024	0.0424321
ebi-a-GCST90017005	ebi-a-GCST006636	Dysmenorrhea	|| id:ebi-a-GCST90017005	Weighted median	3	-0.0517211	0.328371399273891	0.874844573796796	NA	NA	NA	NA	NA	NA	NA	NA	NA	rs876734	0.0618696	0.0058433	0.0132532	-0.0495639	0.0612505	NA	NA	NA	21.7928039941501	0.874844573796796	0.65928735368702	0.028269
ebi-a-GCST90017005	ebi-a-GCST006636	Dysmenorrhea	|| id:ebi-a-GCST90017005	Inverse variance weighted	3	-0.0608604	0.275429436124409	0.825119224947633	NA	NA	NA	NA	NA	Dysmenorrhea	|| id:ebi-a-GCST90017005	0.247277469203135	2	rs16884680	-0.0906428	0.00751088	0.0191909	-0.0692459	0.0842676	0.883699033106016	NA	NA	22.3087861509386	0.825119224947633	0.695518470002868	0.0391616
ebi-a-GCST90017005	ebi-a-GCST006636	Dysmenorrhea	|| id:ebi-a-GCST90017005	Inverse variance weighted	3	-0.0608604	0.275429436124409	0.825119224947633	NA	NA	NA	NA	NA	Dysmenorrhea	|| id:ebi-a-GCST90017005	0.247277469203135	2	rs6704822	-0.0739179	0.0197477	0.0166705	-0.0634192	0.102915	0.883699033106016	NA	NA	19.6608363606918	0.825119224947633	0.236179772975024	0.0424321
ebi-a-GCST90017005	ebi-a-GCST006636	Dysmenorrhea	|| id:ebi-a-GCST90017005	Inverse variance weighted	3	-0.0608604	0.275429436124409	0.825119224947633	NA	NA	NA	NA	NA	Dysmenorrhea	|| id:ebi-a-GCST90017005	0.247277469203135	2	rs876734	0.0618696	0.0058433	0.0132532	-0.0495639	0.0612505	0.883699033106016	NA	NA	21.7928039941501	0.825119224947633	0.65928735368702	0.028269
ebi-a-GCST90017005	ebi-a-GCST006636	Dysmenorrhea	|| id:ebi-a-GCST90017005	Simple mode	3	-0.0762693	0.377354133156956	0.858520019246302	NA	NA	NA	NA	NA	NA	NA	NA	NA	rs16884680	-0.0906428	0.00751088	0.0191909	-0.0692459	0.0842676	NA	NA	NA	22.3087861509386	0.839826064447063	0.695518470002868	0.0391616
ebi-a-GCST90017005	ebi-a-GCST006636	Dysmenorrhea	|| id:ebi-a-GCST90017005	Simple mode	3	-0.0762693	0.377354133156956	0.858520019246302	NA	NA	NA	NA	NA	NA	NA	NA	NA	rs6704822	-0.0739179	0.0197477	0.0166705	-0.0634192	0.102915	NA	NA	NA	19.6608363606918	0.839826064447063	0.236179772975024	0.0424321
ebi-a-GCST90017005	ebi-a-GCST006636	Dysmenorrhea	|| id:ebi-a-GCST90017005	Simple mode	3	-0.0762693	0.377354133156956	0.858520019246302	NA	NA	NA	NA	NA	NA	NA	NA	NA	rs876734	0.0618696	0.0058433	0.0132532	-0.0495639	0.0612505	NA	NA	NA	21.7928039941501	0.839826064447063	0.65928735368702	0.028269
ebi-a-GCST90017005	ebi-a-GCST006636	Dysmenorrhea	|| id:ebi-a-GCST90017005	Weighted mode	3	-0.0359229	0.361553144553692	0.929916641335683	NA	NA	NA	NA	NA	NA	NA	NA	NA	rs16884680	-0.0906428	0.00751088	0.0191909	-0.0692459	0.0842676	NA	NA	NA	22.3087861509386	0.920854710233288	0.695518470002868	0.0391616
ebi-a-GCST90017005	ebi-a-GCST006636	Dysmenorrhea	|| id:ebi-a-GCST90017005	Weighted mode	3	-0.0359229	0.361553144553692	0.929916641335683	NA	NA	NA	NA	NA	NA	NA	NA	NA	rs6704822	-0.0739179	0.0197477	0.0166705	-0.0634192	0.102915	NA	NA	NA	19.6608363606918	0.920854710233288	0.236179772975024	0.0424321
ebi-a-GCST90017005	ebi-a-GCST006636	Dysmenorrhea	|| id:ebi-a-GCST90017005	Weighted mode	3	-0.0359229	0.361553144553692	0.929916641335683	NA	NA	NA	NA	NA	NA	NA	NA	NA	rs876734	0.0618696	0.0058433	0.0132532	-0.0495639	0.0612505	NA	NA	NA	21.7928039941501	0.920854710233288	0.65928735368702	0.028269
ebi-a-GCST90017008	ebi-a-GCST006636	Dysmenorrhea	|| id:ebi-a-GCST90017008	MR Egger	3	2.17431936683666	2.66407554063087	0.564221730587078	Dysmenorrhea	|| id:ebi-a-GCST90017008	-0.189542	0.192141002853246	0.504334952379105	Dysmenorrhea	|| id:ebi-a-GCST90017008	1.69979125759137	1	rs11736617	-0.0759493	-0.00435511	0.0172101	-0.0624873	0.0537771	0.19231527832699	-0.189542	0.504334952379105	19.4751478449936	0.41440702685016	0.800225346387324	0.0296593
ebi-a-GCST90017008	ebi-a-GCST006636	Dysmenorrhea	|| id:ebi-a-GCST90017008	MR Egger	3	2.17431936683666	2.66407554063087	0.564221730587078	Dysmenorrhea	|| id:ebi-a-GCST90017008	-0.189542	0.192141002853246	0.504334952379105	Dysmenorrhea	|| id:ebi-a-GCST90017008	1.69979125759137	1	rs12911842	-0.0811976	0.04186	0.0183335	-0.0257245	0.109445	0.19231527832699	-0.189542	0.504334952379105	19.6153300376146	0.41440702685016	0.0224155304075635	0.0344819
ebi-a-GCST90017008	ebi-a-GCST006636	Dysmenorrhea	|| id:ebi-a-GCST90017008	MR Egger	3	2.17431936683666	2.66407554063087	0.564221730587078	Dysmenorrhea	|| id:ebi-a-GCST90017008	-0.189542	0.192141002853246	0.504334952379105	Dysmenorrhea	|| id:ebi-a-GCST90017008	1.69979125759137	1	rs16840310	0.0608052	-0.0643093	0.0122149	-0.120751	-0.00786796	0.19231527832699	-0.189542	0.504334952379105	24.7800176190721	0.41440702685016	1.40323638992572e-07	0.0287966
ebi-a-GCST90017008	ebi-a-GCST006636	Dysmenorrhea	|| id:ebi-a-GCST90017008	Weighted median	3	-0.376641	0.344730802134902	0.274584255054962	NA	NA	NA	NA	NA	NA	NA	NA	NA	rs11736617	-0.0759493	-0.00435511	0.0172101	-0.0624873	0.0537771	NA	NA	NA	19.4751478449936	0.274584255054961	0.800225346387324	0.0296593
ebi-a-GCST90017008	ebi-a-GCST006636	Dysmenorrhea	|| id:ebi-a-GCST90017008	Weighted median	3	-0.376641	0.344730802134902	0.274584255054962	NA	NA	NA	NA	NA	NA	NA	NA	NA	rs12911842	-0.0811976	0.04186	0.0183335	-0.0257245	0.109445	NA	NA	NA	19.6153300376146	0.274584255054961	0.0224155304075635	0.0344819
ebi-a-GCST90017008	ebi-a-GCST006636	Dysmenorrhea	|| id:ebi-a-GCST90017008	Weighted median	3	-0.376641	0.344730802134902	0.274584255054962	NA	NA	NA	NA	NA	NA	NA	NA	NA	rs16840310	0.0608052	-0.0643093	0.0122149	-0.120751	-0.00786796	NA	NA	NA	24.7800176190721	0.274584255054961	1.40323638992572e-07	0.0287966
ebi-a-GCST90017008	ebi-a-GCST006636	Dysmenorrhea	|| id:ebi-a-GCST90017008	Inverse variance weighted	3	-0.434648	0.318213061821423	0.171969780938334	NA	NA	NA	NA	NA	Dysmenorrhea	|| id:ebi-a-GCST90017008	3.35390820977098	2	rs11736617	-0.0759493	-0.00435511	0.0172101	-0.0624873	0.0537771	0.186942517041078	NA	NA	19.4751478449936	0.171969780938334	0.800225346387324	0.0296593
ebi-a-GCST90017008	ebi-a-GCST006636	Dysmenorrhea	|| id:ebi-a-GCST90017008	Inverse variance weighted	3	-0.434648	0.318213061821423	0.171969780938334	NA	NA	NA	NA	NA	Dysmenorrhea	|| id:ebi-a-GCST90017008	3.35390820977098	2	rs12911842	-0.0811976	0.04186	0.0183335	-0.0257245	0.109445	0.186942517041078	NA	NA	19.6153300376146	0.171969780938334	0.0224155304075635	0.0344819
ebi-a-GCST90017008	ebi-a-GCST006636	Dysmenorrhea	|| id:ebi-a-GCST90017008	Inverse variance weighted	3	-0.434648	0.318213061821423	0.171969780938334	NA	NA	NA	NA	NA	Dysmenorrhea	|| id:ebi-a-GCST90017008	3.35390820977098	2	rs16840310	0.0608052	-0.0643093	0.0122149	-0.120751	-0.00786796	0.186942517041078	NA	NA	24.7800176190721	0.171969780938334	1.40323638992572e-07	0.0287966
ebi-a-GCST90017008	ebi-a-GCST006636	Dysmenorrhea	|| id:ebi-a-GCST90017008	Simple mode	3	-0.551981	0.437515212353325	0.334296880483215	NA	NA	NA	NA	NA	NA	NA	NA	NA	rs11736617	-0.0759493	-0.00435511	0.0172101	-0.0624873	0.0537771	NA	NA	NA	19.4751478449936	0.207083398135816	0.800225346387324	0.0296593
ebi-a-GCST90017008	ebi-a-GCST006636	Dysmenorrhea	|| id:ebi-a-GCST90017008	Simple mode	3	-0.551981	0.437515212353325	0.334296880483215	NA	NA	NA	NA	NA	NA	NA	NA	NA	rs12911842	-0.0811976	0.04186	0.0183335	-0.0257245	0.109445	NA	NA	NA	19.6153300376146	0.207083398135816	0.0224155304075635	0.0344819
ebi-a-GCST90017008	ebi-a-GCST006636	Dysmenorrhea	|| id:ebi-a-GCST90017008	Simple mode	3	-0.551981	0.437515212353325	0.334296880483215	NA	NA	NA	NA	NA	NA	NA	NA	NA	rs16840310	0.0608052	-0.0643093	0.0122149	-0.120751	-0.00786796	NA	NA	NA	24.7800176190721	0.207083398135816	1.40323638992572e-07	0.0287966
ebi-a-GCST90017008	ebi-a-GCST006636	Dysmenorrhea	|| id:ebi-a-GCST90017008	Weighted mode	3	-0.254778	0.469888205040439	0.642009003920397	NA	NA	NA	NA	NA	NA	NA	NA	NA	rs11736617	-0.0759493	-0.00435511	0.0172101	-0.0624873	0.0537771	NA	NA	NA	19.4751478449936	0.587673353670186	0.800225346387324	0.0296593
ebi-a-GCST90017008	ebi-a-GCST006636	Dysmenorrhea	|| id:ebi-a-GCST90017008	Weighted mode	3	-0.254778	0.469888205040439	0.642009003920397	NA	NA	NA	NA	NA	NA	NA	NA	NA	rs12911842	-0.0811976	0.04186	0.0183335	-0.0257245	0.109445	NA	NA	NA	19.6153300376146	0.587673353670186	0.0224155304075635	0.0344819
ebi-a-GCST90017008	ebi-a-GCST006636	Dysmenorrhea	|| id:ebi-a-GCST90017008	Weighted mode	3	-0.254778	0.469888205040439	0.642009003920397	NA	NA	NA	NA	NA	NA	NA	NA	NA	rs16840310	0.0608052	-0.0643093	0.0122149	-0.120751	-0.00786796	NA	NA	NA	24.7800176190721	0.587673353670186	1.40323638992572e-07	0.0287966
ebi-a-GCST90017011	ebi-a-GCST006636	Dysmenorrhea	|| id:ebi-a-GCST90017011	MR Egger	4	1.50996733137464	1.44581516730368	0.405946442136588	Dysmenorrhea	|| id:ebi-a-GCST90017011	-0.128529	0.101171108657303	0.331727040551465	Dysmenorrhea	|| id:ebi-a-GCST90017011	5.23334224199057	2	rs2132128	-0.0771914	-0.0878477	0.0160344	-0.206512	0.0308164	0.0730456185770705	-0.128529	0.331727040551465	23.1756758780688	0.296313807632419	4.28457159785656e-08	0.0605429
ebi-a-GCST90017011	ebi-a-GCST006636	Dysmenorrhea	|| id:ebi-a-GCST90017011	MR Egger	4	1.50996733137464	1.44581516730368	0.405946442136588	Dysmenorrhea	|| id:ebi-a-GCST90017011	-0.128529	0.101171108657303	0.331727040551465	Dysmenorrhea	|| id:ebi-a-GCST90017011	5.23334224199057	2	rs792108	0.0508345	-0.0342965	0.0113843	-0.0892057	0.0206127	0.0730456185770705	-0.128529	0.331727040551465	19.939049381273	0.296313807632419	0.00259008250284765	0.0280149
ebi-a-GCST90017011	ebi-a-GCST006636	Dysmenorrhea	|| id:ebi-a-GCST90017011	MR Egger	4	1.50996733137464	1.44581516730368	0.405946442136588	Dysmenorrhea	|| id:ebi-a-GCST90017011	-0.128529	0.101171108657303	0.331727040551465	Dysmenorrhea	|| id:ebi-a-GCST90017011	5.23334224199057	2	rs8063430	-0.104026	-0.0216464	0.022217	-0.0997977	0.0565049	0.0730456185770705	-0.128529	0.331727040551465	21.9237	0.296313807632419	0.329899183970367	0.0398731
ebi-a-GCST90017011	ebi-a-GCST006636	Dysmenorrhea	|| id:ebi-a-GCST90017011	MR Egger	4	1.50996733137464	1.44581516730368	0.405946442136588	Dysmenorrhea	|| id:ebi-a-GCST90017011	-0.128529	0.101171108657303	0.331727040551465	Dysmenorrhea	|| id:ebi-a-GCST90017011	5.23334224199057	2	rs9905659	-0.061617	0.0819038	0.0136576	0.0190664	0.144741	0.0730456185770705	-0.128529	0.331727040551465	20.3541195541116	0.296313807632419	2.0107101036324e-09	0.0320599
ebi-a-GCST90017011	ebi-a-GCST006636	Dysmenorrhea	|| id:ebi-a-GCST90017011	Weighted median	4	-0.186337	0.356971161069123	0.601674202427801	NA	NA	NA	NA	NA	NA	NA	NA	NA	rs2132128	-0.0771914	-0.0878477	0.0160344	-0.206512	0.0308164	NA	NA	NA	23.1756758780688	0.6016742024278	4.28457159785656e-08	0.0605429
ebi-a-GCST90017011	ebi-a-GCST006636	Dysmenorrhea	|| id:ebi-a-GCST90017011	Weighted median	4	-0.186337	0.356971161069123	0.601674202427801	NA	NA	NA	NA	NA	NA	NA	NA	NA	rs792108	0.0508345	-0.0342965	0.0113843	-0.0892057	0.0206127	NA	NA	NA	19.939049381273	0.6016742024278	0.00259008250284765	0.0280149
ebi-a-GCST90017011	ebi-a-GCST006636	Dysmenorrhea	|| id:ebi-a-GCST90017011	Weighted median	4	-0.186337	0.356971161069123	0.601674202427801	NA	NA	NA	NA	NA	NA	NA	NA	NA	rs8063430	-0.104026	-0.0216464	0.022217	-0.0997977	0.0565049	NA	NA	NA	21.9237	0.6016742024278	0.329899183970367	0.0398731
ebi-a-GCST90017011	ebi-a-GCST006636	Dysmenorrhea	|| id:ebi-a-GCST90017011	Weighted median	4	-0.186337	0.356971161069123	0.601674202427801	NA	NA	NA	NA	NA	NA	NA	NA	NA	rs9905659	-0.061617	0.0819038	0.0136576	0.0190664	0.144741	NA	NA	NA	20.3541195541116	0.6016742024278	2.0107101036324e-09	0.0320599
ebi-a-GCST90017011	ebi-a-GCST006636	Dysmenorrhea	|| id:ebi-a-GCST90017011	Inverse variance weighted	4	-0.250676	0.452151123080548	0.579299364894079	NA	NA	NA	NA	NA	Dysmenorrhea	|| id:ebi-a-GCST90017011	9.45651579399438	3	rs2132128	-0.0771914	-0.0878477	0.0160344	-0.206512	0.0308164	0.0237984874343709	NA	NA	23.1756758780688	0.579299364894079	4.28457159785656e-08	0.0605429
ebi-a-GCST90017011	ebi-a-GCST006636	Dysmenorrhea	|| id:ebi-a-GCST90017011	Inverse variance weighted	4	-0.250676	0.452151123080548	0.579299364894079	NA	NA	NA	NA	NA	Dysmenorrhea	|| id:ebi-a-GCST90017011	9.45651579399438	3	rs792108	0.0508345	-0.0342965	0.0113843	-0.0892057	0.0206127	0.0237984874343709	NA	NA	19.939049381273	0.579299364894079	0.00259008250284765	0.0280149
ebi-a-GCST90017011	ebi-a-GCST006636	Dysmenorrhea	|| id:ebi-a-GCST90017011	Inverse variance weighted	4	-0.250676	0.452151123080548	0.579299364894079	NA	NA	NA	NA	NA	Dysmenorrhea	|| id:ebi-a-GCST90017011	9.45651579399438	3	rs8063430	-0.104026	-0.0216464	0.022217	-0.0997977	0.0565049	0.0237984874343709	NA	NA	21.9237	0.579299364894079	0.329899183970367	0.0398731
ebi-a-GCST90017011	ebi-a-GCST006636	Dysmenorrhea	|| id:ebi-a-GCST90017011	Inverse variance weighted	4	-0.250676	0.452151123080548	0.579299364894079	NA	NA	NA	NA	NA	Dysmenorrhea	|| id:ebi-a-GCST90017011	9.45651579399438	3	rs9905659	-0.061617	0.0819038	0.0136576	0.0190664	0.144741	0.0237984874343709	NA	NA	20.3541195541116	0.579299364894079	2.0107101036324e-09	0.0320599
ebi-a-GCST90017011	ebi-a-GCST006636	Dysmenorrhea	|| id:ebi-a-GCST90017011	Simple mode	4	-0.558572	0.675997937005317	0.469221641034134	NA	NA	NA	NA	NA	NA	NA	NA	NA	rs2132128	-0.0771914	-0.0878477	0.0160344	-0.206512	0.0308164	NA	NA	NA	23.1756758780688	0.408637901927891	4.28457159785656e-08	0.0605429
ebi-a-GCST90017011	ebi-a-GCST006636	Dysmenorrhea	|| id:ebi-a-GCST90017011	Simple mode	4	-0.558572	0.675997937005317	0.469221641034134	NA	NA	NA	NA	NA	NA	NA	NA	NA	rs792108	0.0508345	-0.0342965	0.0113843	-0.0892057	0.0206127	NA	NA	NA	19.939049381273	0.408637901927891	0.00259008250284765	0.0280149
ebi-a-GCST90017011	ebi-a-GCST006636	Dysmenorrhea	|| id:ebi-a-GCST90017011	Simple mode	4	-0.558572	0.675997937005317	0.469221641034134	NA	NA	NA	NA	NA	NA	NA	NA	NA	rs8063430	-0.104026	-0.0216464	0.022217	-0.0997977	0.0565049	NA	NA	NA	21.9237	0.408637901927891	0.329899183970367	0.0398731
ebi-a-GCST90017011	ebi-a-GCST006636	Dysmenorrhea	|| id:ebi-a-GCST90017011	Simple mode	4	-0.558572	0.675997937005317	0.469221641034134	NA	NA	NA	NA	NA	NA	NA	NA	NA	rs9905659	-0.061617	0.0819038	0.0136576	0.0190664	0.144741	NA	NA	NA	20.3541195541116	0.408637901927891	2.0107101036324e-09	0.0320599
ebi-a-GCST90017011	ebi-a-GCST006636	Dysmenorrhea	|| id:ebi-a-GCST90017011	Weighted mode	4	-0.0486263	0.409487635761073	0.912979368407426	NA	NA	NA	NA	NA	NA	NA	NA	NA	rs2132128	-0.0771914	-0.0878477	0.0160344	-0.206512	0.0308164	NA	NA	NA	23.1756758780688	0.905474196640977	4.28457159785656e-08	0.0605429
ebi-a-GCST90017011	ebi-a-GCST006636	Dysmenorrhea	|| id:ebi-a-GCST90017011	Weighted mode	4	-0.0486263	0.409487635761073	0.912979368407426	NA	NA	NA	NA	NA	NA	NA	NA	NA	rs792108	0.0508345	-0.0342965	0.0113843	-0.0892057	0.0206127	NA	NA	NA	19.939049381273	0.905474196640977	0.00259008250284765	0.0280149
ebi-a-GCST90017011	ebi-a-GCST006636	Dysmenorrhea	|| id:ebi-a-GCST90017011	Weighted mode	4	-0.0486263	0.409487635761073	0.912979368407426	NA	NA	NA	NA	NA	NA	NA	NA	NA	rs8063430	-0.104026	-0.0216464	0.022217	-0.0997977	0.0565049	NA	NA	NA	21.9237	0.905474196640977	0.329899183970367	0.0398731
ebi-a-GCST90017011	ebi-a-GCST006636	Dysmenorrhea	|| id:ebi-a-GCST90017011	Weighted mode	4	-0.0486263	0.409487635761073	0.912979368407426	NA	NA	NA	NA	NA	NA	NA	NA	NA	rs9905659	-0.061617	0.0819038	0.0136576	0.0190664	0.144741	NA	NA	NA	20.3541195541116	0.905474196640977	2.0107101036324e-09	0.0320599
ebi-a-GCST90017014	ebi-a-GCST006636	Dysmenorrhea	|| id:ebi-a-GCST90017014	MR Egger	3	-2.19011	11.2216319584469	0.877294308457478	Dysmenorrhea	|| id:ebi-a-GCST90017014	0.168672985053623	1.09306671048206	0.902530914753604	Dysmenorrhea	|| id:ebi-a-GCST90017014	2.23161781599934	1	rs34187114	-0.104505	0.0581513	0.022601	-0.0564258	0.172728	0.135212205044189	0.168672985053623	0.902530914753604	21.3805478167009	0.845260997785973	0.0100835038681824	0.0584577
ebi-a-GCST90017014	ebi-a-GCST006636	Dysmenorrhea	|| id:ebi-a-GCST90017014	MR Egger	3	-2.19011	11.2216319584469	0.877294308457478	Dysmenorrhea	|| id:ebi-a-GCST90017014	0.168672985053623	1.09306671048206	0.902530914753604	Dysmenorrhea	|| id:ebi-a-GCST90017014	2.23161781599934	1	rs73011279	-0.0961669	0.0995676	0.0199336	0.00971355600000001	0.189422	0.135212205044189	0.168672985053623	0.902530914753604	23.2744675631531	0.845260997785973	5.88469637536312e-07	0.0458439
ebi-a-GCST90017014	ebi-a-GCST006636	Dysmenorrhea	|| id:ebi-a-GCST90017014	MR Egger	3	-2.19011	11.2216319584469	0.877294308457478	Dysmenorrhea	|| id:ebi-a-GCST90017014	0.168672985053623	1.09306671048206	0.902530914753604	Dysmenorrhea	|| id:ebi-a-GCST90017014	2.23161781599934	1	rs761624	-0.0959801	0.0172812	0.0179537	-0.0416609	0.0762233	0.135212205044189	0.168672985053623	0.902530914753604	28.5794895792428	0.845260997785973	0.335777145132097	0.0300725
ebi-a-GCST90017014	ebi-a-GCST006636	Dysmenorrhea	|| id:ebi-a-GCST90017014	Weighted median	3	-0.372579	0.291652554401301	0.201434896011528	NA	NA	NA	NA	NA	NA	NA	NA	NA	rs34187114	-0.104505	0.0581513	0.022601	-0.0564258	0.172728	NA	NA	NA	21.3805478167009	0.201434896011528	0.0100835038681824	0.0584577
ebi-a-GCST90017014	ebi-a-GCST006636	Dysmenorrhea	|| id:ebi-a-GCST90017014	Weighted median	3	-0.372579	0.291652554401301	0.201434896011528	NA	NA	NA	NA	NA	NA	NA	NA	NA	rs73011279	-0.0961669	0.0995676	0.0199336	0.00971355600000001	0.189422	NA	NA	NA	23.2744675631531	0.201434896011528	5.88469637536312e-07	0.0458439
ebi-a-GCST90017014	ebi-a-GCST006636	Dysmenorrhea	|| id:ebi-a-GCST90017014	Weighted median	3	-0.372579	0.291652554401301	0.201434896011528	NA	NA	NA	NA	NA	NA	NA	NA	NA	rs761624	-0.0959801	0.0172812	0.0179537	-0.0416609	0.0762233	NA	NA	NA	28.5794895792428	0.201434896011528	0.335777145132097	0.0300725
ebi-a-GCST90017014	ebi-a-GCST006636	Dysmenorrhea	|| id:ebi-a-GCST90017014	Inverse variance weighted	3	-0.459344	0.253458096055847	0.0699389524415731	NA	NA	NA	NA	NA	Dysmenorrhea	|| id:ebi-a-GCST90017014	2.28475732601484	2	rs34187114	-0.104505	0.0581513	0.022601	-0.0564258	0.172728	0.319059184197124	NA	NA	21.3805478167009	0.0699389524415735	0.0100835038681824	0.0584577
ebi-a-GCST90017014	ebi-a-GCST006636	Dysmenorrhea	|| id:ebi-a-GCST90017014	Inverse variance weighted	3	-0.459344	0.253458096055847	0.0699389524415731	NA	NA	NA	NA	NA	Dysmenorrhea	|| id:ebi-a-GCST90017014	2.28475732601484	2	rs73011279	-0.0961669	0.0995676	0.0199336	0.00971355600000001	0.189422	0.319059184197124	NA	NA	23.2744675631531	0.0699389524415735	5.88469637536312e-07	0.0458439
ebi-a-GCST90017014	ebi-a-GCST006636	Dysmenorrhea	|| id:ebi-a-GCST90017014	Inverse variance weighted	3	-0.459344	0.253458096055847	0.0699389524415731	NA	NA	NA	NA	NA	Dysmenorrhea	|| id:ebi-a-GCST90017014	2.28475732601484	2	rs761624	-0.0959801	0.0172812	0.0179537	-0.0416609	0.0762233	0.319059184197124	NA	NA	28.5794895792428	0.0699389524415735	0.335777145132097	0.0300725
ebi-a-GCST90017014	ebi-a-GCST006636	Dysmenorrhea	|| id:ebi-a-GCST90017014	Simple mode	3	-0.477604	0.430119042793917	0.382442419551319	NA	NA	NA	NA	NA	NA	NA	NA	NA	rs34187114	-0.104505	0.0581513	0.022601	-0.0564258	0.172728	NA	NA	NA	21.3805478167009	0.266826589715816	0.0100835038681824	0.0584577
ebi-a-GCST90017014	ebi-a-GCST006636	Dysmenorrhea	|| id:ebi-a-GCST90017014	Simple mode	3	-0.477604	0.430119042793917	0.382442419551319	NA	NA	NA	NA	NA	NA	NA	NA	NA	rs73011279	-0.0961669	0.0995676	0.0199336	0.00971355600000001	0.189422	NA	NA	NA	23.2744675631531	0.266826589715816	5.88469637536312e-07	0.0458439
ebi-a-GCST90017014	ebi-a-GCST006636	Dysmenorrhea	|| id:ebi-a-GCST90017014	Simple mode	3	-0.477604	0.430119042793917	0.382442419551319	NA	NA	NA	NA	NA	NA	NA	NA	NA	rs761624	-0.0959801	0.0172812	0.0179537	-0.0416609	0.0762233	NA	NA	NA	28.5794895792428	0.266826589715816	0.335777145132097	0.0300725
ebi-a-GCST90017014	ebi-a-GCST006636	Dysmenorrhea	|| id:ebi-a-GCST90017014	Weighted mode	3	-0.249262	0.298558775430326	0.491625743860443	NA	NA	NA	NA	NA	NA	NA	NA	NA	rs34187114	-0.104505	0.0581513	0.022601	-0.0564258	0.172728	NA	NA	NA	21.3805478167009	0.403782433669094	0.0100835038681824	0.0584577
ebi-a-GCST90017014	ebi-a-GCST006636	Dysmenorrhea	|| id:ebi-a-GCST90017014	Weighted mode	3	-0.249262	0.298558775430326	0.491625743860443	NA	NA	NA	NA	NA	NA	NA	NA	NA	rs73011279	-0.0961669	0.0995676	0.0199336	0.00971355600000001	0.189422	NA	NA	NA	23.2744675631531	0.403782433669094	5.88469637536312e-07	0.0458439
ebi-a-GCST90017014	ebi-a-GCST006636	Dysmenorrhea	|| id:ebi-a-GCST90017014	Weighted mode	3	-0.249262	0.298558775430326	0.491625743860443	NA	NA	NA	NA	NA	NA	NA	NA	NA	rs761624	-0.0959801	0.0172812	0.0179537	-0.0416609	0.0762233	NA	NA	NA	28.5794895792428	0.403782433669094	0.335777145132097	0.0300725
ebi-a-GCST90017018	ebi-a-GCST006636	Dysmenorrhea	|| id:ebi-a-GCST90017018	MR Egger	3	-0.459448	2.15277688052876	0.866140303211689	Dysmenorrhea	|| id:ebi-a-GCST90017018	0.0449339709179283	0.156548634684553	0.822055500116426	Dysmenorrhea	|| id:ebi-a-GCST90017018	0.839432939648028	1	rs10805326	-0.0775151	0.0436759	0.012276	-0.0777584	0.16511	0.359559000723992	0.0449339709179283	0.822055500116426	30.8033146332456	0.830998696502006	0.000373933623279053	0.0619563
ebi-a-GCST90017018	ebi-a-GCST006636	Dysmenorrhea	|| id:ebi-a-GCST90017018	MR Egger	3	-0.459448	2.15277688052876	0.866140303211689	Dysmenorrhea	|| id:ebi-a-GCST90017018	0.0449339709179283	0.156548634684553	0.822055500116426	Dysmenorrhea	|| id:ebi-a-GCST90017018	0.839432939648028	1	rs4327025	-0.0810346	-0.0168867	0.0154397	-0.0731724	0.039399	0.359559000723992	0.0449339709179283	0.822055500116426	27.5462998318851	0.830998696502006	0.274078046627143	0.0287172
ebi-a-GCST90017018	ebi-a-GCST006636	Dysmenorrhea	|| id:ebi-a-GCST90017018	MR Egger	3	-0.459448	2.15277688052876	0.866140303211689	Dysmenorrhea	|| id:ebi-a-GCST90017018	0.0449339709179283	0.156548634684553	0.822055500116426	Dysmenorrhea	|| id:ebi-a-GCST90017018	0.839432939648028	1	rs447950	0.0628342	0.0181233	0.0136652	-0.0362994	0.072546	0.359559000723992	0.0449339709179283	0.822055500116426	21.1426877329992	0.830998696502006	0.184761058224532	0.0277667
ebi-a-GCST90017018	ebi-a-GCST006636	Dysmenorrhea	|| id:ebi-a-GCST90017018	Weighted median	3	0.230004239915455	0.304435106303446	0.449942103086663	NA	NA	NA	NA	NA	NA	NA	NA	NA	rs10805326	-0.0775151	0.0436759	0.012276	-0.0777584	0.16511	NA	NA	NA	30.8033146332456	0.449942103086662	0.000373933623279053	0.0619563
ebi-a-GCST90017018	ebi-a-GCST006636	Dysmenorrhea	|| id:ebi-a-GCST90017018	Weighted median	3	0.230004239915455	0.304435106303446	0.449942103086663	NA	NA	NA	NA	NA	NA	NA	NA	NA	rs4327025	-0.0810346	-0.0168867	0.0154397	-0.0731724	0.039399	NA	NA	NA	27.5462998318851	0.449942103086662	0.274078046627143	0.0287172
ebi-a-GCST90017018	ebi-a-GCST006636	Dysmenorrhea	|| id:ebi-a-GCST90017018	Weighted median	3	0.230004239915455	0.304435106303446	0.449942103086663	NA	NA	NA	NA	NA	NA	NA	NA	NA	rs447950	0.0628342	0.0181233	0.0136652	-0.0362994	0.072546	NA	NA	NA	21.1426877329992	0.449942103086662	0.184761058224532	0.0277667
ebi-a-GCST90017018	ebi-a-GCST006636	Dysmenorrhea	|| id:ebi-a-GCST90017018	Inverse variance weighted	3	0.153893740162413	0.261275509672901	0.555854944858178	NA	NA	NA	NA	NA	Dysmenorrhea	|| id:ebi-a-GCST90017018	0.921818486942227	2	rs10805326	-0.0775151	0.0436759	0.012276	-0.0777584	0.16511	0.63070991584333	NA	NA	30.8033146332456	0.555854944858178	0.000373933623279053	0.0619563
ebi-a-GCST90017018	ebi-a-GCST006636	Dysmenorrhea	|| id:ebi-a-GCST90017018	Inverse variance weighted	3	0.153893740162413	0.261275509672901	0.555854944858178	NA	NA	NA	NA	NA	Dysmenorrhea	|| id:ebi-a-GCST90017018	0.921818486942227	2	rs4327025	-0.0810346	-0.0168867	0.0154397	-0.0731724	0.039399	0.63070991584333	NA	NA	27.5462998318851	0.555854944858178	0.274078046627143	0.0287172
ebi-a-GCST90017018	ebi-a-GCST006636	Dysmenorrhea	|| id:ebi-a-GCST90017018	Inverse variance weighted	3	0.153893740162413	0.261275509672901	0.555854944858178	NA	NA	NA	NA	NA	Dysmenorrhea	|| id:ebi-a-GCST90017018	0.921818486942227	2	rs447950	0.0628342	0.0181233	0.0136652	-0.0362994	0.072546	0.63070991584333	NA	NA	21.1426877329992	0.555854944858178	0.184761058224532	0.0277667
ebi-a-GCST90017018	ebi-a-GCST006636	Dysmenorrhea	|| id:ebi-a-GCST90017018	Simple mode	3	0.248848495375358	0.353618858591673	0.55450269830201	NA	NA	NA	NA	NA	NA	NA	NA	NA	rs10805326	-0.0775151	0.0436759	0.012276	-0.0777584	0.16511	NA	NA	NA	30.8033146332456	0.481607458229636	0.000373933623279053	0.0619563
ebi-a-GCST90017018	ebi-a-GCST006636	Dysmenorrhea	|| id:ebi-a-GCST90017018	Simple mode	3	0.248848495375358	0.353618858591673	0.55450269830201	NA	NA	NA	NA	NA	NA	NA	NA	NA	rs4327025	-0.0810346	-0.0168867	0.0154397	-0.0731724	0.039399	NA	NA	NA	27.5462998318851	0.481607458229636	0.274078046627143	0.0287172
ebi-a-GCST90017018	ebi-a-GCST006636	Dysmenorrhea	|| id:ebi-a-GCST90017018	Simple mode	3	0.248848495375358	0.353618858591673	0.55450269830201	NA	NA	NA	NA	NA	NA	NA	NA	NA	rs447950	0.0628342	0.0181233	0.0136652	-0.0362994	0.072546	NA	NA	NA	21.1426877329992	0.481607458229636	0.184761058224532	0.0277667
ebi-a-GCST90017018	ebi-a-GCST006636	Dysmenorrhea	|| id:ebi-a-GCST90017018	Weighted mode	3	0.238153454483587	0.315791170147995	0.529459699923171	NA	NA	NA	NA	NA	NA	NA	NA	NA	rs10805326	-0.0775151	0.0436759	0.012276	-0.0777584	0.16511	NA	NA	NA	30.8033146332456	0.450760024836496	0.000373933623279053	0.0619563
ebi-a-GCST90017018	ebi-a-GCST006636	Dysmenorrhea	|| id:ebi-a-GCST90017018	Weighted mode	3	0.238153454483587	0.315791170147995	0.529459699923171	NA	NA	NA	NA	NA	NA	NA	NA	NA	rs4327025	-0.0810346	-0.0168867	0.0154397	-0.0731724	0.039399	NA	NA	NA	27.5462998318851	0.450760024836496	0.274078046627143	0.0287172
ebi-a-GCST90017018	ebi-a-GCST006636	Dysmenorrhea	|| id:ebi-a-GCST90017018	Weighted mode	3	0.238153454483587	0.315791170147995	0.529459699923171	NA	NA	NA	NA	NA	NA	NA	NA	NA	rs447950	0.0628342	0.0181233	0.0136652	-0.0362994	0.072546	NA	NA	NA	21.1426877329992	0.450760024836496	0.184761058224532	0.0277667
ebi-a-GCST90017019	ebi-a-GCST006636	Dysmenorrhea	|| id:ebi-a-GCST90017019	MR Egger	3	4.16883356296853	6.42516920120604	0.633592660653783	Dysmenorrhea	|| id:ebi-a-GCST90017019	-0.276566	0.419690347269304	0.629067339679626	Dysmenorrhea	|| id:ebi-a-GCST90017019	1.42793057231569	1	rs1859797	0.060368	-0.0368503	0.0131793	-0.101491	0.0277905	0.232102467270241	-0.276566	0.629067339679626	20.9811306362801	0.516449166665875	0.00517275314775504	0.03298
ebi-a-GCST90017019	ebi-a-GCST006636	Dysmenorrhea	|| id:ebi-a-GCST90017019	MR Egger	3	4.16883356296853	6.42516920120604	0.633592660653783	Dysmenorrhea	|| id:ebi-a-GCST90017019	-0.276566	0.419690347269304	0.629067339679626	Dysmenorrhea	|| id:ebi-a-GCST90017019	1.42793057231569	1	rs2276760	-0.0685233	0.0101414	0.0152546	-0.0477488	0.0680316	0.232102467270241	-0.276566	0.629067339679626	20.1778500986094	0.516449166665875	0.506172471368989	0.0295358
ebi-a-GCST90017019	ebi-a-GCST006636	Dysmenorrhea	|| id:ebi-a-GCST90017019	MR Egger	3	4.16883356296853	6.42516920120604	0.633592660653783	Dysmenorrhea	|| id:ebi-a-GCST90017019	-0.276566	0.419690347269304	0.629067339679626	Dysmenorrhea	|| id:ebi-a-GCST90017019	1.42793057231569	1	rs7170984	-0.0658116	-0.0241992	0.0140767	-0.0796129	0.0312145	0.232102467270241	-0.276566	0.629067339679626	21.8576359667841	0.516449166665875	0.0855968757472383	0.0282723
ebi-a-GCST90017019	ebi-a-GCST006636	Dysmenorrhea	|| id:ebi-a-GCST90017019	Weighted median	3	-0.0467243	0.355961697529823	0.895567854694473	NA	NA	NA	NA	NA	NA	NA	NA	NA	rs1859797	0.060368	-0.0368503	0.0131793	-0.101491	0.0277905	NA	NA	NA	20.9811306362801	0.895567854694473	0.00517275314775504	0.03298
ebi-a-GCST90017019	ebi-a-GCST006636	Dysmenorrhea	|| id:ebi-a-GCST90017019	Weighted median	3	-0.0467243	0.355961697529823	0.895567854694473	NA	NA	NA	NA	NA	NA	NA	NA	NA	rs2276760	-0.0685233	0.0101414	0.0152546	-0.0477488	0.0680316	NA	NA	NA	20.1778500986094	0.895567854694473	0.506172471368989	0.0295358
ebi-a-GCST90017019	ebi-a-GCST006636	Dysmenorrhea	|| id:ebi-a-GCST90017019	Weighted median	3	-0.0467243	0.355961697529823	0.895567854694473	NA	NA	NA	NA	NA	NA	NA	NA	NA	rs7170984	-0.0658116	-0.0241992	0.0140767	-0.0796129	0.0312145	NA	NA	NA	21.8576359667841	0.895567854694473	0.0855968757472383	0.0282723
ebi-a-GCST90017019	ebi-a-GCST006636	Dysmenorrhea	|| id:ebi-a-GCST90017019	Inverse variance weighted	3	-0.0600238	0.268998388834249	0.823428136958264	NA	NA	NA	NA	NA	Dysmenorrhea	|| id:ebi-a-GCST90017019	2.04800927686315	2	rs1859797	0.060368	-0.0368503	0.0131793	-0.101491	0.0277905	0.359153775415329	NA	NA	20.9811306362801	0.823428136958264	0.00517275314775504	0.03298
ebi-a-GCST90017019	ebi-a-GCST006636	Dysmenorrhea	|| id:ebi-a-GCST90017019	Inverse variance weighted	3	-0.0600238	0.268998388834249	0.823428136958264	NA	NA	NA	NA	NA	Dysmenorrhea	|| id:ebi-a-GCST90017019	2.04800927686315	2	rs2276760	-0.0685233	0.0101414	0.0152546	-0.0477488	0.0680316	0.359153775415329	NA	NA	20.1778500986094	0.823428136958264	0.506172471368989	0.0295358
ebi-a-GCST90017019	ebi-a-GCST006636	Dysmenorrhea	|| id:ebi-a-GCST90017019	Inverse variance weighted	3	-0.0600238	0.268998388834249	0.823428136958264	NA	NA	NA	NA	NA	Dysmenorrhea	|| id:ebi-a-GCST90017019	2.04800927686315	2	rs7170984	-0.0658116	-0.0241992	0.0140767	-0.0796129	0.0312145	0.359153775415329	NA	NA	21.8576359667841	0.823428136958264	0.0855968757472383	0.0282723
ebi-a-GCST90017019	ebi-a-GCST006636	Dysmenorrhea	|| id:ebi-a-GCST90017019	Simple mode	3	-0.203238	0.427068123728767	0.68106660190402	NA	NA	NA	NA	NA	NA	NA	NA	NA	rs1859797	0.060368	-0.0368503	0.0131793	-0.101491	0.0277905	NA	NA	NA	20.9811306362801	0.634151033764307	0.00517275314775504	0.03298
ebi-a-GCST90017019	ebi-a-GCST006636	Dysmenorrhea	|| id:ebi-a-GCST90017019	Simple mode	3	-0.203238	0.427068123728767	0.68106660190402	NA	NA	NA	NA	NA	NA	NA	NA	NA	rs2276760	-0.0685233	0.0101414	0.0152546	-0.0477488	0.0680316	NA	NA	NA	20.1778500986094	0.634151033764307	0.506172471368989	0.0295358
ebi-a-GCST90017019	ebi-a-GCST006636	Dysmenorrhea	|| id:ebi-a-GCST90017019	Simple mode	3	-0.203238	0.427068123728767	0.68106660190402	NA	NA	NA	NA	NA	NA	NA	NA	NA	rs7170984	-0.0658116	-0.0241992	0.0140767	-0.0796129	0.0312145	NA	NA	NA	21.8576359667841	0.634151033764307	0.0855968757472383	0.0282723
ebi-a-GCST90017019	ebi-a-GCST006636	Dysmenorrhea	|| id:ebi-a-GCST90017019	Weighted mode	3	-0.0152253	0.433190269633291	0.975155060865518	NA	NA	NA	NA	NA	NA	NA	NA	NA	rs1859797	0.060368	-0.0368503	0.0131793	-0.101491	0.0277905	NA	NA	NA	20.9811306362801	0.971962604391992	0.00517275314775504	0.03298
ebi-a-GCST90017019	ebi-a-GCST006636	Dysmenorrhea	|| id:ebi-a-GCST90017019	Weighted mode	3	-0.0152253	0.433190269633291	0.975155060865518	NA	NA	NA	NA	NA	NA	NA	NA	NA	rs2276760	-0.0685233	0.0101414	0.0152546	-0.0477488	0.0680316	NA	NA	NA	20.1778500986094	0.971962604391992	0.506172471368989	0.0295358
ebi-a-GCST90017019	ebi-a-GCST006636	Dysmenorrhea	|| id:ebi-a-GCST90017019	Weighted mode	3	-0.0152253	0.433190269633291	0.975155060865518	NA	NA	NA	NA	NA	NA	NA	NA	NA	rs7170984	-0.0658116	-0.0241992	0.0140767	-0.0796129	0.0312145	NA	NA	NA	21.8576359667841	0.971962604391992	0.0855968757472383	0.0282723
ebi-a-GCST90017026	ebi-a-GCST006636	Dysmenorrhea	|| id:ebi-a-GCST90017026	MR Egger	3	6.55033963140936	4.60135937110707	0.389850580860069	Dysmenorrhea	|| id:ebi-a-GCST90017026	-0.390976	0.27218122743127	0.387156051079076	Dysmenorrhea	|| id:ebi-a-GCST90017026	1.29376658360793	1	rs11128180	0.0648288	0.0346321	0.0128769	-0.0267818	0.096046	0.255354975887083	-0.390976	0.387156051079076	21.4041761121461	0.154572088720721	0.00715645176783174	0.0313336
ebi-a-GCST90017026	ebi-a-GCST006636	Dysmenorrhea	|| id:ebi-a-GCST90017026	MR Egger	3	6.55033963140936	4.60135937110707	0.389850580860069	Dysmenorrhea	|| id:ebi-a-GCST90017026	-0.390976	0.27218122743127	0.387156051079076	Dysmenorrhea	|| id:ebi-a-GCST90017026	1.29376658360793	1	rs2726805	0.0548397	-0.056339	0.0120844	-0.122958	0.0102804	0.255354975887083	-0.390976	0.387156051079076	20.5939643313792	0.154572088720721	3.12958902861713e-06	0.0339895
ebi-a-GCST90017026	ebi-a-GCST006636	Dysmenorrhea	|| id:ebi-a-GCST90017026	MR Egger	3	6.55033963140936	4.60135937110707	0.389850580860069	Dysmenorrhea	|| id:ebi-a-GCST90017026	-0.390976	0.27218122743127	0.387156051079076	Dysmenorrhea	|| id:ebi-a-GCST90017026	1.29376658360793	1	rs6656451	0.05436	0.00301608	0.011947	-0.0816845	0.0877167	0.255354975887083	-0.390976	0.387156051079076	20.7033759613876	0.154572088720721	0.800689385142863	0.0432146
ebi-a-GCST90017026	ebi-a-GCST006636	Dysmenorrhea	|| id:ebi-a-GCST90017026	Weighted median	3	0.204487827143006	0.449052555874802	0.648838645548679	NA	NA	NA	NA	NA	NA	NA	NA	NA	rs11128180	0.0648288	0.0346321	0.0128769	-0.0267818	0.096046	NA	NA	NA	21.4041761121461	0.648838645548679	0.00715645176783174	0.0313336
ebi-a-GCST90017026	ebi-a-GCST006636	Dysmenorrhea	|| id:ebi-a-GCST90017026	Weighted median	3	0.204487827143006	0.449052555874802	0.648838645548679	NA	NA	NA	NA	NA	NA	NA	NA	NA	rs2726805	0.0548397	-0.056339	0.0120844	-0.122958	0.0102804	NA	NA	NA	20.5939643313792	0.648838645548679	3.12958902861713e-06	0.0339895
ebi-a-GCST90017026	ebi-a-GCST006636	Dysmenorrhea	|| id:ebi-a-GCST90017026	Weighted median	3	0.204487827143006	0.449052555874802	0.648838645548679	NA	NA	NA	NA	NA	NA	NA	NA	NA	rs6656451	0.05436	0.00301608	0.011947	-0.0816845	0.0877167	NA	NA	NA	20.7033759613876	0.648838645548679	0.800689385142863	0.0432146
ebi-a-GCST90017026	ebi-a-GCST006636	Dysmenorrhea	|| id:ebi-a-GCST90017026	Inverse variance weighted	3	-0.0354049	0.483805302477222	0.941662821057414	NA	NA	NA	NA	NA	Dysmenorrhea	|| id:ebi-a-GCST90017026	3.96332440575683	2	rs11128180	0.0648288	0.0346321	0.0128769	-0.0267818	0.096046	0.137839928858596	NA	NA	21.4041761121461	0.941662821057414	0.00715645176783174	0.0313336
ebi-a-GCST90017026	ebi-a-GCST006636	Dysmenorrhea	|| id:ebi-a-GCST90017026	Inverse variance weighted	3	-0.0354049	0.483805302477222	0.941662821057414	NA	NA	NA	NA	NA	Dysmenorrhea	|| id:ebi-a-GCST90017026	3.96332440575683	2	rs2726805	0.0548397	-0.056339	0.0120844	-0.122958	0.0102804	0.137839928858596	NA	NA	20.5939643313792	0.941662821057414	3.12958902861713e-06	0.0339895
ebi-a-GCST90017026	ebi-a-GCST006636	Dysmenorrhea	|| id:ebi-a-GCST90017026	Inverse variance weighted	3	-0.0354049	0.483805302477222	0.941662821057414	NA	NA	NA	NA	NA	Dysmenorrhea	|| id:ebi-a-GCST90017026	3.96332440575683	2	rs6656451	0.05436	0.00301608	0.011947	-0.0816845	0.0877167	0.137839928858596	NA	NA	20.7033759613876	0.941662821057414	0.800689385142863	0.0432146
ebi-a-GCST90017026	ebi-a-GCST006636	Dysmenorrhea	|| id:ebi-a-GCST90017026	Simple mode	3	0.257193033927445	0.668414908722811	0.737463150583877	NA	NA	NA	NA	NA	NA	NA	NA	NA	rs11128180	0.0648288	0.0346321	0.0128769	-0.0267818	0.096046	NA	NA	NA	21.4041761121461	0.70040003528491	0.00715645176783174	0.0313336
ebi-a-GCST90017026	ebi-a-GCST006636	Dysmenorrhea	|| id:ebi-a-GCST90017026	Simple mode	3	0.257193033927445	0.668414908722811	0.737463150583877	NA	NA	NA	NA	NA	NA	NA	NA	NA	rs2726805	0.0548397	-0.056339	0.0120844	-0.122958	0.0102804	NA	NA	NA	20.5939643313792	0.70040003528491	3.12958902861713e-06	0.0339895
ebi-a-GCST90017026	ebi-a-GCST006636	Dysmenorrhea	|| id:ebi-a-GCST90017026	Simple mode	3	0.257193033927445	0.668414908722811	0.737463150583877	NA	NA	NA	NA	NA	NA	NA	NA	NA	rs6656451	0.05436	0.00301608	0.011947	-0.0816845	0.0877167	NA	NA	NA	20.7033759613876	0.70040003528491	0.800689385142863	0.0432146
ebi-a-GCST90017026	ebi-a-GCST006636	Dysmenorrhea	|| id:ebi-a-GCST90017026	Weighted mode	3	0.411497468275126	0.475642552069756	0.478155433660301	NA	NA	NA	NA	NA	NA	NA	NA	NA	rs11128180	0.0648288	0.0346321	0.0128769	-0.0267818	0.096046	NA	NA	NA	21.4041761121461	0.386961870759686	0.00715645176783174	0.0313336
ebi-a-GCST90017026	ebi-a-GCST006636	Dysmenorrhea	|| id:ebi-a-GCST90017026	Weighted mode	3	0.411497468275126	0.475642552069756	0.478155433660301	NA	NA	NA	NA	NA	NA	NA	NA	NA	rs2726805	0.0548397	-0.056339	0.0120844	-0.122958	0.0102804	NA	NA	NA	20.5939643313792	0.386961870759686	3.12958902861713e-06	0.0339895
ebi-a-GCST90017026	ebi-a-GCST006636	Dysmenorrhea	|| id:ebi-a-GCST90017026	Weighted mode	3	0.411497468275126	0.475642552069756	0.478155433660301	NA	NA	NA	NA	NA	NA	NA	NA	NA	rs6656451	0.05436	0.00301608	0.011947	-0.0816845	0.0877167	NA	NA	NA	20.7033759613876	0.386961870759686	0.800689385142863	0.0432146
ebi-a-GCST90017028	ebi-a-GCST006636	Dysmenorrhea	|| id:ebi-a-GCST90017028	MR Egger	3	0.857873344662694	1.1786393211419	0.599455297923024	Dysmenorrhea	|| id:ebi-a-GCST90017028	-0.0626312	0.104759969954757	0.656963446522052	Dysmenorrhea	|| id:ebi-a-GCST90017028	2.98866083423937	1	rs11192447	0.126592	0.0556878	0.024345	-0.0157622	0.127138	0.0838494843617529	-0.0626312	0.656963446522052	27.0391456218651	0.466705042039422	0.0221699784695204	0.0364541
ebi-a-GCST90017028	ebi-a-GCST006636	Dysmenorrhea	|| id:ebi-a-GCST90017028	MR Egger	3	0.857873344662694	1.1786393211419	0.599455297923024	Dysmenorrhea	|| id:ebi-a-GCST90017028	-0.0626312	0.104759969954757	0.656963446522052	Dysmenorrhea	|| id:ebi-a-GCST90017028	2.98866083423937	1	rs17730011	-0.0702357	0.0539856	0.015706	-0.0195026	0.127474	0.0838494843617529	-0.0626312	0.656963446522052	19.997911590821	0.466705042039422	0.000587631999222406	0.037494
ebi-a-GCST90017028	ebi-a-GCST006636	Dysmenorrhea	|| id:ebi-a-GCST90017028	MR Egger	3	0.857873344662694	1.1786393211419	0.599455297923024	Dysmenorrhea	|| id:ebi-a-GCST90017028	-0.0626312	0.104759969954757	0.656963446522052	Dysmenorrhea	|| id:ebi-a-GCST90017028	2.98866083423937	1	rs2833528	0.0562148	0.0203946	0.0127763	-0.0470425	0.0878317	0.0838494843617529	-0.0626312	0.656963446522052	19.3593663318995	0.466705042039422	0.110425457772093	0.0344067
ebi-a-GCST90017028	ebi-a-GCST006636	Dysmenorrhea	|| id:ebi-a-GCST90017028	Weighted median	3	0.407305479319003	0.276002436600984	0.140015996319152	NA	NA	NA	NA	NA	NA	NA	NA	NA	rs11192447	0.126592	0.0556878	0.024345	-0.0157622	0.127138	NA	NA	NA	27.0391456218651	0.140015996319152	0.0221699784695204	0.0364541
ebi-a-GCST90017028	ebi-a-GCST006636	Dysmenorrhea	|| id:ebi-a-GCST90017028	Weighted median	3	0.407305479319003	0.276002436600984	0.140015996319152	NA	NA	NA	NA	NA	NA	NA	NA	NA	rs17730011	-0.0702357	0.0539856	0.015706	-0.0195026	0.127474	NA	NA	NA	19.997911590821	0.140015996319152	0.000587631999222406	0.037494
ebi-a-GCST90017028	ebi-a-GCST006636	Dysmenorrhea	|| id:ebi-a-GCST90017028	Weighted median	3	0.407305479319003	0.276002436600984	0.140015996319152	NA	NA	NA	NA	NA	NA	NA	NA	NA	rs2833528	0.0562148	0.0203946	0.0127763	-0.0470425	0.0878317	NA	NA	NA	19.3593663318995	0.140015996319152	0.110425457772093	0.0344067
ebi-a-GCST90017028	ebi-a-GCST006636	Dysmenorrhea	|| id:ebi-a-GCST90017028	Inverse variance weighted	3	0.196083568497152	0.333500764979886	0.556562243923566	NA	NA	NA	NA	NA	Dysmenorrhea	|| id:ebi-a-GCST90017028	4.05689849090854	2	rs11192447	0.126592	0.0556878	0.024345	-0.0157622	0.127138	0.131539348307029	NA	NA	27.0391456218651	0.556562243923566	0.0221699784695204	0.0364541
ebi-a-GCST90017028	ebi-a-GCST006636	Dysmenorrhea	|| id:ebi-a-GCST90017028	Inverse variance weighted	3	0.196083568497152	0.333500764979886	0.556562243923566	NA	NA	NA	NA	NA	Dysmenorrhea	|| id:ebi-a-GCST90017028	4.05689849090854	2	rs17730011	-0.0702357	0.0539856	0.015706	-0.0195026	0.127474	0.131539348307029	NA	NA	19.997911590821	0.556562243923566	0.000587631999222406	0.037494
ebi-a-GCST90017028	ebi-a-GCST006636	Dysmenorrhea	|| id:ebi-a-GCST90017028	Inverse variance weighted	3	0.196083568497152	0.333500764979886	0.556562243923566	NA	NA	NA	NA	NA	Dysmenorrhea	|| id:ebi-a-GCST90017028	4.05689849090854	2	rs2833528	0.0562148	0.0203946	0.0127763	-0.0470425	0.0878317	0.131539348307029	NA	NA	19.3593663318995	0.556562243923566	0.110425457772093	0.0344067
ebi-a-GCST90017028	ebi-a-GCST006636	Dysmenorrhea	|| id:ebi-a-GCST90017028	Simple mode	3	0.400871306244782	0.412029835297656	0.43321552620951	NA	NA	NA	NA	NA	NA	NA	NA	NA	rs11192447	0.126592	0.0556878	0.024345	-0.0157622	0.127138	NA	NA	NA	27.0391456218651	0.330593982173192	0.0221699784695204	0.0364541
ebi-a-GCST90017028	ebi-a-GCST006636	Dysmenorrhea	|| id:ebi-a-GCST90017028	Simple mode	3	0.400871306244782	0.412029835297656	0.43321552620951	NA	NA	NA	NA	NA	NA	NA	NA	NA	rs17730011	-0.0702357	0.0539856	0.015706	-0.0195026	0.127474	NA	NA	NA	19.997911590821	0.330593982173192	0.000587631999222406	0.037494
ebi-a-GCST90017028	ebi-a-GCST006636	Dysmenorrhea	|| id:ebi-a-GCST90017028	Simple mode	3	0.400871306244782	0.412029835297656	0.43321552620951	NA	NA	NA	NA	NA	NA	NA	NA	NA	rs2833528	0.0562148	0.0203946	0.0127763	-0.0470425	0.0878317	NA	NA	NA	19.3593663318995	0.330593982173192	0.110425457772093	0.0344067
ebi-a-GCST90017028	ebi-a-GCST006636	Dysmenorrhea	|| id:ebi-a-GCST90017028	Weighted mode	3	0.427549242077649	0.289419638065737	0.277646012340883	NA	NA	NA	NA	NA	NA	NA	NA	NA	rs11192447	0.126592	0.0556878	0.024345	-0.0157622	0.127138	NA	NA	NA	27.0391456218651	0.139604856386057	0.0221699784695204	0.0364541
ebi-a-GCST90017028	ebi-a-GCST006636	Dysmenorrhea	|| id:ebi-a-GCST90017028	Weighted mode	3	0.427549242077649	0.289419638065737	0.277646012340883	NA	NA	NA	NA	NA	NA	NA	NA	NA	rs17730011	-0.0702357	0.0539856	0.015706	-0.0195026	0.127474	NA	NA	NA	19.997911590821	0.139604856386057	0.000587631999222406	0.037494
ebi-a-GCST90017028	ebi-a-GCST006636	Dysmenorrhea	|| id:ebi-a-GCST90017028	Weighted mode	3	0.427549242077649	0.289419638065737	0.277646012340883	NA	NA	NA	NA	NA	NA	NA	NA	NA	rs2833528	0.0562148	0.0203946	0.0127763	-0.0470425	0.0878317	NA	NA	NA	19.3593663318995	0.139604856386057	0.110425457772093	0.0344067
ebi-a-GCST90017044	ebi-a-GCST006636	Dysmenorrhea	|| id:ebi-a-GCST90017044	MR Egger	3	-0.134348	1.6453861800946	0.948134150395152	Dysmenorrhea	|| id:ebi-a-GCST90017044	0.0401764327204584	0.231346014826402	0.890533931881853	Dysmenorrhea	|| id:ebi-a-GCST90017044	4.06919905876111	1	rs12195431	0.196528	-0.003575	0.0442322	-0.105358	0.0982076	0.0436719773069269	0.0401764327204584	0.890533931881853	19.7411199670632	0.934923911272687	0.935582340784867	0.0519299
ebi-a-GCST90017044	ebi-a-GCST006636	Dysmenorrhea	|| id:ebi-a-GCST90017044	MR Egger	3	-0.134348	1.6453861800946	0.948134150395152	Dysmenorrhea	|| id:ebi-a-GCST90017044	0.0401764327204584	0.231346014826402	0.890533931881853	Dysmenorrhea	|| id:ebi-a-GCST90017044	4.06919905876111	1	rs9426434	-0.123657	0.0207875	0.0278514	-0.0416689	0.0832439	0.0436719773069269	0.0401764327204584	0.890533931881853	19.7125746401025	0.934923911272687	0.455442839657426	0.0318655
ebi-a-GCST90017044	ebi-a-GCST006636	Dysmenorrhea	|| id:ebi-a-GCST90017044	MR Egger	3	-0.134348	1.6453861800946	0.948134150395152	Dysmenorrhea	|| id:ebi-a-GCST90017044	0.0401764327204584	0.231346014826402	0.890533931881853	Dysmenorrhea	|| id:ebi-a-GCST90017044	4.06919905876111	1	rs9959718	0.133012	0.0626261	0.0275361	0.00702952	0.118223	0.0436719773069269	0.0401764327204584	0.890533931881853	23.3333334244658	0.934923911272687	0.0229463235815151	0.0283656
ebi-a-GCST90017044	ebi-a-GCST006636	Dysmenorrhea	|| id:ebi-a-GCST90017044	Weighted median	3	0.0336795681955846	0.190624016366774	0.859759269336022	NA	NA	NA	NA	NA	NA	NA	NA	NA	rs12195431	0.196528	-0.003575	0.0442322	-0.105358	0.0982076	NA	NA	NA	19.7411199670632	0.859759269336022	0.935582340784867	0.0519299
ebi-a-GCST90017044	ebi-a-GCST006636	Dysmenorrhea	|| id:ebi-a-GCST90017044	Weighted median	3	0.0336795681955846	0.190624016366774	0.859759269336022	NA	NA	NA	NA	NA	NA	NA	NA	NA	rs9426434	-0.123657	0.0207875	0.0278514	-0.0416689	0.0832439	NA	NA	NA	19.7125746401025	0.859759269336022	0.455442839657426	0.0318655
ebi-a-GCST90017044	ebi-a-GCST006636	Dysmenorrhea	|| id:ebi-a-GCST90017044	Weighted median	3	0.0336795681955846	0.190624016366774	0.859759269336022	NA	NA	NA	NA	NA	NA	NA	NA	NA	rs9959718	0.133012	0.0626261	0.0275361	0.00702952	0.118223	NA	NA	NA	23.3333334244658	0.859759269336022	0.0229463235815151	0.0283656
ebi-a-GCST90017044	ebi-a-GCST006636	Dysmenorrhea	|| id:ebi-a-GCST90017044	Inverse variance weighted	3	0.147184560887126	0.201993368494058	0.466209445435786	NA	NA	NA	NA	NA	Dysmenorrhea	|| id:ebi-a-GCST90017044	4.19192	2	rs12195431	0.196528	-0.003575	0.0442322	-0.105358	0.0982076	0.122951997291076	NA	NA	19.7411199670632	0.466209445435788	0.935582340784867	0.0519299
ebi-a-GCST90017044	ebi-a-GCST006636	Dysmenorrhea	|| id:ebi-a-GCST90017044	Inverse variance weighted	3	0.147184560887126	0.201993368494058	0.466209445435786	NA	NA	NA	NA	NA	Dysmenorrhea	|| id:ebi-a-GCST90017044	4.19192	2	rs9426434	-0.123657	0.0207875	0.0278514	-0.0416689	0.0832439	0.122951997291076	NA	NA	19.7125746401025	0.466209445435788	0.455442839657426	0.0318655
ebi-a-GCST90017044	ebi-a-GCST006636	Dysmenorrhea	|| id:ebi-a-GCST90017044	Inverse variance weighted	3	0.147184560887126	0.201993368494058	0.466209445435786	NA	NA	NA	NA	NA	Dysmenorrhea	|| id:ebi-a-GCST90017044	4.19192	2	rs9959718	0.133012	0.0626261	0.0275361	0.00702952	0.118223	0.122951997291076	NA	NA	23.3333334244658	0.466209445435788	0.0229463235815151	0.0283656
ebi-a-GCST90017044	ebi-a-GCST006636	Dysmenorrhea	|| id:ebi-a-GCST90017044	Simple mode	3	-0.0948006	0.265223022853822	0.754959260215418	NA	NA	NA	NA	NA	NA	NA	NA	NA	rs12195431	0.196528	-0.003575	0.0442322	-0.105358	0.0982076	NA	NA	NA	19.7411199670632	0.720764529623455	0.935582340784867	0.0519299
ebi-a-GCST90017044	ebi-a-GCST006636	Dysmenorrhea	|| id:ebi-a-GCST90017044	Simple mode	3	-0.0948006	0.265223022853822	0.754959260215418	NA	NA	NA	NA	NA	NA	NA	NA	NA	rs9426434	-0.123657	0.0207875	0.0278514	-0.0416689	0.0832439	NA	NA	NA	19.7125746401025	0.720764529623455	0.455442839657426	0.0318655
ebi-a-GCST90017044	ebi-a-GCST006636	Dysmenorrhea	|| id:ebi-a-GCST90017044	Simple mode	3	-0.0948006	0.265223022853822	0.754959260215418	NA	NA	NA	NA	NA	NA	NA	NA	NA	rs9959718	0.133012	0.0626261	0.0275361	0.00702952	0.118223	NA	NA	NA	23.3333334244658	0.720764529623455	0.0229463235815151	0.0283656
ebi-a-GCST90017044	ebi-a-GCST006636	Dysmenorrhea	|| id:ebi-a-GCST90017044	Weighted mode	3	-0.0948006	0.264797153070094	0.754588881558959	NA	NA	NA	NA	NA	NA	NA	NA	NA	rs12195431	0.196528	-0.003575	0.0442322	-0.105358	0.0982076	NA	NA	NA	19.7411199670632	0.720334284790931	0.935582340784867	0.0519299
ebi-a-GCST90017044	ebi-a-GCST006636	Dysmenorrhea	|| id:ebi-a-GCST90017044	Weighted mode	3	-0.0948006	0.264797153070094	0.754588881558959	NA	NA	NA	NA	NA	NA	NA	NA	NA	rs9426434	-0.123657	0.0207875	0.0278514	-0.0416689	0.0832439	NA	NA	NA	19.7125746401025	0.720334284790931	0.455442839657426	0.0318655
ebi-a-GCST90017044	ebi-a-GCST006636	Dysmenorrhea	|| id:ebi-a-GCST90017044	Weighted mode	3	-0.0948006	0.264797153070094	0.754588881558959	NA	NA	NA	NA	NA	NA	NA	NA	NA	rs9959718	0.133012	0.0626261	0.0275361	0.00702952	0.118223	NA	NA	NA	23.3333334244658	0.720334284790931	0.0229463235815151	0.0283656
ebi-a-GCST90017045	ebi-a-GCST006636	Dysmenorrhea	|| id:ebi-a-GCST90017045	MR Egger	3	-9.75729	4.73895653155298	0.287834277722335	Dysmenorrhea	|| id:ebi-a-GCST90017045	0.642919889511707	0.331954870401641	0.303426506427052	Dysmenorrhea	|| id:ebi-a-GCST90017045	1.13650269291185	1	rs2683313	0.0724576	-0.0442038	0.0151603	-0.104787	0.016379	0.286392540825835	0.642919889511707	0.303426506427052	22.8429557724571	0.0394986792032375	0.00354823052904289	0.0309096
ebi-a-GCST90017045	ebi-a-GCST006636	Dysmenorrhea	|| id:ebi-a-GCST90017045	MR Egger	3	-9.75729	4.73895653155298	0.287834277722335	Dysmenorrhea	|| id:ebi-a-GCST90017045	0.642919889511707	0.331954870401641	0.303426506427052	Dysmenorrhea	|| id:ebi-a-GCST90017045	1.13650269291185	1	rs4968431	0.0640113	0.00820415	0.0144162	-0.0609944	0.0774027	0.286392540825835	0.642919889511707	0.303426506427052	19.7156771180146	0.0394986792032375	0.569293428981165	0.0353054
ebi-a-GCST90017045	ebi-a-GCST006636	Dysmenorrhea	|| id:ebi-a-GCST90017045	MR Egger	3	-9.75729	4.73895653155298	0.287834277722335	Dysmenorrhea	|| id:ebi-a-GCST90017045	0.642919889511707	0.331954870401641	0.303426506427052	Dysmenorrhea	|| id:ebi-a-GCST90017045	1.13650269291185	1	rs9428102	-0.0778845	0.167651	0.0176068	0.043701	0.291601	0.286392540825835	0.642919889511707	0.303426506427052	19.5677643832445	0.0394986792032375	1.69965849854785e-21	0.0632398
ebi-a-GCST90017045	ebi-a-GCST006636	Dysmenorrhea	|| id:ebi-a-GCST90017045	Weighted median	3	-0.418247	0.39885386822341	0.294351595991296	NA	NA	NA	NA	NA	NA	NA	NA	NA	rs2683313	0.0724576	-0.0442038	0.0151603	-0.104787	0.016379	NA	NA	NA	22.8429557724571	0.294351595991296	0.00354823052904289	0.0309096
ebi-a-GCST90017045	ebi-a-GCST006636	Dysmenorrhea	|| id:ebi-a-GCST90017045	Weighted median	3	-0.418247	0.39885386822341	0.294351595991296	NA	NA	NA	NA	NA	NA	NA	NA	NA	rs4968431	0.0640113	0.00820415	0.0144162	-0.0609944	0.0774027	NA	NA	NA	19.7156771180146	0.294351595991296	0.569293428981165	0.0353054
ebi-a-GCST90017045	ebi-a-GCST006636	Dysmenorrhea	|| id:ebi-a-GCST90017045	Weighted median	3	-0.418247	0.39885386822341	0.294351595991296	NA	NA	NA	NA	NA	NA	NA	NA	NA	rs9428102	-0.0778845	0.167651	0.0176068	0.043701	0.291601	NA	NA	NA	19.5677643832445	0.294351595991296	1.69965849854785e-21	0.0632398
ebi-a-GCST90017045	ebi-a-GCST006636	Dysmenorrhea	|| id:ebi-a-GCST90017045	Inverse variance weighted	3	-0.601605	0.511993886623585	0.239985220530672	NA	NA	NA	NA	NA	Dysmenorrhea	|| id:ebi-a-GCST90017045	5.39960840551092	2	rs2683313	0.0724576	-0.0442038	0.0151603	-0.104787	0.016379	0.0672186726822604	NA	NA	22.8429557724571	0.239985220530672	0.00354823052904289	0.0309096
ebi-a-GCST90017045	ebi-a-GCST006636	Dysmenorrhea	|| id:ebi-a-GCST90017045	Inverse variance weighted	3	-0.601605	0.511993886623585	0.239985220530672	NA	NA	NA	NA	NA	Dysmenorrhea	|| id:ebi-a-GCST90017045	5.39960840551092	2	rs4968431	0.0640113	0.00820415	0.0144162	-0.0609944	0.0774027	0.0672186726822604	NA	NA	19.7156771180146	0.239985220530672	0.569293428981165	0.0353054
ebi-a-GCST90017045	ebi-a-GCST006636	Dysmenorrhea	|| id:ebi-a-GCST90017045	Inverse variance weighted	3	-0.601605	0.511993886623585	0.239985220530672	NA	NA	NA	NA	NA	Dysmenorrhea	|| id:ebi-a-GCST90017045	5.39960840551092	2	rs9428102	-0.0778845	0.167651	0.0176068	0.043701	0.291601	0.0672186726822604	NA	NA	19.5677643832445	0.239985220530672	1.69965849854785e-21	0.0632398
ebi-a-GCST90017045	ebi-a-GCST006636	Dysmenorrhea	|| id:ebi-a-GCST90017045	Simple mode	3	-0.345423	0.526792122062006	0.579358215630639	NA	NA	NA	NA	NA	NA	NA	NA	NA	rs2683313	0.0724576	-0.0442038	0.0151603	-0.104787	0.016379	NA	NA	NA	22.8429557724571	0.512011000747978	0.00354823052904289	0.0309096
ebi-a-GCST90017045	ebi-a-GCST006636	Dysmenorrhea	|| id:ebi-a-GCST90017045	Simple mode	3	-0.345423	0.526792122062006	0.579358215630639	NA	NA	NA	NA	NA	NA	NA	NA	NA	rs4968431	0.0640113	0.00820415	0.0144162	-0.0609944	0.0774027	NA	NA	NA	19.7156771180146	0.512011000747978	0.569293428981165	0.0353054
ebi-a-GCST90017045	ebi-a-GCST006636	Dysmenorrhea	|| id:ebi-a-GCST90017045	Simple mode	3	-0.345423	0.526792122062006	0.579358215630639	NA	NA	NA	NA	NA	NA	NA	NA	NA	rs9428102	-0.0778845	0.167651	0.0176068	0.043701	0.291601	NA	NA	NA	19.5677643832445	0.512011000747978	1.69965849854785e-21	0.0632398
ebi-a-GCST90017045	ebi-a-GCST006636	Dysmenorrhea	|| id:ebi-a-GCST90017045	Weighted mode	3	-0.372918	0.417972906435507	0.466426149859873	NA	NA	NA	NA	NA	NA	NA	NA	NA	rs2683313	0.0724576	-0.0442038	0.0151603	-0.104787	0.016379	NA	NA	NA	22.8429557724571	0.372281863160182	0.00354823052904289	0.0309096
ebi-a-GCST90017045	ebi-a-GCST006636	Dysmenorrhea	|| id:ebi-a-GCST90017045	Weighted mode	3	-0.372918	0.417972906435507	0.466426149859873	NA	NA	NA	NA	NA	NA	NA	NA	NA	rs4968431	0.0640113	0.00820415	0.0144162	-0.0609944	0.0774027	NA	NA	NA	19.7156771180146	0.372281863160182	0.569293428981165	0.0353054
ebi-a-GCST90017045	ebi-a-GCST006636	Dysmenorrhea	|| id:ebi-a-GCST90017045	Weighted mode	3	-0.372918	0.417972906435507	0.466426149859873	NA	NA	NA	NA	NA	NA	NA	NA	NA	rs9428102	-0.0778845	0.167651	0.0176068	0.043701	0.291601	NA	NA	NA	19.5677643832445	0.372281863160182	1.69965849854785e-21	0.0632398
ebi-a-GCST90017049	ebi-a-GCST006636	Dysmenorrhea	|| id:ebi-a-GCST90017049	MR Egger	4	0.601418397030338	0.855538843639337	0.554882990112166	Dysmenorrhea	|| id:ebi-a-GCST90017049	-0.0451126	0.0600818238037859	0.531063372877651	Dysmenorrhea	|| id:ebi-a-GCST90017049	1.14942194566777	2	rs1223978	-0.0484169	0.0259963	0.0108254	-0.0308468	0.0828394	0.562867529306065	-0.0451126	0.531063372877651	20.0035029005377	0.482074258955762	0.0163317118838913	0.0290016
ebi-a-GCST90017049	ebi-a-GCST006636	Dysmenorrhea	|| id:ebi-a-GCST90017049	MR Egger	4	0.601418397030338	0.855538843639337	0.554882990112166	Dysmenorrhea	|| id:ebi-a-GCST90017049	-0.0451126	0.0600818238037859	0.531063372877651	Dysmenorrhea	|| id:ebi-a-GCST90017049	1.14942194566777	2	rs243585	-0.0585939	-0.012597	0.0121017	-0.0690095	0.0438155	0.562867529306065	-0.0451126	0.531063372877651	23.4429383715272	0.482074258955762	0.297908903243435	0.0287819
ebi-a-GCST90017049	ebi-a-GCST006636	Dysmenorrhea	|| id:ebi-a-GCST90017049	MR Egger	4	0.601418397030338	0.855538843639337	0.554882990112166	Dysmenorrhea	|| id:ebi-a-GCST90017049	-0.0451126	0.0600818238037859	0.531063372877651	Dysmenorrhea	|| id:ebi-a-GCST90017049	1.14942194566777	2	rs79968837	-0.0950311	-0.0172634	0.0193507	-0.0778974	0.0433706	0.562867529306065	-0.0451126	0.531063372877651	24.1178257276027	0.482074258955762	0.372321594584732	0.0309357
ebi-a-GCST90017049	ebi-a-GCST006636	Dysmenorrhea	|| id:ebi-a-GCST90017049	MR Egger	4	0.601418397030338	0.855538843639337	0.554882990112166	Dysmenorrhea	|| id:ebi-a-GCST90017049	-0.0451126	0.0600818238037859	0.531063372877651	Dysmenorrhea	|| id:ebi-a-GCST90017049	1.14942194566777	2	rs8053158	0.0740543	-0.0195445	0.0159151	-0.0788929	0.0398039	0.562867529306065	-0.0451126	0.531063372877651	21.6511923668009	0.482074258955762	0.219429108282745	0.0302798
ebi-a-GCST90017049	ebi-a-GCST006636	Dysmenorrhea	|| id:ebi-a-GCST90017049	Weighted median	4	0.0514605261929741	0.275072474417118	0.851598001123504	NA	NA	NA	NA	NA	NA	NA	NA	NA	rs1223978	-0.0484169	0.0259963	0.0108254	-0.0308468	0.0828394	NA	NA	NA	20.0035029005377	0.851598001123504	0.0163317118838913	0.0290016
ebi-a-GCST90017049	ebi-a-GCST006636	Dysmenorrhea	|| id:ebi-a-GCST90017049	Weighted median	4	0.0514605261929741	0.275072474417118	0.851598001123504	NA	NA	NA	NA	NA	NA	NA	NA	NA	rs243585	-0.0585939	-0.012597	0.0121017	-0.0690095	0.0438155	NA	NA	NA	23.4429383715272	0.851598001123504	0.297908903243435	0.0287819
ebi-a-GCST90017049	ebi-a-GCST006636	Dysmenorrhea	|| id:ebi-a-GCST90017049	Weighted median	4	0.0514605261929741	0.275072474417118	0.851598001123504	NA	NA	NA	NA	NA	NA	NA	NA	NA	rs79968837	-0.0950311	-0.0172634	0.0193507	-0.0778974	0.0433706	NA	NA	NA	24.1178257276027	0.851598001123504	0.372321594584732	0.0309357
ebi-a-GCST90017049	ebi-a-GCST006636	Dysmenorrhea	|| id:ebi-a-GCST90017049	Weighted median	4	0.0514605261929741	0.275072474417118	0.851598001123504	NA	NA	NA	NA	NA	NA	NA	NA	NA	rs8053158	0.0740543	-0.0195445	0.0159151	-0.0788929	0.0398039	NA	NA	NA	21.6511923668009	0.851598001123504	0.219429108282745	0.0302798
ebi-a-GCST90017049	ebi-a-GCST006636	Dysmenorrhea	|| id:ebi-a-GCST90017049	Inverse variance weighted	4	-0.0210207	0.211527967975435	0.92084017079642	NA	NA	NA	NA	NA	Dysmenorrhea	|| id:ebi-a-GCST90017049	1.71320094855694	3	rs1223978	-0.0484169	0.0259963	0.0108254	-0.0308468	0.0828394	0.634002921675793	NA	NA	20.0035029005377	0.92084017079642	0.0163317118838913	0.0290016
ebi-a-GCST90017049	ebi-a-GCST006636	Dysmenorrhea	|| id:ebi-a-GCST90017049	Inverse variance weighted	4	-0.0210207	0.211527967975435	0.92084017079642	NA	NA	NA	NA	NA	Dysmenorrhea	|| id:ebi-a-GCST90017049	1.71320094855694	3	rs243585	-0.0585939	-0.012597	0.0121017	-0.0690095	0.0438155	0.634002921675793	NA	NA	23.4429383715272	0.92084017079642	0.297908903243435	0.0287819
ebi-a-GCST90017049	ebi-a-GCST006636	Dysmenorrhea	|| id:ebi-a-GCST90017049	Inverse variance weighted	4	-0.0210207	0.211527967975435	0.92084017079642	NA	NA	NA	NA	NA	Dysmenorrhea	|| id:ebi-a-GCST90017049	1.71320094855694	3	rs79968837	-0.0950311	-0.0172634	0.0193507	-0.0778974	0.0433706	0.634002921675793	NA	NA	24.1178257276027	0.92084017079642	0.372321594584732	0.0309357
ebi-a-GCST90017049	ebi-a-GCST006636	Dysmenorrhea	|| id:ebi-a-GCST90017049	Inverse variance weighted	4	-0.0210207	0.211527967975435	0.92084017079642	NA	NA	NA	NA	NA	Dysmenorrhea	|| id:ebi-a-GCST90017049	1.71320094855694	3	rs8053158	0.0740543	-0.0195445	0.0159151	-0.0788929	0.0398039	0.634002921675793	NA	NA	21.6511923668009	0.92084017079642	0.219429108282745	0.0302798
ebi-a-GCST90017049	ebi-a-GCST006636	Dysmenorrhea	|| id:ebi-a-GCST90017049	Simple mode	4	0.138900083547445	0.363660313765656	0.727948178269022	NA	NA	NA	NA	NA	NA	NA	NA	NA	rs1223978	-0.0484169	0.0259963	0.0108254	-0.0308468	0.0828394	NA	NA	NA	20.0035029005377	0.702498397635999	0.0163317118838913	0.0290016
ebi-a-GCST90017049	ebi-a-GCST006636	Dysmenorrhea	|| id:ebi-a-GCST90017049	Simple mode	4	0.138900083547445	0.363660313765656	0.727948178269022	NA	NA	NA	NA	NA	NA	NA	NA	NA	rs243585	-0.0585939	-0.012597	0.0121017	-0.0690095	0.0438155	NA	NA	NA	23.4429383715272	0.702498397635999	0.297908903243435	0.0287819
ebi-a-GCST90017049	ebi-a-GCST006636	Dysmenorrhea	|| id:ebi-a-GCST90017049	Simple mode	4	0.138900083547445	0.363660313765656	0.727948178269022	NA	NA	NA	NA	NA	NA	NA	NA	NA	rs79968837	-0.0950311	-0.0172634	0.0193507	-0.0778974	0.0433706	NA	NA	NA	24.1178257276027	0.702498397635999	0.372321594584732	0.0309357
ebi-a-GCST90017049	ebi-a-GCST006636	Dysmenorrhea	|| id:ebi-a-GCST90017049	Simple mode	4	0.138900083547445	0.363660313765656	0.727948178269022	NA	NA	NA	NA	NA	NA	NA	NA	NA	rs8053158	0.0740543	-0.0195445	0.0159151	-0.0788929	0.0398039	NA	NA	NA	21.6511923668009	0.702498397635999	0.219429108282745	0.0302798
ebi-a-GCST90017049	ebi-a-GCST006636	Dysmenorrhea	|| id:ebi-a-GCST90017049	Weighted mode	4	0.143214745946111	0.309035351114858	0.674611373815142	NA	NA	NA	NA	NA	NA	NA	NA	NA	rs1223978	-0.0484169	0.0259963	0.0108254	-0.0308468	0.0828394	NA	NA	NA	20.0035029005377	0.643059673448563	0.0163317118838913	0.0290016
ebi-a-GCST90017049	ebi-a-GCST006636	Dysmenorrhea	|| id:ebi-a-GCST90017049	Weighted mode	4	0.143214745946111	0.309035351114858	0.674611373815142	NA	NA	NA	NA	NA	NA	NA	NA	NA	rs243585	-0.0585939	-0.012597	0.0121017	-0.0690095	0.0438155	NA	NA	NA	23.4429383715272	0.643059673448563	0.297908903243435	0.0287819
ebi-a-GCST90017049	ebi-a-GCST006636	Dysmenorrhea	|| id:ebi-a-GCST90017049	Weighted mode	4	0.143214745946111	0.309035351114858	0.674611373815142	NA	NA	NA	NA	NA	NA	NA	NA	NA	rs79968837	-0.0950311	-0.0172634	0.0193507	-0.0778974	0.0433706	NA	NA	NA	24.1178257276027	0.643059673448563	0.372321594584732	0.0309357
ebi-a-GCST90017049	ebi-a-GCST006636	Dysmenorrhea	|| id:ebi-a-GCST90017049	Weighted mode	4	0.143214745946111	0.309035351114858	0.674611373815142	NA	NA	NA	NA	NA	NA	NA	NA	NA	rs8053158	0.0740543	-0.0195445	0.0159151	-0.0788929	0.0398039	NA	NA	NA	21.6511923668009	0.643059673448563	0.219429108282745	0.0302798
ebi-a-GCST90017052	ebi-a-GCST006636	Dysmenorrhea	|| id:ebi-a-GCST90017052	MR Egger	3	1.08577241660152	1.57004174669516	0.614821730603752	Dysmenorrhea	|| id:ebi-a-GCST90017052	-0.0651141	0.10375593905602	0.643209481708968	Dysmenorrhea	|| id:ebi-a-GCST90017052	0.0856016355442417	1	rs12642039	0.0553003	-0.000327086	0.0119397	-0.0554936	0.0548395	0.769845059028982	-0.0651141	0.643209481708968	21.4520176287188	0.489215950885179	0.978144825222103	0.0281462
ebi-a-GCST90017052	ebi-a-GCST006636	Dysmenorrhea	|| id:ebi-a-GCST90017052	MR Egger	3	1.08577241660152	1.57004174669516	0.614821730603752	Dysmenorrhea	|| id:ebi-a-GCST90017052	-0.0651141	0.10375593905602	0.643209481708968	Dysmenorrhea	|| id:ebi-a-GCST90017052	0.0856016355442417	1	rs5994253	-0.0811302	-0.024791	0.0157621	-0.0852825	0.0357005	0.769845059028982	-0.0651141	0.643209481708968	26.4933536161946	0.489215950885179	0.115759711554526	0.030863
ebi-a-GCST90017052	ebi-a-GCST006636	Dysmenorrhea	|| id:ebi-a-GCST90017052	MR Egger	3	1.08577241660152	1.57004174669516	0.614821730603752	Dysmenorrhea	|| id:ebi-a-GCST90017052	-0.0651141	0.10375593905602	0.643209481708968	Dysmenorrhea	|| id:ebi-a-GCST90017052	0.0856016355442417	1	rs62027366	0.0615389	-0.00510379	0.0137612	-0.0626574	0.0524498	0.769845059028982	-0.0651141	0.643209481708968	19.9980129146792	0.489215950885179	0.710724955806615	0.0293641
ebi-a-GCST90017052	ebi-a-GCST006636	Dysmenorrhea	|| id:ebi-a-GCST90017052	Weighted median	3	0.0634086312015018	0.310050899934187	0.837954671672319	NA	NA	NA	NA	NA	NA	NA	NA	NA	rs12642039	0.0553003	-0.000327086	0.0119397	-0.0554936	0.0548395	NA	NA	NA	21.4520176287188	0.837954671672319	0.978144825222103	0.0281462
ebi-a-GCST90017052	ebi-a-GCST006636	Dysmenorrhea	|| id:ebi-a-GCST90017052	Weighted median	3	0.0634086312015018	0.310050899934187	0.837954671672319	NA	NA	NA	NA	NA	NA	NA	NA	NA	rs5994253	-0.0811302	-0.024791	0.0157621	-0.0852825	0.0357005	NA	NA	NA	26.4933536161946	0.837954671672319	0.115759711554526	0.030863
ebi-a-GCST90017052	ebi-a-GCST006636	Dysmenorrhea	|| id:ebi-a-GCST90017052	Weighted median	3	0.0634086312015018	0.310050899934187	0.837954671672319	NA	NA	NA	NA	NA	NA	NA	NA	NA	rs62027366	0.0615389	-0.00510379	0.0137612	-0.0626574	0.0524498	NA	NA	NA	19.9980129146792	0.837954671672319	0.710724955806615	0.0293641
ebi-a-GCST90017052	ebi-a-GCST006636	Dysmenorrhea	|| id:ebi-a-GCST90017052	Inverse variance weighted	3	0.113731849456945	0.256811920009096	0.657867	NA	NA	NA	NA	NA	Dysmenorrhea	|| id:ebi-a-GCST90017052	0.479445678543087	2	rs12642039	0.0553003	-0.000327086	0.0119397	-0.0554936	0.0548395	0.786845913633959	NA	NA	21.4520176287188	0.657866656184001	0.978144825222103	0.0281462
ebi-a-GCST90017052	ebi-a-GCST006636	Dysmenorrhea	|| id:ebi-a-GCST90017052	Inverse variance weighted	3	0.113731849456945	0.256811920009096	0.657867	NA	NA	NA	NA	NA	Dysmenorrhea	|| id:ebi-a-GCST90017052	0.479445678543087	2	rs5994253	-0.0811302	-0.024791	0.0157621	-0.0852825	0.0357005	0.786845913633959	NA	NA	26.4933536161946	0.657866656184001	0.115759711554526	0.030863
ebi-a-GCST90017052	ebi-a-GCST006636	Dysmenorrhea	|| id:ebi-a-GCST90017052	Inverse variance weighted	3	0.113731849456945	0.256811920009096	0.657867	NA	NA	NA	NA	NA	Dysmenorrhea	|| id:ebi-a-GCST90017052	0.479445678543087	2	rs62027366	0.0615389	-0.00510379	0.0137612	-0.0626574	0.0524498	0.786845913633959	NA	NA	19.9980129146792	0.657866656184001	0.710724955806615	0.0293641
ebi-a-GCST90017052	ebi-a-GCST006636	Dysmenorrhea	|| id:ebi-a-GCST90017052	Simple mode	3	-0.0451548	0.345962366408147	0.908099377666451	NA	NA	NA	NA	NA	NA	NA	NA	NA	rs12642039	0.0553003	-0.000327086	0.0119397	-0.0554936	0.0548395	NA	NA	NA	21.4520176287188	0.896155474173611	0.978144825222103	0.0281462
ebi-a-GCST90017052	ebi-a-GCST006636	Dysmenorrhea	|| id:ebi-a-GCST90017052	Simple mode	3	-0.0451548	0.345962366408147	0.908099377666451	NA	NA	NA	NA	NA	NA	NA	NA	NA	rs5994253	-0.0811302	-0.024791	0.0157621	-0.0852825	0.0357005	NA	NA	NA	26.4933536161946	0.896155474173611	0.115759711554526	0.030863
ebi-a-GCST90017052	ebi-a-GCST006636	Dysmenorrhea	|| id:ebi-a-GCST90017052	Simple mode	3	-0.0451548	0.345962366408147	0.908099377666451	NA	NA	NA	NA	NA	NA	NA	NA	NA	rs62027366	0.0615389	-0.00510379	0.0137612	-0.0626574	0.0524498	NA	NA	NA	19.9980129146792	0.896155474173611	0.710724955806615	0.0293641
ebi-a-GCST90017052	ebi-a-GCST006636	Dysmenorrhea	|| id:ebi-a-GCST90017052	Weighted mode	3	-0.0468838	0.377692195252248	0.912561418089406	NA	NA	NA	NA	NA	NA	NA	NA	NA	rs12642039	0.0553003	-0.000327086	0.0119397	-0.0554936	0.0548395	NA	NA	NA	21.4520176287188	0.901210551258241	0.978144825222103	0.0281462
ebi-a-GCST90017052	ebi-a-GCST006636	Dysmenorrhea	|| id:ebi-a-GCST90017052	Weighted mode	3	-0.0468838	0.377692195252248	0.912561418089406	NA	NA	NA	NA	NA	NA	NA	NA	NA	rs5994253	-0.0811302	-0.024791	0.0157621	-0.0852825	0.0357005	NA	NA	NA	26.4933536161946	0.901210551258241	0.115759711554526	0.030863
ebi-a-GCST90017052	ebi-a-GCST006636	Dysmenorrhea	|| id:ebi-a-GCST90017052	Weighted mode	3	-0.0468838	0.377692195252248	0.912561418089406	NA	NA	NA	NA	NA	NA	NA	NA	NA	rs62027366	0.0615389	-0.00510379	0.0137612	-0.0626574	0.0524498	NA	NA	NA	19.9980129146792	0.901210551258241	0.710724955806615	0.0293641
ebi-a-GCST90017063	ebi-a-GCST006636	Dysmenorrhea	|| id:ebi-a-GCST90017063	MR Egger	3	-0.218061	0.272312880055767	0.570145707131112	Dysmenorrhea	|| id:ebi-a-GCST90017063	-0.000225789	0.0317814272323822	0.995477251036733	Dysmenorrhea	|| id:ebi-a-GCST90017063	0.0110572737219613	1	rs12406309	-0.063193	0.0161699	0.0142275	-0.0397518	0.0720916	0.91625395051271	-0.000225789	0.995477251036733	19.7278954741803	0.423261705673947	0.255737186191945	0.0285315
ebi-a-GCST90017063	ebi-a-GCST006636	Dysmenorrhea	|| id:ebi-a-GCST90017063	MR Egger	3	-0.218061	0.272312880055767	0.570145707131112	Dysmenorrhea	|| id:ebi-a-GCST90017063	-0.000225789	0.0317814272323822	0.995477251036733	Dysmenorrhea	|| id:ebi-a-GCST90017063	0.0110572737219613	1	rs2368224	0.199648	-0.0435506	0.0438453	-0.107867	0.0207654	0.91625395051271	-0.000225789	0.995477251036733	20.734035413067	0.423261705673947	0.320574183405675	0.0328143
ebi-a-GCST90017063	ebi-a-GCST006636	Dysmenorrhea	|| id:ebi-a-GCST90017063	MR Egger	3	-0.218061	0.272312880055767	0.570145707131112	Dysmenorrhea	|| id:ebi-a-GCST90017063	-0.000225789	0.0317814272323822	0.995477251036733	Dysmenorrhea	|| id:ebi-a-GCST90017063	0.0110572737219613	1	rs61791565	-0.0523503	0.00950455	0.0117119	-0.0482284	0.0672375	0.91625395051271	-0.000225789	0.995477251036733	19.9794550496475	0.423261705673947	0.417061774167389	0.0294556
ebi-a-GCST90017063	ebi-a-GCST006636	Dysmenorrhea	|| id:ebi-a-GCST90017063	Weighted median	3	-0.21977	0.169133999056073	0.193812933289161	NA	NA	NA	NA	NA	NA	NA	NA	NA	rs12406309	-0.063193	0.0161699	0.0142275	-0.0397518	0.0720916	NA	NA	NA	19.7278954741803	0.19381293328916	0.255737186191945	0.0285315
ebi-a-GCST90017063	ebi-a-GCST006636	Dysmenorrhea	|| id:ebi-a-GCST90017063	Weighted median	3	-0.21977	0.169133999056073	0.193812933289161	NA	NA	NA	NA	NA	NA	NA	NA	NA	rs2368224	0.199648	-0.0435506	0.0438453	-0.107867	0.0207654	NA	NA	NA	20.734035413067	0.19381293328916	0.320574183405675	0.0328143
ebi-a-GCST90017063	ebi-a-GCST006636	Dysmenorrhea	|| id:ebi-a-GCST90017063	Weighted median	3	-0.21977	0.169133999056073	0.193812933289161	NA	NA	NA	NA	NA	NA	NA	NA	NA	rs61791565	-0.0523503	0.00950455	0.0117119	-0.0482284	0.0672375	NA	NA	NA	19.9794550496475	0.19381293328916	0.417061774167389	0.0294556
ebi-a-GCST90017063	ebi-a-GCST006636	Dysmenorrhea	|| id:ebi-a-GCST90017063	Inverse variance weighted	3	-0.219681	0.148936511693644	0.140213052345869	NA	NA	NA	NA	NA	Dysmenorrhea	|| id:ebi-a-GCST90017063	0.0111077467467977	2	rs12406309	-0.063193	0.0161699	0.0142275	-0.0397518	0.0720916	0.994461520868916	NA	NA	19.7278954741803	0.14021305234587	0.255737186191945	0.0285315
ebi-a-GCST90017063	ebi-a-GCST006636	Dysmenorrhea	|| id:ebi-a-GCST90017063	Inverse variance weighted	3	-0.219681	0.148936511693644	0.140213052345869	NA	NA	NA	NA	NA	Dysmenorrhea	|| id:ebi-a-GCST90017063	0.0111077467467977	2	rs2368224	0.199648	-0.0435506	0.0438453	-0.107867	0.0207654	0.994461520868916	NA	NA	20.734035413067	0.14021305234587	0.320574183405675	0.0328143
ebi-a-GCST90017063	ebi-a-GCST006636	Dysmenorrhea	|| id:ebi-a-GCST90017063	Inverse variance weighted	3	-0.219681	0.148936511693644	0.140213052345869	NA	NA	NA	NA	NA	Dysmenorrhea	|| id:ebi-a-GCST90017063	0.0111077467467977	2	rs61791565	-0.0523503	0.00950455	0.0117119	-0.0482284	0.0672375	0.994461520868916	NA	NA	19.9794550496475	0.14021305234587	0.417061774167389	0.0294556
ebi-a-GCST90017063	ebi-a-GCST006636	Dysmenorrhea	|| id:ebi-a-GCST90017063	Simple mode	3	-0.216646	0.217076254604555	0.423413769343216	NA	NA	NA	NA	NA	NA	NA	NA	NA	rs12406309	-0.063193	0.0161699	0.0142275	-0.0397518	0.0720916	NA	NA	NA	19.7278954741803	0.318271145900847	0.255737186191945	0.0285315
ebi-a-GCST90017063	ebi-a-GCST006636	Dysmenorrhea	|| id:ebi-a-GCST90017063	Simple mode	3	-0.216646	0.217076254604555	0.423413769343216	NA	NA	NA	NA	NA	NA	NA	NA	NA	rs2368224	0.199648	-0.0435506	0.0438453	-0.107867	0.0207654	NA	NA	NA	20.734035413067	0.318271145900847	0.320574183405675	0.0328143
ebi-a-GCST90017063	ebi-a-GCST006636	Dysmenorrhea	|| id:ebi-a-GCST90017063	Simple mode	3	-0.216646	0.217076254604555	0.423413769343216	NA	NA	NA	NA	NA	NA	NA	NA	NA	rs61791565	-0.0523503	0.00950455	0.0117119	-0.0482284	0.0672375	NA	NA	NA	19.9794550496475	0.318271145900847	0.417061774167389	0.0294556
ebi-a-GCST90017063	ebi-a-GCST006636	Dysmenorrhea	|| id:ebi-a-GCST90017063	Weighted mode	3	-0.218949	0.170542289792959	0.327845314603988	NA	NA	NA	NA	NA	NA	NA	NA	NA	rs12406309	-0.063193	0.0161699	0.0142275	-0.0397518	0.0720916	NA	NA	NA	19.7278954741803	0.199197313679836	0.255737186191945	0.0285315
ebi-a-GCST90017063	ebi-a-GCST006636	Dysmenorrhea	|| id:ebi-a-GCST90017063	Weighted mode	3	-0.218949	0.170542289792959	0.327845314603988	NA	NA	NA	NA	NA	NA	NA	NA	NA	rs2368224	0.199648	-0.0435506	0.0438453	-0.107867	0.0207654	NA	NA	NA	20.734035413067	0.199197313679836	0.320574183405675	0.0328143
ebi-a-GCST90017063	ebi-a-GCST006636	Dysmenorrhea	|| id:ebi-a-GCST90017063	Weighted mode	3	-0.218949	0.170542289792959	0.327845314603988	NA	NA	NA	NA	NA	NA	NA	NA	NA	rs61791565	-0.0523503	0.00950455	0.0117119	-0.0482284	0.0672375	NA	NA	NA	19.9794550496475	0.199197313679836	0.417061774167389	0.0294556
ebi-a-GCST90017071	ebi-a-GCST006636	Dysmenorrhea	|| id:ebi-a-GCST90017071	MR Egger	3	-0.0109117	0.510728123765133	0.986400699855859	Dysmenorrhea	|| id:ebi-a-GCST90017071	0.0210799567488798	0.044767477059498	0.719837243904186	Dysmenorrhea	|| id:ebi-a-GCST90017071	1.32887371296895	1	rs12638227	0.0557288	-0.00458213	0.0108552	-0.0642116	0.0550473	0.249005684266709	0.0210799567488798	0.719837243904186	26.3562564233007	0.982954508623468	0.672941936920358	0.0304232
ebi-a-GCST90017071	ebi-a-GCST006636	Dysmenorrhea	|| id:ebi-a-GCST90017071	MR Egger	3	-0.0109117	0.510728123765133	0.986400699855859	Dysmenorrhea	|| id:ebi-a-GCST90017071	0.0210799567488798	0.044767477059498	0.719837243904186	Dysmenorrhea	|| id:ebi-a-GCST90017071	1.32887371296895	1	rs3761728	0.0543458	0.0448187	0.0118866	-0.0143121	0.10395	0.249005684266709	0.0210799567488798	0.719837243904186	20.9033877030857	0.982954508623468	0.000162905715245586	0.0301688
ebi-a-GCST90017071	ebi-a-GCST006636	Dysmenorrhea	|| id:ebi-a-GCST90017071	MR Egger	3	-0.0109117	0.510728123765133	0.986400699855859	Dysmenorrhea	|| id:ebi-a-GCST90017071	0.0210799567488798	0.044767477059498	0.719837243904186	Dysmenorrhea	|| id:ebi-a-GCST90017071	1.32887371296895	1	rs4347804	-0.166063	-0.0199252	0.0357483	-0.10673	0.0668797	0.249005684266709	0.0210799567488798	0.719837243904186	21.5791816567394	0.982954508623468	0.577271409167252	0.0442882
ebi-a-GCST90017071	ebi-a-GCST006636	Dysmenorrhea	|| id:ebi-a-GCST90017071	Weighted median	3	0.11510138119152	0.267669089210801	0.667185659802296	NA	NA	NA	NA	NA	NA	NA	NA	NA	rs12638227	0.0557288	-0.00458213	0.0108552	-0.0642116	0.0550473	NA	NA	NA	26.3562564233007	0.667185659802297	0.672941936920358	0.0304232
ebi-a-GCST90017071	ebi-a-GCST006636	Dysmenorrhea	|| id:ebi-a-GCST90017071	Weighted median	3	0.11510138119152	0.267669089210801	0.667185659802296	NA	NA	NA	NA	NA	NA	NA	NA	NA	rs3761728	0.0543458	0.0448187	0.0118866	-0.0143121	0.10395	NA	NA	NA	20.9033877030857	0.667185659802297	0.000162905715245586	0.0301688
ebi-a-GCST90017071	ebi-a-GCST006636	Dysmenorrhea	|| id:ebi-a-GCST90017071	Weighted median	3	0.11510138119152	0.267669089210801	0.667185659802296	NA	NA	NA	NA	NA	NA	NA	NA	NA	rs4347804	-0.166063	-0.0199252	0.0357483	-0.10673	0.0668797	NA	NA	NA	21.5791816567394	0.667185659802297	0.577271409167252	0.0442882
ebi-a-GCST90017071	ebi-a-GCST006636	Dysmenorrhea	|| id:ebi-a-GCST90017071	Inverse variance weighted	3	0.197831645102604	0.220006457493793	0.368541689984761	NA	NA	NA	NA	NA	Dysmenorrhea	|| id:ebi-a-GCST90017071	1.62351791668549	2	rs12638227	0.0557288	-0.00458213	0.0108552	-0.0642116	0.0550473	0.444076267193552	NA	NA	26.3562564233007	0.36854168998476	0.672941936920358	0.0304232
ebi-a-GCST90017071	ebi-a-GCST006636	Dysmenorrhea	|| id:ebi-a-GCST90017071	Inverse variance weighted	3	0.197831645102604	0.220006457493793	0.368541689984761	NA	NA	NA	NA	NA	Dysmenorrhea	|| id:ebi-a-GCST90017071	1.62351791668549	2	rs3761728	0.0543458	0.0448187	0.0118866	-0.0143121	0.10395	0.444076267193552	NA	NA	20.9033877030857	0.36854168998476	0.000162905715245586	0.0301688
ebi-a-GCST90017071	ebi-a-GCST006636	Dysmenorrhea	|| id:ebi-a-GCST90017071	Inverse variance weighted	3	0.197831645102604	0.220006457493793	0.368541689984761	NA	NA	NA	NA	NA	Dysmenorrhea	|| id:ebi-a-GCST90017071	1.62351791668549	2	rs4347804	-0.166063	-0.0199252	0.0357483	-0.10673	0.0668797	0.444076267193552	NA	NA	21.5791816567394	0.36854168998476	0.577271409167252	0.0442882
ebi-a-GCST90017071	ebi-a-GCST006636	Dysmenorrhea	|| id:ebi-a-GCST90017071	Simple mode	3	0.0193252551824662	0.334565987636813	0.959190008815386	NA	NA	NA	NA	NA	NA	NA	NA	NA	rs12638227	0.0557288	-0.00458213	0.0108552	-0.0642116	0.0550473	NA	NA	NA	26.3562564233007	0.953938077217133	0.672941936920358	0.0304232
ebi-a-GCST90017071	ebi-a-GCST006636	Dysmenorrhea	|| id:ebi-a-GCST90017071	Simple mode	3	0.0193252551824662	0.334565987636813	0.959190008815386	NA	NA	NA	NA	NA	NA	NA	NA	NA	rs3761728	0.0543458	0.0448187	0.0118866	-0.0143121	0.10395	NA	NA	NA	20.9033877030857	0.953938077217133	0.000162905715245586	0.0301688
ebi-a-GCST90017071	ebi-a-GCST006636	Dysmenorrhea	|| id:ebi-a-GCST90017071	Simple mode	3	0.0193252551824662	0.334565987636813	0.959190008815386	NA	NA	NA	NA	NA	NA	NA	NA	NA	rs4347804	-0.166063	-0.0199252	0.0357483	-0.10673	0.0668797	NA	NA	NA	21.5791816567394	0.953938077217133	0.577271409167252	0.0442882
ebi-a-GCST90017071	ebi-a-GCST006636	Dysmenorrhea	|| id:ebi-a-GCST90017071	Weighted mode	3	0.0884121140931936	0.274225334290618	0.777726907932673	NA	NA	NA	NA	NA	NA	NA	NA	NA	rs12638227	0.0557288	-0.00458213	0.0108552	-0.0642116	0.0550473	NA	NA	NA	26.3562564233007	0.747144529006475	0.672941936920358	0.0304232
ebi-a-GCST90017071	ebi-a-GCST006636	Dysmenorrhea	|| id:ebi-a-GCST90017071	Weighted mode	3	0.0884121140931936	0.274225334290618	0.777726907932673	NA	NA	NA	NA	NA	NA	NA	NA	NA	rs3761728	0.0543458	0.0448187	0.0118866	-0.0143121	0.10395	NA	NA	NA	20.9033877030857	0.747144529006475	0.000162905715245586	0.0301688
ebi-a-GCST90017071	ebi-a-GCST006636	Dysmenorrhea	|| id:ebi-a-GCST90017071	Weighted mode	3	0.0884121140931936	0.274225334290618	0.777726907932673	NA	NA	NA	NA	NA	NA	NA	NA	NA	rs4347804	-0.166063	-0.0199252	0.0357483	-0.10673	0.0668797	NA	NA	NA	21.5791816567394	0.747144529006475	0.577271409167252	0.0442882
ebi-a-GCST90017075	ebi-a-GCST006636	Dysmenorrhea	|| id:ebi-a-GCST90017075	MR Egger	3	4.4031301999133	3.09107357553593	0.389661322729719	Dysmenorrhea	|| id:ebi-a-GCST90017075	-0.53972	0.384334564672371	0.393940642788307	Dysmenorrhea	|| id:ebi-a-GCST90017075	0.24391281023293	1	rs10898797	0.12238	0.015602	0.0274683	-0.0606587	0.0918627	0.621394250743565	-0.53972	0.393940642788307	19.8498547767043	0.154311528058805	0.570034829504779	0.0389085
ebi-a-GCST90017075	ebi-a-GCST006636	Dysmenorrhea	|| id:ebi-a-GCST90017075	MR Egger	3	4.4031301999133	3.09107357553593	0.389661322729719	Dysmenorrhea	|| id:ebi-a-GCST90017075	-0.53972	0.384334564672371	0.393940642788307	Dysmenorrhea	|| id:ebi-a-GCST90017075	0.24391281023293	1	rs4904512	-0.117151	0.0311782	0.0250306	-0.0326694	0.0950258	0.621394250743565	-0.53972	0.393940642788307	21.9053138552668	0.154311528058805	0.212910040260542	0.0325753
ebi-a-GCST90017075	ebi-a-GCST006636	Dysmenorrhea	|| id:ebi-a-GCST90017075	MR Egger	3	4.4031301999133	3.09107357553593	0.389661322729719	Dysmenorrhea	|| id:ebi-a-GCST90017075	-0.53972	0.384334564672371	0.393940642788307	Dysmenorrhea	|| id:ebi-a-GCST90017075	0.24391281023293	1	rs7561370	-0.131341	-0.0349183	0.0286292	-0.0942504	0.0244138	0.621394250743565	-0.53972	0.393940642788307	21.0466128431475	0.154311528058805	0.222588360813772	0.0302715
ebi-a-GCST90017075	ebi-a-GCST006636	Dysmenorrhea	|| id:ebi-a-GCST90017075	Weighted median	3	0.154093541846779	0.192727915263017	0.423977769992169	NA	NA	NA	NA	NA	NA	NA	NA	NA	rs10898797	0.12238	0.015602	0.0274683	-0.0606587	0.0918627	NA	NA	NA	19.8498547767043	0.423977769992168	0.570034829504779	0.0389085
ebi-a-GCST90017075	ebi-a-GCST006636	Dysmenorrhea	|| id:ebi-a-GCST90017075	Weighted median	3	0.154093541846779	0.192727915263017	0.423977769992169	NA	NA	NA	NA	NA	NA	NA	NA	NA	rs4904512	-0.117151	0.0311782	0.0250306	-0.0326694	0.0950258	NA	NA	NA	21.9053138552668	0.423977769992168	0.212910040260542	0.0325753
ebi-a-GCST90017075	ebi-a-GCST006636	Dysmenorrhea	|| id:ebi-a-GCST90017075	Weighted median	3	0.154093541846779	0.192727915263017	0.423977769992169	NA	NA	NA	NA	NA	NA	NA	NA	NA	rs7561370	-0.131341	-0.0349183	0.0286292	-0.0942504	0.0244138	NA	NA	NA	21.0466128431475	0.423977769992168	0.222588360813772	0.0302715
ebi-a-GCST90017075	ebi-a-GCST006636	Dysmenorrhea	|| id:ebi-a-GCST90017075	Inverse variance weighted	3	0.0677998698923725	0.163098995658199	0.677631258024842	NA	NA	NA	NA	NA	Dysmenorrhea	|| id:ebi-a-GCST90017075	2.21596477360124	2	rs10898797	0.12238	0.015602	0.0274683	-0.0606587	0.0918627	0.330224554814596	NA	NA	19.8498547767043	0.677631258024841	0.570034829504779	0.0389085
ebi-a-GCST90017075	ebi-a-GCST006636	Dysmenorrhea	|| id:ebi-a-GCST90017075	Inverse variance weighted	3	0.0677998698923725	0.163098995658199	0.677631258024842	NA	NA	NA	NA	NA	Dysmenorrhea	|| id:ebi-a-GCST90017075	2.21596477360124	2	rs4904512	-0.117151	0.0311782	0.0250306	-0.0326694	0.0950258	0.330224554814596	NA	NA	21.9053138552668	0.677631258024841	0.212910040260542	0.0325753
ebi-a-GCST90017075	ebi-a-GCST006636	Dysmenorrhea	|| id:ebi-a-GCST90017075	Inverse variance weighted	3	0.0677998698923725	0.163098995658199	0.677631258024842	NA	NA	NA	NA	NA	Dysmenorrhea	|| id:ebi-a-GCST90017075	2.21596477360124	2	rs7561370	-0.131341	-0.0349183	0.0286292	-0.0942504	0.0244138	0.330224554814596	NA	NA	21.0466128431475	0.677631258024841	0.222588360813772	0.0302715
ebi-a-GCST90017075	ebi-a-GCST006636	Dysmenorrhea	|| id:ebi-a-GCST90017075	Simple mode	3	0.195948266866017	0.267352596173148	0.539868469349605	NA	NA	NA	NA	NA	NA	NA	NA	NA	rs10898797	0.12238	0.015602	0.0274683	-0.0606587	0.0918627	NA	NA	NA	19.8498547767043	0.463606762984935	0.570034829504779	0.0389085
ebi-a-GCST90017075	ebi-a-GCST006636	Dysmenorrhea	|| id:ebi-a-GCST90017075	Simple mode	3	0.195948266866017	0.267352596173148	0.539868469349605	NA	NA	NA	NA	NA	NA	NA	NA	NA	rs4904512	-0.117151	0.0311782	0.0250306	-0.0326694	0.0950258	NA	NA	NA	21.9053138552668	0.463606762984935	0.212910040260542	0.0325753
ebi-a-GCST90017075	ebi-a-GCST006636	Dysmenorrhea	|| id:ebi-a-GCST90017075	Simple mode	3	0.195948266866017	0.267352596173148	0.539868469349605	NA	NA	NA	NA	NA	NA	NA	NA	NA	rs7561370	-0.131341	-0.0349183	0.0286292	-0.0942504	0.0244138	NA	NA	NA	21.0466128431475	0.463606762984935	0.222588360813772	0.0302715
ebi-a-GCST90017075	ebi-a-GCST006636	Dysmenorrhea	|| id:ebi-a-GCST90017075	Weighted mode	3	0.220980620409975	0.266159933797388	0.493720906448066	NA	NA	NA	NA	NA	NA	NA	NA	NA	rs10898797	0.12238	0.015602	0.0274683	-0.0606587	0.0918627	NA	NA	NA	19.8498547767043	0.406394615011591	0.570034829504779	0.0389085
ebi-a-GCST90017075	ebi-a-GCST006636	Dysmenorrhea	|| id:ebi-a-GCST90017075	Weighted mode	3	0.220980620409975	0.266159933797388	0.493720906448066	NA	NA	NA	NA	NA	NA	NA	NA	NA	rs4904512	-0.117151	0.0311782	0.0250306	-0.0326694	0.0950258	NA	NA	NA	21.9053138552668	0.406394615011591	0.212910040260542	0.0325753
ebi-a-GCST90017075	ebi-a-GCST006636	Dysmenorrhea	|| id:ebi-a-GCST90017075	Weighted mode	3	0.220980620409975	0.266159933797388	0.493720906448066	NA	NA	NA	NA	NA	NA	NA	NA	NA	rs7561370	-0.131341	-0.0349183	0.0286292	-0.0942504	0.0244138	NA	NA	NA	21.0466128431475	0.406394615011591	0.222588360813772	0.0302715
ebi-a-GCST90017076	ebi-a-GCST006636	Dysmenorrhea	|| id:ebi-a-GCST90017076	MR Egger	4	1.44280636216928	0.703143176226848	0.176615418125209	Dysmenorrhea	|| id:ebi-a-GCST90017076	-0.117068	0.0603525697544821	0.191956615145298	Dysmenorrhea	|| id:ebi-a-GCST90017076	0.0947144169707197	2	rs17121075	0.0769254	0.0064054	0.0172234	-0.0817256	0.0945364	0.953746650338705	-0.117068	0.191956615145298	19.9481098292483	0.0401756662034423	0.709966546874682	0.0449648
ebi-a-GCST90017076	ebi-a-GCST006636	Dysmenorrhea	|| id:ebi-a-GCST90017076	MR Egger	4	1.44280636216928	0.703143176226848	0.176615418125209	Dysmenorrhea	|| id:ebi-a-GCST90017076	-0.117068	0.0603525697544821	0.191956615145298	Dysmenorrhea	|| id:ebi-a-GCST90017076	0.0947144169707197	2	rs7226487	-0.0643682	0.0246813	0.0138701	-0.0322765	0.0816391	0.953746650338705	-0.117068	0.191956615145298	21.536917517724	0.0401756662034423	0.0751642371753216	0.0290601
ebi-a-GCST90017076	ebi-a-GCST006636	Dysmenorrhea	|| id:ebi-a-GCST90017076	MR Egger	4	1.44280636216928	0.703143176226848	0.176615418125209	Dysmenorrhea	|| id:ebi-a-GCST90017076	-0.117068	0.0603525697544821	0.191956615145298	Dysmenorrhea	|| id:ebi-a-GCST90017076	0.0947144169707197	2	rs7725895	-0.116224	-0.0498409	0.0240367	-0.105243	0.00556163599999999	0.953746650338705	-0.117068	0.191956615145298	23.3798623617374	0.0401756662034423	0.0381226671362165	0.0282666
ebi-a-GCST90017076	ebi-a-GCST006636	Dysmenorrhea	|| id:ebi-a-GCST90017076	MR Egger	4	1.44280636216928	0.703143176226848	0.176615418125209	Dysmenorrhea	|| id:ebi-a-GCST90017076	-0.117068	0.0603525697544821	0.191956615145298	Dysmenorrhea	|| id:ebi-a-GCST90017076	0.0947144169707197	2	rs989682	0.070194	-0.0193749	0.0155364	-0.0739174	0.0351676	0.953746650338705	-0.117068	0.191956615145298	20.4126408579532	0.0401756662034423	0.212373680770912	0.0278278
ebi-a-GCST90017076	ebi-a-GCST006636	Dysmenorrhea	|| id:ebi-a-GCST90017076	Weighted median	4	0.159940131605233	0.238305542975885	0.502121324852106	NA	NA	NA	NA	NA	NA	NA	NA	NA	rs17121075	0.0769254	0.0064054	0.0172234	-0.0817256	0.0945364	NA	NA	NA	19.9481098292483	0.502121324852106	0.709966546874682	0.0449648
ebi-a-GCST90017076	ebi-a-GCST006636	Dysmenorrhea	|| id:ebi-a-GCST90017076	Weighted median	4	0.159940131605233	0.238305542975885	0.502121324852106	NA	NA	NA	NA	NA	NA	NA	NA	NA	rs7226487	-0.0643682	0.0246813	0.0138701	-0.0322765	0.0816391	NA	NA	NA	21.536917517724	0.502121324852106	0.0751642371753216	0.0290601
ebi-a-GCST90017076	ebi-a-GCST006636	Dysmenorrhea	|| id:ebi-a-GCST90017076	Weighted median	4	0.159940131605233	0.238305542975885	0.502121324852106	NA	NA	NA	NA	NA	NA	NA	NA	NA	rs7725895	-0.116224	-0.0498409	0.0240367	-0.105243	0.00556163599999999	NA	NA	NA	23.3798623617374	0.502121324852106	0.0381226671362165	0.0282666
ebi-a-GCST90017076	ebi-a-GCST006636	Dysmenorrhea	|| id:ebi-a-GCST90017076	Weighted median	4	0.159940131605233	0.238305542975885	0.502121324852106	NA	NA	NA	NA	NA	NA	NA	NA	NA	rs989682	0.070194	-0.0193749	0.0155364	-0.0739174	0.0351676	NA	NA	NA	20.4126408579532	0.502121324852106	0.212373680770912	0.0278278
ebi-a-GCST90017076	ebi-a-GCST006636	Dysmenorrhea	|| id:ebi-a-GCST90017076	Inverse variance weighted	4	0.12398520758261	0.203323765762334	0.541999595712897	NA	NA	NA	NA	NA	Dysmenorrhea	|| id:ebi-a-GCST90017076	3.85730897910289	3	rs17121075	0.0769254	0.0064054	0.0172234	-0.0817256	0.0945364	0.277290138313622	NA	NA	19.9481098292483	0.541999595712896	0.709966546874682	0.0449648
ebi-a-GCST90017076	ebi-a-GCST006636	Dysmenorrhea	|| id:ebi-a-GCST90017076	Inverse variance weighted	4	0.12398520758261	0.203323765762334	0.541999595712897	NA	NA	NA	NA	NA	Dysmenorrhea	|| id:ebi-a-GCST90017076	3.85730897910289	3	rs7226487	-0.0643682	0.0246813	0.0138701	-0.0322765	0.0816391	0.277290138313622	NA	NA	21.536917517724	0.541999595712896	0.0751642371753216	0.0290601
ebi-a-GCST90017076	ebi-a-GCST006636	Dysmenorrhea	|| id:ebi-a-GCST90017076	Inverse variance weighted	4	0.12398520758261	0.203323765762334	0.541999595712897	NA	NA	NA	NA	NA	Dysmenorrhea	|| id:ebi-a-GCST90017076	3.85730897910289	3	rs7725895	-0.116224	-0.0498409	0.0240367	-0.105243	0.00556163599999999	0.277290138313622	NA	NA	23.3798623617374	0.541999595712896	0.0381226671362165	0.0282666
ebi-a-GCST90017076	ebi-a-GCST006636	Dysmenorrhea	|| id:ebi-a-GCST90017076	Inverse variance weighted	4	0.12398520758261	0.203323765762334	0.541999595712897	NA	NA	NA	NA	NA	Dysmenorrhea	|| id:ebi-a-GCST90017076	3.85730897910289	3	rs989682	0.070194	-0.0193749	0.0155364	-0.0739174	0.0351676	0.277290138313622	NA	NA	20.4126408579532	0.541999595712896	0.212373680770912	0.0278278
ebi-a-GCST90017076	ebi-a-GCST006636	Dysmenorrhea	|| id:ebi-a-GCST90017076	Simple mode	4	-0.254184	0.431083594862293	0.596895247809852	NA	NA	NA	NA	NA	NA	NA	NA	NA	rs17121075	0.0769254	0.0064054	0.0172234	-0.0817256	0.0945364	NA	NA	NA	19.9481098292483	0.55543253075108	0.709966546874682	0.0449648
ebi-a-GCST90017076	ebi-a-GCST006636	Dysmenorrhea	|| id:ebi-a-GCST90017076	Simple mode	4	-0.254184	0.431083594862293	0.596895247809852	NA	NA	NA	NA	NA	NA	NA	NA	NA	rs7226487	-0.0643682	0.0246813	0.0138701	-0.0322765	0.0816391	NA	NA	NA	21.536917517724	0.55543253075108	0.0751642371753216	0.0290601
ebi-a-GCST90017076	ebi-a-GCST006636	Dysmenorrhea	|| id:ebi-a-GCST90017076	Simple mode	4	-0.254184	0.431083594862293	0.596895247809852	NA	NA	NA	NA	NA	NA	NA	NA	NA	rs7725895	-0.116224	-0.0498409	0.0240367	-0.105243	0.00556163599999999	NA	NA	NA	23.3798623617374	0.55543253075108	0.0381226671362165	0.0282666
ebi-a-GCST90017076	ebi-a-GCST006636	Dysmenorrhea	|| id:ebi-a-GCST90017076	Simple mode	4	-0.254184	0.431083594862293	0.596895247809852	NA	NA	NA	NA	NA	NA	NA	NA	NA	rs989682	0.070194	-0.0193749	0.0155364	-0.0739174	0.0351676	NA	NA	NA	20.4126408579532	0.55543253075108	0.212373680770912	0.0278278
ebi-a-GCST90017076	ebi-a-GCST006636	Dysmenorrhea	|| id:ebi-a-GCST90017076	Weighted mode	4	0.395506774823083	0.245142212625179	0.205063857928023	NA	NA	NA	NA	NA	NA	NA	NA	NA	rs17121075	0.0769254	0.0064054	0.0172234	-0.0817256	0.0945364	NA	NA	NA	19.9481098292483	0.1066626559397	0.709966546874682	0.0449648
ebi-a-GCST90017076	ebi-a-GCST006636	Dysmenorrhea	|| id:ebi-a-GCST90017076	Weighted mode	4	0.395506774823083	0.245142212625179	0.205063857928023	NA	NA	NA	NA	NA	NA	NA	NA	NA	rs7226487	-0.0643682	0.0246813	0.0138701	-0.0322765	0.0816391	NA	NA	NA	21.536917517724	0.1066626559397	0.0751642371753216	0.0290601
ebi-a-GCST90017076	ebi-a-GCST006636	Dysmenorrhea	|| id:ebi-a-GCST90017076	Weighted mode	4	0.395506774823083	0.245142212625179	0.205063857928023	NA	NA	NA	NA	NA	NA	NA	NA	NA	rs7725895	-0.116224	-0.0498409	0.0240367	-0.105243	0.00556163599999999	NA	NA	NA	23.3798623617374	0.1066626559397	0.0381226671362165	0.0282666
ebi-a-GCST90017076	ebi-a-GCST006636	Dysmenorrhea	|| id:ebi-a-GCST90017076	Weighted mode	4	0.395506774823083	0.245142212625179	0.205063857928023	NA	NA	NA	NA	NA	NA	NA	NA	NA	rs989682	0.070194	-0.0193749	0.0155364	-0.0739174	0.0351676	NA	NA	NA	20.4126408579532	0.1066626559397	0.212373680770912	0.0278278
ebi-a-GCST90017080	ebi-a-GCST006636	Dysmenorrhea	|| id:ebi-a-GCST90017080	MR Egger	4	-0.105783	0.618236447552172	0.879887188623187	Dysmenorrhea	|| id:ebi-a-GCST90017080	0.020367935767216	0.0696468844653239	0.797494103782118	Dysmenorrhea	|| id:ebi-a-GCST90017080	0.0583201910122529	2	rs166849	-0.0911053	-0.0115225	0.0202239	-0.0667239	0.0436789	0.971260957504382	0.020367935767216	0.797494103782118	20.2935238734315	0.864142056313365	0.568849520468155	0.028164
ebi-a-GCST90017080	ebi-a-GCST006636	Dysmenorrhea	|| id:ebi-a-GCST90017080	MR Egger	4	-0.105783	0.618236447552172	0.879887188623187	Dysmenorrhea	|| id:ebi-a-GCST90017080	0.020367935767216	0.0696468844653239	0.797494103782118	Dysmenorrhea	|| id:ebi-a-GCST90017080	0.0583201910122529	2	rs2172426	0.10212	0.00407141	0.0198947	-0.052042	0.0601848	0.971260957504382	0.020367935767216	0.797494103782118	26.3479495375408	0.864142056313365	0.837847172618149	0.0286293
ebi-a-GCST90017080	ebi-a-GCST006636	Dysmenorrhea	|| id:ebi-a-GCST90017080	MR Egger	4	-0.105783	0.618236447552172	0.879887188623187	Dysmenorrhea	|| id:ebi-a-GCST90017080	0.020367935767216	0.0696468844653239	0.797494103782118	Dysmenorrhea	|| id:ebi-a-GCST90017080	0.0583201910122529	2	rs267959	-0.0988612	-0.0139027	0.0209676	-0.0686531	0.0408477	0.971260957504382	0.020367935767216	0.797494103782118	22.2307599697147	0.864142056313365	0.507294474995908	0.0279339
ebi-a-GCST90017080	ebi-a-GCST006636	Dysmenorrhea	|| id:ebi-a-GCST90017080	MR Egger	4	-0.105783	0.618236447552172	0.879887188623187	Dysmenorrhea	|| id:ebi-a-GCST90017080	0.020367935767216	0.0696468844653239	0.797494103782118	Dysmenorrhea	|| id:ebi-a-GCST90017080	0.0583201910122529	2	rs4383094	-0.149188	-0.00505374	0.0320662	-0.0603134	0.0502059	0.971260957504382	0.020367935767216	0.797494103782118	21.6457575558142	0.864142056313365	0.874769376963646	0.0281937
ebi-a-GCST90017080	ebi-a-GCST006636	Dysmenorrhea	|| id:ebi-a-GCST90017080	Weighted median	4	0.0391035639378278	0.150098552986851	0.79446326082739	NA	NA	NA	NA	NA	NA	NA	NA	NA	rs166849	-0.0911053	-0.0115225	0.0202239	-0.0667239	0.0436789	NA	NA	NA	20.2935238734315	0.79446326082739	0.568849520468155	0.028164
ebi-a-GCST90017080	ebi-a-GCST006636	Dysmenorrhea	|| id:ebi-a-GCST90017080	Weighted median	4	0.0391035639378278	0.150098552986851	0.79446326082739	NA	NA	NA	NA	NA	NA	NA	NA	NA	rs2172426	0.10212	0.00407141	0.0198947	-0.052042	0.0601848	NA	NA	NA	26.3479495375408	0.79446326082739	0.837847172618149	0.0286293
ebi-a-GCST90017080	ebi-a-GCST006636	Dysmenorrhea	|| id:ebi-a-GCST90017080	Weighted median	4	0.0391035639378278	0.150098552986851	0.79446326082739	NA	NA	NA	NA	NA	NA	NA	NA	NA	rs267959	-0.0988612	-0.0139027	0.0209676	-0.0686531	0.0408477	NA	NA	NA	22.2307599697147	0.79446326082739	0.507294474995908	0.0279339
ebi-a-GCST90017080	ebi-a-GCST006636	Dysmenorrhea	|| id:ebi-a-GCST90017080	Weighted median	4	0.0391035639378278	0.150098552986851	0.79446326082739	NA	NA	NA	NA	NA	NA	NA	NA	NA	rs4383094	-0.149188	-0.00505374	0.0320662	-0.0603134	0.0502059	NA	NA	NA	21.6457575558142	0.79446326082739	0.874769376963646	0.0281937
ebi-a-GCST90017080	ebi-a-GCST006636	Dysmenorrhea	|| id:ebi-a-GCST90017080	Inverse variance weighted	4	0.071266824115429	0.125281212287229	0.569454653883799	NA	NA	NA	NA	NA	Dysmenorrhea	|| id:ebi-a-GCST90017080	0.143844711103053	3	rs166849	-0.0911053	-0.0115225	0.0202239	-0.0667239	0.0436789	0.986100616082573	NA	NA	20.2935238734315	0.5694546538838	0.568849520468155	0.028164
ebi-a-GCST90017080	ebi-a-GCST006636	Dysmenorrhea	|| id:ebi-a-GCST90017080	Inverse variance weighted	4	0.071266824115429	0.125281212287229	0.569454653883799	NA	NA	NA	NA	NA	Dysmenorrhea	|| id:ebi-a-GCST90017080	0.143844711103053	3	rs2172426	0.10212	0.00407141	0.0198947	-0.052042	0.0601848	0.986100616082573	NA	NA	26.3479495375408	0.5694546538838	0.837847172618149	0.0286293
ebi-a-GCST90017080	ebi-a-GCST006636	Dysmenorrhea	|| id:ebi-a-GCST90017080	Inverse variance weighted	4	0.071266824115429	0.125281212287229	0.569454653883799	NA	NA	NA	NA	NA	Dysmenorrhea	|| id:ebi-a-GCST90017080	0.143844711103053	3	rs267959	-0.0988612	-0.0139027	0.0209676	-0.0686531	0.0408477	0.986100616082573	NA	NA	22.2307599697147	0.5694546538838	0.507294474995908	0.0279339
ebi-a-GCST90017080	ebi-a-GCST006636	Dysmenorrhea	|| id:ebi-a-GCST90017080	Inverse variance weighted	4	0.071266824115429	0.125281212287229	0.569454653883799	NA	NA	NA	NA	NA	Dysmenorrhea	|| id:ebi-a-GCST90017080	0.143844711103053	3	rs4383094	-0.149188	-0.00505374	0.0320662	-0.0603134	0.0502059	0.986100616082573	NA	NA	21.6457575558142	0.5694546538838	0.874769376963646	0.0281937
ebi-a-GCST90017080	ebi-a-GCST006636	Dysmenorrhea	|| id:ebi-a-GCST90017080	Simple mode	4	0.0427857504914766	0.175890547385531	0.823494419374072	NA	NA	NA	NA	NA	NA	NA	NA	NA	rs166849	-0.0911053	-0.0115225	0.0202239	-0.0667239	0.0436789	NA	NA	NA	20.2935238734315	0.807810084591073	0.568849520468155	0.028164
ebi-a-GCST90017080	ebi-a-GCST006636	Dysmenorrhea	|| id:ebi-a-GCST90017080	Simple mode	4	0.0427857504914766	0.175890547385531	0.823494419374072	NA	NA	NA	NA	NA	NA	NA	NA	NA	rs2172426	0.10212	0.00407141	0.0198947	-0.052042	0.0601848	NA	NA	NA	26.3479495375408	0.807810084591073	0.837847172618149	0.0286293
ebi-a-GCST90017080	ebi-a-GCST006636	Dysmenorrhea	|| id:ebi-a-GCST90017080	Simple mode	4	0.0427857504914766	0.175890547385531	0.823494419374072	NA	NA	NA	NA	NA	NA	NA	NA	NA	rs267959	-0.0988612	-0.0139027	0.0209676	-0.0686531	0.0408477	NA	NA	NA	22.2307599697147	0.807810084591073	0.507294474995908	0.0279339
ebi-a-GCST90017080	ebi-a-GCST006636	Dysmenorrhea	|| id:ebi-a-GCST90017080	Simple mode	4	0.0427857504914766	0.175890547385531	0.823494419374072	NA	NA	NA	NA	NA	NA	NA	NA	NA	rs4383094	-0.149188	-0.00505374	0.0320662	-0.0603134	0.0502059	NA	NA	NA	21.6457575558142	0.807810084591073	0.874769376963646	0.0281937
ebi-a-GCST90017080	ebi-a-GCST006636	Dysmenorrhea	|| id:ebi-a-GCST90017080	Weighted mode	4	0.0381744640575708	0.17723990549692	0.843280638449424	NA	NA	NA	NA	NA	NA	NA	NA	NA	rs166849	-0.0911053	-0.0115225	0.0202239	-0.0667239	0.0436789	NA	NA	NA	20.2935238734315	0.82946871645997	0.568849520468155	0.028164
ebi-a-GCST90017080	ebi-a-GCST006636	Dysmenorrhea	|| id:ebi-a-GCST90017080	Weighted mode	4	0.0381744640575708	0.17723990549692	0.843280638449424	NA	NA	NA	NA	NA	NA	NA	NA	NA	rs2172426	0.10212	0.00407141	0.0198947	-0.052042	0.0601848	NA	NA	NA	26.3479495375408	0.82946871645997	0.837847172618149	0.0286293
ebi-a-GCST90017080	ebi-a-GCST006636	Dysmenorrhea	|| id:ebi-a-GCST90017080	Weighted mode	4	0.0381744640575708	0.17723990549692	0.843280638449424	NA	NA	NA	NA	NA	NA	NA	NA	NA	rs267959	-0.0988612	-0.0139027	0.0209676	-0.0686531	0.0408477	NA	NA	NA	22.2307599697147	0.82946871645997	0.507294474995908	0.0279339
ebi-a-GCST90017080	ebi-a-GCST006636	Dysmenorrhea	|| id:ebi-a-GCST90017080	Weighted mode	4	0.0381744640575708	0.17723990549692	0.843280638449424	NA	NA	NA	NA	NA	NA	NA	NA	NA	rs4383094	-0.149188	-0.00505374	0.0320662	-0.0603134	0.0502059	NA	NA	NA	21.6457575558142	0.82946871645997	0.874769376963646	0.0281937
ebi-a-GCST90017084	ebi-a-GCST006636	Dysmenorrhea	|| id:ebi-a-GCST90017084	MR Egger	3	-1.30658	1.27033432392319	0.491046548175379	Dysmenorrhea	|| id:ebi-a-GCST90017084	0.113973800311532	0.113659607541075	0.499121301197069	Dysmenorrhea	|| id:ebi-a-GCST90017084	0.0422500031889081	1	rs11684166	-0.0769635	-0.0104247	0.0168349	-0.065171	0.0443216	0.837143956534434	0.113973800311532	0.499121301197069	20.9001083215945	0.303700001396248	0.535763878033795	0.0279318
ebi-a-GCST90017084	ebi-a-GCST006636	Dysmenorrhea	|| id:ebi-a-GCST90017084	MR Egger	3	-1.30658	1.27033432392319	0.491046548175379	Dysmenorrhea	|| id:ebi-a-GCST90017084	0.113973800311532	0.113659607541075	0.499121301197069	Dysmenorrhea	|| id:ebi-a-GCST90017084	0.0422500031889081	1	rs11904514	0.109498	-0.0293961	0.0249839	-0.0943719	0.0355797	0.837143956534434	0.113973800311532	0.499121301197069	19.2084317000015	0.303700001396248	0.23935450635964	0.0331509
ebi-a-GCST90017084	ebi-a-GCST006636	Dysmenorrhea	|| id:ebi-a-GCST90017084	MR Egger	3	-1.30658	1.27033432392319	0.491046548175379	Dysmenorrhea	|| id:ebi-a-GCST90017084	0.113973800311532	0.113659607541075	0.499121301197069	Dysmenorrhea	|| id:ebi-a-GCST90017084	0.0422500031889081	1	rs6007642	-0.0791412	-0.0180449	0.0177958	-0.101658	0.0655677	0.837143956534434	0.113973800311532	0.499121301197069	19.777447015666	0.303700001396248	0.310583857008737	0.0426595
ebi-a-GCST90017084	ebi-a-GCST006636	Dysmenorrhea	|| id:ebi-a-GCST90017084	Weighted median	3	-0.0229972	0.251768088706775	0.927220117034343	NA	NA	NA	NA	NA	NA	NA	NA	NA	rs11684166	-0.0769635	-0.0104247	0.0168349	-0.065171	0.0443216	NA	NA	NA	20.9001083215945	0.927220117034343	0.535763878033795	0.0279318
ebi-a-GCST90017084	ebi-a-GCST006636	Dysmenorrhea	|| id:ebi-a-GCST90017084	Weighted median	3	-0.0229972	0.251768088706775	0.927220117034343	NA	NA	NA	NA	NA	NA	NA	NA	NA	rs11904514	0.109498	-0.0293961	0.0249839	-0.0943719	0.0355797	NA	NA	NA	19.2084317000015	0.927220117034343	0.23935450635964	0.0331509
ebi-a-GCST90017084	ebi-a-GCST006636	Dysmenorrhea	|| id:ebi-a-GCST90017084	Weighted median	3	-0.0229972	0.251768088706775	0.927220117034343	NA	NA	NA	NA	NA	NA	NA	NA	NA	rs6007642	-0.0791412	-0.0180449	0.0177958	-0.101658	0.0655677	NA	NA	NA	19.777447015666	0.927220117034343	0.310583857008737	0.0426595
ebi-a-GCST90017084	ebi-a-GCST006636	Dysmenorrhea	|| id:ebi-a-GCST90017084	Inverse variance weighted	3	-0.0508475	0.213473058337883	0.811732464125585	NA	NA	NA	NA	NA	Dysmenorrhea	|| id:ebi-a-GCST90017084	1.04778630660686	2	rs11684166	-0.0769635	-0.0104247	0.0168349	-0.065171	0.0443216	0.592210487961514	NA	NA	20.9001083215945	0.811732464125585	0.535763878033795	0.0279318
ebi-a-GCST90017084	ebi-a-GCST006636	Dysmenorrhea	|| id:ebi-a-GCST90017084	Inverse variance weighted	3	-0.0508475	0.213473058337883	0.811732464125585	NA	NA	NA	NA	NA	Dysmenorrhea	|| id:ebi-a-GCST90017084	1.04778630660686	2	rs11904514	0.109498	-0.0293961	0.0249839	-0.0943719	0.0355797	0.592210487961514	NA	NA	19.2084317000015	0.811732464125585	0.23935450635964	0.0331509
ebi-a-GCST90017084	ebi-a-GCST006636	Dysmenorrhea	|| id:ebi-a-GCST90017084	Inverse variance weighted	3	-0.0508475	0.213473058337883	0.811732464125585	NA	NA	NA	NA	NA	Dysmenorrhea	|| id:ebi-a-GCST90017084	1.04778630660686	2	rs6007642	-0.0791412	-0.0180449	0.0177958	-0.101658	0.0655677	0.592210487961514	NA	NA	19.777447015666	0.811732464125585	0.310583857008737	0.0426595
ebi-a-GCST90017084	ebi-a-GCST006636	Dysmenorrhea	|| id:ebi-a-GCST90017084	Simple mode	3	0.181594142575532	0.34988360593653	0.655471497275924	NA	NA	NA	NA	NA	NA	NA	NA	NA	rs11684166	-0.0769635	-0.0104247	0.0168349	-0.065171	0.0443216	NA	NA	NA	20.9001083215945	0.603751670570581	0.535763878033795	0.0279318
ebi-a-GCST90017084	ebi-a-GCST006636	Dysmenorrhea	|| id:ebi-a-GCST90017084	Simple mode	3	0.181594142575532	0.34988360593653	0.655471497275924	NA	NA	NA	NA	NA	NA	NA	NA	NA	rs11904514	0.109498	-0.0293961	0.0249839	-0.0943719	0.0355797	NA	NA	NA	19.2084317000015	0.603751670570581	0.23935450635964	0.0331509
ebi-a-GCST90017084	ebi-a-GCST006636	Dysmenorrhea	|| id:ebi-a-GCST90017084	Simple mode	3	0.181594142575532	0.34988360593653	0.655471497275924	NA	NA	NA	NA	NA	NA	NA	NA	NA	rs6007642	-0.0791412	-0.0180449	0.0177958	-0.101658	0.0655677	NA	NA	NA	19.777447015666	0.603751670570581	0.310583857008737	0.0426595
ebi-a-GCST90017084	ebi-a-GCST006636	Dysmenorrhea	|| id:ebi-a-GCST90017084	Weighted mode	3	-0.269032	0.278175278668057	0.435509745401115	NA	NA	NA	NA	NA	NA	NA	NA	NA	rs11684166	-0.0769635	-0.0104247	0.0168349	-0.065171	0.0443216	NA	NA	NA	20.9001083215945	0.333477690491447	0.535763878033795	0.0279318
ebi-a-GCST90017084	ebi-a-GCST006636	Dysmenorrhea	|| id:ebi-a-GCST90017084	Weighted mode	3	-0.269032	0.278175278668057	0.435509745401115	NA	NA	NA	NA	NA	NA	NA	NA	NA	rs11904514	0.109498	-0.0293961	0.0249839	-0.0943719	0.0355797	NA	NA	NA	19.2084317000015	0.333477690491447	0.23935450635964	0.0331509
ebi-a-GCST90017084	ebi-a-GCST006636	Dysmenorrhea	|| id:ebi-a-GCST90017084	Weighted mode	3	-0.269032	0.278175278668057	0.435509745401115	NA	NA	NA	NA	NA	NA	NA	NA	NA	rs6007642	-0.0791412	-0.0180449	0.0177958	-0.101658	0.0655677	NA	NA	NA	19.777447015666	0.333477690491447	0.310583857008737	0.0426595
ebi-a-GCST90017091	ebi-a-GCST006636	Dysmenorrhea	|| id:ebi-a-GCST90017091	MR Egger	4	-0.319937	0.504967362726538	0.591147080076877	Dysmenorrhea	|| id:ebi-a-GCST90017091	0.0378276670968422	0.0879340107531212	0.708981030947045	Dysmenorrhea	|| id:ebi-a-GCST90017091	4.01798597942817	2	rs10233278	-0.116319	-0.0170724	0.0248527	-0.0721353	0.0379905	0.134123670602132	0.0378276670968422	0.708981030947045	21.9055501549065	0.526354918997298	0.49211835167711	0.0280933
ebi-a-GCST90017091	ebi-a-GCST006636	Dysmenorrhea	|| id:ebi-a-GCST90017091	MR Egger	4	-0.319937	0.504967362726538	0.591147080076877	Dysmenorrhea	|| id:ebi-a-GCST90017091	0.0378276670968422	0.0879340107531212	0.708981030947045	Dysmenorrhea	|| id:ebi-a-GCST90017091	4.01798597942817	2	rs11207728	0.14455	-0.103392	0.0316912	-0.204381	-0.0024032	0.134123670602132	0.0378276670968422	0.708981030947045	20.8045738107796	0.526354918997298	0.00110440811971438	0.0515249
ebi-a-GCST90017091	ebi-a-GCST006636	Dysmenorrhea	|| id:ebi-a-GCST90017091	MR Egger	4	-0.319937	0.504967362726538	0.591147080076877	Dysmenorrhea	|| id:ebi-a-GCST90017091	0.0378276670968422	0.0879340107531212	0.708981030947045	Dysmenorrhea	|| id:ebi-a-GCST90017091	4.01798597942817	2	rs4617108	-0.248861	0.0456266	0.0525929	-0.0372422	0.128495	0.134123670602132	0.0378276670968422	0.708981030947045	22.3902759680031	0.526354918997298	0.385644585480779	0.04228
ebi-a-GCST90017091	ebi-a-GCST006636	Dysmenorrhea	|| id:ebi-a-GCST90017091	MR Egger	4	-0.319937	0.504967362726538	0.591147080076877	Dysmenorrhea	|| id:ebi-a-GCST90017091	0.0378276670968422	0.0879340107531212	0.708981030947045	Dysmenorrhea	|| id:ebi-a-GCST90017091	4.01798597942817	2	rs74887130	-0.192166	0.00789098	0.0358817	-0.0516795	0.0674615	0.134123670602132	0.0378276670968422	0.708981030947045	28.6818446269552	0.526354918997298	0.825936139671041	0.0303931
ebi-a-GCST90017091	ebi-a-GCST006636	Dysmenorrhea	|| id:ebi-a-GCST90017091	Weighted median	4	-0.0853549	0.121340735025218	0.481786888024133	NA	NA	NA	NA	NA	NA	NA	NA	NA	rs10233278	-0.116319	-0.0170724	0.0248527	-0.0721353	0.0379905	NA	NA	NA	21.9055501549065	0.481786888024134	0.49211835167711	0.0280933
ebi-a-GCST90017091	ebi-a-GCST006636	Dysmenorrhea	|| id:ebi-a-GCST90017091	Weighted median	4	-0.0853549	0.121340735025218	0.481786888024133	NA	NA	NA	NA	NA	NA	NA	NA	NA	rs11207728	0.14455	-0.103392	0.0316912	-0.204381	-0.0024032	NA	NA	NA	20.8045738107796	0.481786888024134	0.00110440811971438	0.0515249
ebi-a-GCST90017091	ebi-a-GCST006636	Dysmenorrhea	|| id:ebi-a-GCST90017091	Weighted median	4	-0.0853549	0.121340735025218	0.481786888024133	NA	NA	NA	NA	NA	NA	NA	NA	NA	rs4617108	-0.248861	0.0456266	0.0525929	-0.0372422	0.128495	NA	NA	NA	22.3902759680031	0.481786888024134	0.385644585480779	0.04228
ebi-a-GCST90017091	ebi-a-GCST006636	Dysmenorrhea	|| id:ebi-a-GCST90017091	Weighted median	4	-0.0853549	0.121340735025218	0.481786888024133	NA	NA	NA	NA	NA	NA	NA	NA	NA	rs74887130	-0.192166	0.00789098	0.0358817	-0.0516795	0.0674615	NA	NA	NA	28.6818446269552	0.481786888024134	0.825936139671041	0.0303931
ebi-a-GCST90017091	ebi-a-GCST006636	Dysmenorrhea	|| id:ebi-a-GCST90017091	Inverse variance weighted	4	-0.111475	0.121186161221889	0.357644465397683	NA	NA	NA	NA	NA	Dysmenorrhea	|| id:ebi-a-GCST90017091	4.38976405379304	3	rs10233278	-0.116319	-0.0170724	0.0248527	-0.0721353	0.0379905	0.222336375982131	NA	NA	21.9055501549065	0.357644465397682	0.49211835167711	0.0280933
ebi-a-GCST90017091	ebi-a-GCST006636	Dysmenorrhea	|| id:ebi-a-GCST90017091	Inverse variance weighted	4	-0.111475	0.121186161221889	0.357644465397683	NA	NA	NA	NA	NA	Dysmenorrhea	|| id:ebi-a-GCST90017091	4.38976405379304	3	rs11207728	0.14455	-0.103392	0.0316912	-0.204381	-0.0024032	0.222336375982131	NA	NA	20.8045738107796	0.357644465397682	0.00110440811971438	0.0515249
ebi-a-GCST90017091	ebi-a-GCST006636	Dysmenorrhea	|| id:ebi-a-GCST90017091	Inverse variance weighted	4	-0.111475	0.121186161221889	0.357644465397683	NA	NA	NA	NA	NA	Dysmenorrhea	|| id:ebi-a-GCST90017091	4.38976405379304	3	rs4617108	-0.248861	0.0456266	0.0525929	-0.0372422	0.128495	0.222336375982131	NA	NA	22.3902759680031	0.357644465397682	0.385644585480779	0.04228
ebi-a-GCST90017091	ebi-a-GCST006636	Dysmenorrhea	|| id:ebi-a-GCST90017091	Inverse variance weighted	4	-0.111475	0.121186161221889	0.357644465397683	NA	NA	NA	NA	NA	Dysmenorrhea	|| id:ebi-a-GCST90017091	4.38976405379304	3	rs74887130	-0.192166	0.00789098	0.0358817	-0.0516795	0.0674615	0.222336375982131	NA	NA	28.6818446269552	0.357644465397682	0.825936139671041	0.0303931
ebi-a-GCST90017091	ebi-a-GCST006636	Dysmenorrhea	|| id:ebi-a-GCST90017091	Simple mode	4	-0.0417358	0.155720859567384	0.806058259874022	NA	NA	NA	NA	NA	NA	NA	NA	NA	rs10233278	-0.116319	-0.0170724	0.0248527	-0.0721353	0.0379905	NA	NA	NA	21.9055501549065	0.788686440701025	0.49211835167711	0.0280933
ebi-a-GCST90017091	ebi-a-GCST006636	Dysmenorrhea	|| id:ebi-a-GCST90017091	Simple mode	4	-0.0417358	0.155720859567384	0.806058259874022	NA	NA	NA	NA	NA	NA	NA	NA	NA	rs11207728	0.14455	-0.103392	0.0316912	-0.204381	-0.0024032	NA	NA	NA	20.8045738107796	0.788686440701025	0.00110440811971438	0.0515249
ebi-a-GCST90017091	ebi-a-GCST006636	Dysmenorrhea	|| id:ebi-a-GCST90017091	Simple mode	4	-0.0417358	0.155720859567384	0.806058259874022	NA	NA	NA	NA	NA	NA	NA	NA	NA	rs4617108	-0.248861	0.0456266	0.0525929	-0.0372422	0.128495	NA	NA	NA	22.3902759680031	0.788686440701025	0.385644585480779	0.04228
ebi-a-GCST90017091	ebi-a-GCST006636	Dysmenorrhea	|| id:ebi-a-GCST90017091	Simple mode	4	-0.0417358	0.155720859567384	0.806058259874022	NA	NA	NA	NA	NA	NA	NA	NA	NA	rs74887130	-0.192166	0.00789098	0.0358817	-0.0516795	0.0674615	NA	NA	NA	28.6818446269552	0.788686440701025	0.825936139671041	0.0303931
ebi-a-GCST90017091	ebi-a-GCST006636	Dysmenorrhea	|| id:ebi-a-GCST90017091	Weighted mode	4	-0.074557	0.125644620759378	0.594680550989323	NA	NA	NA	NA	NA	NA	NA	NA	NA	rs10233278	-0.116319	-0.0170724	0.0248527	-0.0721353	0.0379905	NA	NA	NA	21.9055501549065	0.552916326683493	0.49211835167711	0.0280933
ebi-a-GCST90017091	ebi-a-GCST006636	Dysmenorrhea	|| id:ebi-a-GCST90017091	Weighted mode	4	-0.074557	0.125644620759378	0.594680550989323	NA	NA	NA	NA	NA	NA	NA	NA	NA	rs11207728	0.14455	-0.103392	0.0316912	-0.204381	-0.0024032	NA	NA	NA	20.8045738107796	0.552916326683493	0.00110440811971438	0.0515249
ebi-a-GCST90017091	ebi-a-GCST006636	Dysmenorrhea	|| id:ebi-a-GCST90017091	Weighted mode	4	-0.074557	0.125644620759378	0.594680550989323	NA	NA	NA	NA	NA	NA	NA	NA	NA	rs4617108	-0.248861	0.0456266	0.0525929	-0.0372422	0.128495	NA	NA	NA	22.3902759680031	0.552916326683493	0.385644585480779	0.04228
ebi-a-GCST90017091	ebi-a-GCST006636	Dysmenorrhea	|| id:ebi-a-GCST90017091	Weighted mode	4	-0.074557	0.125644620759378	0.594680550989323	NA	NA	NA	NA	NA	NA	NA	NA	NA	rs74887130	-0.192166	0.00789098	0.0358817	-0.0516795	0.0674615	NA	NA	NA	28.6818446269552	0.552916326683493	0.825936139671041	0.0303931
ebi-a-GCST90017093	ebi-a-GCST006636	Dysmenorrhea	|| id:ebi-a-GCST90017093	MR Egger	4	-1.85512	3.07399960174434	0.607512619142989	Dysmenorrhea	|| id:ebi-a-GCST90017093	0.139588782188026	0.187091851939174	0.533384654332672	Dysmenorrhea	|| id:ebi-a-GCST90017093	0.663960314262645	2	rs10841473	-0.0613031	-0.0193492	0.0123353	-0.0861021	0.0474037	0.717501560002421	0.139588782188026	0.533384654332672	22.6379176102767	0.546185231712671	0.116740257246703	0.0340576
ebi-a-GCST90017093	ebi-a-GCST006636	Dysmenorrhea	|| id:ebi-a-GCST90017093	MR Egger	4	-1.85512	3.07399960174434	0.607512619142989	Dysmenorrhea	|| id:ebi-a-GCST90017093	0.139588782188026	0.187091851939174	0.533384654332672	Dysmenorrhea	|| id:ebi-a-GCST90017093	0.663960314262645	2	rs10857328	0.0562	0.0571924	0.0126395	-0.0106424	0.125027	0.717501560002421	0.139588782188026	0.533384654332672	19.7702810259874	0.546185231712671	6.04257318269252e-06	0.0346096
ebi-a-GCST90017093	ebi-a-GCST006636	Dysmenorrhea	|| id:ebi-a-GCST90017093	MR Egger	4	-1.85512	3.07399960174434	0.607512619142989	Dysmenorrhea	|| id:ebi-a-GCST90017093	0.139588782188026	0.187091851939174	0.533384654332672	Dysmenorrhea	|| id:ebi-a-GCST90017093	0.663960314262645	2	rs4567981	0.0577763	0.0192369	0.0117388	-0.0372532	0.075727	0.717501560002421	0.139588782188026	0.533384654332672	24.2243451380968	0.546185231712671	0.101266374505698	0.0288215
ebi-a-GCST90017093	ebi-a-GCST006636	Dysmenorrhea	|| id:ebi-a-GCST90017093	MR Egger	4	-1.85512	3.07399960174434	0.607512619142989	Dysmenorrhea	|| id:ebi-a-GCST90017093	0.139588782188026	0.187091851939174	0.533384654332672	Dysmenorrhea	|| id:ebi-a-GCST90017093	0.663960314262645	2	rs677208	-0.0728589	-0.0105048	0.0164821	-0.095647	0.0746374	0.717501560002421	0.139588782188026	0.533384654332672	19.540700606142	0.546185231712671	0.523899514075339	0.0434399
ebi-a-GCST90017093	ebi-a-GCST006636	Dysmenorrhea	|| id:ebi-a-GCST90017093	Weighted median	4	0.324021217304526	0.334246570185407	0.332341784456931	NA	NA	NA	NA	NA	NA	NA	NA	NA	rs10841473	-0.0613031	-0.0193492	0.0123353	-0.0861021	0.0474037	NA	NA	NA	22.6379176102767	0.33234178445693	0.116740257246703	0.0340576
ebi-a-GCST90017093	ebi-a-GCST006636	Dysmenorrhea	|| id:ebi-a-GCST90017093	Weighted median	4	0.324021217304526	0.334246570185407	0.332341784456931	NA	NA	NA	NA	NA	NA	NA	NA	NA	rs10857328	0.0562	0.0571924	0.0126395	-0.0106424	0.125027	NA	NA	NA	19.7702810259874	0.33234178445693	6.04257318269252e-06	0.0346096
ebi-a-GCST90017093	ebi-a-GCST006636	Dysmenorrhea	|| id:ebi-a-GCST90017093	Weighted median	4	0.324021217304526	0.334246570185407	0.332341784456931	NA	NA	NA	NA	NA	NA	NA	NA	NA	rs4567981	0.0577763	0.0192369	0.0117388	-0.0372532	0.075727	NA	NA	NA	24.2243451380968	0.33234178445693	0.101266374505698	0.0288215
ebi-a-GCST90017093	ebi-a-GCST006636	Dysmenorrhea	|| id:ebi-a-GCST90017093	Weighted median	4	0.324021217304526	0.334246570185407	0.332341784456931	NA	NA	NA	NA	NA	NA	NA	NA	NA	rs677208	-0.0728589	-0.0105048	0.0164821	-0.095647	0.0746374	NA	NA	NA	19.540700606142	0.33234178445693	0.523899514075339	0.0434399
ebi-a-GCST90017093	ebi-a-GCST006636	Dysmenorrhea	|| id:ebi-a-GCST90017093	Inverse variance weighted	4	0.428817852117733	0.280514127672448	0.126342452845903	NA	NA	NA	NA	NA	Dysmenorrhea	|| id:ebi-a-GCST90017093	1.22062194679007	3	rs10841473	-0.0613031	-0.0193492	0.0123353	-0.0861021	0.0474037	0.748062684716331	NA	NA	22.6379176102767	0.126342452845903	0.116740257246703	0.0340576
ebi-a-GCST90017093	ebi-a-GCST006636	Dysmenorrhea	|| id:ebi-a-GCST90017093	Inverse variance weighted	4	0.428817852117733	0.280514127672448	0.126342452845903	NA	NA	NA	NA	NA	Dysmenorrhea	|| id:ebi-a-GCST90017093	1.22062194679007	3	rs10857328	0.0562	0.0571924	0.0126395	-0.0106424	0.125027	0.748062684716331	NA	NA	19.7702810259874	0.126342452845903	6.04257318269252e-06	0.0346096
ebi-a-GCST90017093	ebi-a-GCST006636	Dysmenorrhea	|| id:ebi-a-GCST90017093	Inverse variance weighted	4	0.428817852117733	0.280514127672448	0.126342452845903	NA	NA	NA	NA	NA	Dysmenorrhea	|| id:ebi-a-GCST90017093	1.22062194679007	3	rs4567981	0.0577763	0.0192369	0.0117388	-0.0372532	0.075727	0.748062684716331	NA	NA	24.2243451380968	0.126342452845903	0.101266374505698	0.0288215
ebi-a-GCST90017093	ebi-a-GCST006636	Dysmenorrhea	|| id:ebi-a-GCST90017093	Inverse variance weighted	4	0.428817852117733	0.280514127672448	0.126342452845903	NA	NA	NA	NA	NA	Dysmenorrhea	|| id:ebi-a-GCST90017093	1.22062194679007	3	rs677208	-0.0728589	-0.0105048	0.0164821	-0.095647	0.0746374	0.748062684716331	NA	NA	19.540700606142	0.126342452845903	0.523899514075339	0.0434399
ebi-a-GCST90017093	ebi-a-GCST006636	Dysmenorrhea	|| id:ebi-a-GCST90017093	Simple mode	4	0.302156771004286	0.415969234780245	0.520143462047901	NA	NA	NA	NA	NA	NA	NA	NA	NA	rs10841473	-0.0613031	-0.0193492	0.0123353	-0.0861021	0.0474037	NA	NA	NA	22.6379176102767	0.467598425417057	0.116740257246703	0.0340576
ebi-a-GCST90017093	ebi-a-GCST006636	Dysmenorrhea	|| id:ebi-a-GCST90017093	Simple mode	4	0.302156771004286	0.415969234780245	0.520143462047901	NA	NA	NA	NA	NA	NA	NA	NA	NA	rs10857328	0.0562	0.0571924	0.0126395	-0.0106424	0.125027	NA	NA	NA	19.7702810259874	0.467598425417057	6.04257318269252e-06	0.0346096
ebi-a-GCST90017093	ebi-a-GCST006636	Dysmenorrhea	|| id:ebi-a-GCST90017093	Simple mode	4	0.302156771004286	0.415969234780245	0.520143462047901	NA	NA	NA	NA	NA	NA	NA	NA	NA	rs4567981	0.0577763	0.0192369	0.0117388	-0.0372532	0.075727	NA	NA	NA	24.2243451380968	0.467598425417057	0.101266374505698	0.0288215
ebi-a-GCST90017093	ebi-a-GCST006636	Dysmenorrhea	|| id:ebi-a-GCST90017093	Simple mode	4	0.302156771004286	0.415969234780245	0.520143462047901	NA	NA	NA	NA	NA	NA	NA	NA	NA	rs677208	-0.0728589	-0.0105048	0.0164821	-0.095647	0.0746374	NA	NA	NA	19.540700606142	0.467598425417057	0.523899514075339	0.0434399
ebi-a-GCST90017093	ebi-a-GCST006636	Dysmenorrhea	|| id:ebi-a-GCST90017093	Weighted mode	4	0.31064699749833	0.427488077363593	0.519990473815445	NA	NA	NA	NA	NA	NA	NA	NA	NA	rs10841473	-0.0613031	-0.0193492	0.0123353	-0.0861021	0.0474037	NA	NA	NA	22.6379176102767	0.467422063313005	0.116740257246703	0.0340576
ebi-a-GCST90017093	ebi-a-GCST006636	Dysmenorrhea	|| id:ebi-a-GCST90017093	Weighted mode	4	0.31064699749833	0.427488077363593	0.519990473815445	NA	NA	NA	NA	NA	NA	NA	NA	NA	rs10857328	0.0562	0.0571924	0.0126395	-0.0106424	0.125027	NA	NA	NA	19.7702810259874	0.467422063313005	6.04257318269252e-06	0.0346096
ebi-a-GCST90017093	ebi-a-GCST006636	Dysmenorrhea	|| id:ebi-a-GCST90017093	Weighted mode	4	0.31064699749833	0.427488077363593	0.519990473815445	NA	NA	NA	NA	NA	NA	NA	NA	NA	rs4567981	0.0577763	0.0192369	0.0117388	-0.0372532	0.075727	NA	NA	NA	24.2243451380968	0.467422063313005	0.101266374505698	0.0288215
ebi-a-GCST90017093	ebi-a-GCST006636	Dysmenorrhea	|| id:ebi-a-GCST90017093	Weighted mode	4	0.31064699749833	0.427488077363593	0.519990473815445	NA	NA	NA	NA	NA	NA	NA	NA	NA	rs677208	-0.0728589	-0.0105048	0.0164821	-0.095647	0.0746374	NA	NA	NA	19.540700606142	0.467422063313005	0.523899514075339	0.0434399
ebi-a-GCST90017097	ebi-a-GCST006636	Dysmenorrhea	|| id:ebi-a-GCST90017097	MR Egger	3	-2.22089	2.95996352280645	0.590208433978645	Dysmenorrhea	|| id:ebi-a-GCST90017097	0.134778412946468	0.178518715878671	0.588309480091431	Dysmenorrhea	|| id:ebi-a-GCST90017097	0.0597706765261408	1	rs11599763	0.0554862	0.00625374	0.0117397	-0.0576842	0.0701917	0.806858763328176	0.134778412946468	0.588309480091431	22.3047690257934	0.453068390747975	0.594241159404371	0.0326214
ebi-a-GCST90017097	ebi-a-GCST006636	Dysmenorrhea	|| id:ebi-a-GCST90017097	MR Egger	3	-2.22089	2.95996352280645	0.590208433978645	Dysmenorrhea	|| id:ebi-a-GCST90017097	0.134778412946468	0.178518715878671	0.588309480091431	Dysmenorrhea	|| id:ebi-a-GCST90017097	0.0597706765261408	1	rs17791387	-0.0727501	0.0276275	0.0154246	-0.0573538	0.112609	0.806858763328176	0.134778412946468	0.588309480091431	22.209920685203	0.453068390747975	0.0732720594410335	0.0433578
ebi-a-GCST90017097	ebi-a-GCST006636	Dysmenorrhea	|| id:ebi-a-GCST90017097	MR Egger	3	-2.22089	2.95996352280645	0.590208433978645	Dysmenorrhea	|| id:ebi-a-GCST90017097	0.134778412946468	0.178518715878671	0.588309480091431	Dysmenorrhea	|| id:ebi-a-GCST90017097	0.0597706765261408	1	rs2838334	0.0569024	0.0144992	0.0124124	-0.0512171	0.0802155	0.806858763328176	0.134778412946468	0.588309480091431	20.9824956554205	0.453068390747975	0.242757476554846	0.0335287
ebi-a-GCST90017097	ebi-a-GCST006636	Dysmenorrhea	|| id:ebi-a-GCST90017097	Weighted median	3	0.114934417043894	0.410751666812559	0.779619556097796	NA	NA	NA	NA	NA	NA	NA	NA	NA	rs11599763	0.0554862	0.00625374	0.0117397	-0.0576842	0.0701917	NA	NA	NA	22.3047690257934	0.779619556097795	0.594241159404371	0.0326214
ebi-a-GCST90017097	ebi-a-GCST006636	Dysmenorrhea	|| id:ebi-a-GCST90017097	Weighted median	3	0.114934417043894	0.410751666812559	0.779619556097796	NA	NA	NA	NA	NA	NA	NA	NA	NA	rs17791387	-0.0727501	0.0276275	0.0154246	-0.0573538	0.112609	NA	NA	NA	22.209920685203	0.779619556097795	0.0732720594410335	0.0433578
ebi-a-GCST90017097	ebi-a-GCST006636	Dysmenorrhea	|| id:ebi-a-GCST90017097	Weighted median	3	0.114934417043894	0.410751666812559	0.779619556097796	NA	NA	NA	NA	NA	NA	NA	NA	NA	rs2838334	0.0569024	0.0144992	0.0124124	-0.0512171	0.0802155	NA	NA	NA	20.9824956554205	0.779619556097795	0.242757476554846	0.0335287
ebi-a-GCST90017097	ebi-a-GCST006636	Dysmenorrhea	|| id:ebi-a-GCST90017097	Inverse variance weighted	3	-0.00106783	0.341221523103541	0.997503088881081	NA	NA	NA	NA	NA	Dysmenorrhea	|| id:ebi-a-GCST90017097	0.629768461282652	2	rs11599763	0.0554862	0.00625374	0.0117397	-0.0576842	0.0701917	0.729873366349701	NA	NA	22.3047690257934	0.997503088881081	0.594241159404371	0.0326214
ebi-a-GCST90017097	ebi-a-GCST006636	Dysmenorrhea	|| id:ebi-a-GCST90017097	Inverse variance weighted	3	-0.00106783	0.341221523103541	0.997503088881081	NA	NA	NA	NA	NA	Dysmenorrhea	|| id:ebi-a-GCST90017097	0.629768461282652	2	rs17791387	-0.0727501	0.0276275	0.0154246	-0.0573538	0.112609	0.729873366349701	NA	NA	22.209920685203	0.997503088881081	0.0732720594410335	0.0433578
ebi-a-GCST90017097	ebi-a-GCST006636	Dysmenorrhea	|| id:ebi-a-GCST90017097	Inverse variance weighted	3	-0.00106783	0.341221523103541	0.997503088881081	NA	NA	NA	NA	NA	Dysmenorrhea	|| id:ebi-a-GCST90017097	0.629768461282652	2	rs2838334	0.0569024	0.0144992	0.0124124	-0.0512171	0.0802155	0.729873366349701	NA	NA	20.9824956554205	0.997503088881081	0.242757476554846	0.0335287
ebi-a-GCST90017097	ebi-a-GCST006636	Dysmenorrhea	|| id:ebi-a-GCST90017097	Simple mode	3	0.184387368995532	0.467224453654583	0.731213771246316	NA	NA	NA	NA	NA	NA	NA	NA	NA	rs11599763	0.0554862	0.00625374	0.0117397	-0.0576842	0.0701917	NA	NA	NA	22.3047690257934	0.693105570549235	0.594241159404371	0.0326214
ebi-a-GCST90017097	ebi-a-GCST006636	Dysmenorrhea	|| id:ebi-a-GCST90017097	Simple mode	3	0.184387368995532	0.467224453654583	0.731213771246316	NA	NA	NA	NA	NA	NA	NA	NA	NA	rs17791387	-0.0727501	0.0276275	0.0154246	-0.0573538	0.112609	NA	NA	NA	22.209920685203	0.693105570549235	0.0732720594410335	0.0433578
ebi-a-GCST90017097	ebi-a-GCST006636	Dysmenorrhea	|| id:ebi-a-GCST90017097	Simple mode	3	0.184387368995532	0.467224453654583	0.731213771246316	NA	NA	NA	NA	NA	NA	NA	NA	NA	rs2838334	0.0569024	0.0144992	0.0124124	-0.0512171	0.0802155	NA	NA	NA	20.9824956554205	0.693105570549235	0.242757476554846	0.0335287
ebi-a-GCST90017097	ebi-a-GCST006636	Dysmenorrhea	|| id:ebi-a-GCST90017097	Weighted mode	3	0.184387368995532	0.47112044932071	0.733277794965201	NA	NA	NA	NA	NA	NA	NA	NA	NA	rs11599763	0.0554862	0.00625374	0.0117397	-0.0576842	0.0701917	NA	NA	NA	22.3047690257934	0.695515985075151	0.594241159404371	0.0326214
ebi-a-GCST90017097	ebi-a-GCST006636	Dysmenorrhea	|| id:ebi-a-GCST90017097	Weighted mode	3	0.184387368995532	0.47112044932071	0.733277794965201	NA	NA	NA	NA	NA	NA	NA	NA	NA	rs17791387	-0.0727501	0.0276275	0.0154246	-0.0573538	0.112609	NA	NA	NA	22.209920685203	0.695515985075151	0.0732720594410335	0.0433578
ebi-a-GCST90017097	ebi-a-GCST006636	Dysmenorrhea	|| id:ebi-a-GCST90017097	Weighted mode	3	0.184387368995532	0.47112044932071	0.733277794965201	NA	NA	NA	NA	NA	NA	NA	NA	NA	rs2838334	0.0569024	0.0144992	0.0124124	-0.0512171	0.0802155	NA	NA	NA	20.9824956554205	0.695515985075151	0.242757476554846	0.0335287
ebi-a-GCST90017104	ebi-a-GCST006636	Dysmenorrhea	|| id:ebi-a-GCST90017104	MR Egger	4	-0.105783	0.618236447552172	0.879887188623187	Dysmenorrhea	|| id:ebi-a-GCST90017104	0.020367935767216	0.0696468844653239	0.797494103782118	Dysmenorrhea	|| id:ebi-a-GCST90017104	0.0583201910122529	2	rs166849	-0.0911053	-0.0115225	0.0202239	-0.0667239	0.0436789	0.971260957504382	0.020367935767216	0.797494103782118	20.2935238734315	0.864142056313365	0.568849520468155	0.028164
ebi-a-GCST90017104	ebi-a-GCST006636	Dysmenorrhea	|| id:ebi-a-GCST90017104	MR Egger	4	-0.105783	0.618236447552172	0.879887188623187	Dysmenorrhea	|| id:ebi-a-GCST90017104	0.020367935767216	0.0696468844653239	0.797494103782118	Dysmenorrhea	|| id:ebi-a-GCST90017104	0.0583201910122529	2	rs2172426	0.10212	0.00407141	0.0198947	-0.052042	0.0601848	0.971260957504382	0.020367935767216	0.797494103782118	26.3479495375408	0.864142056313365	0.837847172618149	0.0286293
ebi-a-GCST90017104	ebi-a-GCST006636	Dysmenorrhea	|| id:ebi-a-GCST90017104	MR Egger	4	-0.105783	0.618236447552172	0.879887188623187	Dysmenorrhea	|| id:ebi-a-GCST90017104	0.020367935767216	0.0696468844653239	0.797494103782118	Dysmenorrhea	|| id:ebi-a-GCST90017104	0.0583201910122529	2	rs267959	-0.0988612	-0.0139027	0.0209676	-0.0686531	0.0408477	0.971260957504382	0.020367935767216	0.797494103782118	22.2307599697147	0.864142056313365	0.507294474995908	0.0279339
ebi-a-GCST90017104	ebi-a-GCST006636	Dysmenorrhea	|| id:ebi-a-GCST90017104	MR Egger	4	-0.105783	0.618236447552172	0.879887188623187	Dysmenorrhea	|| id:ebi-a-GCST90017104	0.020367935767216	0.0696468844653239	0.797494103782118	Dysmenorrhea	|| id:ebi-a-GCST90017104	0.0583201910122529	2	rs4383094	-0.149188	-0.00505374	0.0320662	-0.0603134	0.0502059	0.971260957504382	0.020367935767216	0.797494103782118	21.6457575558142	0.864142056313365	0.874769376963646	0.0281937
ebi-a-GCST90017104	ebi-a-GCST006636	Dysmenorrhea	|| id:ebi-a-GCST90017104	Weighted median	4	0.0391035639378278	0.148378389446081	0.792134796269602	NA	NA	NA	NA	NA	NA	NA	NA	NA	rs166849	-0.0911053	-0.0115225	0.0202239	-0.0667239	0.0436789	NA	NA	NA	20.2935238734315	0.792134796269602	0.568849520468155	0.028164
ebi-a-GCST90017104	ebi-a-GCST006636	Dysmenorrhea	|| id:ebi-a-GCST90017104	Weighted median	4	0.0391035639378278	0.148378389446081	0.792134796269602	NA	NA	NA	NA	NA	NA	NA	NA	NA	rs2172426	0.10212	0.00407141	0.0198947	-0.052042	0.0601848	NA	NA	NA	26.3479495375408	0.792134796269602	0.837847172618149	0.0286293
ebi-a-GCST90017104	ebi-a-GCST006636	Dysmenorrhea	|| id:ebi-a-GCST90017104	Weighted median	4	0.0391035639378278	0.148378389446081	0.792134796269602	NA	NA	NA	NA	NA	NA	NA	NA	NA	rs267959	-0.0988612	-0.0139027	0.0209676	-0.0686531	0.0408477	NA	NA	NA	22.2307599697147	0.792134796269602	0.507294474995908	0.0279339
ebi-a-GCST90017104	ebi-a-GCST006636	Dysmenorrhea	|| id:ebi-a-GCST90017104	Weighted median	4	0.0391035639378278	0.148378389446081	0.792134796269602	NA	NA	NA	NA	NA	NA	NA	NA	NA	rs4383094	-0.149188	-0.00505374	0.0320662	-0.0603134	0.0502059	NA	NA	NA	21.6457575558142	0.792134796269602	0.874769376963646	0.0281937
ebi-a-GCST90017104	ebi-a-GCST006636	Dysmenorrhea	|| id:ebi-a-GCST90017104	Inverse variance weighted	4	0.071266824115429	0.125281212287229	0.569454653883799	NA	NA	NA	NA	NA	Dysmenorrhea	|| id:ebi-a-GCST90017104	0.143844711103053	3	rs166849	-0.0911053	-0.0115225	0.0202239	-0.0667239	0.0436789	0.986100616082573	NA	NA	20.2935238734315	0.5694546538838	0.568849520468155	0.028164
ebi-a-GCST90017104	ebi-a-GCST006636	Dysmenorrhea	|| id:ebi-a-GCST90017104	Inverse variance weighted	4	0.071266824115429	0.125281212287229	0.569454653883799	NA	NA	NA	NA	NA	Dysmenorrhea	|| id:ebi-a-GCST90017104	0.143844711103053	3	rs2172426	0.10212	0.00407141	0.0198947	-0.052042	0.0601848	0.986100616082573	NA	NA	26.3479495375408	0.5694546538838	0.837847172618149	0.0286293
ebi-a-GCST90017104	ebi-a-GCST006636	Dysmenorrhea	|| id:ebi-a-GCST90017104	Inverse variance weighted	4	0.071266824115429	0.125281212287229	0.569454653883799	NA	NA	NA	NA	NA	Dysmenorrhea	|| id:ebi-a-GCST90017104	0.143844711103053	3	rs267959	-0.0988612	-0.0139027	0.0209676	-0.0686531	0.0408477	0.986100616082573	NA	NA	22.2307599697147	0.5694546538838	0.507294474995908	0.0279339
ebi-a-GCST90017104	ebi-a-GCST006636	Dysmenorrhea	|| id:ebi-a-GCST90017104	Inverse variance weighted	4	0.071266824115429	0.125281212287229	0.569454653883799	NA	NA	NA	NA	NA	Dysmenorrhea	|| id:ebi-a-GCST90017104	0.143844711103053	3	rs4383094	-0.149188	-0.00505374	0.0320662	-0.0603134	0.0502059	0.986100616082573	NA	NA	21.6457575558142	0.5694546538838	0.874769376963646	0.0281937
ebi-a-GCST90017104	ebi-a-GCST006636	Dysmenorrhea	|| id:ebi-a-GCST90017104	Simple mode	4	0.0427857504914766	0.176716526953914	0.824298336952776	NA	NA	NA	NA	NA	NA	NA	NA	NA	rs166849	-0.0911053	-0.0115225	0.0202239	-0.0667239	0.0436789	NA	NA	NA	20.2935238734315	0.808690930348599	0.568849520468155	0.028164
ebi-a-GCST90017104	ebi-a-GCST006636	Dysmenorrhea	|| id:ebi-a-GCST90017104	Simple mode	4	0.0427857504914766	0.176716526953914	0.824298336952776	NA	NA	NA	NA	NA	NA	NA	NA	NA	rs2172426	0.10212	0.00407141	0.0198947	-0.052042	0.0601848	NA	NA	NA	26.3479495375408	0.808690930348599	0.837847172618149	0.0286293
ebi-a-GCST90017104	ebi-a-GCST006636	Dysmenorrhea	|| id:ebi-a-GCST90017104	Simple mode	4	0.0427857504914766	0.176716526953914	0.824298336952776	NA	NA	NA	NA	NA	NA	NA	NA	NA	rs267959	-0.0988612	-0.0139027	0.0209676	-0.0686531	0.0408477	NA	NA	NA	22.2307599697147	0.808690930348599	0.507294474995908	0.0279339
ebi-a-GCST90017104	ebi-a-GCST006636	Dysmenorrhea	|| id:ebi-a-GCST90017104	Simple mode	4	0.0427857504914766	0.176716526953914	0.824298336952776	NA	NA	NA	NA	NA	NA	NA	NA	NA	rs4383094	-0.149188	-0.00505374	0.0320662	-0.0603134	0.0502059	NA	NA	NA	21.6457575558142	0.808690930348599	0.874769376963646	0.0281937
ebi-a-GCST90017104	ebi-a-GCST006636	Dysmenorrhea	|| id:ebi-a-GCST90017104	Weighted mode	4	0.0381744640575708	0.172988157841893	0.839509643409794	NA	NA	NA	NA	NA	NA	NA	NA	NA	rs166849	-0.0911053	-0.0115225	0.0202239	-0.0667239	0.0436789	NA	NA	NA	20.2935238734315	0.825344137805947	0.568849520468155	0.028164
ebi-a-GCST90017104	ebi-a-GCST006636	Dysmenorrhea	|| id:ebi-a-GCST90017104	Weighted mode	4	0.0381744640575708	0.172988157841893	0.839509643409794	NA	NA	NA	NA	NA	NA	NA	NA	NA	rs2172426	0.10212	0.00407141	0.0198947	-0.052042	0.0601848	NA	NA	NA	26.3479495375408	0.825344137805947	0.837847172618149	0.0286293
ebi-a-GCST90017104	ebi-a-GCST006636	Dysmenorrhea	|| id:ebi-a-GCST90017104	Weighted mode	4	0.0381744640575708	0.172988157841893	0.839509643409794	NA	NA	NA	NA	NA	NA	NA	NA	NA	rs267959	-0.0988612	-0.0139027	0.0209676	-0.0686531	0.0408477	NA	NA	NA	22.2307599697147	0.825344137805947	0.507294474995908	0.0279339
ebi-a-GCST90017104	ebi-a-GCST006636	Dysmenorrhea	|| id:ebi-a-GCST90017104	Weighted mode	4	0.0381744640575708	0.172988157841893	0.839509643409794	NA	NA	NA	NA	NA	NA	NA	NA	NA	rs4383094	-0.149188	-0.00505374	0.0320662	-0.0603134	0.0502059	NA	NA	NA	21.6457575558142	0.825344137805947	0.874769376963646	0.0281937
ebi-a-GCST90017107	ebi-a-GCST006636	Dysmenorrhea	|| id:ebi-a-GCST90017107	MR Egger	3	-0.390849	1.69396689378977	0.855639110977274	Dysmenorrhea	|| id:ebi-a-GCST90017107	0.0350210763792048	0.102219533824508	0.789868966241805	Dysmenorrhea	|| id:ebi-a-GCST90017107	0.287036006176363	1	rs1643968	-0.0565284	-0.00184815	0.0112298	-0.0572144	0.0535181	0.592126218104818	0.0350210763792048	0.789868966241805	25.3389925083063	0.817524603563611	0.869278112890004	0.0282481
ebi-a-GCST90017107	ebi-a-GCST006636	Dysmenorrhea	|| id:ebi-a-GCST90017107	MR Egger	3	-0.390849	1.69396689378977	0.855639110977274	Dysmenorrhea	|| id:ebi-a-GCST90017107	0.0350210763792048	0.102219533824508	0.789868966241805	Dysmenorrhea	|| id:ebi-a-GCST90017107	0.287036006176363	1	rs2834062	0.0489057	0.0270892	0.0108842	-0.0377788	0.0919572	0.592126218104818	0.0350210763792048	0.789868966241805	20.1895171253058	0.817524603563611	0.0128155075358991	0.0330959
ebi-a-GCST90017107	ebi-a-GCST006636	Dysmenorrhea	|| id:ebi-a-GCST90017107	MR Egger	3	-0.390849	1.69396689378977	0.855639110977274	Dysmenorrhea	|| id:ebi-a-GCST90017107	0.0350210763792048	0.102219533824508	0.789868966241805	Dysmenorrhea	|| id:ebi-a-GCST90017107	0.287036006176363	1	rs61249479	0.0777075	0.00983207	0.0168628	-0.0637783	0.0834424	0.592126218104818	0.0350210763792048	0.789868966241805	21.2356958227808	0.817524603563611	0.559851080254205	0.0375563
ebi-a-GCST90017107	ebi-a-GCST006636	Dysmenorrhea	|| id:ebi-a-GCST90017107	Weighted median	3	0.105080882101331	0.350640303086193	0.764419088494102	NA	NA	NA	NA	NA	NA	NA	NA	NA	rs1643968	-0.0565284	-0.00184815	0.0112298	-0.0572144	0.0535181	NA	NA	NA	25.3389925083063	0.764419088494101	0.869278112890004	0.0282481
ebi-a-GCST90017107	ebi-a-GCST006636	Dysmenorrhea	|| id:ebi-a-GCST90017107	Weighted median	3	0.105080882101331	0.350640303086193	0.764419088494102	NA	NA	NA	NA	NA	NA	NA	NA	NA	rs2834062	0.0489057	0.0270892	0.0108842	-0.0377788	0.0919572	NA	NA	NA	20.1895171253058	0.764419088494101	0.0128155075358991	0.0330959
ebi-a-GCST90017107	ebi-a-GCST006636	Dysmenorrhea	|| id:ebi-a-GCST90017107	Weighted median	3	0.105080882101331	0.350640303086193	0.764419088494102	NA	NA	NA	NA	NA	NA	NA	NA	NA	rs61249479	0.0777075	0.00983207	0.0168628	-0.0637783	0.0834424	NA	NA	NA	21.2356958227808	0.764419088494101	0.559851080254205	0.0375563
ebi-a-GCST90017107	ebi-a-GCST006636	Dysmenorrhea	|| id:ebi-a-GCST90017107	Inverse variance weighted	3	0.179774171608947	0.309058895939743	0.560780516839175	NA	NA	NA	NA	NA	Dysmenorrhea	|| id:ebi-a-GCST90017107	0.404415217766009	2	rs1643968	-0.0565284	-0.00184815	0.0112298	-0.0572144	0.0535181	0.816925309384707	NA	NA	25.3389925083063	0.560780516839176	0.869278112890004	0.0282481
ebi-a-GCST90017107	ebi-a-GCST006636	Dysmenorrhea	|| id:ebi-a-GCST90017107	Inverse variance weighted	3	0.179774171608947	0.309058895939743	0.560780516839175	NA	NA	NA	NA	NA	Dysmenorrhea	|| id:ebi-a-GCST90017107	0.404415217766009	2	rs2834062	0.0489057	0.0270892	0.0108842	-0.0377788	0.0919572	0.816925309384707	NA	NA	20.1895171253058	0.560780516839176	0.0128155075358991	0.0330959
ebi-a-GCST90017107	ebi-a-GCST006636	Dysmenorrhea	|| id:ebi-a-GCST90017107	Inverse variance weighted	3	0.179774171608947	0.309058895939743	0.560780516839175	NA	NA	NA	NA	NA	Dysmenorrhea	|| id:ebi-a-GCST90017107	0.404415217766009	2	rs61249479	0.0777075	0.00983207	0.0168628	-0.0637783	0.0834424	0.816925309384707	NA	NA	21.2356958227808	0.560780516839176	0.559851080254205	0.0375563
ebi-a-GCST90017107	ebi-a-GCST006636	Dysmenorrhea	|| id:ebi-a-GCST90017107	Simple mode	3	0.0787903152991609	0.427610398126663	0.870802423711981	NA	NA	NA	NA	NA	NA	NA	NA	NA	rs1643968	-0.0565284	-0.00184815	0.0112298	-0.0572144	0.0535181	NA	NA	NA	25.3389925083063	0.853811650565094	0.869278112890004	0.0282481
ebi-a-GCST90017107	ebi-a-GCST006636	Dysmenorrhea	|| id:ebi-a-GCST90017107	Simple mode	3	0.0787903152991609	0.427610398126663	0.870802423711981	NA	NA	NA	NA	NA	NA	NA	NA	NA	rs2834062	0.0489057	0.0270892	0.0108842	-0.0377788	0.0919572	NA	NA	NA	20.1895171253058	0.853811650565094	0.0128155075358991	0.0330959
ebi-a-GCST90017107	ebi-a-GCST006636	Dysmenorrhea	|| id:ebi-a-GCST90017107	Simple mode	3	0.0787903152991609	0.427610398126663	0.870802423711981	NA	NA	NA	NA	NA	NA	NA	NA	NA	rs61249479	0.0777075	0.00983207	0.0168628	-0.0637783	0.0834424	NA	NA	NA	21.2356958227808	0.853811650565094	0.559851080254205	0.0375563
ebi-a-GCST90017107	ebi-a-GCST006636	Dysmenorrhea	|| id:ebi-a-GCST90017107	Weighted mode	3	0.08099041970582	0.404351036320804	0.859767932196912	NA	NA	NA	NA	NA	NA	NA	NA	NA	rs1643968	-0.0565284	-0.00184815	0.0112298	-0.0572144	0.0535181	NA	NA	NA	25.3389925083063	0.841248076220814	0.869278112890004	0.0282481
ebi-a-GCST90017107	ebi-a-GCST006636	Dysmenorrhea	|| id:ebi-a-GCST90017107	Weighted mode	3	0.08099041970582	0.404351036320804	0.859767932196912	NA	NA	NA	NA	NA	NA	NA	NA	NA	rs2834062	0.0489057	0.0270892	0.0108842	-0.0377788	0.0919572	NA	NA	NA	20.1895171253058	0.841248076220814	0.0128155075358991	0.0330959
ebi-a-GCST90017107	ebi-a-GCST006636	Dysmenorrhea	|| id:ebi-a-GCST90017107	Weighted mode	3	0.08099041970582	0.404351036320804	0.859767932196912	NA	NA	NA	NA	NA	NA	NA	NA	NA	rs61249479	0.0777075	0.00983207	0.0168628	-0.0637783	0.0834424	NA	NA	NA	21.2356958227808	0.841248076220814	0.559851080254205	0.0375563
ebi-a-GCST90017113	ebi-a-GCST006636	Dysmenorrhea	|| id:ebi-a-GCST90017113	MR Egger	3	-2.06385	2.05968519730971	0.499356386970661	Dysmenorrhea	|| id:ebi-a-GCST90017113	0.205440871188558	0.254596061204857	0.567766044773532	Dysmenorrhea	|| id:ebi-a-GCST90017113	0.574451373326113	1	rs11022995	0.10373	-0.000223321	0.0228889	-0.0940583	0.0936117	0.448495461285439	0.205440871188558	0.567766044773532	20.5380360715597	0.316331993456378	0.992215372908642	0.047875
ebi-a-GCST90017113	ebi-a-GCST006636	Dysmenorrhea	|| id:ebi-a-GCST90017113	MR Egger	3	-2.06385	2.05968519730971	0.499356386970661	Dysmenorrhea	|| id:ebi-a-GCST90017113	0.205440871188558	0.254596061204857	0.567766044773532	Dysmenorrhea	|| id:ebi-a-GCST90017113	0.574451373326113	1	rs45498998	-0.131882	0.0572767	0.029229	-0.0068986	0.121452	0.448495461285439	0.205440871188558	0.567766044773532	20.3583761689879	0.316331993456378	0.0500443558923841	0.0327425
ebi-a-GCST90017113	ebi-a-GCST006636	Dysmenorrhea	|| id:ebi-a-GCST90017113	MR Egger	3	-2.06385	2.05968519730971	0.499356386970661	Dysmenorrhea	|| id:ebi-a-GCST90017113	0.205440871188558	0.254596061204857	0.567766044773532	Dysmenorrhea	|| id:ebi-a-GCST90017113	0.574451373326113	1	rs6064552	-0.123612	0.0864561	0.0275749	-0.0198425	0.192755	0.448495461285439	0.205440871188558	0.567766044773532	20.0952481779671	0.316331993456378	0.0017166749422249	0.054234
ebi-a-GCST90017113	ebi-a-GCST006636	Dysmenorrhea	|| id:ebi-a-GCST90017113	Weighted median	3	-0.432399	0.239792591879146	0.0713535011583504	NA	NA	NA	NA	NA	NA	NA	NA	NA	rs11022995	0.10373	-0.000223321	0.0228889	-0.0940583	0.0936117	NA	NA	NA	20.5380360715597	0.0713535011583506	0.992215372908642	0.047875
ebi-a-GCST90017113	ebi-a-GCST006636	Dysmenorrhea	|| id:ebi-a-GCST90017113	Weighted median	3	-0.432399	0.239792591879146	0.0713535011583504	NA	NA	NA	NA	NA	NA	NA	NA	NA	rs45498998	-0.131882	0.0572767	0.029229	-0.0068986	0.121452	NA	NA	NA	20.3583761689879	0.0713535011583506	0.0500443558923841	0.0327425
ebi-a-GCST90017113	ebi-a-GCST006636	Dysmenorrhea	|| id:ebi-a-GCST90017113	Weighted median	3	-0.432399	0.239792591879146	0.0713535011583504	NA	NA	NA	NA	NA	NA	NA	NA	NA	rs6064552	-0.123612	0.0864561	0.0275749	-0.0198425	0.192755	NA	NA	NA	20.0952481779671	0.0713535011583506	0.0017166749422249	0.054234
ebi-a-GCST90017113	ebi-a-GCST006636	Dysmenorrhea	|| id:ebi-a-GCST90017113	Inverse variance weighted	3	-0.409353	0.195691212934525	0.0364534274626362	NA	NA	NA	NA	NA	Dysmenorrhea	|| id:ebi-a-GCST90017113	1.22558531602789	2	rs11022995	0.10373	-0.000223321	0.0228889	-0.0940583	0.0936117	0.54183559272471	NA	NA	20.5380360715597	0.0364534274626358	0.992215372908642	0.047875
ebi-a-GCST90017113	ebi-a-GCST006636	Dysmenorrhea	|| id:ebi-a-GCST90017113	Inverse variance weighted	3	-0.409353	0.195691212934525	0.0364534274626362	NA	NA	NA	NA	NA	Dysmenorrhea	|| id:ebi-a-GCST90017113	1.22558531602789	2	rs45498998	-0.131882	0.0572767	0.029229	-0.0068986	0.121452	0.54183559272471	NA	NA	20.3583761689879	0.0364534274626358	0.0500443558923841	0.0327425
ebi-a-GCST90017113	ebi-a-GCST006636	Dysmenorrhea	|| id:ebi-a-GCST90017113	Inverse variance weighted	3	-0.409353	0.195691212934525	0.0364534274626362	NA	NA	NA	NA	NA	Dysmenorrhea	|| id:ebi-a-GCST90017113	1.22558531602789	2	rs6064552	-0.123612	0.0864561	0.0275749	-0.0198425	0.192755	0.54183559272471	NA	NA	20.0952481779671	0.0364534274626358	0.0017166749422249	0.054234
ebi-a-GCST90017113	ebi-a-GCST006636	Dysmenorrhea	|| id:ebi-a-GCST90017113	Simple mode	3	-0.513912	0.307342471741466	0.236466427010667	NA	NA	NA	NA	NA	NA	NA	NA	NA	rs11022995	0.10373	-0.000223321	0.0228889	-0.0940583	0.0936117	NA	NA	NA	20.5380360715597	0.0945013570205803	0.992215372908642	0.047875
ebi-a-GCST90017113	ebi-a-GCST006636	Dysmenorrhea	|| id:ebi-a-GCST90017113	Simple mode	3	-0.513912	0.307342471741466	0.236466427010667	NA	NA	NA	NA	NA	NA	NA	NA	NA	rs45498998	-0.131882	0.0572767	0.029229	-0.0068986	0.121452	NA	NA	NA	20.3583761689879	0.0945013570205803	0.0500443558923841	0.0327425
ebi-a-GCST90017113	ebi-a-GCST006636	Dysmenorrhea	|| id:ebi-a-GCST90017113	Simple mode	3	-0.513912	0.307342471741466	0.236466427010667	NA	NA	NA	NA	NA	NA	NA	NA	NA	rs6064552	-0.123612	0.0864561	0.0275749	-0.0198425	0.192755	NA	NA	NA	20.0952481779671	0.0945013570205803	0.0017166749422249	0.054234
ebi-a-GCST90017113	ebi-a-GCST006636	Dysmenorrhea	|| id:ebi-a-GCST90017113	Weighted mode	3	-0.453011	0.260011493848689	0.223584313189482	NA	NA	NA	NA	NA	NA	NA	NA	NA	rs11022995	0.10373	-0.000223321	0.0228889	-0.0940583	0.0936117	NA	NA	NA	20.5380360715597	0.0814605957720632	0.992215372908642	0.047875
ebi-a-GCST90017113	ebi-a-GCST006636	Dysmenorrhea	|| id:ebi-a-GCST90017113	Weighted mode	3	-0.453011	0.260011493848689	0.223584313189482	NA	NA	NA	NA	NA	NA	NA	NA	NA	rs45498998	-0.131882	0.0572767	0.029229	-0.0068986	0.121452	NA	NA	NA	20.3583761689879	0.0814605957720632	0.0500443558923841	0.0327425
ebi-a-GCST90017113	ebi-a-GCST006636	Dysmenorrhea	|| id:ebi-a-GCST90017113	Weighted mode	3	-0.453011	0.260011493848689	0.223584313189482	NA	NA	NA	NA	NA	NA	NA	NA	NA	rs6064552	-0.123612	0.0864561	0.0275749	-0.0198425	0.192755	NA	NA	NA	20.0952481779671	0.0814605957720632	0.0017166749422249	0.054234
ebi-a-GCST90017115	ebi-a-GCST006636	Dysmenorrhea	|| id:ebi-a-GCST90017115	MR Egger	3	-0.827923	0.812201085728663	0.493897743675664	Dysmenorrhea	|| id:ebi-a-GCST90017115	0.104944693219909	0.110993583344861	0.517828410804024	Dysmenorrhea	|| id:ebi-a-GCST90017115	0.677319291228129	1	rs1002941	-0.107661	-0.00854061	0.0233484	-0.0677032	0.050622	0.410511347687993	0.104944693219909	0.517828410804024	21.2805135475826	0.308033540660684	0.714521821885195	0.030185
ebi-a-GCST90017115	ebi-a-GCST006636	Dysmenorrhea	|| id:ebi-a-GCST90017115	MR Egger	3	-0.827923	0.812201085728663	0.493897743675664	Dysmenorrhea	|| id:ebi-a-GCST90017115	0.104944693219909	0.110993583344861	0.517828410804024	Dysmenorrhea	|| id:ebi-a-GCST90017115	0.677319291228129	1	rs2825714	-0.138226	-0.0173388	0.0289246	-0.0912569	0.0565793	0.410511347687993	0.104944693219909	0.517828410804024	22.8610048428091	0.308033540660684	0.548874029339449	0.0377133
ebi-a-GCST90017115	ebi-a-GCST006636	Dysmenorrhea	|| id:ebi-a-GCST90017115	MR Egger	3	-0.827923	0.812201085728663	0.493897743675664	Dysmenorrhea	|| id:ebi-a-GCST90017115	0.104944693219909	0.110993583344861	0.517828410804024	Dysmenorrhea	|| id:ebi-a-GCST90017115	0.677319291228129	1	rs60995569	-0.16062	0.0384169	0.0336806	-0.0220995	0.0989333	0.410511347687993	0.104944693219909	0.517828410804024	22.7425733429064	0.308033540660684	0.254026434047361	0.0308757
ebi-a-GCST90017115	ebi-a-GCST006636	Dysmenorrhea	|| id:ebi-a-GCST90017115	Weighted median	3	-0.0214498	0.159663021392285	0.893130315532874	NA	NA	NA	NA	NA	NA	NA	NA	NA	rs1002941	-0.107661	-0.00854061	0.0233484	-0.0677032	0.050622	NA	NA	NA	21.2805135475826	0.893130315532875	0.714521821885195	0.030185
ebi-a-GCST90017115	ebi-a-GCST006636	Dysmenorrhea	|| id:ebi-a-GCST90017115	Weighted median	3	-0.0214498	0.159663021392285	0.893130315532874	NA	NA	NA	NA	NA	NA	NA	NA	NA	rs2825714	-0.138226	-0.0173388	0.0289246	-0.0912569	0.0565793	NA	NA	NA	22.8610048428091	0.893130315532875	0.548874029339449	0.0377133
ebi-a-GCST90017115	ebi-a-GCST006636	Dysmenorrhea	|| id:ebi-a-GCST90017115	Weighted median	3	-0.0214498	0.159663021392285	0.893130315532874	NA	NA	NA	NA	NA	NA	NA	NA	NA	rs60995569	-0.16062	0.0384169	0.0336806	-0.0220995	0.0989333	NA	NA	NA	22.7425733429064	0.893130315532875	0.254026434047361	0.0308757
ebi-a-GCST90017115	ebi-a-GCST006636	Dysmenorrhea	|| id:ebi-a-GCST90017115	Inverse variance weighted	3	-0.0710013	0.13707986115456	0.604489363078733	NA	NA	NA	NA	NA	Dysmenorrhea	|| id:ebi-a-GCST90017115	1.57129397371008	2	rs1002941	-0.107661	-0.00854061	0.0233484	-0.0677032	0.050622	0.455824693777701	NA	NA	21.2805135475826	0.604489363078733	0.714521821885195	0.030185
ebi-a-GCST90017115	ebi-a-GCST006636	Dysmenorrhea	|| id:ebi-a-GCST90017115	Inverse variance weighted	3	-0.0710013	0.13707986115456	0.604489363078733	NA	NA	NA	NA	NA	Dysmenorrhea	|| id:ebi-a-GCST90017115	1.57129397371008	2	rs2825714	-0.138226	-0.0173388	0.0289246	-0.0912569	0.0565793	0.455824693777701	NA	NA	22.8610048428091	0.604489363078733	0.548874029339449	0.0377133
ebi-a-GCST90017115	ebi-a-GCST006636	Dysmenorrhea	|| id:ebi-a-GCST90017115	Inverse variance weighted	3	-0.0710013	0.13707986115456	0.604489363078733	NA	NA	NA	NA	NA	Dysmenorrhea	|| id:ebi-a-GCST90017115	1.57129397371008	2	rs60995569	-0.16062	0.0384169	0.0336806	-0.0220995	0.0989333	0.455824693777701	NA	NA	22.7425733429064	0.604489363078733	0.254026434047361	0.0308757
ebi-a-GCST90017115	ebi-a-GCST006636	Dysmenorrhea	|| id:ebi-a-GCST90017115	Simple mode	3	0.102870319920315	0.224278845066571	0.691490635802982	NA	NA	NA	NA	NA	NA	NA	NA	NA	rs1002941	-0.107661	-0.00854061	0.0233484	-0.0677032	0.050622	NA	NA	NA	21.2805135475826	0.646470065104861	0.714521821885195	0.030185
ebi-a-GCST90017115	ebi-a-GCST006636	Dysmenorrhea	|| id:ebi-a-GCST90017115	Simple mode	3	0.102870319920315	0.224278845066571	0.691490635802982	NA	NA	NA	NA	NA	NA	NA	NA	NA	rs2825714	-0.138226	-0.0173388	0.0289246	-0.0912569	0.0565793	NA	NA	NA	22.8610048428091	0.646470065104861	0.548874029339449	0.0377133
ebi-a-GCST90017115	ebi-a-GCST006636	Dysmenorrhea	|| id:ebi-a-GCST90017115	Simple mode	3	0.102870319920315	0.224278845066571	0.691490635802982	NA	NA	NA	NA	NA	NA	NA	NA	NA	rs60995569	-0.16062	0.0384169	0.0336806	-0.0220995	0.0989333	NA	NA	NA	22.7425733429064	0.646470065104861	0.254026434047361	0.0308757
ebi-a-GCST90017115	ebi-a-GCST006636	Dysmenorrhea	|| id:ebi-a-GCST90017115	Weighted mode	3	-0.239893	0.18692177372822	0.327975654909984	NA	NA	NA	NA	NA	NA	NA	NA	NA	rs1002941	-0.107661	-0.00854061	0.0233484	-0.0677032	0.050622	NA	NA	NA	21.2805135475826	0.19935625076213	0.714521821885195	0.030185
ebi-a-GCST90017115	ebi-a-GCST006636	Dysmenorrhea	|| id:ebi-a-GCST90017115	Weighted mode	3	-0.239893	0.18692177372822	0.327975654909984	NA	NA	NA	NA	NA	NA	NA	NA	NA	rs2825714	-0.138226	-0.0173388	0.0289246	-0.0912569	0.0565793	NA	NA	NA	22.8610048428091	0.19935625076213	0.548874029339449	0.0377133
ebi-a-GCST90017115	ebi-a-GCST006636	Dysmenorrhea	|| id:ebi-a-GCST90017115	Weighted mode	3	-0.239893	0.18692177372822	0.327975654909984	NA	NA	NA	NA	NA	NA	NA	NA	NA	rs60995569	-0.16062	0.0384169	0.0336806	-0.0220995	0.0989333	NA	NA	NA	22.7425733429064	0.19935625076213	0.254026434047361	0.0308757
ebi-a-GCST90017117	ebi-a-GCST006636	Dysmenorrhea	|| id:ebi-a-GCST90017117	MR Egger	3	0.551174744403482	3.72443102474235	0.90646616721767	Dysmenorrhea	|| id:ebi-a-GCST90017117	-0.0162164	0.258681442875175	0.96014334234875	Dysmenorrhea	|| id:ebi-a-GCST90017117	2.00176358863397	1	rs10108398	0.0769142	0.067369	0.0153953	-0.0118526	0.146591	0.157116308308322	-0.0162164	0.96014334234875	24.9595494799556	0.8823514660187	1.20906999000548e-05	0.0404192
ebi-a-GCST90017117	ebi-a-GCST006636	Dysmenorrhea	|| id:ebi-a-GCST90017117	MR Egger	3	0.551174744403482	3.72443102474235	0.90646616721767	Dysmenorrhea	|| id:ebi-a-GCST90017117	-0.0162164	0.258681442875175	0.96014334234875	Dysmenorrhea	|| id:ebi-a-GCST90017117	2.00176358863397	1	rs11890098	0.074438	-0.00685418	0.0153389	-0.0706855	0.0569771	0.157116308308322	-0.0162164	0.96014334234875	23.5505448822455	0.8823514660187	0.654983718650225	0.032567
ebi-a-GCST90017117	ebi-a-GCST006636	Dysmenorrhea	|| id:ebi-a-GCST90017117	MR Egger	3	0.551174744403482	3.72443102474235	0.90646616721767	Dysmenorrhea	|| id:ebi-a-GCST90017117	-0.0162164	0.258681442875175	0.96014334234875	Dysmenorrhea	|| id:ebi-a-GCST90017117	2.00176358863397	1	rs17214486	0.06099	0.0212135	0.0135623	-0.0349621	0.0773891	0.157116308308322	-0.0162164	0.96014334234875	20.2232324198454	0.8823514660187	0.117781853540247	0.028661
ebi-a-GCST90017117	ebi-a-GCST006636	Dysmenorrhea	|| id:ebi-a-GCST90017117	Weighted median	3	0.258401013462082	0.354473664288601	0.466019415918637	NA	NA	NA	NA	NA	NA	NA	NA	NA	rs10108398	0.0769142	0.067369	0.0153953	-0.0118526	0.146591	NA	NA	NA	24.9595494799556	0.466019415918638	1.20906999000548e-05	0.0404192
ebi-a-GCST90017117	ebi-a-GCST006636	Dysmenorrhea	|| id:ebi-a-GCST90017117	Weighted median	3	0.258401013462082	0.354473664288601	0.466019415918637	NA	NA	NA	NA	NA	NA	NA	NA	NA	rs11890098	0.074438	-0.00685418	0.0153389	-0.0706855	0.0569771	NA	NA	NA	23.5505448822455	0.466019415918638	0.654983718650225	0.032567
ebi-a-GCST90017117	ebi-a-GCST006636	Dysmenorrhea	|| id:ebi-a-GCST90017117	Weighted median	3	0.258401013462082	0.354473664288601	0.466019415918637	NA	NA	NA	NA	NA	NA	NA	NA	NA	rs17214486	0.06099	0.0212135	0.0135623	-0.0349621	0.0773891	NA	NA	NA	20.2232324198454	0.466019415918638	0.117781853540247	0.028661
ebi-a-GCST90017117	ebi-a-GCST006636	Dysmenorrhea	|| id:ebi-a-GCST90017117	Inverse variance weighted	3	0.318958404358217	0.274104810956526	0.244571291658304	NA	NA	NA	NA	NA	Dysmenorrhea	|| id:ebi-a-GCST90017117	2.00963024484094	2	rs10108398	0.0769142	0.067369	0.0153953	-0.0118526	0.146591	0.366112314506134	NA	NA	24.9595494799556	0.244571291658304	1.20906999000548e-05	0.0404192
ebi-a-GCST90017117	ebi-a-GCST006636	Dysmenorrhea	|| id:ebi-a-GCST90017117	Inverse variance weighted	3	0.318958404358217	0.274104810956526	0.244571291658304	NA	NA	NA	NA	NA	Dysmenorrhea	|| id:ebi-a-GCST90017117	2.00963024484094	2	rs11890098	0.074438	-0.00685418	0.0153389	-0.0706855	0.0569771	0.366112314506134	NA	NA	23.5505448822455	0.244571291658304	0.654983718650225	0.032567
ebi-a-GCST90017117	ebi-a-GCST006636	Dysmenorrhea	|| id:ebi-a-GCST90017117	Inverse variance weighted	3	0.318958404358217	0.274104810956526	0.244571291658304	NA	NA	NA	NA	NA	Dysmenorrhea	|| id:ebi-a-GCST90017117	2.00963024484094	2	rs17214486	0.06099	0.0212135	0.0135623	-0.0349621	0.0773891	0.366112314506134	NA	NA	20.2232324198454	0.244571291658304	0.117781853540247	0.028661
ebi-a-GCST90017117	ebi-a-GCST006636	Dysmenorrhea	|| id:ebi-a-GCST90017117	Simple mode	3	0.268794271822356	0.428147153457375	0.594256194187036	NA	NA	NA	NA	NA	NA	NA	NA	NA	rs10108398	0.0769142	0.067369	0.0153953	-0.0118526	0.146591	NA	NA	NA	24.9595494799556	0.530129627278079	1.20906999000548e-05	0.0404192
ebi-a-GCST90017117	ebi-a-GCST006636	Dysmenorrhea	|| id:ebi-a-GCST90017117	Simple mode	3	0.268794271822356	0.428147153457375	0.594256194187036	NA	NA	NA	NA	NA	NA	NA	NA	NA	rs11890098	0.074438	-0.00685418	0.0153389	-0.0706855	0.0569771	NA	NA	NA	23.5505448822455	0.530129627278079	0.654983718650225	0.032567
ebi-a-GCST90017117	ebi-a-GCST006636	Dysmenorrhea	|| id:ebi-a-GCST90017117	Simple mode	3	0.268794271822356	0.428147153457375	0.594256194187036	NA	NA	NA	NA	NA	NA	NA	NA	NA	rs17214486	0.06099	0.0212135	0.0135623	-0.0349621	0.0773891	NA	NA	NA	20.2232324198454	0.530129627278079	0.117781853540247	0.028661
ebi-a-GCST90017117	ebi-a-GCST006636	Dysmenorrhea	|| id:ebi-a-GCST90017117	Weighted mode	3	0.154687459686944	0.409815318290423	0.742125025064472	NA	NA	NA	NA	NA	NA	NA	NA	NA	rs10108398	0.0769142	0.067369	0.0153953	-0.0118526	0.146591	NA	NA	NA	24.9595494799556	0.705834378376148	1.20906999000548e-05	0.0404192
ebi-a-GCST90017117	ebi-a-GCST006636	Dysmenorrhea	|| id:ebi-a-GCST90017117	Weighted mode	3	0.154687459686944	0.409815318290423	0.742125025064472	NA	NA	NA	NA	NA	NA	NA	NA	NA	rs11890098	0.074438	-0.00685418	0.0153389	-0.0706855	0.0569771	NA	NA	NA	23.5505448822455	0.705834378376148	0.654983718650225	0.032567
ebi-a-GCST90017117	ebi-a-GCST006636	Dysmenorrhea	|| id:ebi-a-GCST90017117	Weighted mode	3	0.154687459686944	0.409815318290423	0.742125025064472	NA	NA	NA	NA	NA	NA	NA	NA	NA	rs17214486	0.06099	0.0212135	0.0135623	-0.0349621	0.0773891	NA	NA	NA	20.2232324198454	0.705834378376148	0.117781853540247	0.028661

## Sheet: Table3. Significant IVW results
id.exposure	id.outcome	outcome	exposure	method	nsnp	b	se	pval.x	outcome_pleio	exposure_pleio	egger_intercept.x	se_pleio	pval_pleio	outcome_het	exposure_het	Q	Q_df	SNP	beta.exposure	beta.outcome	se.exposure	lower_ci	upper_ci	Q_pval	egger_intercept.y	pval.y	F_stat	pval_method	pval_outcome	recommended_method
ebi-a-GCST90017113	ebi-a-GCST006636	Dysmenorrhea	|| id:ebi-a-GCST90017113	Inverse variance weighted	3	-0.409353	0.195691212934525	0.0364534274626362	NA	NA	NA	NA	NA	Dysmenorrhea	|| id:ebi-a-GCST90017113	1.22558531602789	2	rs11022995	0.10373	-0.000223321	0.0228889	-0.0940583	0.0936117	0.54183559272471	NA	NA	20.5380360715597	0.0364534274626358	0.992215372908642	Inverse variance weighted
ebi-a-GCST90017113	ebi-a-GCST006636	Dysmenorrhea	|| id:ebi-a-GCST90017113	Inverse variance weighted	3	-0.409353	0.195691212934525	0.0364534274626362	NA	NA	NA	NA	NA	Dysmenorrhea	|| id:ebi-a-GCST90017113	1.22558531602789	2	rs45498998	-0.131882	0.0572767	0.029229	-0.0068986	0.121452	0.54183559272471	NA	NA	20.3583761689879	0.0364534274626358	0.0500443558923841	Inverse variance weighted
ebi-a-GCST90017113	ebi-a-GCST006636	Dysmenorrhea	|| id:ebi-a-GCST90017113	Inverse variance weighted	3	-0.409353	0.195691212934525	0.0364534274626362	NA	NA	NA	NA	NA	Dysmenorrhea	|| id:ebi-a-GCST90017113	1.22558531602789	2	rs6064552	-0.123612	0.0864561	0.0275749	-0.0198425	0.192755	0.54183559272471	NA	NA	20.0952481779671	0.0364534274626358	0.0017166749422249	Inverse variance weighted
