# Supplementary material for: Gut microbiota in dysmenorrhea: causal evidence from Mendelian randomization and microbial-targeted intervention validation
Source: Front Microbiol. 2026 Feb 2;16:1720643. doi: 10.3389/fmicb.2025.1720643 (PMC12907366; doi:10.3389/fmicb.2025.1720643)
Supplement: Supplementary file 5 [file Table_5.xlsx]

## Sheet: Table1.α-diversity analysis
Sample	Chao1	Simpson	Shannon	Pielou_e	Observed_species	Faith_pd	Goods_coverage
C1	1233.53	0.978537	7.33008	0.71651	1201.2	83.7686	0.996357
C2	1573.91	0.979083	7.79282	0.737787	1512.2	90.2263	0.994713
C3	1241.82	0.974864	7.42154	0.726307	1191.2	75.7452	0.995997
C4	1130.35	0.968223	6.90466	0.687222	1058.1	71.6288	0.995485
C5	966.478	0.953143	6.34571	0.644788	917.5	67.6631	0.996526
I1	940.173	0.942629	6.21723	0.636059	875.9	75.6043	0.995997
I2	1224.9	0.959316	6.75966	0.664094	1159.1	81.7329	0.995012
I3	843.994	0.966023	6.44281	0.669426	789.3	74.5998	0.996692
I4	751.483	0.939822	5.86686	0.618083	720.1	57.1305	0.997633
I5	1221.93	0.987169	7.75439	0.762984	1146.7	89.4935	0.995448
M1	1164.28	0.962681	6.90527	0.681576	1121.6	77.1256	0.996354
M2	1599.82	0.981477	7.9629	0.748496	1594.1	92.6367	0.998314
M3	760.559	0.959708	6.13179	0.649599	694.3	54.1638	0.996546
M4	755.012	0.94018	5.60109	0.593168	695.9	55.4771	0.996819
M5	1859.41	0.982227	8.10061	0.752083	1747.3	125.182	0.992444
W1	976.383	0.975337	7.17351	0.728239	923.2	64.7315	0.99663
W2	772.542	0.948149	6.07044	0.638142	730.5	73.5209	0.997362
W3	1102.38	0.979126	7.22734	0.720456	1046.7	109.902	0.996239
W4	893.634	0.975583	6.92569	0.710731	857.8	91.7217	0.997261
W5	940.48	0.961858	6.56285	0.66941	893.9	63.5488	0.996926

## Sheet: Table2. PCA samples score
ID	PC1	PC2	PC3	PC4	PC5	PC6	PC7	PC8	PC9	PC10	PC11	PC12	PC13	PC14	PC15	PC16	PC17	PC18	PC19	PC20
C1	-0.062343	0.0058713860306385	-0.16419	0.0276999855051538	0.00750008122606702	0.000260366286280575	-0.00223395	0.0401688394949179	-0.0171828	0.00945810607425998	0.0062370538335917	0.0124716009540948	0.00795241859973406	9.0105734851877e-05	0.000559434334988185	0.000656530997593337	0.000471549505309585	-0.000349718	-2.34991e-05	-1.18286e-17
C2	-0.0905084	0.0636231435450447	0.0350141137210124	0.0196330342598667	-0.0801564	0.0149408027304631	0.0309565915223168	-0.030196	-0.00816762	-0.00438698	0.0121092760051222	0.00273476502776451	0.0050639200039662	-0.00412247	0.00127010230530024	0.00250583500940708	0.00119637956198475	0.00025042124427602	-0.000359794	1.2137411648698e-17
C3	-0.0149677	0.0840314390123392	0.0590613328073194	0.0365334711311761	0.0279005349783444	-0.00867787	-0.0111859	-0.0115718	0.000657001020534958	-0.00322427	0.013403659767445	-0.000378541	0.000655940532069567	0.00634445946508782	-0.00277319	-0.00138887	-0.0056474	-0.00345673	-0.000194553	1.30381562708936e-18
C4	-0.00103589	-0.131424	-0.0493821	0.0597260440015155	-0.000509059	-0.0412521	0.0100093864330936	0.009243439092938	-0.00693396	-0.00468005	0.00613490592791434	-0.014073	-0.00191352	-0.00303864	-0.00408036	-0.00286876	-0.000307568	0.00284287463909237	0.000652690840439126	-1.18525e-17
C5	0.178493917938478	0.0480485587804916	-0.0753387	0.0170389097729637	0.0354447338816238	-0.0270618	-0.0150185	-0.0382392	0.0133958509072845	0.00724205876564081	-5.34373e-05	0.00163360355541712	0.00431247346311572	-0.000221293	-0.00374556	0.00182923600868344	0.00544338194820251	-0.000789755	0.000147329933123479	-9.56785e-18
M1	-0.0648099	0.0160674065872459	-0.190549	-0.0211426	-0.0116607	0.0231476353595668	-0.000518587	-0.0282156	-0.0188733	-0.00199392	-0.00857511	-1.16886e-05	-0.0118285	0.00231441657481589	0.000277637420119837	-0.00353679	-0.00124871	-0.000778658	0.000794022900814048	-2.56438e-17
M2	-0.311797	0.0260380678667182	0.0408555830127088	-0.0679881	-0.0206205	-0.0588893	-0.0384721	0.00745590500156824	-0.00291666	-0.000257012	0.0024412027240194	-0.00245201	-0.00139263	-0.00147988	0.0012072069707817	-0.00133579	0.00206521270586267	-0.0011875	-0.000311609	5.43307313097566e-17
M3	0.140974600597641	-0.1669	0.0297610022534349	0.0124276237822415	-0.00691444	-0.0171982	-0.0058059	-0.000992883	0.00193682674880374	-0.0158693	-0.011597	0.0113432861047743	0.000717022639830138	-0.00876109	-0.00132056	-0.00259464	-0.00150073	-0.00120275	-0.00140412	-1.78027e-17
M4	0.134397559363454	-0.241777	0.0252439075741673	-0.0501244	-0.0142942	0.0361725092858029	0.000381250908362311	0.0024762658571612	0.0118331156756044	0.0122571607304669	0.0125172177415295	-5.51583e-06	-0.00134832	0.00346967183495499	-0.00076713	-0.00572919	0.00111224686056478	-4.39874e-05	-0.000548412	-6.38444e-19
M5	-0.273714	0.0168301618718607	-0.0596138	-0.00739147	0.00126152540354756	0.0138191543027148	0.00977412611582704	-0.00793749	0.0263890107639986	0.00317217243409355	-0.0116349	-0.00257162	0.0113070902830435	0.00320413381670726	-0.00197317	-0.00115226	-0.00282394	0.00197144559672902	-0.000946641	4.52503684535409e-17
I1	0.109832253732116	0.139322939860304	0.0588850176585036	-0.0176868	0.0242281651364817	0.0440013130176742	-0.0214747	0.00436917421858008	-0.0163814	-0.0064752	-0.00256884	-0.00844799	0.0112870780191378	-0.00560914	0.00197272539789858	-0.00508281	0.00102296035974239	3.99069512258104e-05	0.000718831247786336	1.42069060752347e-17
I2	0.0802353389768892	0.129961647064611	0.1330272829795	-0.00428935	-0.021146	-0.0139193	0.0255877229921041	0.013964524073336	-0.0112235	0.00235741299200433	-0.0100428	0.00611593723768613	-0.00214629	0.0091894070515264	-0.00688412	-0.00276423	0.00174941653402839	0.00100001399880351	0.00040354825780658	4.94723310315381e-18
I3	0.127586410325783	-0.0438378	0.0408985736874479	-0.00920124	-0.00378824	-0.0246584	0.029053195241601	-0.00121424	-0.0111529	0.0224039279608733	-0.0100408	-0.00806296	0.00171706231941412	-0.00355396	0.00418168265061798	0.00322002383683491	-0.00250178	-0.00194276	-0.000199311	-1.24528e-17
I4	0.194673804721905	0.146933126398785	-0.0828522	-0.0801421	0.0167749131562318	-0.012626	0.0330622622707752	0.0157493551653339	0.0130189058512886	-0.0111062	0.00770864936827012	-0.000973604	-0.00306916	-0.0029665	-0.000834174	0.00332214811761964	-0.00161121	0.000817462032762487	-0.000177381	2.07851876950902e-18
I5	-0.250558	0.0139154696946446	0.0525761185558247	0.0340571133374158	0.0463780089434554	0.0264814770307662	0.0401531148803969	0.0131857782587855	0.0122430987705071	-0.00154856	-0.00058205	-0.000775781	-0.00858211	-0.0043927	0.00166327627137494	-0.000995567	0.00357047827523304	-0.00202244	-6.6597e-05	-2.82923e-17
W1	-0.0469278	0.0670723225647114	0.0841356141389748	0.0055291842695643	0.0194926976584923	0.0195734785097849	-0.0325899	-0.00734356	-0.00102872	0.0134558986792879	0.00264078223592688	0.00681425470592241	-0.00886297	-0.0079712	-0.00218122	0.00282875995242687	-0.00243144	0.00337179991279194	6.53625678775588e-05	1.54560630368004e-17
W2	0.14931115328843	0.102226154238693	-0.0350383	0.0471167193574841	-0.0605788	0.0176404309766463	-0.0354613	0.0255069318606806	0.0229030928278117	-0.00023594	-0.0047628	-0.00595409	-0.00563617	0.00169150114815107	0.00202022425142268	0.00181536272953405	0.000551388989012366	-0.00103296	-0.000158985	2.22585563009631e-17
W3	-0.0534903	-0.171898	0.0430071682567157	-0.0163208	-0.00310941	0.0102426158521516	-0.00515803	0.00237219315757723	0.00707563437587553	-0.00698776	-0.00266554	0.00275618038988063	0.00365153246797536	0.00158914600481015	-0.000685434	0.00577110184882235	-0.000645938	-0.000674813	0.00345526508457546	-2.4551e-17
W4	-0.0137872	-0.109688	0.0195655806155136	-0.0050706	0.0239697292579395	0.0242903623537479	-0.0130026	0.000840322726129005	-0.0202085	-0.00918978	-0.00164819	-0.00576546	-0.000935983	0.00739218469148436	-0.000356543	0.00779396314746033	0.00155653876909844	0.000693795591823754	-0.00211859	5.7761029261425e-18
W5	0.0684340718028109	0.00558294883804123	0.0349333743142552	0.0195953989902698	0.0198273534583116	-0.0262872	0.00194371821693877	-0.00962201	0.00461672562636923	-0.00439176	0.000978638038676987	0.0056026702594627	-0.000948843	0.00683185235787102	0.0124491801892084	-0.00229406	-2.08278e-05	0.00249434470212732	0.000272433412011656	1.67270910915253e-18
Proportion of Variance	0.48915	0.26955	0.14586	0.02877	0.02048	0.01631	0.01172	0.00754	0.00418	0.00186	0.0014	0.00096	0.00083	0.00057	0.00033	0.00028	0.00013	7e-05	3e-05	0

## Sheet: Table3. PCA taxa score
ID	PC1	PC2	PC3	PC4	PC5	PC6	PC7	PC8	PC9	PC10	PC11	PC12	PC13	PC14	PC15	PC16	PC17	PC18	PC19	PC20
Corynebacterium	0.419377112054197	0.518341802971308	0.454349880202611	0.28042677597123	0.218308752717766	0.0132015413567657	-0.237478	-0.1555	-0.042474	-0.0734076	0.000388808435204986	-0.110472	0.1640754599254	-0.133173	-0.138302	-0.0356671	0.101825854847947	0.0406112194623171	-0.0917227	0.161304825353409
Lactobacillus	0.222388028752994	0.0672065111656146	-0.793366	-0.0186256	0.445300195533908	-0.00781386	-0.136533	-0.10698	-0.0729794	-0.0556455	-0.0784071	-0.111769	0.0490163490356708	-0.0856514	-0.0959419	-0.0293275	0.0348262166549751	0.0410545758546383	-0.0119943	0.154322965121639
Allobaculum	0.270777601421929	-0.803277	0.194022497733088	0.232415534171378	0.128552377544655	-0.245805	0.0238004415510609	-0.128306	-0.0369143	-0.0717427	-0.00149411	-0.0996682	0.101755913637016	-0.124488	-0.0770174	-0.0359446	0.0647005232846335	0.0677962300865612	-0.04771	0.163880654261184
Bifidobacterium	0.103657661135678	-0.230834	0.129156754879798	-0.413858	0.0182769460228172	0.701183321012987	-0.340634	0.158028668434897	-0.0937755	-0.157209	-0.0154223	-0.0350835	0.0658527342365168	0.103400123152573	-0.0620086	-0.0283744	-0.037405	0.0981060313898924	-0.0764994	0.172342228812268
Desulfovibrio	-0.0136823	0.0183863047492841	-0.253681	0.477151120604815	-0.590335	0.0408301303941649	-0.214759	0.383955622989237	0.00331510647916109	-0.0539198	0.0542106055007372	-0.20591	0.0421332721242659	-0.0787858	-0.154661	-0.0738566	-0.0232325	0.124488542023035	-0.0856476	0.202598806405305
Oscillospira	-0.127873	0.00193624659222685	-0.00591113	0.0477788919040216	0.106804604360505	0.202217970494578	0.274521735564499	0.0391558317748156	0.78466967907248	0.0909853687000887	-0.162068	-0.0790423	0.330780881802582	-0.0173296	-0.0186714	-0.100186	0.0700637059154534	0.0514401273611783	-0.113658	0.148991612861545
Staphylococcus	0.0523387461369445	0.126105199748776	0.0576612425321689	-0.32718	-0.0430339	-0.0999443	0.554672924276164	0.276115775572368	-0.230973	-0.27209	0.132674773987257	-0.0911472	0.0429044200921176	-0.304241	-0.164083	-0.189079	0.0328450868596524	0.175649792906351	0.00146973023168264	0.14424478918157
CF231	-0.143304	0.0421922066808059	0.0431348116364262	-0.499826	-0.179907	-0.544371	-0.462107	-0.0506752	0.216341609478329	-0.111343	-0.0506458	-0.0996939	0.126073049776082	0.014886970093305	-0.0444975	-0.0207531	0.0930237666485591	-0.0188737	-0.0124906	0.219487845588616
Ruminococcus	-0.0330934	-0.0278344	0.0337072365994144	-0.13061	-0.0804124	0.125688689257608	-0.097776	-0.164639	0.0199332456713752	0.658437159746675	0.203470707591478	-0.207831	-0.122819	-0.433806	-0.0849166	-0.0477427	-0.0759075	-0.0013184	0.190561046556093	0.119568306052468
Treponema	-0.051063	0.0363905020454423	-0.11263	-0.00898696	-0.433618	0.195283033205713	0.196728173700189	-0.759047	-0.113901	-0.184269	-0.0811612	0.0801422605405959	0.0929791926353438	-0.0200139	-0.000844991	-0.0298965	0.0755666533676963	0.0332061448803211	-0.0650188	0.19192998634189
Oligella	0.0291851147069974	0.0330000968481602	0.0305707102601389	-0.00734675	0.0348603555974413	-0.0176215	0.0505418985052486	0.0472749231436706	-0.0859153	-0.0439094	-0.216567	-0.247448	-0.023054	-0.0929972	0.606862478756475	-0.0576392	-0.270765	0.0452206146162635	-0.090345	0.289261780169052
Jeotgalicoccus	0.022591545167112	0.0351500755048422	0.0310631157196747	0.107429803790501	0.0534588967395678	-0.0468725	-0.0636049	-0.0861706	0.129735839611526	0.0161266960315714	0.172220234660006	0.133892684980951	-0.192421	0.237562001679737	0.282742772867343	-0.152542	-0.117411	0.219547362412561	0.186373061361827	0.265187202860721
Facklamia	0.0310680759959676	0.0426997798894515	0.0312304781211981	0.0125309069320807	-0.0340651	-0.0109365	0.0515253293811645	0.091892353577442	-0.0199122	-0.0857106	-0.148702	-0.277279	0.0452960405603006	0.119596343477007	0.149130146075036	-0.0710197	0.0842014944831917	0.0934000016258724	0.228294095461887	-0.0438249
Bacteroides	-0.0437926	0.0130627390792597	-0.031487	-0.082874	-0.0549251	-0.112889	-0.0751382	-0.0232161	-0.118343	0.172866807912136	-0.0619741	0.172531598930299	-0.0300648	-0.0975636	0.139212449397132	-0.2604	0.0796769597486477	0.255598101340206	-0.316619	-0.00913921
Adlercreutzia	0.00304797276699218	-0.0283556	-0.000309527	0.0244385442339579	-0.0092564	0.0304380959767541	-0.0291946	0.00707246878728998	0.00690737137135931	-0.0981253	-0.0218082	-0.0840954	-0.25398	0.118439462340839	-0.0742658	-0.321818	0.229429523934009	-0.428059	-0.0591073	0.0468370366475866
Dietzia	0.0114176602578379	0.0233446479577604	0.0425114964897575	0.0366747796147038	0.0379835346103171	-0.035542	0.0376387004359457	0.00753019441914315	0.0259170926753105	0.151857174387435	-0.090694	0.205680027438468	-0.397609	0.282992177222899	-0.288871	-0.0293014	-0.0975379	0.35350670719975	-0.138784	0.186345835293262
Coprococcus	-0.011298	-0.00120563	-0.00857278	0.0340054267326079	-0.0726865	0.0513503935515797	-0.0401809	-0.00960384	0.0135818348565346	-0.126729	0.110079697765407	-0.170726	-0.123081	0.130771806083899	0.187093701663499	0.518654986145567	0.25307520988598	-0.054227	-0.0777879	0.0246293026449054
Sporosarcina	0.0216050585059428	-0.00785363	0.0339483532262711	0.0555375601791252	-0.0481764	0.00961905804780888	-0.111743	0.0720412017648822	0.128807055112306	-0.239083	-0.50586	0.450349975197845	-0.201685	-0.402392	-0.0736499	0.0826907408188739	-0.216484	-0.17059	0.135036580996143	0.083578209732271
Psychrobacter	0.0222569859058651	0.0251296114518618	0.0553121981647983	-0.0456313	-0.0444297	-0.0562589	0.191420680319116	0.0788910447835365	-0.274154	0.371423718215252	-0.528021	-0.173065	0.0901828995008087	0.310617683836426	-0.131348	0.140392495674383	-0.000911143	-0.229613	0.0646545709391403	0.298652490502215
Clostridium	-0.00262068	0.00763618962581922	0.0102800538463816	-0.00350887	0.0321571320668245	0.0817520416053378	0.0692805294386027	0.0605053009543503	0.115373458793662	0.0155611939867401	0.0833864055689973	-0.0263972	-0.457678	-0.265803	0.127775385730546	0.0914764767046408	0.280978741550239	-0.194775	-0.011699	0.213443150855047
Brachybacterium	0.0158489200957949	0.0264234941856434	-0.0024573	-0.0374889	0.0406661140982685	-0.0569046	0.10534887060763	-0.0188889	0.0822494809319741	-0.130758	0.310542420234348	-0.0497818	-0.0514583	0.0511093944502029	-0.110939	0.207151034740356	-0.475064	-0.201831	-0.219516	0.241294069728992
[Ruminococcus]	-0.0138313	0.00232056286124658	-0.0184765	0.0290601729489547	-0.0412724	-0.0041959	-0.00257779	-0.0566573	0.00308236201952749	-0.0295842	0.133609388634766	0.0574985546861994	0.181358177241259	0.0968143796811444	-0.018929	-0.00227455	-0.217928	-0.160013	0.184670205881083	0.0473678075667959
Luteimonas	0.020146934523866	0.023536520457318	-0.00744663	-0.0698613	0.0398059255130864	-0.0710664	0.114412183066086	0.0132649510149084	0.0950873006672572	-0.0249929	0.0564193533292896	0.007433318468916	-0.0987273	0.0444684319528112	-0.204163	0.354483699499111	0.197112625824231	0.186302627049385	-0.018495	0.220710250115645
Prevotella	-0.0102708	0.00287527531144136	0.00304414398991222	-0.0277662	-0.0136589	-0.0355512	-0.0250194	-0.00896723	-0.0658176	0.173735164389713	-0.0816179	-0.0239969	0.0984233723188359	-0.110442	0.00786974446274845	0.204490898869245	-0.188368	-0.0162259	-0.485925	-0.191463
Streptococcus	0.00687540525999484	0.00898720095082204	-0.0126912	-0.0016609	0.0142569120230719	-0.00630163	0.00871041837145826	0.0311458625142491	-0.0387888	0.00645503982558507	0.0906315669838757	0.0663313170277219	0.0921144018547252	-0.0344075	0.0318170305396512	-0.0391915	0.0170831647679913	-0.0333283	0.0826401818990881	0.173463231310133
Brevibacterium	0.00810459869557644	0.0133585877090243	0.00584845774128912	-0.00420286	0.0299930854953719	-0.0235762	0.0355847564762053	-0.0159583	0.0356749135517982	-0.0106177	0.0875758626450466	-0.00496945	-0.0487042	0.0881130900463935	-0.0612405	-0.0261891	-0.155964	-0.11455	-0.0197209	0.100743809216353
Turicibacter	0.00462803935152042	-0.00151181	0.00914586132356658	-0.00650567	0.0131961210518804	-0.00777269	0.0228664987745892	-0.019999	0.0216796714818651	0.0365070509677533	0.122737133892797	0.0258523280051792	-0.0871624	0.182002870200447	-0.120407	-0.309778	0.0548704246650602	-0.225593	-0.14836	0.098914626471882
Yaniella	0.00424974253764593	0.00684879650663045	0.00825912839471714	0.0159375737383038	0.0164023571982648	-0.0183153	0.0171197875042287	-0.0231269	0.0150625633218056	-0.0179075	0.0337494248067765	0.0470569793445681	-0.0477963	0.120105902196474	0.145568158670912	-0.0648582	0.0763068893946029	0.142468176963481	0.0656965542678027	0.0630925078102649
Blautia	-0.00484639	0.000889978079704432	-0.0339853	0.0378518313906426	0.0186833620716108	-0.0025624	0.0048246177357659	0.165252762286798	-0.120758	0.14815303600114	0.153159069495109	0.430255621469803	0.278041044888507	0.0263560442809151	0.206796348294811	0.0381638808355969	0.185031681114138	-0.0879407	0.0158577178717585	0.163426623136347
Roseburia	-0.00682983	0.0011524247410467	0.00277901139419621	0.00156627710604781	-0.0327325	-0.0109192	0.00791503096186444	-0.0432867	0.0137602365695409	-0.0418696	0.0958244232160336	-0.0230659	0.112731867447746	-0.0438747	-0.0644184	0.162435207366151	-1.98783e-05	-0.0224031	0.14261628896777	-0.0277032
Dorea	-0.00220201	0.00187359241614715	-0.00233514	0.00892377211796563	-0.000377655	0.00604597295271509	0.0011250616384818	0.00568809488038525	-0.0250671	-0.006096	0.0227186676424585	0.00537562640294476	0.0624055515514962	0.00481034846509369	-0.0204884	0.00736227430858582	0.0557106368286159	-0.0673097	0.17545513502349	0.0509785925729432
Leucobacter	0.00274501617128202	0.00351752449525275	0.00305738744970711	0.00370444647319122	0.00610107011593057	-0.00472843	0.0179645237533098	0.0120972203263496	0.0272572104825143	-0.000202121	0.0113994565576948	-0.0236683	-0.062269	0.0318532629316182	0.0447419941854435	0.0165062288998427	0.00234857778939647	-0.0317887	-0.0724263	0.00874011982931449
[Prevotella]	-0.00329681	0.00101195952374326	-0.0245585	0.0235813020753609	-0.00204455	0.00204899198411164	0.00307335686655874	0.108563269516508	-0.09695	0.106128027901787	0.123548541197631	0.293436634337643	0.227197754527769	-0.0170067	0.0448918383025275	0.0743721446885327	0.10157355703513	-0.0964026	-0.0522618	0.278270582198296
Paracoccus	0.00408846231283697	0.00429521960265142	0.00140126506043271	-0.0140815	0.0108079035652418	-0.0162532	0.040202171998449	0.0149389189897305	0.0158043045835239	-0.00190043	0.00785483226712909	-0.0150237	-0.0486044	0.0215724204594888	0.0155205264516759	0.0619737308543798	-0.0409701	-0.00709066	-0.0462193	0.085206290807929
rc4-4	-0.000122711	0.000851592312038305	0.00199342212668994	0.0232833251099685	0.0143561346543308	-0.0220416	-0.00213713	-0.0145825	-0.00506037	-0.0326219	0.111177422308134	-0.0511441	-0.00557137	0.0948837400720411	-0.00620943	-0.114573	-0.337335	-0.14029	0.11342647110344	0.0217511299509724
Escherichia	-0.00169216	-0.0024143	0.00378371947296237	0.0164086767647518	0.019669948868316	-0.00696911	0.0287254223471152	0.00788603400781964	0.00234429392724577	-0.00152867	-0.0085519	-0.0515547	-0.0680369	-0.0249326	0.149354492847064	-0.0186211	0.0598243173193239	-0.0864976	-0.117832	-0.0247053
Devosia	0.000949992528563021	0.0012527808206029	0.00439483299970081	-0.00488585	0.00949932958412395	-0.000454362	0.0321706359195202	0.0166762722541414	-0.000717715	0.00179471055447236	-0.0285154	-0.00364222	-0.0601578	0.0474915810617154	0.0354283838314556	0.0241786901400854	0.092693055720832	-0.0132092	-0.133753	0.0184132356981679
Enterococcus	0.00135241711030884	0.00308526125805912	0.00492129588614626	0.00767240164194618	0.0106139847847517	0.00781262086622224	-0.00622375	0.00230713587833354	-0.00675074	-0.00968009	-0.0105202	-0.0228508	0.0036825153739704	-0.0304987	0.0327936480968543	-0.103671	-0.00780463	-0.0350783	0.0908006800530571	0.00839275008504491
Alcaligenes	0.00219562500751356	0.00200904167942945	0.00202649262177441	-0.00503176	0.00850082076198098	-0.00964583	0.016148795553621	0.00644235198646983	0.00918748630261741	-0.0136677	-0.00606459	0.0234310290635168	-0.0367297	0.000658000157652339	0.134688761697783	0.0406620570514482	-0.045767	0.152631371139042	-0.0623234	0.0410725502931375
Parabacteroides	-0.00255263	0.000706645841589327	-0.000145067	-0.00487533	-0.00301576	-0.0125271	0.000613003323971648	0.00399750363823976	0.0030438235100148	0.00328567317191533	0.00233842371965462	-0.0200351	0.00973838152448967	0.00259968136926839	-0.0231643	0.00541963247202964	-0.0615134	0.0985153230191914	0.0534348438326023	-0.0217586
Rothia	-0.00096733	0.000974793575496581	-0.00328666	0.00698581672126274	-0.0080428	-0.00120439	0.00117340080194501	0.00663788765411007	-0.0238376	0.00535356069663869	0.0260265095187383	0.0370171689235536	0.0356051893130304	-0.0118003	0.0197904652984957	-0.00414035	0.0150313196421846	-0.0145549	-0.0258588	0.0178658684807804
Sutterella	-0.000532346	-0.00237296	0.00477534593767832	-0.00204011	0.00715273170804368	0.00931348447576481	-0.0145199	-0.00355931	-0.0111025	0.0281210018657473	-0.00958996	0.0160627590892004	-0.0375147	-0.0365008	-0.0161465	0.193332940774712	-0.101624	0.214583368053014	0.253070024380875	0.0389915937014943
Collinsella	-0.00152185	0.000290837225305416	-0.0132955	0.0115734833981394	0.00393149106391058	0.000151458186961294	-0.00190331	0.0625274503400679	-0.0489387	0.0598401785130195	0.0541207085657108	0.155314603884178	0.113675271191821	0.00208724580618545	0.0244958071121476	0.0284082568171849	0.0433957997800186	-0.0588658	-0.0119408	0.0958548038245465
Pseudoclavibacter	0.00112208063544305	0.00167307448076849	0.000895875533301223	-0.00155777	0.00379557726071462	-0.00345796	0.009689284386994	0.00234038687919701	0.00140265001987867	-0.0052828	0.0021071053387894	0.00547023299929381	-0.0167912	0.0249314751747289	0.00290560342356402	-0.0102431	-0.0561748	-0.00301264	-0.0398206	0.0263164185979858
Proteus	-0.00099638	0.000163609781525903	-0.0101322	0.00926543223910548	0.00365713234107284	0.000424259344444037	-0.00203839	0.0502558926568042	-0.0387094	0.0425458279512468	0.0351966223442872	0.125112947915107	0.0928006272590075	-0.00587325	0.0190952281393758	0.00946400184928265	0.0328492997865719	-0.054448	-0.0265666	0.0724185780005052
Flexispira	-0.00127601	0.000475053035581245	0.00169324743636502	-0.00313947	-0.00897899	-0.00264303	0.00319015055848627	0.00439960549171512	0.0099661809976572	-0.00759869	-0.0307006	0.00590319158831936	0.018248081660307	0.0456504464858497	-0.0627923	0.00910563266896523	0.00125806833597786	0.0604194936999309	0.216832509941758	0.00202875871594915
Mucispirillum	-0.00129402	0.00276770839433543	0.00256407184660867	-6.34199e-05	-0.00443626	-0.00112307	0.00997771876251527	0.00235560427279199	0.0120674433945822	0.00890944799717443	-0.0497922	0.0151759238544392	0.0330395625728448	0.0973898266444482	-0.115402	-0.0586554	-0.0527329	0.102936387953328	-0.0675984	-0.0755123
Salinicoccus	0.000384651463412865	0.00168754578357311	0.000893582979117598	0.00292925750720855	0.00364038646002679	-0.00175804	0.00528374366572863	-0.00626757	0.00337359163778764	-0.00380913	0.0205879903821601	-0.00631231	0.00209767371666265	0.000786725345590659	-0.0176897	-0.00275624	0.00400762650277344	-0.0783686	0.00905916154560281	0.0143073324074912
p-75-a5	-0.000252835	0.000402861945884047	-0.00035274	0.00146576194910316	0.00390552685522226	0.00413584452362239	-0.00352787	-0.00251502	-0.0096339	-0.0066349	0.0115284181038359	-0.0181334	-0.0029686	0.00146762248451816	-0.00393379	-0.0410307	-0.0182811	-0.0558327	0.0644609957505508	0.0194416570581206
Butyricimonas	-0.00208084	0.000489149534007316	-0.00128675	-0.00558463	-0.000321338	-0.00364064	-0.00469632	-0.00601309	0.00371127540417285	0.0044615836374254	-0.0144613	-0.00397892	-0.0107259	0.00391281122576484	-0.00434049	-0.0228833	0.000714069908537459	-0.0141385	0.0124226405778283	-0.00118704
Arthrobacter	0.000467132792847942	-0.000780945	0.00285312425487747	-0.000682646	-0.000598515	-0.000683462	0.00207448738579141	0.0032335532239041	-0.00702077	-0.0088634	-0.0286643	0.0243456624418	-0.00402898	0.022885867707856	-0.040979	0.0302878955152659	0.00068632386434638	0.0333828347469906	0.0477496851633841	-0.000598735
Bacillus	0.00078791664468675	0.000837544960490062	0.000385186756068212	0.000885574747866835	0.00394979886527873	-0.00319207	0.00171249285246768	-0.00362029	0.00676251155978693	-0.00165617	0.00277863653245563	0.00574798917568292	-0.00507928	-0.00259573	0.0234812426051373	0.00273486672924476	0.0202832997581309	0.0561159607842338	0.0400804127515191	0.00725421216408237
Actinomyces	0.000173159706537603	0.000819256946504473	-8.47993e-06	0.00277676631118683	-0.00418422	0.00118950741108781	-0.000134947	0.00215188105759281	-0.00487737	-0.00149885	-0.000581385	0.012758158656812	0.00263327939343225	0.00884530920781709	-0.00519153	0.000333458121836487	0.00892223249068834	-0.0320036	0.0208165893278075	0.0166011200641874
Helicobacter	0.000918922530033349	0.00282380453614768	0.00486700704685654	-0.00130987	-0.00435279	-0.00233126	0.00962029380960621	0.00969514632841597	-0.0158725	0.00396718893034069	-0.0383461	0.0252835370816489	-0.00165287	0.0739016336090751	-0.102166	-0.0643515	0.0707952725200744	0.0793871091774927	0.0985830528883237	-0.00619293
Dehalobacterium	-0.000157404	0.000264800039142928	-0.000400087	-9.79864e-05	-0.000315954	-0.00320384	-0.00141014	-0.00537017	0.00285110171376293	-0.00121913	-0.00916603	0.00298534958114562	-0.0013019	0.0177196449718049	0.0436399977568777	-0.0167255	-0.0150373	0.0149313465884632	-0.00374209	0.00280627452070527
Georgenia	0.00106515314793873	0.00138538550543161	-0.000598119	-0.00271662	0.00433172706244734	-0.00408749	0.00427606045779592	-0.000173668	0.007518043305717	-0.011304	0.0284193825653041	-0.00596533	-0.00510216	0.0114423087625492	-0.0373857	0.00676528112879506	-0.0639602	-0.0449769	-0.0131293	0.0128228332727721
SMB53	-0.000517563	-0.000646492	-0.000624585	0.00197454432238086	0.00278955726205786	-0.000328756	0.00283064655555574	-0.00359137	0.00566853805794917	-0.00243065	-0.00834363	-0.00559017	-0.004107	-0.000120206	-0.0260552	0.00610307500845204	0.0402394139777578	-0.00153689	0.171795721770079	0.00639408082770741
Aggregatibacter	-0.000225659	0.000868869348754372	0.000282374166876496	-0.00180728	-0.00267619	-0.00199142	0.00603567168213385	0.00247967641184273	-0.0063714	0.00365530344173435	-0.00713537	0.00647790190082766	-0.00964746	0.0131708196926359	-0.0220053	-0.0144628	0.0201969398148823	0.00042958926153652	0.017787520550796	0.00406720172043108
Paraprevotella	-9.66418e-05	0.000332750441977717	0.000384517471434737	-0.00468463	-0.00035633	-0.00174825	0.00141431167493113	0.00194033703832349	0.00330253980393722	-0.00805962	0.00191298294480455	0.00382640237016926	0.000124357640626704	0.00163813939970789	-0.0129027	0.0353943525890512	-0.00485074	0.0258777065095385	0.0940446500231228	0.0197758686756256
Odoribacter	0.000145242211423694	-0.00050847	0.000488190480178874	-0.00380814	0.000956491086519107	-0.000326325	0.00150969785075936	0.00210939632008388	0.000920896416346772	-0.00212222	-0.00360148	-0.00252948	0.00030923793358736	-0.00105892	-0.00256028	0.0593179551630069	-0.0264574	0.00341837665396603	0.127998124382243	0.0317946995419873
Vagococcus	-0.000586482	0.000123228193952702	0.0010351808672274	0.00320569822234409	0.00551591756395783	-0.000292824	0.00595260915583621	0.000531422150524255	0.00686740403716734	-0.00572775	0.000603507916299341	0.00943685495724463	-0.0190406	0.00931111248460464	0.0785508409130849	-0.021128	0.044158723159516	0.0191696568071558	0.0156682174739725	0.0201045215418766
Anaeroplasma	-0.00143347	0.000163973916375979	0.000716292301296358	-0.00395542	-0.00317215	-0.00566845	-0.00422806	0.000311166900571933	-0.000818045	-0.00220824	0.00584226153085085	-0.0034766	-0.00019681	-0.00798792	0.00852153394815322	-0.000938957	0.0354179380235069	-0.0362231	-0.00958948	-0.00790327
[Clostridium]	-0.00107729	0.000129646941307937	0.000768737002073386	0.00251454295306851	0.00430443889377404	0.00344619807253052	0.00734264003047601	0.00322786662471375	0.00587317039381629	-0.00195273	-2.13526e-05	-0.00139791	-0.0206781	-0.0165237	0.0109021699421875	-0.00654071	0.0566546163902123	-0.0631991	-0.0068984	0.00726551340739753
Ochrobactrum	0.000345285774292735	-0.000331977	0.000300123018515312	9.78460819978507e-05	0.000858132466878848	-0.000565562	-0.000703627	-0.000362506	0.00108866860897318	-0.00527149	-8.08553e-05	0.00655084319364502	-0.00422913	0.00856855355486916	0.0293796452547212	0.000111011289346739	-0.00178915	0.0361637015423051	-0.0449608	-0.00804394
Pusillimonas	4.30545083239417e-05	-3.77098e-05	0.000293540436576686	-0.000492639	0.00185109102503468	0.000325573106462007	0.0031760705247548	0.00140610800357557	0.00144462873163509	-0.00167955	0.000797938657557205	-0.000707244	-0.00731154	0.00208059213137795	0.0132755852429099	0.00416997215405187	0.00947049933261349	-0.0037383	-0.0296661	-0.00384675
Fusobacterium	-0.000146267	-4.08715e-05	-0.000292609	0.000843530602774606	-0.00124818	-0.00135724	0.00129924616022403	0.000805707797529876	-0.00363851	0.00512949013587779	0.00495248386288385	0.000729823963529985	0.00662400940100822	-0.00599955	0.00285218556125881	0.00707491694975376	-0.001122	-0.0104355	0.00360592298926365	0.00824284563417396
Veillonella	0.000202819761378594	0.000441808598666604	0.000434112326142943	-0.00198049	-0.000669778	-0.00237075	0.00271435808833804	0.00182263357858176	-0.00212138	0.00416003667110621	-0.00546901	-0.00142268	-0.00327191	0.00390103260549288	-0.00603012	0.00240336511401696	-0.00276989	-0.00608434	0.00160244375118028	0.00544553689232663
Halomonas	0.000279488043125674	0.000631268629214079	-0.000304058	-0.000841188	-0.000829974	-0.000576794	0.00237424433057492	-0.00237328	0.00233146348769137	-0.00440754	0.0102938843976801	0.000811177006967673	0.00202989155985747	-0.00411783	-0.00476755	0.0134447367556412	-0.00199382	-0.00808943	-0.0127243	0.00572766855924162
Macrococcus	0.00024166687615999	0.000437137668763855	0.000219898366083258	0.00115070955817997	0.00133773393534806	-0.00113397	-0.000796471	-0.00399069	0.000817429841031681	-3.46e-07	0.00510186645179025	0.00210596004071662	0.00529332073454332	0.00765804581625987	-0.00855929	-0.00346858	0.00169029610665501	-0.029816	0.00276649536171254	-0.000347689
Trichococcus	0.000167339932061671	5.36416118494412e-05	0.000223719793024075	0.00117436344554689	-0.000501552	0.000946039278376314	-0.00263761	0.0012319666988872	0.00174233801862578	-0.00136871	-0.00271945	0.000512972362932028	-0.00810525	0.00131389127792874	0.0102103455861105	0.0118662088703915	-0.000111339	0.0167100399242786	-0.0362256	-0.00644717
Mycoplasma	-0.000525689	0.000335114004011585	0.000788227175291213	-0.0024446	-0.00144345	-0.00372604	-0.00220065	0.00197361844283415	-0.00221049	5.36123201249873e-05	-0.00226432	0.0004354771964283	-0.00179043	0.00532552552587617	-0.00705538	-0.00965122	0.0221397717974882	-0.0102616	0.00704703863414142	-0.000808583
Bilophila	-0.000276995	-9.04327e-05	0.000317457774299087	-0.00084733	-0.000248471	-0.00109918	-0.000511387	0.000185360128253329	0.00143120395685378	-0.0010436	-0.00334772	0.00146841106947919	0.00396529565322978	0.00626027758940195	0.00478474878852548	0.00135610815699989	-0.000284006	0.00797929627798331	0.0426453073249504	0.00483153049995153
Butyricicoccus	-0.000647545	0.000106122324489101	-0.000111782	-0.000782982	0.000112394927528611	-0.000725249	-0.000715506	0.000781738821085947	0.00268735467038677	0.00199499818261072	-0.0026091	-0.00013492	0.00440663861399849	-0.000939803	-0.000978229	-0.00331867	-0.000748649	0.00625606806116648	-0.0238679	-0.0108408
Gemella	0.000104703681557624	0.000353006009603754	5.47144395380161e-05	0.000569152660569213	-0.000467349	-7.88262e-05	-0.00026631	-1.15331e-05	0.00149784414047828	-0.00174347	0.00626634629731954	-0.0018323	-0.00266921	0.000315016488745009	-0.00391467	0.00401925970570649	-0.0194921	-0.00968542	-0.00551275	0.0055985917663663
Aerococcus	9.07347802404811e-05	0.000261220391239718	-4.50572e-06	0.000783162445557289	-0.0013149	-0.000235513	0.00056246659818608	-0.000306681	-0.00069032	0.000703503035261946	0.00116329582636417	0.00527127638126482	0.00318248378829097	0.00211450351290837	-0.00621594	0.00170477527191946	0.0117560608418446	-0.00492771	-0.00400357	-0.000289893
Natronobacillus	-9.66498e-05	8.41411874039432e-05	0.000238043826672853	-4.91602e-05	0.00131258422366848	0.000549482061037658	0.00226494303836324	0.00126474351565589	0.00131954028089134	-0.00196703	0.000491793707218189	0.000428410638390896	-0.00613046	0.00158357564229387	0.00494679269511196	0.000370711108116267	0.0135872580776954	-0.00208746	-0.0110954	-0.000547849
Aquamicrobium	0.000194138756643659	-3.2185e-05	0.000405151664651406	-0.000580882	-7.49364e-05	-0.000121839	0.00122011768482711	0.000674212834419352	6.08975825833615e-05	0.00100902243247896	0.00015500123249568	0.00299382656673201	-0.00232043	0.0102144946962826	0.0020131727589541	-0.00777614	0.00666945072559457	0.0149680806628387	-0.00362126	-0.000218279
Alistipes	-0.000170802	1.16022441586805e-05	0.000189815588634449	-0.000378769	-0.000482555	-0.00059512	-0.000916667	-0.000241447	-0.00107086	-0.000981272	0.000291851248759484	-0.00185348	0.00180210405189962	-0.00520423	-5.88527e-05	-0.00144256	0.00186568815601809	0.00495281096708397	-0.0121973	-0.00567578
Anaerotruncus	-0.00024256	5.39728497880025e-05	-7.62929e-05	-0.000136791	-0.000376582	0.00071375197425267	0.000187400527467953	-0.000826026	0.00198956252504324	0.000974363235219215	-0.00407264	0.000851664146905302	0.00299705846607619	0.0023014599513036	-0.00498376	0.000988842731030371	-0.0101911	0.0169813830913569	0.00702155811904236	-0.00333804
Pediococcus	-1.05251e-05	2.65506970840831e-05	-0.000577795	0.000333738441214571	0.000611092768605634	6.69108215009897e-05	-0.000357472	0.00217670666660819	-0.00212322	0.00228788901144315	0.00248595707805482	0.00609120529211375	0.00405054911922289	0.000471842429461657	-0.00101864	0.00684500746694905	0.00525886061405134	0.0017378931096796	-0.0111179	1.02632513542282e-05
Paenibacillus	-0.000221608	-7.1098e-05	0.000208385735195439	0.000676226057367374	0.00124321391994482	0.000665474564573235	0.00183297327058534	0.00110858512721374	0.000998150921883689	-0.00205351	-0.000904471	-0.000630145	-0.00569212	-0.00417986	0.000563803271003519	-0.000641363	0.0138690791855569	-0.0129569	-0.0130464	-0.00234228
AF12	0.000100683620952761	-0.000135833	0.000145515766431532	-0.000182421	-1.1877e-05	-0.000498204	0.000941370666153622	-4.01075e-05	-0.00132507	0.00450307369739835	-0.00321801	-0.00373839	0.00107454930146036	-0.00158981	0.00516908070065047	0.00802947192351598	-0.00749423	-0.0123849	0.000106311968202691	0.0034741916207668
Coprobacillus	-3.64673e-05	-3.81847e-05	-0.000417471	0.000587557272036255	0.00019035569282072	-0.000343635	2.57622384443815e-05	0.00192970307270704	-0.00155197	0.00141261098981043	0.00205740689922707	0.00358110187237435	0.00309121594114534	0.000311835456888384	0.00185997860148742	-0.000695116	0.00103074010500289	0.00474928042597325	0.00289859547977189	0.00171047466350276
YRC22	-1.78439e-05	0.000112348938018625	-1.73027e-06	-0.000237991	0.00011441332778385	-0.000229178	0.000641410798145313	4.69894774109228e-05	0.00120548451785294	-0.00048619	-0.00141668	0.000842527462741133	0.00143621168812659	0.00349146613076013	0.00165875678380471	-0.00154371	-0.00336569	0.0124188265722306	-0.00382912	-0.00304346
Akkermansia	-1.5069e-05	8.94763056790251e-05	-0.000167498	-0.000593041	0.000244431964618794	8.30444930123988e-05	0.00061009377750522	0.000242054295792784	0.00131259693929686	-0.00120286	-0.000351931	-0.00101964	0.00140348678417644	0.000732222637138399	-0.0015409	0.00346356937345534	-0.00504641	0.00793129662127928	-0.0129593	-0.00419918
Atopococcus	4.43356392933192e-05	4.11942365889648e-05	3.0572268182575e-05	-0.000106197	0.000197210335355757	0.000127336496670426	0.000110193551638751	0.000367777762373395	0.000571161613331969	-0.0011101	-0.000344076	0.00097084315397756	-0.00140531	-0.00359345	-0.000346776	0.000300444838000826	-0.00133848	0.000270018443839539	-0.00540745	0.000952037784272748
Rikenella	7.42838526239292e-05	-4.60343e-05	6.17632662885716e-05	9.47304373955065e-06	-0.000200118	-0.000203635	0.000315166509807451	0.000195937042209754	-0.000351258	0.0024381691788634	-0.00194538	-0.00240682	0.000134067980626172	-0.000704488	0.0031907835098949	0.00462468066872708	-0.00378327	-0.00768409	-0.000486187	0.00173375002160855
Atopostipes	2.4358612824535e-05	2.78741080398954e-05	0.000162248393781503	0.000224575465387648	-0.00014035	-0.000392213	0.000600890964376014	0.000530093660763378	-0.000572285	-0.000301141	-0.00124946	0.000170127585005072	-0.0010254	0.00185035439051587	-0.00526056	-0.00334979	0.00284214131496686	0.00555132022760153	0.00375637860061583	-0.00308453
Sphingobacterium	5.92261080359742e-05	0.000128569050900902	-8.68607e-05	-0.000473975	-0.00022064	-6.12785e-05	0.000803139618598173	1.67463358657907e-05	0.000414810381715517	-0.00138796	0.00190964240631974	7.96896586702992e-05	-0.000124797	-0.00169833	-0.000118132	0.00319482186498471	-0.00148365	0.00277776060371878	-0.00276844	0.00138990474243461
Erysipelothrix	3.62943114222773e-05	4.09130741539795e-05	2.13727527679292e-05	-9.72167e-06	0.000313858165411209	-0.000310012	0.000325234021733016	-5.59082e-05	0.000510528180543737	-0.000871609	0.000478847719502983	0.00104198081543718	-0.000790378	0.00172642308199421	0.00738511927541816	-0.000944537	5.44537627215957e-05	0.00715973450978738	0.00156684219849072	0.0014649102245322
Acinetobacter	-8.0366e-05	-9.71859e-06	7.3303057973326e-05	-0.000215534	-0.000631041	-0.000139639	1.00196169501638e-05	-0.000400934	-0.000174184	-0.000226975	0.00151727569433634	0.000213627447768545	0.000711683992754456	-0.000893501	0.000716805091189518	0.000705049455094241	0.00279428023541284	-0.00161066	0.000688146500991474	-0.00018512
Shigella	-5.61039e-05	6.32619300589161e-05	8.30812097364641e-05	-0.000343072	1.58273572062284e-05	-0.000257213	-0.000596663	0.000142728248449541	-0.000434801	-0.000432145	7.0228817024988e-05	-0.000996659	0.00105863469861585	-0.000895999	0.00229356765599708	-0.00266355	0.00276045807898829	-0.00104898	0.00152712731192087	-3.44981e-05
Alkaliphilus	-0.000115867	1.16774476376008e-05	8.15352945708059e-05	0.000267791808898551	0.000512302355827593	0.00036721622293433	0.000775090325652642	0.000395503524393511	0.000663114432352974	-0.000188542	-9.42186e-05	-0.000183163	-0.002326	-0.00173113	0.00115121764454152	-0.000811085	0.00610077584942001	-0.00695276	-0.000602047	1.41173697108691e-05
Listeria	2.32413102194729e-05	-6.72562e-05	-8.8083e-05	0.000373727202069636	0.000107849396246756	-0.000515817	5.51799582065708e-05	-0.000129668	-6.09565e-05	-0.000155082	0.000706871945903592	-0.00226313	-3.64989e-05	-0.000880275	-0.00275797	-0.00124361	0.00228203419591941	0.00620516323672284	0.00459512972133436	-0.00418551
02d06	-1.84193e-07	-1.09262e-05	-0.000123114	-2.06227e-06	-0.000256207	0.000248037394521512	-0.000228316	-0.000123786	2.58250957936293e-05	-0.000355332	-0.000938452	-0.000216905	-0.00152763	0.000760288550698806	0.000346315838266781	0.000531014856436223	-0.000960576	-0.00282465	0.0115902926078967	0.00263894204809595
Pseudomonas	9.44867424275201e-06	-7.09093e-05	4.73025020040087e-06	-3.50528e-05	9.22389516244346e-05	-2.60563e-05	-0.000139726	-0.000287048	0.000426290130769475	-0.000234235	-0.000249032	0.000482047726646096	0.000899470990722647	0.000332950576095066	-0.00101179	0.0031124776099138	0.00202673165527075	-0.00210136	0.0182297599802225	0.00338916233362072
Paraeggerthella	-1.99119e-05	-3.54362e-05	-0.000107589	-0.000107914	-6.50163e-05	0.000178146467401271	-3.2738e-05	-0.000342378	-0.000328599	-0.000347124	-0.000718174	0.000184741866732255	-0.00109119	0.000569829849754736	-5.31913e-05	0.000108451843504064	-0.00122976	-0.00181005	0.0120009354511744	0.00327212377920424
Anaerostipes	4.98867819656254e-05	5.06848684631763e-05	-2.39812e-05	1.76839901613262e-05	0.000244264641699954	1.35046711293316e-05	-0.000242684	-0.000454117	5.74482023093972e-05	0.000152640240252963	-0.000122515	-0.000404581	0.00137495274579972	-0.00066895	-0.000720936	-0.000544441	0.00448552404546384	-0.00112438	0.00242747870364034	-0.000806789
Oceanobacillus	3.53367845095213e-06	-1.00548e-05	7.79985896389476e-05	-4.63024e-05	-7.65517e-05	-1.4567e-05	0.000112674835584175	0.000140004288062434	-6.41876e-05	-0.000161075	-0.000587756	0.000598489431559496	0.000116561454731171	0.00121363749318793	-0.00149691	0.000699910518069918	0.000538709255781353	0.000319421762314249	0.00996693615639051	0.00178828209662335
Virgibacillus	4.84457167792671e-05	6.50986930549298e-05	-6.28286e-05	-0.000217142	-1.61812e-05	-4.00901e-05	0.000175730996137693	0.00031175209388555	0.000479412294224992	-0.000583628	0.000424644729967532	-0.000299339	-0.000574723	-0.000405801	-4.76883e-05	0.00137122896089183	-0.00104528	0.000697100737438659	-0.000892558	0.000803214888882871
Lactococcus	1.80836788532145e-05	2.67716820201779e-06	3.09570531075759e-05	8.80451659406774e-05	0.000125152910280678	-0.000208299	2.14401752638482e-05	-0.00016492	0.000142887139951577	-0.00030555	9.05233683756816e-05	0.000755882435188308	-0.000146951	0.00153849818729839	0.00492374723328298	-0.00106798	-2.03359e-05	0.00490003425165315	0.00140733753279274	0.00032897915630478
Thioclava	-7.38366e-06	3.85655286563243e-05	-1.34149e-05	-0.000103533	0.000199314850822705	5.48952173906006e-05	0.000403800948216193	0.000247971651695715	0.000390928103809653	-0.000440219	0.000329602861389379	-0.000118009	-0.000902238	-0.000828628	0.000163958088999624	0.000541559684613445	0.000956497022470424	-0.00118357	-0.000630171	0.000751516476420399
Pseudidiomarina	1.80836788532145e-05	2.67716820201779e-06	3.09570531075759e-05	8.80451659406774e-05	0.000125152910280678	-0.000208299	2.14401752638482e-05	-0.00016492	0.000142887139951577	-0.00030555	9.05233683756816e-05	0.000755882435188308	-0.000146951	0.00153849818729839	0.00492374723328298	-0.00106798	-2.03359e-05	0.00490003425165315	0.00140733753279274	0.00032897915630478
Gordonia	2.95915639038463e-05	3.67650614596741e-05	-2.32875e-05	0.000158777044159832	-0.000286786	0.000104836390680362	-0.000293367	0.000327888380389014	0.000531636114271073	-1.23114e-05	-0.000330417	-0.00060247	-0.000654671	0.000285688051416106	0.000599260759586583	0.000633844519398239	0.000403775513109822	-0.0015219	-0.000615964	-0.000480585
Aeromicrobium	2.95915639038463e-05	3.67650614596741e-05	-2.32875e-05	0.000158777044159832	-0.000286786	0.000104836390680362	-0.000293367	0.000327888380389014	0.000531636114271073	-1.23114e-05	-0.000330417	-0.00060247	-0.000654671	0.000285688051416106	0.000599260759586583	0.000633844519398239	0.000403775513109822	-0.0015219	-0.000615964	-0.000480585
Petrimonas	-5.42467e-05	6.05287306563871e-06	-3.96211e-05	-2.49083e-05	5.97218796670054e-06	8.21266930082145e-05	8.08600914273735e-05	-0.000102035	0.000612552690918392	0.000165524300880938	-0.000807162	-0.000260212	0.0013133785989503	0.000541165903181384	-0.000585303	-0.000402318	-0.00206794	0.00290461587195755	-0.00366762	-0.00221808
Anaerofustis	1.35627591399109e-05	2.00787615151335e-06	2.32177898306819e-05	6.60338744555081e-05	9.38646827105086e-05	-0.000156224	1.60801314478862e-05	-0.00012369	0.000107165354963683	-0.000229162	6.78925262817614e-05	0.000566911826391231	-0.000110213	0.0011538736404738	0.00369281042496224	-0.000800983	-1.52519e-05	0.00367502568873986	0.00105550314959455	0.000194747684717432
Defluviitalea	1.59016195936474e-05	4.67399754721708e-05	8.84140040461082e-05	-1.44545e-05	-0.000100107	-8.2722e-05	0.0002116839496484	0.000179512189326378	-0.000260524	0.000123010065025252	-0.000696714	0.000618847261920302	-0.000249303	0.00155205557920526	-0.00204204	-0.000965148	0.00128107664959974	0.00147336377829739	0.00156348831805553	7.39098893610112e-05
Brevundimonas	1.37028454341679e-05	-1.75778e-05	4.03993202793663e-05	3.44587784788334e-06	-6.45529e-06	-1.35244e-05	1.86944474416665e-05	5.91836829926361e-05	-0.000228218	-0.000394858	-0.000538529	0.000394415187909076	-9.15787e-05	0.000440284142840027	-0.000846508	0.000283408877814295	0.000440647709018949	0.000241168634062011	-0.00402823	-0.000934069
Demequina	9.04183942660726e-06	1.33858410100889e-06	1.5478526553788e-05	4.40225829703387e-05	6.25764551403391e-05	-0.000104149	1.07200876319241e-05	-8.24598e-05	7.14435699757887e-05	-0.000152775	4.52616841878408e-05	0.000377941217594154	-7.34755e-05	0.000769249093649197	0.00246187361664149	-0.000533989	-1.0168e-05	0.00245001712582657	0.000703668766396369	0.00016448957815239
Helcobacillus	9.04183942660726e-06	1.33858410100889e-06	1.5478526553788e-05	4.40225829703387e-05	6.25764551403391e-05	-0.000104149	1.07200876319241e-05	-8.24598e-05	7.14435699757887e-05	-0.000152775	4.52616841878408e-05	0.000377941217594154	-7.34755e-05	0.000769249093649197	0.00246187361664149	-0.000533989	-1.0168e-05	0.00245001712582657	0.000703668766396369	0.00016448957815239
Herbiconiux	-1.97761e-06	2.01476229694924e-05	2.61693130453518e-05	8.20752751635877e-05	8.80559565922267e-05	-3.43815e-05	-6.1693e-05	-9.91694e-05	1.01670539216496e-05	-0.000112162	0.000619914811583973	-2.55354e-05	5.07939847440162e-05	0.000714369901098639	-0.000548408	-0.000323288	-0.00275701	-0.0033953	-0.000502512	0.00100545744136547
Salinibacterium	-3.31049e-05	3.33641361074309e-06	2.32957984488016e-05	7.65119453995858e-05	0.000146372101665026	0.00010491892083838	0.000221454378757897	0.000113001006969574	0.000189461266386563	-5.38692e-05	-2.69196e-05	-5.23321e-05	-0.000664572	-0.000494607	0.000328919327011861	-0.000231739	0.00174307881412	-0.0019865	-0.000172013	0.00012127489095405
Paludibacter	1.45115667670586e-05	3.34044745192858e-05	2.60911900822454e-05	-3.97349e-05	7.64657114719579e-05	0.000174332053756765	-0.000118438	3.74434543517441e-05	-0.000253502	-0.000225251	-0.000118808	-0.000569879	0.000874036045462495	-0.000631575	0.000390114090739487	-0.00118313	0.000499401030702293	3.91977555705816e-05	0.001856670566367	0.000103719681785009
Candidatus Arthromitus	2.57212414297678e-05	3.52291150455812e-05	-3.67107e-05	-0.000180045	5.29427491576788e-05	-5.00237e-05	0.000182346569458295	0.000134970644726141	0.00020146683742309	-0.000386349	0.000356522472489541	-6.56768e-05	-0.000237666	-0.000334021	-0.000164961	0.000773298302950498	-0.000786582	0.000802934726011613	-0.000458157	0.000676966233357095
Gemmiger	2.57212414297678e-05	3.52291150455812e-05	-3.67107e-05	-0.000180045	5.29427491576788e-05	-5.00237e-05	0.000182346569458295	0.000134970644726141	0.00020146683742309	-0.000386349	0.000356522472489541	-6.56768e-05	-0.000237666	-0.000334021	-0.000164961	0.000773298302950498	-0.000786582	0.000802934726011613	-0.000458157	0.000676966233357095
Sedimentibacter	-3.61644e-05	4.03524871042581e-06	-2.64141e-05	-1.66055e-05	3.98145864446684e-06	5.4751128672143e-05	5.39067276182487e-05	-6.80237e-05	0.000408368460612261	0.000110349533920625	-0.000538108	-0.000173475	0.000875585732633536	0.000360777268787589	-0.000390202	-0.000268212	-0.00137862	0.00193641058130503	-0.00244508	-0.00143289
Neisseria	1.45115667670586e-05	3.34044745192858e-05	2.60911900822454e-05	-3.97349e-05	7.64657114719579e-05	0.000174332053756765	-0.000118438	3.74434543517441e-05	-0.000253502	-0.000225251	-0.000118808	-0.000569879	0.000874036045462495	-0.000631575	0.000390114090739487	-0.00118313	0.000499401030702293	3.91977555705816e-05	0.001856670566367	0.000103719681785009
Methylophaga	9.04183942660726e-06	1.33858410100889e-06	1.5478526553788e-05	4.40225829703387e-05	6.25764551403391e-05	-0.000104149	1.07200876319241e-05	-8.24598e-05	7.14435699757887e-05	-0.000152775	4.52616841878408e-05	0.000377941217594154	-7.34755e-05	0.000769249093649197	0.00246187361664149	-0.000533989	-1.0168e-05	0.00245001712582657	0.000703668766396369	0.00016448957815239
Lysobacter	7.51784945395889e-06	-1.84049e-05	1.33954425574751e-05	-1.60314e-05	3.18470669373835e-05	-7.28979e-07	4.42614107026381e-05	-1.60221e-06	-0.000242658	0.000229838587114354	-0.000270307	-0.000466414	3.02421859999933e-05	0.000216087111837328	0.000378218072738413	0.00128186600087189	-0.00023073	-0.000613383	-0.00299345	-0.00057116
Stenotrophomonas	1.86262437445906e-05	-4.00164e-05	1.31867153600206e-05	2.79196202817579e-05	-2.18224e-05	-6.81386e-05	-3.2021e-05	-8.50892e-06	2.99722852423346e-05	-0.000552041	-0.000536355	0.000765187877104938	5.55239922645735e-05	-0.000986477	-0.000261147	-0.000603955	-0.000732645	-0.00118137	-0.00362669	-0.000235261
Devriesea	1.17917383995222e-05	5.76013131463016e-06	-1.66908e-05	1.91396158755664e-05	5.59329767426655e-05	-5.36091e-05	-4.14153e-05	-0.000163853	0.000103650020505168	0.000125963803358408	-1.23573e-06	5.50992730437529e-05	0.000166972233445743	-1.24585e-05	-0.00037035	0.000212896151997037	0.00132870767158718	-0.00038786	0.00019026937909111	-0.000605031
Barnesiella	-3.10016e-06	8.04072786688517e-06	1.86397014765044e-05	6.21087055655314e-06	3.07601295138939e-05	3.87748054973277e-05	-8.98706e-05	-3.14668e-05	-7.95972e-06	0.000234043416395628	6.10676505753685e-05	0.000229835739146282	-0.00034316	-0.000448768	-0.000215672	0.000329226029848629	-0.000593505	0.00165593943855381	8.44125490469066e-05	1.71374678439289e-05
Ammoniphilus	4.52091971330363e-06	6.69292050504447e-07	7.73926327689398e-06	2.20112914851694e-05	3.12882275701695e-05	-5.20747e-05	5.36004381596206e-06	-4.12299e-05	3.57217849878943e-05	-7.63875e-05	2.26308420939204e-05	0.000188970608797077	-3.67377e-05	0.000384624546824598	0.00123093680832074	-0.000266994	-5.08398e-06	0.00122500856291329	0.000351834383198184	8.22447890761949e-05
Tissierella_Soehngenia	8.87862667732093e-06	-2.89846e-05	5.59262455142674e-06	-5.63042e-05	-2.25568e-05	7.1657268850099e-05	1.05134661798688e-06	1.06106947156172e-05	9.15584005006704e-05	0.000213193324432837	0.000289458581179539	-1.86042e-07	-5.22047e-05	0.000195338085082025	-7.58514e-05	-0.000666794	0.000271494991605215	-2.16028e-05	-0.000708248	-9.34499e-07
Methylobacterium	7.25578338352932e-06	1.67022372596429e-05	1.30455950411227e-05	-1.98674e-05	3.8232855735979e-05	8.71660268783826e-05	-5.92191e-05	1.87217271758721e-05	-0.000126751	-0.000112626	-5.94039e-05	-0.000284939	0.000437018022731248	-0.000315787	0.000195057045369744	-0.000591565	0.000249700515351147	1.95988777852908e-05	0.000928335283183501	5.18598408925045e-05
B-42	1.28606207148839e-05	1.76145575227906e-05	-1.83554e-05	-9.00227e-05	2.64713745788394e-05	-2.50119e-05	9.11732847291476e-05	6.74853223630705e-05	0.000100733418711545	-0.000193175	0.00017826123624477	-3.28384e-05	-0.000118833	-0.00016701	-8.24806e-05	0.000386649151475249	-0.000393291	0.000401467363005807	-0.000229079	0.000338483116678547
Others	-0.800217	-0.00734002	0.115663092476621	0.230147386390321	0.344388428695334	0.0509846389406996	-0.112721	-0.056491	-0.231697	-0.13817	-0.0150313	-0.113324	0.0461281456970246	-0.102304	-0.119396	-0.0221291	0.0268941872733553	0.0652155912511795	-0.0310155	0.173995821677971
