# Supplementary material for: Gut microbiota in dysmenorrhea: causal evidence from Mendelian randomization and microbial-targeted intervention validation
Source: Front Microbiol. 2026 Feb 2;16:1720643. doi: 10.3389/fmicb.2025.1720643 (PMC12907366; doi:10.3389/fmicb.2025.1720643)
Supplement: Supplementary file 6 [file Table_6.xlsx]

## Sheet: Table1. Family-level abundance
Taxon	C	M	I	W
d__Bacteria;p__Actinobacteria;c__Actinobacteria;o__Actinomycetales;f__Corynebacteriaceae	0.158517017143822	0.0693297300340624	0.231393744897672	0.174878247895729
d__Bacteria;p__Bacteroidetes;c__Bacteroidia;o__Bacteroidales;f__S24-7	0.14633899163922	0.167170565549081	0.134194747065282	0.139582805506292
d__Bacteria;p__Firmicutes;c__Bacilli;o__Lactobacillales;f__Lactobacillaceae	0.137567209976635	0.106792782141148	0.0937308222841539	0.0873574866987585
d__Bacteria;p__Firmicutes;c__Erysipelotrichi;o__Erysipelotrichales;f__Erysipelotrichaceae	0.0982349463727726	0.126869915266166	0.0610534020212257	0.130996818962362
d__Bacteria;p__Firmicutes;c__Clostridia;o__Clostridiales;f__Ruminococcaceae	0.0823072375643946	0.110260957689384	0.0682262196323509	0.0801902992427441
d__Bacteria;p__Firmicutes;c__Clostridia;o__Clostridiales;f__unidentified_Clostridiales	0.0325760774709343	0.0702305548517861	0.0233707738648199	0.0421754919348028
d__Bacteria;p__Firmicutes;c__Clostridia;o__Clostridiales;f__Lachnospiraceae	0.051881879345776	0.0330152295695746	0.0190749655152999	0.0308082087661515
d__Bacteria;p__Actinobacteria;c__Actinobacteria;o__Bifidobacteriales;f__Bifidobacteriaceae	0.0014751006390226	0.0492638572192664	0.0293894096782366	0.0520282633786561
d__Bacteria;p__Firmicutes;c__Bacilli;o__Bacillales;f__Staphylococcaceae	0.0284998451707345	0.0134053993187512	0.0667961602342145	0.0207809025138643
d__Bacteria;p__Proteobacteria;c__Deltaproteobacteria;o__Desulfovibrionales;f__Desulfovibrionaceae	0.0520001126031022	0.0320299524251893	0.00294457112293444	0.0321144047518509
d__Bacteria;p__Firmicutes;c__Clostridia;o__Clostridiales;f__unclassified_Clostridiales	0.028933367114264	0.0273062522872505	0.0228190186639642	0.0241984066661036
d__Bacteria;p__Bacteroidetes;c__Bacteroidia;o__Bacteroidales;f__[Paraprevotellaceae]	0.0139627846747178	0.0483405117810996	0.0120879430228303	0.0170706302958647
d__Bacteria;p__Firmicutes;c__Clostridia;o__Clostridiales;f__Peptostreptococcaceae	0.0159783802043746	0.01601779129015	0.0202798187090054	0.0249641077611688
d__Bacteria;p__Actinobacteria;c__Coriobacteriia;o__Coriobacteriales;f__Coriobacteriaceae	0.0143118542915857	0.0148861301128846	0.00666047349604482	0.0171100413816401
d__Bacteria;p__Spirochaetes;c__Spirochaetes;o__Spirochaetales;f__Spirochaetaceae	0.0210793007347352	0.0252793964473721	0.00145258001857951	0.00422824648819075
d__Bacteria;p__Firmicutes;c__Clostridia;o__Clostridiales;f__Clostridiaceae	0.0032260788784731	0.0087717816625848	0.0199983109534668	0.0139008529684993
d__Bacteria;p__Proteobacteria;c__Betaproteobacteria;o__Burkholderiales;f__Alcaligenaceae	0.00620443093207218	0.00389043718154435	0.0204937646032148	0.0135799341271852
d__Bacteria;p__Firmicutes;c__Bacilli;o__Lactobacillales;f__Aerococcaceae	0.00833825971905526	0.00212819863187231	0.0190017734988599	0.0112772006868789
d__Bacteria;p__Bacteroidetes;c__Bacteroidia;o__Bacteroidales;f__Bacteroidaceae	0.00863102778481547	0.0162655181150241	0.0049770571179236	0.00511218084058216
d__Bacteria;p__Proteobacteria;c__Gammaproteobacteria;o__Enterobacteriales;f__Enterobacteriaceae	0.00855783576837542	0.00148073079413338	0.0160009008248177	0.00673929566759564
d__Bacteria;p__Actinobacteria;c__Actinobacteria;o__Actinomycetales;f__Dietziaceae	0.00574838836809954	0.00249415871407257	0.0110970357233342	0.00863665793992625
d__Bacteria;p__Firmicutes;c__Bacilli;o__Bacillales;f__Planococcaceae	0.00130619598569941	0.00656476085916167	0.00574838836809954	0.0121273541086057
d__Bacteria;p__Proteobacteria;c__Gammaproteobacteria;o__Pseudomonadales;f__Moraxellaceae	0.00152014187990879	0.000917715283056048	0.0190299242744138	0.00316977732736537
d__Bacteria;p__Actinobacteria;c__Actinobacteria;o__Actinomycetales;f__Dermabacteraceae	0.00718970807645751	0.000985277144385328	0.00918841314078203	0.00231399375052783
d__Bacteria;p__TM7;c__TM7-3;o__CW040;f__F16	0.00730794133378374	0.00258424119584495	0.00515159192635757	0.00316977732736537
d__Bacteria;p__Tenericutes;c__Mollicutes;o__RF39;f__unidentified_RF39	0.00451538439884019	0.00375531345888579	0.00533738704501309	0.00408186245531064
d__Bacteria;p__Firmicutes;c__Clostridia;o__Clostridiales;f__Veillonellaceae	0.00642963713650311	0.00818061537595361	0.000776961405286716	0.00164963544745658
d__Bacteria;p__Proteobacteria;c__Gammaproteobacteria;o__Xanthomonadales;f__Xanthomonadaceae	0.00316977732736537	0.000411001323086451	0.00962193508431158	0.00132308645103173
d__Bacteria;p__Bacteroidetes;c__Bacteroidia;o__Bacteroidales;f__Prevotellaceae	0.00270247445317118	0.00449849393350787	0.00308532500070377	0.00251104917940489
d__Bacteria;p__Firmicutes;c__Bacilli;o__Lactobacillales;f__Streptococcaceae	0.00468428905216339	0.00160459420657039	0.00409312276553219	0.00195929397854911
d__Bacteria;p__Actinobacteria;c__Actinobacteria;o__Actinomycetales;f__Brevibacteriaceae	0.00363145004644878	0.000912085127945275	0.00507276975480675	0.00207752723587535
d__Bacteria;p__Firmicutes;c__Bacilli;o__Turicibacterales;f__Turicibacteraceae	0.00337246291135321	0.003079694845593	0.00344002477268249	0.00163274498212426
d__Bacteria;p__Firmicutes;c__Clostridia;o__Clostridiales;f__[Mogibacteriaceae]	0.00345691523801481	0.00298961236382062	0.0016440052923458	0.00270810460828196
d__Bacteria;p__Actinobacteria;c__Actinobacteria;o__Actinomycetales;f__Yaniellaceae	0.00283196802071897	0.000793851870619036	0.00310784562114686	0.00292768065760212
d__Bacteria;p__Chloroflexi;c__Thermomicrobia;o__JG30-KF-CM45;f__unidentified_JG30-KF-CM45	0.00138501815725023	0.000776961405286716	0.00592855333164429	0.000872674042169862
d__Bacteria;p__Firmicutes;c__Clostridia;o__Clostridiales;f__Christensenellaceae	0.00194240351321679	0.00177912901500436	0.00193114320299524	0.00242096669763252
d__Bacteria;p__Proteobacteria;c__Alphaproteobacteria;o__Rhizobiales;f__Phyllobacteriaceae	9.00824817723728e-05	0.000557385355966557	0.00485319370548659	0.00221828111364468
d__Bacteria;p__Actinobacteria;c__Actinobacteria;o__Actinomycetales;f__Microbacteriaceae	0.00148073079413338	0.000681248768403569	0.00353010725445486	0.00178475917011514
d__Bacteria;p__unclassified_Bacteria;c__unclassified_Bacteria;o__unclassified_Bacteria;f__unclassified_Bacteria	0.00200996537454607	0.00150325141457647	0.00133997691636404	0.000923345438166821
d__Bacteria;p__Firmicutes;c__Clostridia;o__Clostridiales;f__Peptococcaceae	0.00297835205359908	0.000326548996424852	0.000371590237311038	0.00122174365903781
d__Bacteria;p__Proteobacteria;c__Alphaproteobacteria;o__Rhodobacterales;f__Rhodobacteraceae	0.000608056751963517	0.000197055428877066	0.00291642034738057	0.000568645666188103
d__Bacteria;p__Firmicutes;c__Bacilli;o__Lactobacillales;f__Enterococcaceae	0.000653097992849703	0.000298398220870985	0.00182417025589055	0.00121048334881626
d__Bacteria;p__unidentified_Bacteria;c__unidentified_Bacteria;o__unidentified_Bacteria;f__unidentified_Bacteria	0.00156518312079498	0.000872674042169861	0.000743180474622076	0.000737550319511302
d__Bacteria;p__Actinobacteria;c__Actinobacteria;o__Actinomycetales;f__Micrococcaceae	0.00141879908791487	0.000686878923514343	0.000782591560397489	0.000889564507502182
d__Bacteria;p__Bacteroidetes;c__Bacteroidia;o__Bacteroidales;f__Rikenellaceae	0.00104720885060383	0.00103031838527151	0.000760070939954396	0.000456042563972638
d__Bacteria;p__Proteobacteria;c__Alphaproteobacteria;o__Rhizobiales;f__Hyphomicrobiaceae	2.25206204430932e-05	0.000287137910649438	0.002235171578977	0.000737550319511303
d__Bacteria;p__Bacteroidetes;c__Bacteroidia;o__Bacteroidales;f__Porphyromonadaceae	0.000793851870619036	0.00103594854038229	0.000703769388846663	0.000591166286631197
d__Bacteria;p__Proteobacteria;c__Epsilonproteobacteria;o__Campylobacterales;f__Helicobacteraceae	0.000197055428877066	0.000647467837738929	0.00152577203501957	0.000489823494637277
d__Bacteria;p__Firmicutes;c__Bacilli;o__Bacillales;f__Bacillaceae	0.000709399543957436	8.44523266615995e-05	0.000737550319511302	0.000624947217295836
d__Bacteria;p__Actinobacteria;c__Actinobacteria;o__Actinomycetales;f__Actinomycetaceae	0.000731920164400529	0.000163274498212426	0.00068124876840357	0.000534864735523464
d__Bacteria;p__Firmicutes;c__unclassified_Firmicutes;o__unclassified_Firmicutes;f__unclassified_Firmicutes	0.00122174365903781	0.000264617290206345	0.000275877600427892	0.000332179151535625
d__Bacteria;p__Firmicutes;c__Bacilli;o__Bacillales;f__unclassified_Bacillales	0.000478563184415731	0.000416631478197224	0.000838893111505222	0.000258987135095572
d__Bacteria;p__Bacteroidetes;c__Bacteroidia;o__Bacteroidales;f__[Odoribacteraceae]	0.000101342791993919	0.000861413731948315	0.000433521943529544	0.000523604425301917
d__Bacteria;p__Deferribacteres;c__Deferribacteres;o__Deferribacterales;f__Deferribacteraceae	0.000219576049320159	0.000658728147960476	0.000743180474622076	6.75618613292796e-05
d__Bacteria;p__Proteobacteria;c__Gammaproteobacteria;o__Pseudomonadales;f__Pseudomonadaceae	0.000320918841314078	7.31920164400529e-05	0.000574275821298877	0.000444782253751091
d__Bacteria;p__Bacteroidetes;c__Bacteroidia;o__Bacteroidales;f__unidentified_Bacteroidales	0.000146384032880106	0.00061368690707429	0.000382850547532585	0.000152014187990879
d__Bacteria;p__Proteobacteria;c__Alphaproteobacteria;o__RF32;f__unidentified_RF32	4.50412408861864e-05	0.000495453649748051	0.000388480702643358	0.000275877600427892
d__Bacteria;p__Proteobacteria;c__Alphaproteobacteria;o__Rhizobiales;f__Brucellaceae	0	0.000152014187990879	0.000602426596852743	0.000405371167975678
d__Bacteria;p__Bacteroidetes;c__Bacteroidia;o__Bacteroidales;f__unclassified_Bacteroidales	0.000202685583987839	0.000703769388846662	0.000135123722658559	0.000112603102215466
d__Bacteria;p__Firmicutes;c__Clostridia;o__Clostridiales;f__Dehalobacteriaceae	0.000197055428877066	0.000377220392421811	0.000180164963544746	0.000309658531092532
d__Bacteria;p__Firmicutes;c__Bacilli;o__Lactobacillales;f__unclassified_Lactobacillales	0.000360329927089491	9.57126368831461e-05	0.000275877600427892	0.000213945894209386
d__Bacteria;p__Actinobacteria;c__Actinobacteria;o__Actinomycetales;f__Bogoriellaceae	0.000456042563972637	4.50412408861864e-05	0.000394110857754131	0
d__Bacteria;p__Actinobacteria;c__Actinobacteria;o__Actinomycetales;f__unclassified_Actinomycetales	0.000411001323086451	9.57126368831462e-05	0.000253356979984799	8.44523266615995e-05
d__Bacteria;p__Proteobacteria;c__Gammaproteobacteria;o__Pasteurellales;f__Pasteurellaceae	0.000168904653323199	0.000213945894209385	0.000456042563972638	0
d__Bacteria;p__Proteobacteria;c__Deltaproteobacteria;o__GMD14H09;f__unidentified_GMD14H09	0	8.44523266615995e-05	0.000439152098640318	0.000197055428877066
d__Bacteria;p__Cyanobacteria;c__4C0d-2;o__YS2;f__unidentified_YS2	0.000129493567547786	0.000106972947104693	0.000377220392421811	9.00824817723728e-05
d__Bacteria;p__Firmicutes;c__Bacilli;o__unclassified_Bacilli;f__unclassified_Bacilli	0.000197055428877066	2.81507755538665e-05	0.000225206204430932	5.6301551107733e-05
d__Bacteria;p__Tenericutes;c__Mollicutes;o__Anaeroplasmatales;f__Anaeroplasmataceae	7.88221715508262e-05	0.000337809306646398	3.37809306646398e-05	3.94110857754131e-05
d__Bacteria;p__Fusobacteria;c__Fusobacteriia;o__Fusobacteriales;f__Fusobacteriaceae	0.000242096669763252	2.81507755538665e-05	9.00824817723728e-05	1.68904653323199e-05
d__Bacteria;p__Bacteroidetes;c__Flavobacteriia;o__Flavobacteriales;f__[Weeksellaceae]	0	5.6301551107733e-06	0.000253356979984799	7.31920164400529e-05
d__Bacteria;p__Elusimicrobia;c__Elusimicrobia;o__Elusimicrobiales;f__Elusimicrobiaceae	0	0.000315288686203305	5.6301551107733e-06	0
d__Bacteria;p__Firmicutes;c__Bacilli;o__Lactobacillales;f__Carnobacteriaceae	0	2.81507755538665e-05	1.12603102215466e-05	0.000275877600427892
d__Bacteria;p__Proteobacteria;c__Gammaproteobacteria;o__Oceanospirillales;f__Halomonadaceae	0.000185795118655519	0	0.000112603102215466	1.12603102215466e-05
d__Bacteria;p__Actinobacteria;c__Actinobacteria;o__Actinomycetales;f__Intrasporangiaceae	0.000174534808433972	0	8.44523266615995e-05	2.25206204430932e-05
d__Bacteria;p__Tenericutes;c__Mollicutes;o__Mycoplasmatales;f__Mycoplasmataceae	0	0.000168904653323199	0.000101342791993919	1.12603102215466e-05
d__Bacteria;p__Bacteroidetes;c__Sphingobacteriia;o__Sphingobacteriales;f__Sphingobacteriaceae	4.50412408861864e-05	0	0.000191425273766292	1.12603102215466e-05
d__Bacteria;p__Tenericutes;c__RF3;o__ML615J-28;f__unidentified_ML615J-28	0	3.37809306646398e-05	0.000197055428877066	0
d__Bacteria;p__Firmicutes;c__Bacilli;o__Gemellales;f__Gemellaceae	0.000112603102215466	0	3.94110857754131e-05	6.19317062185063e-05
d__Bacteria;p__Actinobacteria;c__Actinobacteria;o__Actinomycetales;f__unidentified_Actinomycetales	3.37809306646398e-05	1.68904653323199e-05	0.000140753877769333	5.6301551107733e-06
d__Bacteria;p__Firmicutes;c__Bacilli;o__Bacillales;f__Paenibacillaceae	1.12603102215466e-05	1.68904653323199e-05	0.000123863412437013	2.25206204430932e-05
d__Bacteria;p__Proteobacteria;c__Alphaproteobacteria;o__unclassified_Alphaproteobacteria;f__unclassified_Alphaproteobacteria	5.06713959969597e-05	1.12603102215466e-05	8.44523266615995e-05	0
d__Bacteria;p__Bacteroidetes;c__Bacteroidia;o__Bacteroidales;f__[Barnesiellaceae]	0	0.000129493567547786	5.6301551107733e-06	5.6301551107733e-06
d__Bacteria;p__Firmicutes;c__Clostridia;o__Clostridiales;f__[Tissierellaceae]	0	3.37809306646398e-05	3.37809306646398e-05	2.25206204430932e-05
d__Bacteria;p__Firmicutes;c__Clostridia;o__unclassified_Clostridia;f__unclassified_Clostridia	4.50412408861864e-05	0	1.68904653323199e-05	1.68904653323199e-05
d__Bacteria;p__Actinobacteria;c__Actinobacteria;o__Actinomycetales;f__Propionibacteriaceae	5.6301551107733e-05	0	1.68904653323199e-05	0
d__Bacteria;p__Verrucomicrobia;c__Verrucomicrobiae;o__Verrucomicrobiales;f__Verrucomicrobiaceae	0	2.81507755538665e-05	3.37809306646398e-05	1.12603102215466e-05
d__Bacteria;p__Firmicutes;c__Bacilli;o__Gemellales;f__unidentified_Gemellales	2.81507755538665e-05	1.12603102215466e-05	2.25206204430932e-05	0
d__Bacteria;p__Proteobacteria;c__Alphaproteobacteria;o__unidentified_Alphaproteobacteria;f__unidentified_Alphaproteobacteria	0	2.81507755538665e-05	0	3.37809306646398e-05
d__Bacteria;p__Proteobacteria;c__Gammaproteobacteria;o__Alteromonadales;f__Idiomarinaceae	0	0	0	5.6301551107733e-05
d__Bacteria;p__Proteobacteria;c__unclassified_Proteobacteria;o__unclassified_Proteobacteria;f__unclassified_Proteobacteria	5.6301551107733e-06	0	3.94110857754131e-05	1.12603102215466e-05
d__Bacteria;p__Actinobacteria;c__Actinobacteria;o__Actinomycetales;f__Ruaniaceae	5.6301551107733e-05	0	0	0
d__Bacteria;p__Proteobacteria;c__Gammaproteobacteria;o__unclassified_Gammaproteobacteria;f__unclassified_Gammaproteobacteria	1.12603102215466e-05	0	3.37809306646398e-05	5.6301551107733e-06
d__Bacteria;p__Firmicutes;c__Bacilli;o__Bacillales;f__Listeriaceae	3.94110857754131e-05	0	0	0
d__Bacteria;p__Proteobacteria;c__Alphaproteobacteria;o__Rhizobiales;f__unclassified_Rhizobiales	0	1.68904653323199e-05	1.12603102215466e-05	5.6301551107733e-06
d__Bacteria;p__Actinobacteria;c__Actinobacteria;o__Actinomycetales;f__Promicromonosporaceae	0	0	2.25206204430932e-05	5.6301551107733e-06
d__Bacteria;p__Actinobacteria;c__Actinobacteria;o__Actinomycetales;f__Nocardioidaceae	0	0	1.12603102215466e-05	1.68904653323199e-05
d__Bacteria;p__Proteobacteria;c__Betaproteobacteria;o__Neisseriales;f__Neisseriaceae	0	0	2.81507755538665e-05	0
d__Bacteria;p__Actinobacteria;c__Actinobacteria;o__unclassified_Actinobacteria;f__unclassified_Actinobacteria	0	1.12603102215466e-05	1.12603102215466e-05	0
d__Bacteria;p__Actinobacteria;c__Actinobacteria;o__Actinomycetales;f__Gordoniaceae	0	0	0	1.68904653323199e-05
d__Bacteria;p__Firmicutes;c__Clostridia;o__Clostridiales;f__Eubacteriaceae	0	0	0	1.68904653323199e-05
d__Bacteria;p__Proteobacteria;c__Alphaproteobacteria;o__Caulobacterales;f__Caulobacteraceae	0	5.6301551107733e-06	5.6301551107733e-06	5.6301551107733e-06
d__Bacteria;p__Proteobacteria;c__Betaproteobacteria;o__Burkholderiales;f__unclassified_Burkholderiales	0	0	1.68904653323199e-05	0
d__Bacteria;p__Actinobacteria;c__Actinobacteria;o__Actinomycetales;f__Kineosporiaceae	1.68904653323199e-05	0	0	0
d__Bacteria;p__Firmicutes;c__Bacilli;o__Lactobacillales;f__unidentified_Lactobacillales	0	1.68904653323199e-05	0	0
d__Bacteria;p__Actinobacteria;c__Actinobacteria;o__Actinomycetales;f__Cellulomonadaceae	0	0	0	1.12603102215466e-05
d__Bacteria;p__Firmicutes;c__Bacilli;o__Bacillales;f__unidentified_Bacillales	0	0	1.12603102215466e-05	0
d__Bacteria;p__Proteobacteria;c__Gammaproteobacteria;o__Thiotrichales;f__Piscirickettsiaceae	0	0	0	1.12603102215466e-05
d__Bacteria;p__Firmicutes;c__Clostridia;o__Natranaerobiales;f__Anaerobrancaceae	0	1.12603102215466e-05	0	0
d__Bacteria;p__Firmicutes;c__Clostridia;o__OPB54;f__unidentified_OPB54	0	1.12603102215466e-05	0	0
d__Bacteria;p__Proteobacteria;c__Deltaproteobacteria;o__Desulfuromonadales;f__Pelobacteraceae	1.12603102215466e-05	0	0	0
d__Bacteria;p__Tenericutes;c__Mollicutes;o__unclassified_Mollicutes;f__unclassified_Mollicutes	1.12603102215466e-05	0	0	0
d__Bacteria;p__Acidobacteria;c__Acidobacteria-6;o__CCU21;f__unidentified_CCU21	0	0	5.6301551107733e-06	0
d__Bacteria;p__Bacteroidetes;c__Flavobacteriia;o__Flavobacteriales;f__Flavobacteriaceae	0	0	5.6301551107733e-06	0
d__Bacteria;p__Chloroflexi;c__Ellin6529;o__unidentified_Ellin6529;f__unidentified_Ellin6529	0	0	5.6301551107733e-06	0
d__Bacteria;p__Proteobacteria;c__Alphaproteobacteria;o__Rhizobiales;f__Methylobacteriaceae	0	0	5.6301551107733e-06	0
d__Bacteria;p__Tenericutes;c__Mollicutes;o__unidentified_Mollicutes;f__unidentified_Mollicutes	0	0	0	5.6301551107733e-06
d__Bacteria;p__[Thermi];c__Deinococci;o__Deinococcales;f__Trueperaceae	0	0	5.6301551107733e-06	0
d__Bacteria;p__Actinobacteria;c__Actinobacteria;o__Actinomycetales;f__Beutenbergiaceae	5.6301551107733e-06	0	0	0
d__Bacteria;p__Proteobacteria;c__Alphaproteobacteria;o__Rickettsiales;f__mitochondria	0	5.6301551107733e-06	0	0
d__Bacteria;p__Proteobacteria;c__Alphaproteobacteria;o__Sphingomonadales;f__Erythrobacteraceae	0	5.6301551107733e-06	0	0

## Sheet: Table2.Genus-level abundance
Taxon	C	M	I	W
d__Bacteria;p__Actinobacteria;c__Actinobacteria;o__Actinomycetales;f__Corynebacteriaceae;g__Corynebacterium	0.158517017143822	0.0693297300340624	0.231393744897672	0.174878247895729
d__Bacteria;p__Bacteroidetes;c__Bacteroidia;o__Bacteroidales;f__S24-7;g__unidentified_S24-7	0.14633899163922	0.167170565549081	0.134194747065282	0.139582805506292
d__Bacteria;p__Firmicutes;c__Bacilli;o__Lactobacillales;f__Lactobacillaceae;g__Lactobacillus	0.13738704501309	0.106742110745151	0.0936632604228247	0.0872505137516539
d__Bacteria;p__Firmicutes;c__Erysipelotrichi;o__Erysipelotrichales;f__Erysipelotrichaceae;g__Allobaculum	0.0965571601497621	0.126154885567097	0.0600906454972835	0.130332460659291
d__Bacteria;p__Firmicutes;c__Clostridia;o__Clostridiales;f__unidentified_Clostridiales;g__unidentified_Clostridiales	0.0325760774709343	0.0702305548517861	0.0233707738648199	0.0421754919348028
d__Bacteria;p__Firmicutes;c__Clostridia;o__Clostridiales;f__Ruminococcaceae;g__unidentified_Ruminococcaceae	0.0449342679390818	0.0461841623736733	0.0272386904259212	0.0384145483208062
d__Bacteria;p__Actinobacteria;c__Actinobacteria;o__Bifidobacteriales;f__Bifidobacteriaceae;g__Bifidobacterium	0.0014751006390226	0.0492638572192664	0.0293894096782366	0.0520282633786561
d__Bacteria;p__Proteobacteria;c__Deltaproteobacteria;o__Desulfovibrionales;f__Desulfovibrionaceae;g__Desulfovibrio	0.0513076035244771	0.0276891028347831	0.00261239197139881	0.0283027897418574
d__Bacteria;p__Firmicutes;c__Clostridia;o__Clostridiales;f__unclassified_Clostridiales;g__unclassified_Clostridiales	0.028933367114264	0.0273062522872505	0.0228190186639642	0.0241984066661036
d__Bacteria;p__Firmicutes;c__Clostridia;o__Clostridiales;f__Ruminococcaceae;g__Oscillospira	0.0204318328969963	0.0325366663851589	0.0235959800692509	0.0198800776961405
d__Bacteria;p__Firmicutes;c__Bacilli;o__Bacillales;f__Staphylococcaceae;g__Staphylococcus	0.0142837035160319	0.0109562818455648	0.0560650845930805	0.00740928412577767
d__Bacteria;p__Bacteroidetes;c__Bacteroidia;o__Bacteroidales;f__[Paraprevotellaceae];g__CF231	0.00946429074120992	0.04790698983757	0.0117557638712947	0.0167440812994398
d__Bacteria;p__Firmicutes;c__Clostridia;o__Clostridiales;f__Peptostreptococcaceae;g__unidentified_Peptostreptococcaceae	0.0155786391915097	0.0157925850857191	0.0194634462179433	0.0248120935731779
d__Bacteria;p__Firmicutes;c__Clostridia;o__Clostridiales;f__Ruminococcaceae;g__Ruminococcus	0.0133659882329758	0.0264955099512991	0.0148073079413338	0.0181065788362469
d__Bacteria;p__Firmicutes;c__Clostridia;o__Clostridiales;f__Lachnospiraceae;g__unidentified_Lachnospiraceae	0.0204768741378825	0.0146947048391183	0.011474256115756	0.0117445035610731
d__Bacteria;p__Spirochaetes;c__Spirochaetes;o__Spirochaetales;f__Spirochaetaceae;g__Treponema	0.0210793007347352	0.0252793964473721	0.00145258001857951	0.00422824648819075
d__Bacteria;p__Proteobacteria;c__Betaproteobacteria;o__Burkholderiales;f__Alcaligenaceae;g__Oligella	0.00586662162542578	0.00345128508290403	0.0182698533344594	0.010331334628269
d__Bacteria;p__Firmicutes;c__Bacilli;o__Bacillales;f__Staphylococcaceae;g__Jeotgalicoccus	0.0127185203952369	0.00213945894209385	0.00974016834163781	0.0132308645103173
d__Bacteria;p__Firmicutes;c__Bacilli;o__Lactobacillales;f__Aerococcaceae;g__Facklamia	0.00715029699068209	0.00185795118655519	0.0173915491371787	0.00937983841454832
d__Bacteria;p__Bacteroidetes;c__Bacteroidia;o__Bacteroidales;f__Bacteroidaceae;g__Bacteroides	0.00863102778481547	0.0162655181150241	0.0049770571179236	0.00511218084058216
d__Bacteria;p__Actinobacteria;c__Coriobacteriia;o__Coriobacteriales;f__Coriobacteriaceae;g__Adlercreutzia	0.00706021450890972	0.010505869436703	0.00547814092278242	0.0090476592630127
d__Bacteria;p__Actinobacteria;c__Actinobacteria;o__Actinomycetales;f__Dietziaceae;g__Dietzia	0.00573149790276722	0.00246600793851871	0.011051994482448	0.00859161669904006
d__Bacteria;p__Proteobacteria;c__Gammaproteobacteria;o__Enterobacteriales;f__Enterobacteriaceae;g__unclassified_Enterobacteriaceae	0.0062213213974045	0.00118796272837317	0.0142611828955888	0.00584410100498269
d__Bacteria;p__Firmicutes;c__Clostridia;o__Clostridiales;f__Lachnospiraceae;g__Coprococcus	0.00745432536666385	0.00586099147031501	0.00301213298426372	0.0101173887340596
d__Bacteria;p__Firmicutes;c__Bacilli;o__Bacillales;f__Planococcaceae;g__Sporosarcina	0.00126115474481322	0.0065591307040509	0.00552881231877938	0.011969709765504
d__Bacteria;p__Proteobacteria;c__Gammaproteobacteria;o__Pseudomonadales;f__Moraxellaceae;g__Psychrobacter	0.0014976212594657	0.000895194662612955	0.0190074036539707	0.0031641471722546
d__Bacteria;p__Firmicutes;c__Clostridia;o__Clostridiales;f__Clostridiaceae;g__unclassified_Clostridiaceae	0.000867043887059088	0.0052304140979084	0.0105846916082538	0.00759507924443318
d__Bacteria;p__Firmicutes;c__Clostridia;o__Clostridiales;f__Clostridiaceae;g__Clostridium	0.00202122568476761	0.00323733918869465	0.00881119274836022	0.00592855333164429
d__Bacteria;p__Actinobacteria;c__Actinobacteria;o__Actinomycetales;f__Dermabacteraceae;g__Brachybacterium	0.00699828280269121	0.000951496213720688	0.00897446724657265	0.00228021281986319
d__Bacteria;p__TM7;c__TM7-3;o__CW040;f__F16;g__unidentified_F16	0.00730794133378374	0.00258424119584495	0.00515159192635757	0.00316977732736537
d__Bacteria;p__Firmicutes;c__Clostridia;o__Clostridiales;f__Lachnospiraceae;g__[Ruminococcus]	0.0082875883230583	0.00557948371477634	0.000928975593277595	0.00340624384201785
d__Bacteria;p__Tenericutes;c__Mollicutes;o__RF39;f__unidentified_RF39;g__unidentified_RF39	0.00451538439884019	0.00375531345888579	0.00533738704501309	0.00408186245531064
d__Bacteria;p__Actinobacteria;c__Coriobacteriia;o__Coriobacteriales;f__Coriobacteriaceae;g__unidentified_Coriobacteriaceae	0.0044478225375109	0.00400867043887059	0.00106409931593615	0.00766264110576247
d__Bacteria;p__Firmicutes;c__Clostridia;o__Clostridiales;f__Veillonellaceae;g__unidentified_Veillonellaceae	0.00642963713650311	0.00812431382484587	0.000523604425301917	0.00162148467190271
d__Bacteria;p__Firmicutes;c__Clostridia;o__Clostridiales;f__Ruminococcaceae;g__unclassified_Ruminococcaceae	0.00354136756467641	0.00480252230948962	0.00252793964473721	0.00372153252822115
d__Bacteria;p__Proteobacteria;c__Gammaproteobacteria;o__Xanthomonadales;f__Xanthomonadaceae;g__Luteimonas	0.0030571742251499	0.000388480702643358	0.00924471469188977	0.00131745629592095
d__Bacteria;p__Firmicutes;c__Clostridia;o__Clostridiales;f__Lachnospiraceae;g__unclassified_Lachnospiraceae	0.00447597331306477	0.00436337021084931	0.00148073079413338	0.00260113166117727
d__Bacteria;p__Bacteroidetes;c__Bacteroidia;o__Bacteroidales;f__Prevotellaceae;g__Prevotella	0.00270247445317118	0.00440841145173549	0.00308532500070377	0.00251104917940489
d__Bacteria;p__Firmicutes;c__Bacilli;o__Lactobacillales;f__Streptococcaceae;g__Streptococcus	0.00462235734594488	0.00160459420657039	0.0039861498184275	0.00193677335810602
d__Bacteria;p__Actinobacteria;c__Actinobacteria;o__Actinomycetales;f__Brevibacteriaceae;g__Brevibacterium	0.00363145004644878	0.000912085127945275	0.00507276975480675	0.00207752723587535
d__Bacteria;p__Firmicutes;c__Bacilli;o__Turicibacterales;f__Turicibacteraceae;g__Turicibacter	0.00337246291135321	0.003079694845593	0.00344002477268249	0.00163274498212426
d__Bacteria;p__Firmicutes;c__Clostridia;o__Clostridiales;f__[Mogibacteriaceae];g__unidentified_[Mogibacteriaceae]	0.00345691523801481	0.00298961236382062	0.0016440052923458	0.00270810460828196
d__Bacteria;p__Actinobacteria;c__Actinobacteria;o__Actinomycetales;f__Yaniellaceae;g__Yaniella	0.00283196802071897	0.000793851870619036	0.00310784562114686	0.00292768065760212
d__Bacteria;p__Chloroflexi;c__Thermomicrobia;o__JG30-KF-CM45;f__unidentified_JG30-KF-CM45;g__unidentified_JG30-KF-CM45	0.00138501815725023	0.000776961405286716	0.00592855333164429	0.000872674042169862
d__Bacteria;p__Proteobacteria;c__Deltaproteobacteria;o__Desulfovibrionales;f__Desulfovibrionaceae;g__unidentified_Desulfovibrionaceae	0.000692509078625116	0.00419446555752611	0.000292768065760212	0.00366523097711342
d__Bacteria;p__Firmicutes;c__Clostridia;o__Clostridiales;f__Christensenellaceae;g__unidentified_Christensenellaceae	0.00194240351321679	0.00177912901500436	0.00193114320299524	0.00242096669763252
d__Bacteria;p__Firmicutes;c__Clostridia;o__Clostridiales;f__Lachnospiraceae;g__Blautia	0.00580468991920727	0	0.000427891788418771	0.00068124876840357
d__Bacteria;p__Proteobacteria;c__Alphaproteobacteria;o__Rhizobiales;f__Phyllobacteriaceae;g__unclassified_Phyllobacteriaceae	3.94110857754131e-05	0.000472933029304957	0.00426202741885539	0.00198744475410298
d__Bacteria;p__Firmicutes;c__Clostridia;o__Clostridiales;f__Lachnospiraceae;g__Roseburia	0.0032260788784731	0.00166089575767812	0.000461672719083411	0.00124989443459167
d__Bacteria;p__unclassified_Bacteria;c__unclassified_Bacteria;o__unclassified_Bacteria;f__unclassified_Bacteria;g__unclassified_Bacteria	0.00200996537454607	0.00150325141457647	0.00133997691636404	0.000923345438166821
d__Bacteria;p__Firmicutes;c__Clostridia;o__Clostridiales;f__Lachnospiraceae;g__Dorea	0.00211693832165076	0.000816372491062129	0.00121048334881626	0.000996537454606875
d__Bacteria;p__Actinobacteria;c__Actinobacteria;o__Actinomycetales;f__Microbacteriaceae;g__Leucobacter	0.000968386679053008	0.000326548996424852	0.00213945894209385	0.00135123722658559
d__Bacteria;p__Firmicutes;c__Bacilli;o__Lactobacillales;f__Aerococcaceae;g__unidentified_Aerococcaceae	0.00100216760971765	0.000230836359541705	0.00148073079413338	0.00182417025589055
d__Bacteria;p__Bacteroidetes;c__Bacteroidia;o__Bacteroidales;f__[Paraprevotellaceae];g__[Prevotella]	0.00438026067618163	0	1.12603102215466e-05	0
d__Bacteria;p__Proteobacteria;c__Alphaproteobacteria;o__Rhodobacterales;f__Rhodobacteraceae;g__Paracoccus	0.00059679644174197	0.000197055428877066	0.00282070771049743	0.000551755200855784
d__Bacteria;p__unidentified_Bacteria;c__unidentified_Bacteria;o__unidentified_Bacteria;f__unidentified_Bacteria;g__unidentified_Bacteria	0.00156518312079498	0.000872674042169861	0.000743180474622076	0.000737550319511302
d__Bacteria;p__Firmicutes;c__Clostridia;o__Clostridiales;f__Peptococcaceae;g__rc4-4	0.00262365228162036	0.000112603102215466	0.000168904653323199	0.00061368690707429
d__Bacteria;p__Proteobacteria;c__Gammaproteobacteria;o__Enterobacteriales;f__Enterobacteriaceae;g__Escherichia	0.000709399543957436	0.000174534808433972	0.00161585451679194	0.000855783576837542
d__Bacteria;p__Proteobacteria;c__Alphaproteobacteria;o__Rhizobiales;f__Hyphomicrobiaceae;g__Devosia	2.25206204430932e-05	0.000287137910649438	0.002235171578977	0.000737550319511303
d__Bacteria;p__Firmicutes;c__Bacilli;o__Lactobacillales;f__Enterococcaceae;g__Enterococcus	0.000653097992849703	0.000298398220870985	0.00146947048391183	0.000844523266615995
d__Bacteria;p__Proteobacteria;c__Betaproteobacteria;o__Burkholderiales;f__Alcaligenaceae;g__Alcaligenes	0.000185795118655519	0.000253356979984799	0.0014976212594657	0.00117670241815162
d__Bacteria;p__Bacteroidetes;c__Bacteroidia;o__Bacteroidales;f__Porphyromonadaceae;g__Parabacteroides	0.000793851870619036	0.00100779776482842	0.000692509078625116	0.000591166286631197
d__Bacteria;p__Bacteroidetes;c__Bacteroidia;o__Bacteroidales;f__Rikenellaceae;g__unidentified_Rikenellaceae	0.000996537454606874	0.000912085127945275	0.000602426596852743	0.000360329927089491
d__Bacteria;p__Actinobacteria;c__Actinobacteria;o__Actinomycetales;f__Micrococcaceae;g__Rothia	0.00140190862258255	0.000472933029304957	0.000337809306646398	0.000388480702643358
d__Bacteria;p__Proteobacteria;c__Betaproteobacteria;o__Burkholderiales;f__Alcaligenaceae;g__Sutterella	2.81507755538665e-05	9.57126368831461e-05	0.000309658531092532	0.00193114320299524
d__Bacteria;p__Actinobacteria;c__Coriobacteriia;o__Coriobacteriales;f__Coriobacteriaceae;g__Collinsella	0.00208878754609689	0	0	1.68904653323199e-05
d__Bacteria;p__Firmicutes;c__unclassified_Firmicutes;o__unclassified_Firmicutes;f__unclassified_Firmicutes;g__unclassified_Firmicutes	0.00122174365903781	0.000264617290206345	0.000275877600427892	0.000332179151535625
d__Bacteria;p__Actinobacteria;c__Actinobacteria;o__Actinomycetales;f__Microbacteriaceae;g__Pseudoclavibacter	0.000416631478197224	0.000281507755538665	0.000923345438166822	0.000382850547532585
d__Bacteria;p__Firmicutes;c__Bacilli;o__Bacillales;f__unclassified_Bacillales;g__unclassified_Bacillales	0.000478563184415731	0.000416631478197224	0.000838893111505222	0.000258987135095572
d__Bacteria;p__Proteobacteria;c__Gammaproteobacteria;o__Enterobacteriales;f__Enterobacteriaceae;g__Proteus	0.00162711482701348	9.57126368831461e-05	0.000101342791993919	3.37809306646398e-05
d__Bacteria;p__Proteobacteria;c__Epsilonproteobacteria;o__Campylobacterales;f__Helicobacteraceae;g__Flexispira	0.000197055428877066	0.000608056751963516	0.000495453649748051	0.000489823494637277
d__Bacteria;p__Firmicutes;c__Erysipelotrichi;o__Erysipelotrichales;f__Erysipelotrichaceae;g__unidentified_Erysipelotrichaceae	0.000658728147960476	0.000416631478197224	0.000320918841314078	0.000382850547532585
d__Bacteria;p__Deferribacteres;c__Deferribacteres;o__Deferribacterales;f__Deferribacteraceae;g__Mucispirillum	0.000219576049320159	0.000658728147960476	0.000743180474622076	6.75618613292796e-05
d__Bacteria;p__Actinobacteria;c__Coriobacteriia;o__Coriobacteriales;f__Coriobacteriaceae;g__unclassified_Coriobacteriaceae	0.000715029699068209	0.000354699771978718	0.000118233257326239	0.000371590237311038
d__Bacteria;p__Firmicutes;c__Clostridia;o__Clostridiales;f__Peptococcaceae;g__unidentified_Peptococcaceae	0.000354699771978718	0.000213945894209385	0.000202685583987839	0.000608056751963517
d__Bacteria;p__Firmicutes;c__Bacilli;o__Bacillales;f__Staphylococcaceae;g__Salinicoccus	0.000675618613292796	0	0.000534864735523464	9.57126368831462e-05
d__Bacteria;p__Bacteroidetes;c__Bacteroidia;o__Bacteroidales;f__unidentified_Bacteroidales;g__unidentified_Bacteroidales	0.000146384032880106	0.00061368690707429	0.000382850547532585	0.000152014187990879
d__Bacteria;p__Firmicutes;c__Erysipelotrichi;o__Erysipelotrichales;f__Erysipelotrichaceae;g__p-75-a5	0.000450412408861864	0.000298398220870985	0.000337809306646398	0.000202685583987839
d__Bacteria;p__Bacteroidetes;c__Bacteroidia;o__Bacteroidales;f__[Odoribacteraceae];g__Butyricimonas	0.000101342791993919	0.000810742335951356	0.000157644343101653	0.000146384032880106
d__Bacteria;p__Proteobacteria;c__Alphaproteobacteria;o__RF32;f__unidentified_RF32;g__unidentified_RF32	4.50412408861864e-05	0.000495453649748051	0.000388480702643358	0.000275877600427892
d__Bacteria;p__Bacteroidetes;c__Bacteroidia;o__Bacteroidales;f__unclassified_Bacteroidales;g__unclassified_Bacteroidales	0.000202685583987839	0.000703769388846662	0.000135123722658559	0.000112603102215466
d__Bacteria;p__Firmicutes;c__Bacilli;o__Bacillales;f__Staphylococcaceae;g__unclassified_Staphylococcaceae	0.000551755200855784	0.000247726824874025	0.000320918841314078	2.25206204430932e-05
d__Bacteria;p__Actinobacteria;c__Actinobacteria;o__Actinomycetales;f__Micrococcaceae;g__Arthrobacter	0	0.000213945894209386	0.000422261633307998	0.000501083804858824
d__Bacteria;p__Firmicutes;c__Bacilli;o__Bacillales;f__Bacillaceae;g__Bacillus	0.000298398220870985	6.19317062185063e-05	0.000382850547532585	0.000388480702643358
d__Bacteria;p__Proteobacteria;c__Gammaproteobacteria;o__Pseudomonadales;f__Pseudomonadaceae;g__unclassified_Pseudomonadaceae	0.000292768065760212	4.50412408861864e-05	0.000574275821298877	0.000168904653323199
d__Bacteria;p__Actinobacteria;c__Actinobacteria;o__Actinomycetales;f__Actinomycetaceae;g__unidentified_Actinomycetaceae	0.000343439461757171	2.25206204430932e-05	0.000433521943529544	0.000270247445317119
d__Bacteria;p__Actinobacteria;c__Actinobacteria;o__Actinomycetales;f__Actinomycetaceae;g__Actinomyces	0.000388480702643358	0.000140753877769333	0.000247726824874025	0.000264617290206345
d__Bacteria;p__Proteobacteria;c__Epsilonproteobacteria;o__Campylobacterales;f__Helicobacteraceae;g__Helicobacter	0	2.25206204430932e-05	0.00100779776482842	0
d__Bacteria;p__Firmicutes;c__Bacilli;o__Lactobacillales;f__unclassified_Lactobacillales;g__unclassified_Lactobacillales	0.000360329927089491	9.57126368831461e-05	0.000275877600427892	0.000213945894209386
d__Bacteria;p__Firmicutes;c__Clostridia;o__Clostridiales;f__Dehalobacteriaceae;g__Dehalobacterium	0.000140753877769333	0.000354699771978718	0.000112603102215466	0.000309658531092532
d__Bacteria;p__Actinobacteria;c__Actinobacteria;o__Actinomycetales;f__Bogoriellaceae;g__Georgenia	0.000456042563972637	4.50412408861864e-05	0.000394110857754131	0
d__Bacteria;p__Firmicutes;c__Clostridia;o__Clostridiales;f__Clostridiaceae;g__SMB53	0.000281507755538665	0.000174534808433972	0.000202685583987839	0.000197055428877066
d__Bacteria;p__Actinobacteria;c__Actinobacteria;o__Actinomycetales;f__unclassified_Actinomycetales;g__unclassified_Actinomycetales	0.000411001323086451	9.57126368831462e-05	0.000253356979984799	8.44523266615995e-05
d__Bacteria;p__Firmicutes;c__Clostridia;o__Clostridiales;f__Peptostreptococcaceae;g__unclassified_Peptostreptococcaceae	0.000270247445317119	0.000163274498212426	0.000304028375981758	0.000101342791993919
d__Bacteria;p__Proteobacteria;c__Gammaproteobacteria;o__Pasteurellales;f__Pasteurellaceae;g__Aggregatibacter	0.000157644343101652	0.000213945894209385	0.000433521943529544	0
d__Bacteria;p__Proteobacteria;c__Alphaproteobacteria;o__Rhizobiales;f__Brucellaceae;g__unclassified_Brucellaceae	0	6.19317062185063e-05	0.000574275821298877	0.000152014187990879
d__Bacteria;p__Proteobacteria;c__Alphaproteobacteria;o__Rhizobiales;f__Phyllobacteriaceae;g__unidentified_Phyllobacteriaceae	5.06713959969597e-05	3.94110857754131e-05	0.000501083804858824	0.000174534808433972
d__Bacteria;p__Bacteroidetes;c__Bacteroidia;o__Bacteroidales;f__[Paraprevotellaceae];g__Paraprevotella	5.6301551107733e-05	0.000135123722658559	0.000275877600427892	0.000264617290206345
d__Bacteria;p__Proteobacteria;c__Deltaproteobacteria;o__GMD14H09;f__unidentified_GMD14H09;g__unidentified_GMD14H09	0	8.44523266615995e-05	0.000439152098640318	0.000197055428877066
d__Bacteria;p__Bacteroidetes;c__Bacteroidia;o__Bacteroidales;f__[Odoribacteraceae];g__Odoribacter	0	5.06713959969597e-05	0.000275877600427892	0.000377220392421811
d__Bacteria;p__Cyanobacteria;c__4C0d-2;o__YS2;f__unidentified_YS2;g__unidentified_YS2	0.000129493567547786	0.000106972947104693	0.000377220392421811	9.00824817723728e-05
d__Bacteria;p__Firmicutes;c__Clostridia;o__Clostridiales;f__Clostridiaceae;g__unidentified_Clostridiaceae	5.6301551107733e-05	0.000112603102215466	0.000349069616867945	0.000157644343101653
d__Bacteria;p__Firmicutes;c__Erysipelotrichi;o__Erysipelotrichales;f__Erysipelotrichaceae;g__Clostridium	0.000439152098640318	0	0.000236466514652479	0
d__Bacteria;p__Actinobacteria;c__Actinobacteria;o__Actinomycetales;f__Microbacteriaceae;g__unclassified_Microbacteriaceae	8.44523266615995e-05	7.31920164400529e-05	0.000456042563972638	5.06713959969597e-05
d__Bacteria;p__Firmicutes;c__Bacilli;o__Lactobacillales;f__Enterococcaceae;g__Vagococcus	0	0	0.000287137910649438	0.000320918841314078
d__Bacteria;p__Firmicutes;c__Bacilli;o__Bacillales;f__Bacillaceae;g__unclassified_Bacillaceae	0.000242096669763252	1.12603102215466e-05	0.000185795118655519	0.000118233257326239
d__Bacteria;p__Firmicutes;c__Bacilli;o__unclassified_Bacilli;f__unclassified_Bacilli;g__unclassified_Bacilli	0.000197055428877066	2.81507755538665e-05	0.000225206204430932	5.6301551107733e-05
d__Bacteria;p__Tenericutes;c__Mollicutes;o__Anaeroplasmatales;f__Anaeroplasmataceae;g__Anaeroplasma	7.88221715508262e-05	0.000337809306646398	3.37809306646398e-05	3.94110857754131e-05
d__Bacteria;p__Proteobacteria;c__Gammaproteobacteria;o__Xanthomonadales;f__Xanthomonadaceae;g__unclassified_Xanthomonadaceae	9.57126368831461e-05	1.12603102215466e-05	0.000332179151535625	0
d__Bacteria;p__Actinobacteria;c__Actinobacteria;o__Actinomycetales;f__Dermabacteraceae;g__unclassified_Dermabacteraceae	0.000185795118655519	3.37809306646398e-05	0.000213945894209386	0
d__Bacteria;p__Firmicutes;c__Clostridia;o__Clostridiales;f__Peptostreptococcaceae;g__Clostridium	0.000112603102215466	6.19317062185063e-05	0.000152014187990879	5.06713959969597e-05
d__Bacteria;p__Firmicutes;c__Clostridia;o__Clostridiales;f__Peptostreptococcaceae;g__[Clostridium]	1.68904653323199e-05	0	0.000360329927089491	0
d__Bacteria;p__Proteobacteria;c__Alphaproteobacteria;o__Rhizobiales;f__Brucellaceae;g__Ochrobactrum	0	9.00824817723728e-05	2.81507755538665e-05	0.000253356979984799
d__Bacteria;p__Proteobacteria;c__Betaproteobacteria;o__Burkholderiales;f__Alcaligenaceae;g__Pusillimonas	5.6301551107733e-06	3.94110857754131e-05	0.000202685583987839	0.000101342791993919
d__Bacteria;p__Proteobacteria;c__Betaproteobacteria;o__Burkholderiales;f__Alcaligenaceae;g__unclassified_Alcaligenaceae	8.44523266615995e-05	2.25206204430932e-05	0.000191425273766292	3.94110857754131e-05
d__Bacteria;p__Bacteroidetes;c__Bacteroidia;o__Bacteroidales;f__[Paraprevotellaceae];g__unclassified_[Paraprevotellaceae]	5.6301551107733e-05	0.000242096669763252	0	3.94110857754131e-05
d__Bacteria;p__Bacteroidetes;c__Flavobacteriia;o__Flavobacteriales;f__[Weeksellaceae];g__unidentified_[Weeksellaceae]	0	5.6301551107733e-06	0.000253356979984799	7.31920164400529e-05
d__Bacteria;p__Fusobacteria;c__Fusobacteriia;o__Fusobacteriales;f__Fusobacteriaceae;g__Fusobacterium	0.000213945894209385	2.81507755538665e-05	6.75618613292796e-05	1.68904653323199e-05
d__Bacteria;p__Elusimicrobia;c__Elusimicrobia;o__Elusimicrobiales;f__Elusimicrobiaceae;g__unidentified_Elusimicrobiaceae	0	0.000315288686203305	5.6301551107733e-06	0
d__Bacteria;p__Firmicutes;c__Clostridia;o__Clostridiales;f__Veillonellaceae;g__Veillonella	0	5.6301551107733e-05	0.000253356979984799	0
d__Bacteria;p__Proteobacteria;c__Gammaproteobacteria;o__Oceanospirillales;f__Halomonadaceae;g__Halomonas	0.000185795118655519	0	0.000112603102215466	1.12603102215466e-05
d__Bacteria;p__Firmicutes;c__Bacilli;o__Bacillales;f__Staphylococcaceae;g__Macrococcus	0.000219576049320159	5.6301551107733e-06	5.06713959969597e-05	2.25206204430932e-05
d__Bacteria;p__Proteobacteria;c__Gammaproteobacteria;o__Pseudomonadales;f__Pseudomonadaceae;g__unidentified_Pseudomonadaceae	1.68904653323199e-05	2.81507755538665e-05	0	0.000253356979984799
d__Bacteria;p__Firmicutes;c__Bacilli;o__Lactobacillales;f__Carnobacteriaceae;g__Trichococcus	0	2.81507755538665e-05	1.12603102215466e-05	0.000247726824874025
d__Bacteria;p__Actinobacteria;c__Actinobacteria;o__Actinomycetales;f__Intrasporangiaceae;g__unclassified_Intrasporangiaceae	0.000174534808433972	0	8.44523266615995e-05	2.25206204430932e-05
d__Bacteria;p__Tenericutes;c__Mollicutes;o__Mycoplasmatales;f__Mycoplasmataceae;g__Mycoplasma	0	0.000168904653323199	0.000101342791993919	1.12603102215466e-05
d__Bacteria;p__Firmicutes;c__Bacilli;o__Lactobacillales;f__Lactobacillaceae;g__unclassified_Lactobacillaceae	7.88221715508262e-05	5.06713959969597e-05	5.6301551107733e-05	7.31920164400529e-05
d__Bacteria;p__Proteobacteria;c__Deltaproteobacteria;o__Desulfovibrionales;f__Desulfovibrionaceae;g__Bilophila	0	9.00824817723728e-05	3.94110857754131e-05	0.000101342791993919
d__Bacteria;p__Tenericutes;c__RF3;o__ML615J-28;f__unidentified_ML615J-28;g__unidentified_ML615J-28	0	3.37809306646398e-05	0.000197055428877066	0
d__Bacteria;p__Firmicutes;c__Bacilli;o__Bacillales;f__Bacillaceae;g__unidentified_Bacillaceae	0.000168904653323199	0	5.6301551107733e-06	5.06713959969597e-05
d__Bacteria;p__Firmicutes;c__Clostridia;o__Clostridiales;f__Ruminococcaceae;g__Butyricicoccus	2.25206204430932e-05	0.000157644343101652	2.81507755538665e-05	1.68904653323199e-05
d__Bacteria;p__Firmicutes;c__Bacilli;o__Gemellales;f__Gemellaceae;g__Gemella	0.000112603102215466	0	3.94110857754131e-05	6.19317062185063e-05
d__Bacteria;p__Firmicutes;c__Bacilli;o__Lactobacillales;f__Aerococcaceae;g__Aerococcus	0.000129493567547786	1.12603102215466e-05	4.50412408861864e-05	2.25206204430932e-05
d__Bacteria;p__Actinobacteria;c__Actinobacteria;o__Actinomycetales;f__unidentified_Actinomycetales;g__unidentified_Actinomycetales	3.37809306646398e-05	1.68904653323199e-05	0.000140753877769333	5.6301551107733e-06
d__Bacteria;p__Firmicutes;c__Bacilli;o__Bacillales;f__Bacillaceae;g__Natronobacillus	0	1.12603102215466e-05	0.000135123722658559	5.06713959969597e-05
d__Bacteria;p__Firmicutes;c__Bacilli;o__Bacillales;f__Planococcaceae;g__unidentified_Planococcaceae	4.50412408861864e-05	5.6301551107733e-06	0.000135123722658559	5.6301551107733e-06
d__Bacteria;p__Proteobacteria;c__Alphaproteobacteria;o__Rhizobiales;f__Phyllobacteriaceae;g__Aquamicrobium	0	4.50412408861864e-05	9.00824817723728e-05	5.6301551107733e-05
d__Bacteria;p__Firmicutes;c__Bacilli;o__Bacillales;f__Staphylococcaceae;g__unidentified_Staphylococcaceae	5.06713959969597e-05	5.6301551107733e-05	8.44523266615995e-05	0
d__Bacteria;p__Bacteroidetes;c__Sphingobacteriia;o__Sphingobacteriales;f__Sphingobacteriaceae;g__unidentified_Sphingobacteriaceae	2.81507755538665e-05	0	0.000146384032880106	1.12603102215466e-05
d__Bacteria;p__Firmicutes;c__Bacilli;o__Lactobacillales;f__Streptococcaceae;g__unidentified_Streptococcaceae	6.19317062185063e-05	0	0.000106972947104693	0
d__Bacteria;p__Bacteroidetes;c__Bacteroidia;o__Bacteroidales;f__Rikenellaceae;g__Alistipes	3.94110857754131e-05	7.31920164400529e-05	2.81507755538665e-05	2.81507755538665e-05
d__Bacteria;p__Firmicutes;c__Bacilli;o__Bacillales;f__Planococcaceae;g__unclassified_Planococcaceae	0	0	6.75618613292796e-05	9.57126368831462e-05
d__Bacteria;p__Firmicutes;c__Clostridia;o__Clostridiales;f__Ruminococcaceae;g__Anaerotruncus	1.12603102215466e-05	8.44523266615995e-05	1.68904653323199e-05	5.06713959969597e-05
d__Bacteria;p__Firmicutes;c__Bacilli;o__Bacillales;f__Paenibacillaceae;g__Paenibacillus	1.12603102215466e-05	1.68904653323199e-05	0.000101342791993919	1.68904653323199e-05
d__Bacteria;p__Firmicutes;c__Clostridia;o__Clostridiales;f__Dehalobacteriaceae;g__unidentified_Dehalobacteriaceae	5.6301551107733e-05	2.25206204430932e-05	6.75618613292796e-05	0
d__Bacteria;p__Proteobacteria;c__Alphaproteobacteria;o__unclassified_Alphaproteobacteria;f__unclassified_Alphaproteobacteria;g__unclassified_Alphaproteobacteria	5.06713959969597e-05	1.12603102215466e-05	8.44523266615995e-05	0
d__Bacteria;p__Firmicutes;c__Bacilli;o__Lactobacillales;f__Lactobacillaceae;g__Pediococcus	0.000101342791993919	0	1.12603102215466e-05	3.37809306646398e-05
d__Bacteria;p__Firmicutes;c__Erysipelotrichi;o__Erysipelotrichales;f__Erysipelotrichaceae;g__unclassified_Erysipelotrichaceae	5.06713959969597e-05	0	5.06713959969597e-05	3.37809306646398e-05
d__Bacteria;p__Bacteroidetes;c__Bacteroidia;o__Bacteroidales;f__[Barnesiellaceae];g__unidentified_[Barnesiellaceae]	0	0.000129493567547786	5.6301551107733e-06	0
d__Bacteria;p__Firmicutes;c__Clostridia;o__Clostridiales;f__Lachnospiraceae;g__Clostridium	2.25206204430932e-05	3.94110857754131e-05	5.06713959969597e-05	1.12603102215466e-05
d__Bacteria;p__Firmicutes;c__Bacilli;o__Lactobacillales;f__Enterococcaceae;g__unclassified_Enterococcaceae	0	0	6.75618613292796e-05	4.50412408861864e-05
d__Bacteria;p__Proteobacteria;c__Alphaproteobacteria;o__Rhodobacterales;f__Rhodobacteraceae;g__unclassified_Rhodobacteraceae	1.12603102215466e-05	0	7.31920164400529e-05	1.68904653323199e-05
d__Bacteria;p__Proteobacteria;c__Deltaproteobacteria;o__Desulfovibrionales;f__Desulfovibrionaceae;g__unclassified_Desulfovibrionaceae	0	5.6301551107733e-05	0	4.50412408861864e-05
d__Bacteria;p__Bacteroidetes;c__Bacteroidia;o__Bacteroidales;f__Rikenellaceae;g__AF12	0	0	7.31920164400529e-05	2.25206204430932e-05
d__Bacteria;p__Bacteroidetes;c__Bacteroidia;o__Bacteroidales;f__Rikenellaceae;g__unclassified_Rikenellaceae	1.12603102215466e-05	4.50412408861864e-05	1.68904653323199e-05	2.25206204430932e-05
d__Bacteria;p__Firmicutes;c__Bacilli;o__Lactobacillales;f__Aerococcaceae;g__unclassified_Aerococcaceae	3.94110857754131e-05	5.6301551107733e-06	1.12603102215466e-05	3.37809306646398e-05
d__Bacteria;p__Firmicutes;c__Erysipelotrichi;o__Erysipelotrichales;f__Erysipelotrichaceae;g__Coprobacillus	7.88221715508262e-05	0	0	1.12603102215466e-05
d__Bacteria;p__Bacteroidetes;c__Bacteroidia;o__Bacteroidales;f__[Paraprevotellaceae];g__YRC22	0	2.81507755538665e-05	3.37809306646398e-05	2.25206204430932e-05
d__Bacteria;p__Proteobacteria;c__Betaproteobacteria;o__Burkholderiales;f__Alcaligenaceae;g__unidentified_Alcaligenaceae	3.37809306646398e-05	2.81507755538665e-05	2.25206204430932e-05	0
d__Bacteria;p__Actinobacteria;c__Actinobacteria;o__Actinomycetales;f__Dietziaceae;g__unidentified_Dietziaceae	0	1.12603102215466e-05	3.37809306646398e-05	3.37809306646398e-05
d__Bacteria;p__Firmicutes;c__Clostridia;o__unclassified_Clostridia;f__unclassified_Clostridia;g__unclassified_Clostridia	4.50412408861864e-05	0	1.68904653323199e-05	1.68904653323199e-05
d__Bacteria;p__Firmicutes;c__Bacilli;o__Bacillales;f__Planococcaceae;g__Bacillus	0	0	1.68904653323199e-05	5.6301551107733e-05
d__Bacteria;p__Verrucomicrobia;c__Verrucomicrobiae;o__Verrucomicrobiales;f__Verrucomicrobiaceae;g__Akkermansia	0	2.81507755538665e-05	3.37809306646398e-05	1.12603102215466e-05
d__Bacteria;p__Actinobacteria;c__Actinobacteria;o__Actinomycetales;f__Propionibacteriaceae;g__unidentified_Propionibacteriaceae	5.6301551107733e-05	0	1.12603102215466e-05	0
d__Bacteria;p__Firmicutes;c__Bacilli;o__Lactobacillales;f__Aerococcaceae;g__Atopococcus	0	1.68904653323199e-05	3.37809306646398e-05	1.68904653323199e-05
d__Bacteria;p__Firmicutes;c__Bacilli;o__Lactobacillales;f__Aerococcaceae;g__Atopostipes	1.68904653323199e-05	5.6301551107733e-06	3.94110857754131e-05	0
d__Bacteria;p__Bacteroidetes;c__Bacteroidia;o__Bacteroidales;f__Rikenellaceae;g__Rikenella	0	0	3.94110857754131e-05	2.25206204430932e-05
d__Bacteria;p__Firmicutes;c__Bacilli;o__Gemellales;f__unidentified_Gemellales;g__unidentified_Gemellales	2.81507755538665e-05	1.12603102215466e-05	2.25206204430932e-05	0
d__Bacteria;p__Proteobacteria;c__Alphaproteobacteria;o__unidentified_Alphaproteobacteria;f__unidentified_Alphaproteobacteria;g__unidentified_Alphaproteobacteria	0	2.81507755538665e-05	0	3.37809306646398e-05
d__Bacteria;p__Proteobacteria;c__Gammaproteobacteria;o__Xanthomonadales;f__Xanthomonadaceae;g__unidentified_Xanthomonadaceae	1.68904653323199e-05	0	3.94110857754131e-05	0
d__Bacteria;p__Proteobacteria;c__unclassified_Proteobacteria;o__unclassified_Proteobacteria;f__unclassified_Proteobacteria;g__unclassified_Proteobacteria	5.6301551107733e-06	0	3.94110857754131e-05	1.12603102215466e-05
d__Bacteria;p__Actinobacteria;c__Actinobacteria;o__Actinomycetales;f__Dietziaceae;g__unclassified_Dietziaceae	1.68904653323199e-05	1.68904653323199e-05	1.12603102215466e-05	1.12603102215466e-05
d__Bacteria;p__Actinobacteria;c__Actinobacteria;o__Actinomycetales;f__Ruaniaceae;g__unidentified_Ruaniaceae	5.6301551107733e-05	0	0	0
d__Bacteria;p__Firmicutes;c__Erysipelotrichi;o__Erysipelotrichales;f__Erysipelotrichaceae;g__Erysipelothrix	0	0	1.68904653323199e-05	3.37809306646398e-05
d__Bacteria;p__Proteobacteria;c__Gammaproteobacteria;o__unclassified_Gammaproteobacteria;f__unclassified_Gammaproteobacteria;g__unclassified_Gammaproteobacteria	1.12603102215466e-05	0	3.37809306646398e-05	5.6301551107733e-06
d__Bacteria;p__Bacteroidetes;c__Bacteroidia;o__Bacteroidales;f__Prevotellaceae;g__unidentified_Prevotellaceae	0	5.06713959969597e-05	0	0
d__Bacteria;p__Bacteroidetes;c__Sphingobacteriia;o__Sphingobacteriales;f__Sphingobacteriaceae;g__Sphingobacterium	1.68904653323199e-05	0	3.37809306646398e-05	0
d__Bacteria;p__Fusobacteria;c__Fusobacteriia;o__Fusobacteriales;f__Fusobacteriaceae;g__unidentified_Fusobacteriaceae	2.81507755538665e-05	0	2.25206204430932e-05	0
d__Bacteria;p__Proteobacteria;c__Gammaproteobacteria;o__Pseudomonadales;f__Moraxellaceae;g__Acinetobacter	2.25206204430932e-05	2.25206204430932e-05	0	5.6301551107733e-06
d__Bacteria;p__Bacteroidetes;c__Bacteroidia;o__Bacteroidales;f__[Paraprevotellaceae];g__unidentified_[Paraprevotellaceae]	5.6301551107733e-06	2.81507755538665e-05	1.12603102215466e-05	0
d__Bacteria;p__Proteobacteria;c__Gammaproteobacteria;o__Enterobacteriales;f__Enterobacteriaceae;g__Shigella	0	2.25206204430932e-05	1.68904653323199e-05	5.6301551107733e-06
d__Bacteria;p__Actinobacteria;c__Actinobacteria;o__Actinomycetales;f__Micrococcaceae;g__unclassified_Micrococcaceae	1.68904653323199e-05	0	2.25206204430932e-05	0
d__Bacteria;p__Firmicutes;c__Clostridia;o__Clostridiales;f__Clostridiaceae;g__02d06	0	1.68904653323199e-05	0	2.25206204430932e-05
d__Bacteria;p__Firmicutes;c__Clostridia;o__Clostridiales;f__Clostridiaceae;g__Alkaliphilus	0	0	3.94110857754131e-05	0
d__Bacteria;p__Firmicutes;c__Clostridia;o__Clostridiales;f__[Tissierellaceae];g__unclassified_[Tissierellaceae]	0	1.68904653323199e-05	0	2.25206204430932e-05
d__Bacteria;p__Proteobacteria;c__Epsilonproteobacteria;o__Campylobacterales;f__Helicobacteraceae;g__unclassified_Helicobacteraceae	0	1.68904653323199e-05	2.25206204430932e-05	0
d__Bacteria;p__Bacteroidetes;c__Bacteroidia;o__Bacteroidales;f__Prevotellaceae;g__unclassified_Prevotellaceae	0	3.94110857754131e-05	0	0
d__Bacteria;p__Firmicutes;c__Bacilli;o__Bacillales;f__Listeriaceae;g__Listeria	3.94110857754131e-05	0	0	0
d__Bacteria;p__Firmicutes;c__Clostridia;o__Clostridiales;f__[Tissierellaceae];g__unidentified_[Tissierellaceae]	0	0	3.37809306646398e-05	0
d__Bacteria;p__Proteobacteria;c__Alphaproteobacteria;o__Rhizobiales;f__unclassified_Rhizobiales;g__unclassified_Rhizobiales	0	1.68904653323199e-05	1.12603102215466e-05	5.6301551107733e-06
d__Bacteria;p__Proteobacteria;c__Gammaproteobacteria;o__Alteromonadales;f__Idiomarinaceae;g__unidentified_Idiomarinaceae	0	0	0	3.37809306646398e-05
d__Bacteria;p__Proteobacteria;c__Gammaproteobacteria;o__Pasteurellales;f__Pasteurellaceae;g__unclassified_Pasteurellaceae	1.12603102215466e-05	0	2.25206204430932e-05	0
d__Bacteria;p__Proteobacteria;c__Gammaproteobacteria;o__Pseudomonadales;f__Pseudomonadaceae;g__Pseudomonas	1.12603102215466e-05	0	0	2.25206204430932e-05
d__Bacteria;p__Actinobacteria;c__Actinobacteria;o__Actinomycetales;f__Promicromonosporaceae;g__unidentified_Promicromonosporaceae	0	0	2.25206204430932e-05	5.6301551107733e-06
d__Bacteria;p__Firmicutes;c__Clostridia;o__Clostridiales;f__Veillonellaceae;g__unclassified_Veillonellaceae	0	0	0	2.81507755538665e-05
d__Bacteria;p__Actinobacteria;c__Coriobacteriia;o__Coriobacteriales;f__Coriobacteriaceae;g__Paraeggerthella	0	1.68904653323199e-05	0	1.12603102215466e-05
d__Bacteria;p__Firmicutes;c__Clostridia;o__Clostridiales;f__Lachnospiraceae;g__Anaerostipes	1.68904653323199e-05	0	1.12603102215466e-05	0
d__Bacteria;p__Actinobacteria;c__Actinobacteria;o__Actinomycetales;f__Dermabacteraceae;g__unidentified_Dermabacteraceae	0	0	0	2.25206204430932e-05
d__Bacteria;p__Actinobacteria;c__Actinobacteria;o__unclassified_Actinobacteria;f__unclassified_Actinobacteria;g__unclassified_Actinobacteria	0	1.12603102215466e-05	1.12603102215466e-05	0
d__Bacteria;p__Firmicutes;c__Bacilli;o__Bacillales;f__Bacillaceae;g__Oceanobacillus	0	0	1.12603102215466e-05	1.12603102215466e-05
d__Bacteria;p__Firmicutes;c__Bacilli;o__Bacillales;f__Bacillaceae;g__Virgibacillus	0	0	1.68904653323199e-05	5.6301551107733e-06
d__Bacteria;p__Firmicutes;c__Bacilli;o__Bacillales;f__Paenibacillaceae;g__unidentified_Paenibacillaceae	0	0	2.25206204430932e-05	0
d__Bacteria;p__Firmicutes;c__Bacilli;o__Lactobacillales;f__Streptococcaceae;g__Lactococcus	0	0	0	2.25206204430932e-05
d__Bacteria;p__Proteobacteria;c__Alphaproteobacteria;o__Rhodobacterales;f__Rhodobacteraceae;g__Thioclava	0	0	2.25206204430932e-05	0
d__Bacteria;p__Proteobacteria;c__Gammaproteobacteria;o__Alteromonadales;f__Idiomarinaceae;g__Pseudidiomarina	0	0	0	2.25206204430932e-05
d__Bacteria;p__Actinobacteria;c__Actinobacteria;o__Actinomycetales;f__Gordoniaceae;g__Gordonia	0	0	0	1.68904653323199e-05
d__Bacteria;p__Actinobacteria;c__Actinobacteria;o__Actinomycetales;f__Nocardioidaceae;g__Aeromicrobium	0	0	0	1.68904653323199e-05
d__Bacteria;p__Firmicutes;c__Bacilli;o__Lactobacillales;f__Carnobacteriaceae;g__unidentified_Carnobacteriaceae	0	0	0	1.68904653323199e-05
d__Bacteria;p__Firmicutes;c__Clostridia;o__Clostridiales;f__Eubacteriaceae;g__Anaerofustis	0	0	0	1.68904653323199e-05
d__Bacteria;p__Firmicutes;c__Clostridia;o__Clostridiales;f__Lachnospiraceae;g__Defluviitalea	0	0	1.68904653323199e-05	0
d__Bacteria;p__Proteobacteria;c__Alphaproteobacteria;o__Caulobacterales;f__Caulobacteraceae;g__Brevundimonas	0	5.6301551107733e-06	5.6301551107733e-06	5.6301551107733e-06
d__Bacteria;p__Proteobacteria;c__Betaproteobacteria;o__Burkholderiales;f__unclassified_Burkholderiales;g__unclassified_Burkholderiales	0	0	1.68904653323199e-05	0
d__Bacteria;p__Proteobacteria;c__Betaproteobacteria;o__Neisseriales;f__Neisseriaceae;g__unclassified_Neisseriaceae	0	0	1.68904653323199e-05	0
d__Bacteria;p__Actinobacteria;c__Actinobacteria;o__Actinomycetales;f__Kineosporiaceae;g__unclassified_Kineosporiaceae	1.68904653323199e-05	0	0	0
d__Bacteria;p__Bacteroidetes;c__Bacteroidia;o__Bacteroidales;f__Porphyromonadaceae;g__Petrimonas	0	1.68904653323199e-05	0	0
d__Bacteria;p__Firmicutes;c__Bacilli;o__Lactobacillales;f__unidentified_Lactobacillales;g__unidentified_Lactobacillales	0	1.68904653323199e-05	0	0
d__Bacteria;p__Actinobacteria;c__Actinobacteria;o__Actinomycetales;f__Cellulomonadaceae;g__Demequina	0	0	0	1.12603102215466e-05
d__Bacteria;p__Actinobacteria;c__Actinobacteria;o__Actinomycetales;f__Dermabacteraceae;g__Helcobacillus	0	0	0	1.12603102215466e-05
d__Bacteria;p__Actinobacteria;c__Actinobacteria;o__Actinomycetales;f__Microbacteriaceae;g__Salinibacterium	0	0	1.12603102215466e-05	0
d__Bacteria;p__Actinobacteria;c__Actinobacteria;o__Actinomycetales;f__Nocardioidaceae;g__unidentified_Nocardioidaceae	0	0	1.12603102215466e-05	0
d__Bacteria;p__Bacteroidetes;c__Bacteroidia;o__Bacteroidales;f__Porphyromonadaceae;g__Paludibacter	0	0	1.12603102215466e-05	0
d__Bacteria;p__Bacteroidetes;c__Sphingobacteriia;o__Sphingobacteriales;f__Sphingobacteriaceae;g__unclassified_Sphingobacteriaceae	0	0	1.12603102215466e-05	0
d__Bacteria;p__Firmicutes;c__Bacilli;o__Bacillales;f__unidentified_Bacillales;g__unidentified_Bacillales	0	0	1.12603102215466e-05	0
d__Bacteria;p__Firmicutes;c__Bacilli;o__Lactobacillales;f__Carnobacteriaceae;g__unclassified_Carnobacteriaceae	0	0	0	1.12603102215466e-05
d__Bacteria;p__Firmicutes;c__Clostridia;o__Clostridiales;f__Clostridiaceae;g__Candidatus Arthromitus	0	0	1.12603102215466e-05	0
d__Bacteria;p__Firmicutes;c__Clostridia;o__Clostridiales;f__Ruminococcaceae;g__Gemmiger	0	0	1.12603102215466e-05	0
d__Bacteria;p__Proteobacteria;c__Betaproteobacteria;o__Neisseriales;f__Neisseriaceae;g__Neisseria	0	0	1.12603102215466e-05	0
d__Bacteria;p__Proteobacteria;c__Gammaproteobacteria;o__Pseudomonadales;f__Moraxellaceae;g__unclassified_Moraxellaceae	0	0	1.12603102215466e-05	0
d__Bacteria;p__Proteobacteria;c__Gammaproteobacteria;o__Pseudomonadales;f__Moraxellaceae;g__unidentified_Moraxellaceae	0	0	1.12603102215466e-05	0
d__Bacteria;p__Proteobacteria;c__Gammaproteobacteria;o__Thiotrichales;f__Piscirickettsiaceae;g__Methylophaga	0	0	0	1.12603102215466e-05
d__Bacteria;p__Proteobacteria;c__Gammaproteobacteria;o__Xanthomonadales;f__Xanthomonadaceae;g__Lysobacter	0	0	5.6301551107733e-06	5.6301551107733e-06
d__Bacteria;p__Actinobacteria;c__Actinobacteria;o__Actinomycetales;f__Microbacteriaceae;g__Herbiconiux	1.12603102215466e-05	0	0	0
d__Bacteria;p__Bacteroidetes;c__Bacteroidia;o__Bacteroidales;f__Porphyromonadaceae;g__unidentified_Porphyromonadaceae	0	1.12603102215466e-05	0	0
d__Bacteria;p__Firmicutes;c__Clostridia;o__Clostridiales;f__[Tissierellaceae];g__Sedimentibacter	0	1.12603102215466e-05	0	0
d__Bacteria;p__Firmicutes;c__Clostridia;o__Natranaerobiales;f__Anaerobrancaceae;g__unidentified_Anaerobrancaceae	0	1.12603102215466e-05	0	0
d__Bacteria;p__Firmicutes;c__Clostridia;o__OPB54;f__unidentified_OPB54;g__unidentified_OPB54	0	1.12603102215466e-05	0	0
d__Bacteria;p__Proteobacteria;c__Deltaproteobacteria;o__Desulfuromonadales;f__Pelobacteraceae;g__unidentified_Pelobacteraceae	1.12603102215466e-05	0	0	0
d__Bacteria;p__Proteobacteria;c__Gammaproteobacteria;o__Xanthomonadales;f__Xanthomonadaceae;g__Stenotrophomonas	0	1.12603102215466e-05	0	0
d__Bacteria;p__Tenericutes;c__Mollicutes;o__unclassified_Mollicutes;f__unclassified_Mollicutes;g__unclassified_Mollicutes	1.12603102215466e-05	0	0	0
d__Bacteria;p__Acidobacteria;c__Acidobacteria-6;o__CCU21;f__unidentified_CCU21;g__unidentified_CCU21	0	0	5.6301551107733e-06	0
d__Bacteria;p__Actinobacteria;c__Actinobacteria;o__Actinomycetales;f__Propionibacteriaceae;g__unclassified_Propionibacteriaceae	0	0	5.6301551107733e-06	0
d__Bacteria;p__Bacteroidetes;c__Bacteroidia;o__Bacteroidales;f__[Barnesiellaceae];g__Barnesiella	0	0	0	5.6301551107733e-06
d__Bacteria;p__Bacteroidetes;c__Flavobacteriia;o__Flavobacteriales;f__Flavobacteriaceae;g__unidentified_Flavobacteriaceae	0	0	5.6301551107733e-06	0
d__Bacteria;p__Chloroflexi;c__Ellin6529;o__unidentified_Ellin6529;f__unidentified_Ellin6529;g__unidentified_Ellin6529	0	0	5.6301551107733e-06	0
d__Bacteria;p__Firmicutes;c__Bacilli;o__Bacillales;f__Paenibacillaceae;g__Ammoniphilus	0	0	0	5.6301551107733e-06
d__Bacteria;p__Proteobacteria;c__Alphaproteobacteria;o__Rhizobiales;f__Methylobacteriaceae;g__Methylobacterium	0	0	5.6301551107733e-06	0
d__Bacteria;p__Proteobacteria;c__Gammaproteobacteria;o__Enterobacteriales;f__Enterobacteriaceae;g__unidentified_Enterobacteriaceae	0	0	5.6301551107733e-06	0
d__Bacteria;p__Tenericutes;c__Mollicutes;o__unidentified_Mollicutes;f__unidentified_Mollicutes;g__unidentified_Mollicutes	0	0	0	5.6301551107733e-06
d__Bacteria;p__[Thermi];c__Deinococci;o__Deinococcales;f__Trueperaceae;g__B-42	0	0	5.6301551107733e-06	0
d__Bacteria;p__Actinobacteria;c__Actinobacteria;o__Actinomycetales;f__Beutenbergiaceae;g__unclassified_Beutenbergiaceae	5.6301551107733e-06	0	0	0
d__Bacteria;p__Actinobacteria;c__Actinobacteria;o__Actinomycetales;f__Dermabacteraceae;g__Devriesea	5.6301551107733e-06	0	0	0
d__Bacteria;p__Firmicutes;c__Clostridia;o__Clostridiales;f__[Tissierellaceae];g__Tissierella_Soehngenia	0	5.6301551107733e-06	0	0
d__Bacteria;p__Proteobacteria;c__Alphaproteobacteria;o__Rickettsiales;f__mitochondria;g__unclassified_mitochondria	0	5.6301551107733e-06	0	0
d__Bacteria;p__Proteobacteria;c__Alphaproteobacteria;o__Sphingomonadales;f__Erythrobacteraceae;g__unidentified_Erythrobacteraceae	0	5.6301551107733e-06	0	0

## Sheet: Table3. LEfSe results
Taxa	Abundace	Group	LDA_score	Pvalue
Bacteria.Firmicutes.Clostridia.Clostridiales.Lachnospiraceae.Defluviitalea	1.69016			-
Bacteria.Firmicutes.Bacilli.Bacillales.Planococcaceae.Bacillus	1.69016			-
Bacteria.Firmicutes.Bacilli.Lactobacillales.Streptococcaceae	2.67147			-
Bacteria.Proteobacteria.Alphaproteobacteria.Rhizobiales.Brucellaceae.Ochrobactrum	3.04402			-
Bacteria.Proteobacteria.Alphaproteobacteria.Caulobacterales.Caulobacteraceae.Brevundimonas	1.70326			-
Bacteria.Firmicutes.Bacilli.Lactobacillales.Aerococcaceae.Atopococcus	2.08887			-
Bacteria.Actinobacteria.Actinobacteria.Actinomycetales.Dermabacteraceae.Helcobacillus	1.71874			-
Bacteria.Firmicutes.Bacilli.Bacillales.Paenibacillaceae.Ammoniphilus	1.54265			-
Bacteria.Proteobacteria.Gammaproteobacteria.Xanthomonadales.Xanthomonadaceae.Stenotrophomonas	1.7677			-
Bacteria.Proteobacteria.Betaproteobacteria	3.86755			-
Bacteria.Proteobacteria.Gammaproteobacteria.Enterobacteriales.Enterobacteriaceae.Proteus	2.63945			-
Bacteria.Firmicutes.Bacilli.Lactobacillales.Aerococcaceae.Atopostipes	2.31641			-
Bacteria.Firmicutes.Clostridia.Clostridiales.Peptostreptococcaceae	3.50169			-
Bacteria.Proteobacteria.Gammaproteobacteria	4.13758			-
Bacteria.Actinobacteria.Actinobacteria	5.92655			-
Bacteria.Bacteroidetes.Bacteroidia.Bacteroidales.Porphyromonadaceae.Parabacteroides	4.09525			-
Bacteria.Bacteroidetes.Bacteroidia.Bacteroidales.Bacteroidaceae.Bacteroides	3.96534			-
Bacteria.Proteobacteria.Alphaproteobacteria.Rhizobiales.Phyllobacteriaceae	2.60574			-
Bacteria.Proteobacteria.Betaproteobacteria.Burkholderiales.Alcaligenaceae.Pusillimonas	3.02046			-
Bacteria.Firmicutes.Bacilli.Lactobacillales.Aerococcaceae	2.47534			-
Bacteria.Firmicutes.Bacilli.Bacillales	5.34171	I	4.96843	0.0146258
Bacteria.Bacteroidetes	4.35368			-
Bacteria.Firmicutes.Bacilli.Bacillales.Planococcaceae	1.81798			-
Bacteria.Proteobacteria	4.39527			-
Bacteria.Actinobacteria.Actinobacteria.Actinomycetales.Microbacteriaceae	3.54834			-
Bacteria.Firmicutes.Clostridia.Clostridiales.Ruminococcaceae	5.00351			-
Bacteria.Bacteroidetes.Bacteroidia.Bacteroidales.Bacteroidaceae	3.96534			-
Bacteria.Firmicutes.Bacilli.Lactobacillales.Lactobacillaceae.Lactobacillus	4.3043			-
Bacteria.Firmicutes.Bacilli.Bacillales.Staphylococcaceae.Macrococcus	2.60521			-
Bacteria.Deferribacteres	4.12858			-
Bacteria.Bacteroidetes.Bacteroidia.Bacteroidales._Barnesiellaceae_	1.49134			-
Bacteria.Proteobacteria.Alphaproteobacteria.Rhodobacterales	1.71642			-
Bacteria.Actinobacteria.Actinobacteria.Actinomycetales.Corynebacteriaceae	5.84832	C	5.23494	0.0215477414588
Bacteria.Proteobacteria.Betaproteobacteria.Burkholderiales.Alcaligenaceae	3.86755			-
Bacteria.Firmicutes.Clostridia.Clostridiales.Lachnospiraceae._Ruminococcus_	4.93867	M	4.6397	0.0182291630988
Bacteria.Firmicutes.Clostridia.Clostridiales.Ruminococcaceae.Butyricicoccus	3.4269			-
Bacteria.Verrucomicrobia.Verrucomicrobiae	2.56193			-
Bacteria.Proteobacteria.Alphaproteobacteria.Rhodobacterales.Rhodobacteraceae.Thioclava	1.71642			-
Bacteria.Proteobacteria.Gammaproteobacteria.Enterobacteriales.Enterobacteriaceae.Escherichia	4.052			-
Bacteria.Proteobacteria.Alphaproteobacteria.Rhizobiales.Brucellaceae	3.04402			-
Bacteria.Bacteroidetes.Bacteroidia.Bacteroidales.Porphyromonadaceae.Petrimonas	2.34008			-
Bacteria.Proteobacteria.Gammaproteobacteria.Pasteurellales	3.41632			-
Bacteria.Proteobacteria.Gammaproteobacteria.Enterobacteriales	4.05342			-
Bacteria.Bacteroidetes.Bacteroidia	4.35368			-
Bacteria.Proteobacteria.Gammaproteobacteria.Pseudomonadales.Moraxellaceae.Acinetobacter	1.94577			-
Bacteria.Bacteroidetes.Bacteroidia.Bacteroidales._Barnesiellaceae_.Barnesiella	1.49134			-
Bacteria.Proteobacteria.Gammaproteobacteria.Pseudomonadales.Moraxellaceae.Psychrobacter	2.81554			-
Bacteria.Bacteroidetes.Bacteroidia.Bacteroidales.Prevotellaceae.Prevotella	3.51086	C	4.92218	0.00249255020156
Bacteria.Firmicutes.Erysipelotrichi	3.66332			-
Bacteria.Actinobacteria.Coriobacteriia.Coriobacteriales.Coriobacteriaceae	2.18299			-
Bacteria.Firmicutes.Clostridia.Clostridiales.Ruminococcaceae.Oscillospira	1.8182			-
Bacteria.Proteobacteria.Gammaproteobacteria.Xanthomonadales.Xanthomonadaceae	1.7677			-
Bacteria.Proteobacteria.Alphaproteobacteria.Rhizobiales	3.15705			-
Bacteria.Proteobacteria.Deltaproteobacteria.Desulfovibrionales	3.61951			-
Bacteria.Actinobacteria.Coriobacteriia.Coriobacteriales.Coriobacteriaceae.Paraeggerthella	2.18299			-
Bacteria.Firmicutes.Clostridia.Clostridiales.Lachnospiraceae.Clostridium	2.94214			-
Bacteria.Proteobacteria.Epsilonproteobacteria	3.46993			-
Bacteria.Firmicutes.Clostridia.Clostridiales.Ruminococcaceae.Ruminococcus	4.99184			-
Bacteria.Firmicutes.Bacilli.Lactobacillales	4.34503			-
Bacteria.Proteobacteria.Gammaproteobacteria.Pseudomonadales.Moraxellaceae	2.87053			-
Bacteria.Proteobacteria.Gammaproteobacteria.Xanthomonadales	1.7677			-
Bacteria.Firmicutes.Clostridia.Clostridiales.Lachnospiraceae.Roseburia	3.78817			-
Bacteria.Proteobacteria.Alphaproteobacteria.Rhodobacterales.Rhodobacteraceae	1.71642			-
Bacteria.Verrucomicrobia	2.56193			-
Bacteria.Deferribacteres.Deferribacteres.Deferribacterales.Deferribacteraceae	4.12858			-
Bacteria.Proteobacteria.Alphaproteobacteria	3.17206			-
Bacteria.Firmicutes.Bacilli.Bacillales.Paenibacillaceae	1.54265			-
Bacteria.Firmicutes.Bacilli.Bacillales.Bacillaceae	2.24417			-
Bacteria.Firmicutes.Bacilli.Lactobacillales.Lactobacillaceae	4.3043			-
Bacteria.Proteobacteria.Deltaproteobacteria.Desulfovibrionales.Desulfovibrionaceae	3.61951			-
Bacteria.Bacteroidetes.Bacteroidia.Bacteroidales	4.35368			-
Bacteria.Bacteroidetes.Bacteroidia.Bacteroidales.Rikenellaceae.Alistipes	2.57333			-
Bacteria.Bacteroidetes.Bacteroidia.Bacteroidales.Rikenellaceae	2.57333			-
Bacteria.Proteobacteria.Alphaproteobacteria.Caulobacterales.Caulobacteraceae	1.70326			-
Bacteria.Firmicutes.Clostridia	5.29045			-
Bacteria.Proteobacteria.Gammaproteobacteria.Pasteurellales.Pasteurellaceae	3.41632			-
Bacteria.Firmicutes.Clostridia.Clostridiales.Peptostreptococcaceae._Clostridium_	3.42822			-
Bacteria.Proteobacteria.Betaproteobacteria.Burkholderiales.Alcaligenaceae.Alcaligenes	3.80093			-
Bacteria.Firmicutes.Erysipelotrichi.Erysipelotrichales.Erysipelotrichaceae.Clostridium	3.66332			-
Bacteria.Firmicutes.Clostridia.Clostridiales.Lachnospiraceae.Blautia	3.9267			-
Bacteria.Actinobacteria.Actinobacteria.Actinomycetales.Dermabacteraceae	2.47642			-
Bacteria.Firmicutes.Bacilli.Lactobacillales.Enterococcaceae	3.36652			-
Bacteria.Actinobacteria.Actinobacteria.Actinomycetales.Dermabacteraceae.Devriesea	1.65097			-
Bacteria.Firmicutes.Bacilli.Bacillales.Bacillaceae.Oceanobacillus	2.24417			-
Bacteria.Deferribacteres.Deferribacteres.Deferribacterales.Deferribacteraceae.Mucispirillum	4.12858			-
Bacteria.Firmicutes.Clostridia.Clostridiales.Clostridiaceae.Clostridium	3.97656			-
Bacteria.Actinobacteria.Actinobacteria.Bifidobacteriales.Bifidobacteriaceae	5.4032	W	5.13959	0.0402441910172
Bacteria.Actinobacteria.Actinobacteria.Actinomycetales.Dermabacteraceae.Brachybacterium	2.47642			-
Bacteria.Proteobacteria.Alphaproteobacteria.Caulobacterales	1.70326			-
Bacteria.Firmicutes.Bacilli.Lactobacillales.Streptococcaceae.Streptococcus	2.67147			-
Bacteria.Proteobacteria.Epsilonproteobacteria.Campylobacterales	3.46993			-
Bacteria.Firmicutes.Clostridia.Clostridiales.Lachnospiraceae	4.97241	M	4.63557	0.0182291630988
Bacteria.Firmicutes.Bacilli.Bacillales.Listeriaceae	2.3956			-
Bacteria.Firmicutes.Bacilli.Lactobacillales.Enterococcaceae.Enterococcus	3.36652			-
Bacteria.Actinobacteria.Actinobacteria.Actinomycetales.Micrococcaceae.Rothia	2.12809			-
Bacteria.Firmicutes.Bacilli.Lactobacillales.Lactobacillaceae.Pediococcus	2.77776			-
Bacteria.Firmicutes.Bacilli	5.34729	I	4.91901	0.0273793961568
Bacteria.Firmicutes.Bacilli.Bacillales.Listeriaceae.Listeria	2.3956			-
Bacteria.Firmicutes.Bacilli.Bacillales.Staphylococcaceae.Jeotgalicoccus	4.52374	C	4.78001	0.00235084754349
Bacteria.Firmicutes.Erysipelotrichi.Erysipelotrichales	3.66332			-
Bacteria.Proteobacteria.Gammaproteobacteria.Enterobacteriales.Enterobacteriaceae	4.05342			-
Bacteria.Firmicutes.Bacilli.Bacillales.Staphylococcaceae.Staphylococcus	5.30741	I	4.95308	0.0155769683424
Bacteria.Deferribacteres.Deferribacteres	4.12858			-
Bacteria.Actinobacteria.Actinobacteria.Bifidobacteriales	5.4032	W	5.13815	0.0402441910172
Bacteria.Bacteroidetes.Bacteroidia.Bacteroidales.Prevotellaceae	3.51086	C	4.86017	0.00249255020156
Bacteria.Proteobacteria.Gammaproteobacteria.Pseudomonadales	2.87053			-
Bacteria.Actinobacteria.Coriobacteriia	2.18299			-
Bacteria.Verrucomicrobia.Verrucomicrobiae.Verrucomicrobiales	2.56193			-
Bacteria.Actinobacteria.Actinobacteria.Actinomycetales.Dietziaceae	2.9551			-
Bacteria.Proteobacteria.Deltaproteobacteria.Desulfovibrionales.Desulfovibrionaceae.Desulfovibrio	3.61951			-
Bacteria.Actinobacteria.Actinobacteria.Actinomycetales.Corynebacteriaceae.Corynebacterium	5.84832	C	5.23494	0.0215477414588
Bacteria.Firmicutes	5.51995			-
Bacteria.Actinobacteria.Actinobacteria.Actinomycetales	5.85054	C	5.23565	0.0215477414588
Bacteria.Firmicutes.Erysipelotrichi.Erysipelotrichales.Erysipelotrichaceae	3.66332			-
Bacteria.Firmicutes.Clostridia.Clostridiales	5.29045			-
Bacteria.Verrucomicrobia.Verrucomicrobiae.Verrucomicrobiales.Verrucomicrobiaceae	2.56193			-
Bacteria.Proteobacteria.Epsilonproteobacteria.Campylobacterales.Helicobacteraceae.Helicobacter	3.46993			-
Bacteria.Proteobacteria.Betaproteobacteria.Burkholderiales	3.86755			-
Bacteria.Proteobacteria.Deltaproteobacteria	3.61951			-
Bacteria.Firmicutes.Bacilli.Bacillales.Planococcaceae.Staphylococcus	1.22444			-
Bacteria.Actinobacteria.Actinobacteria.Actinomycetales.Microbacteriaceae.Pseudoclavibacter	3.54834			-
Bacteria.Proteobacteria.Alphaproteobacteria.Rhizobiales.Phyllobacteriaceae.Aquamicrobium	2.60574			-
Bacteria.Firmicutes.Clostridia.Clostridiales.Peptostreptococcaceae.Clostridium	2.86677			-
Bacteria.Actinobacteria.Actinobacteria.Actinomycetales.Micrococcaceae	2.12809			-
Bacteria.Actinobacteria.Coriobacteriia.Coriobacteriales	2.18299			-
Bacteria.Firmicutes.Bacilli.Lactobacillales.Streptococcaceae.Lactococcus	1.84368			-
Bacteria.Actinobacteria.Actinobacteria.Bifidobacteriales.Bifidobacteriaceae.Bifidobacterium	5.4032	W	5.13987	0.0402441910172
Bacteria.Deferribacteres.Deferribacteres.Deferribacterales	4.12858			-
Bacteria.Proteobacteria.Epsilonproteobacteria.Campylobacterales.Helicobacteraceae	3.46993			-
Bacteria.Proteobacteria.Gammaproteobacteria.Pasteurellales.Pasteurellaceae.Aggregatibacter	3.41632			-
Bacteria.Firmicutes.Clostridia.Clostridiales.Clostridiaceae	3.97656			-
Bacteria.Firmicutes.Clostridia.Clostridiales.Ruminococcaceae.Gemmiger	1.5593			-
Bacteria.Bacteroidetes.Bacteroidia.Bacteroidales.Porphyromonadaceae	4.10281			-
Bacteria.Actinobacteria	5.92657			-
Bacteria.Actinobacteria.Actinobacteria.Actinomycetales.Dietziaceae.Dietzia	2.9551			-
Bacteria.Firmicutes.Bacilli.Bacillales.Staphylococcaceae	5.34151	I	4.96469	0.0119756557907
Bacteria	6			-
Bacteria.Verrucomicrobia.Verrucomicrobiae.Verrucomicrobiales.Verrucomicrobiaceae.Akkermansia	2.56193			-

## Sheet: Table4. MetaCyc Abundance
Pathway level1	Pathway level2	abundance
Biosynthesis	Amine and Polyamine Biosynthesis	132.621
Biosynthesis	Amino Acid Biosynthesis	21150.3
Biosynthesis	Aromatic Compound Biosynthesis	1367.69
Biosynthesis	Carbohydrate Biosynthesis	5914.53
Biosynthesis	Cell Structure Biosynthesis	5213.79
Biosynthesis	Cofactor, Prosthetic Group, Electron Carrier, and Vitamin Biosynthesis	15321.7
Biosynthesis	Fatty Acid and Lipid Biosynthesis	9597.94
Biosynthesis	Metabolic Regulator Biosynthesis	177.498
Biosynthesis	Nucleoside and Nucleotide Biosynthesis	18502.9
Biosynthesis	Other Biosynthesis	172.729
Biosynthesis	Secondary Metabolite Biosynthesis	3738.82
Degradation/Utilization/Assimilation	Amine and Polyamine Degradation	79.3989
Degradation/Utilization/Assimilation	Amino Acid Degradation	540.478
Degradation/Utilization/Assimilation	Aromatic Compound Degradation	333.112
Degradation/Utilization/Assimilation	C1 Compound Utilization and Assimilation	2403.68
Degradation/Utilization/Assimilation	Carbohydrate Degradation	3570.28
Degradation/Utilization/Assimilation	Carboxylate Degradation	356.877
Degradation/Utilization/Assimilation	Chlorinated Compound Degradation	52.7119
Degradation/Utilization/Assimilation	Cofactor, Prosthetic Group, Electron Carrier Degradation	0.00674225
Degradation/Utilization/Assimilation	Degradation/Utilization/Assimilation - Other	79.8245
Degradation/Utilization/Assimilation	Fatty Acid and Lipid Degradation	427.939
Degradation/Utilization/Assimilation	Inorganic Nutrient Metabolism	634.166
Degradation/Utilization/Assimilation	Nucleoside and Nucleotide Degradation	3414.05
Degradation/Utilization/Assimilation	Polymeric Compound Degradation	1550.67
Degradation/Utilization/Assimilation	Secondary Metabolite Degradation	2272.25
Detoxification	Antibiotic Resistance	25.1494
Generation of Precursor Metabolite and Energy	1,5-anhydrofructose degradation	1.40231
Generation of Precursor Metabolite and Energy	ethylmalonyl-CoA pathway	5.84072
Generation of Precursor Metabolite and Energy	Fermentation	8597.94
Generation of Precursor Metabolite and Energy	formaldehyde oxidation I	351.691
Generation of Precursor Metabolite and Energy	Glycolysis	5192.71
Generation of Precursor Metabolite and Energy	glyoxylate cycle	357.325
Generation of Precursor Metabolite and Energy	isopropanol biosynthesis	31.7792
Generation of Precursor Metabolite and Energy	methylaspartate cycle	13.5969
Generation of Precursor Metabolite and Energy	methyl ketone biosynthesis	132.293
Generation of Precursor Metabolite and Energy	Pentose Phosphate Pathways	2038.05
Generation of Precursor Metabolite and Energy	Photosynthesis	1998.71
Generation of Precursor Metabolite and Energy	Respiration	1598.8
Generation of Precursor Metabolite and Energy	TCA cycle	5125.82
Glycan Pathways	Glycan Biosynthesis	1430.82
Glycan Pathways	Glycan Degradation	1393.91
Macromolecule Modification	Nucleic Acid Processing	1112.72
Metabolic Clusters	pyrimidine deoxyribonucleotide phosphorylation	989.716
Metabolic Clusters	pyrimidine deoxyribonucleotides biosynthesis from CTP	73.5072
Metabolic Clusters	pyrimidine deoxyribonucleotides de novo biosynthesis I	1054.88
Metabolic Clusters	pyrimidine deoxyribonucleotides de novo biosynthesis III	739.609
Metabolic Clusters	pyrimidine deoxyribonucleotides de novo biosynthesis IV	53.3752
Metabolic Clusters	tRNA charging	1577.96

## Sheet: Table5. MetaCyc Occurrence
Pathway level1	Pathway level2	occurrence
Biosynthesis	Amine and Polyamine Biosynthesis	2
Biosynthesis	Amino Acid Biosynthesis	16
Biosynthesis	Aromatic Compound Biosynthesis	1
Biosynthesis	Carbohydrate Biosynthesis	11
Biosynthesis	Cell Structure Biosynthesis	5
Biosynthesis	Cofactor, Prosthetic Group, Electron Carrier, and Vitamin Biosynthesis	33
Biosynthesis	Fatty Acid and Lipid Biosynthesis	13
Biosynthesis	Metabolic Regulator Biosynthesis	1
Biosynthesis	Nucleoside and Nucleotide Biosynthesis	12
Biosynthesis	Other Biosynthesis	1
Biosynthesis	Secondary Metabolite Biosynthesis	9
Degradation/Utilization/Assimilation	Amine and Polyamine Degradation	4
Degradation/Utilization/Assimilation	Amino Acid Degradation	6
Degradation/Utilization/Assimilation	Aromatic Compound Degradation	13
Degradation/Utilization/Assimilation	C1 Compound Utilization and Assimilation	6
Degradation/Utilization/Assimilation	Carbohydrate Degradation	7
Degradation/Utilization/Assimilation	Carboxylate Degradation	4
Degradation/Utilization/Assimilation	Chlorinated Compound Degradation	1
Degradation/Utilization/Assimilation	Cofactor, Prosthetic Group, Electron Carrier Degradation	1
Degradation/Utilization/Assimilation	Degradation/Utilization/Assimilation - Other	1
Degradation/Utilization/Assimilation	Fatty Acid and Lipid Degradation	3
Degradation/Utilization/Assimilation	Inorganic Nutrient Metabolism	3
Degradation/Utilization/Assimilation	Nucleoside and Nucleotide Degradation	6
Degradation/Utilization/Assimilation	Polymeric Compound Degradation	5
Degradation/Utilization/Assimilation	Secondary Metabolite Degradation	9
Detoxification	Antibiotic Resistance	1
Generation of Precursor Metabolite and Energy	1,5-anhydrofructose degradation	1
Generation of Precursor Metabolite and Energy	ethylmalonyl-CoA pathway	1
Generation of Precursor Metabolite and Energy	Fermentation	14
Generation of Precursor Metabolite and Energy	formaldehyde oxidation I	1
Generation of Precursor Metabolite and Energy	Glycolysis	4
Generation of Precursor Metabolite and Energy	glyoxylate cycle	1
Generation of Precursor Metabolite and Energy	isopropanol biosynthesis	1
Generation of Precursor Metabolite and Energy	methylaspartate cycle	1
Generation of Precursor Metabolite and Energy	methyl ketone biosynthesis	1
Generation of Precursor Metabolite and Energy	Pentose Phosphate Pathways	1
Generation of Precursor Metabolite and Energy	Photosynthesis	2
Generation of Precursor Metabolite and Energy	Respiration	3
Generation of Precursor Metabolite and Energy	TCA cycle	6
Glycan Pathways	Glycan Biosynthesis	1
Glycan Pathways	Glycan Degradation	2
Macromolecule Modification	Nucleic Acid Processing	2
Metabolic Clusters	pyrimidine deoxyribonucleotide phosphorylation	1
Metabolic Clusters	pyrimidine deoxyribonucleotides biosynthesis from CTP	1
Metabolic Clusters	pyrimidine deoxyribonucleotides de novo biosynthesis I	1
Metabolic Clusters	pyrimidine deoxyribonucleotides de novo biosynthesis III	1
Metabolic Clusters	pyrimidine deoxyribonucleotides de novo biosynthesis IV	1
Metabolic Clusters	tRNA charging	1

## Sheet: Table6. C vs. M Pathways
pathway	logFC	se	pvalues	adjPvalues	Description
PWY-6876	1.849	0.6679	0.005636	0.9513	isopropanol biosynthesis
PWY-7090	1.382	1.005	0.1689	0.9513	UDP-2,3-diacetamido-2,3-dideoxy-&alpha.-D-mannuronate biosynthesis
METHYLGALLATE-DEGRADATION-PWY	1.116	0.6352	0.07894	0.9513	methylgallate degradation
GALLATE-DEGRADATION-I-PWY	0.9898	0.5876	0.09208	0.9513	gallate degradation II
GALLATE-DEGRADATION-II-PWY	0.9898	0.5876	0.09208	0.9513	gallate degradation I
PWY-6992	0.6788	0.4659	0.1451	0.9513	1,5-anhydrofructose degradation
PWY-7456	0.6568	0.3483	0.05934	0.9513	mannan degradation
P341-PWY	0.5897	0.7801	0.4497	0.9513	glycolysis V (Pyrococcus)
PWY-5384	0.5515	0.5539	0.3194	0.9513	sucrose degradation IV (sucrose phosphorylase)
PWY-5505	0.5481	0.354	0.1215	0.9513	L-glutamate and L-glutamine biosynthesis
P108-PWY	0.5095	0.4083	0.2121	0.9513	pyruvate fermentation to propanoate I
PWY-6165	0.5068	0.9144	0.5794	0.9513	chorismate biosynthesis II (archaea)
PWY-6572	0.4829	1.008	0.6317	0.9513	chondroitin sulfate degradation I (bacterial)
PWY-5676	0.4761	0.4719	0.3131	0.9513	acetyl-CoA fermentation to butanoate II
PWY-7377	0.4695	0.3403	0.1677	0.9513	cob(II)yrinate a,c-diamide biosynthesis I (early cobalt insertion)
PWY-6737	0.4575	0.3069	0.1361	0.9513	starch degradation V
PWY-7013	0.455	0.6811	0.5041	0.9513	L-1,2-propanediol degradation
PWY-7332	0.4523	0.6092	0.4578	0.9513	superpathway of UDP-N-acetylglucosamine-derived O-antigen building blocks biosynthesis
ASPASN-PWY	0.4466	0.3047	0.1428	0.9513	superpathway of L-aspartate and L-asparagine biosynthesis
PWY-6901	0.4448	0.2969	0.1341	0.9513	superpathway of glucose and xylose degradation
GLYCOCAT-PWY	0.4361	0.2963	0.141	0.9513	glycogen degradation I (bacterial)
PYRIDNUCSAL-PWY	0.4257	0.3698	0.2497	0.9513	NAD salvage pathway I
ARGDEG-PWY	0.4214	0.6127	0.4916	0.9513	superpathway of L-arginine, putrescine, and 4-aminobutanoate degradation
ORNARGDEG-PWY	0.4214	0.6127	0.4916	0.9513	superpathway of L-arginine and L-ornithine degradation
P163-PWY	0.4002	0.7283	0.5827	0.9513	L-lysine fermentation to acetate and butanoate
NONMEVIPP-PWY	0.3932	0.3073	0.2008	0.9513	methylerythritol phosphate pathway I
PWY-7560	0.3932	0.3073	0.2008	0.9513	methylerythritol phosphate pathway II
PWY-6317	0.388	0.291	0.1825	0.9513	galactose degradation I (Leloir pathway)
PWY-7373	0.3874	0.9679	0.689	0.9669	superpathway of demethylmenaquinol-6 biosynthesis II
HISTSYN-PWY	0.3867	0.3004	0.198	0.9513	L-histidine biosynthesis
PWY-6269	0.3857	0.4493	0.3906	0.9513	adenosylcobalamin salvage from cobinamide II
PWY-5509	0.385	0.4493	0.3915	0.9513	adenosylcobalamin biosynthesis from cobyrinate a,c-diamide I
NAGLIPASYN-PWY	0.381	0.5619	0.4977	0.9513	lipid IVA biosynthesis
PWY-5154	0.3795	0.4259	0.3729	0.9513	L-arginine biosynthesis III (via N-acetyl-L-citrulline)
GLYCOGENSYNTH-PWY	0.3773	0.3141	0.2297	0.9513	glycogen biosynthesis I (from ADP-D-Glucose)
PWY-5104	0.3755	0.34	0.2695	0.9513	L-isoleucine biosynthesis IV
PWY-5659	0.3752	0.3015	0.2133	0.9513	GDP-mannose biosynthesis
PWY-5121	0.3738	0.2921	0.2007	0.9513	superpathway of geranylgeranyl diphosphate biosynthesis II (via MEP)
SER-GLYSYN-PWY	0.3735	0.2968	0.2083	0.9513	superpathway of L-serine and glycine biosynthesis I
PWY-7323	0.3722	0.4181	0.3733	0.9513	superpathway of GDP-mannose-derived O-antigen building blocks biosynthesis
COMPLETE-ARO-PWY	0.3714	0.3082	0.2283	0.9513	superpathway of aromatic amino acid biosynthesis
ARO-PWY	0.3672	0.3067	0.2312	0.9513	chorismate biosynthesis I
PWY-6147	0.3664	0.3251	0.2596	0.9513	6-hydroxymethyl-dihydropterin diphosphate biosynthesis I
PWY-6151	0.3629	0.2632	0.168	0.9513	S-adenosyl-L-methionine cycle I
PWY-6467	0.3624	0.5675	0.523	0.9513	Kdo transfer to lipid IVA III (Chlamydia)
PWY-3001	0.3604	0.2897	0.2134	0.9513	superpathway of L-isoleucine biosynthesis I
PWY-6163	0.3586	0.3109	0.2487	0.9513	chorismate biosynthesis from 3-dehydroquinate
GLUTORN-PWY	0.3573	0.3098	0.2488	0.9513	L-ornithine biosynthesis
PWY-5103	0.3572	0.2979	0.2305	0.9513	L-isoleucine biosynthesis III
NONOXIPENT-PWY	0.3569	0.2738	0.1924	0.9513	pentose phosphate pathway (non-oxidative branch)
PWY-5100	0.3554	0.2888	0.2185	0.9513	pyruvate fermentation to acetate and lactate II
PWY-6507	0.3543	0.4991	0.4778	0.9513	4-deoxy-L-threo-hex-4-enopyranuronate degradation
THRESYN-PWY	0.3516	0.2825	0.2134	0.9513	superpathway of L-threonine biosynthesis
PWY-7199	0.3502	0.3243	0.2802	0.9513	pyrimidine deoxyribonucleosides salvage
BRANCHED-CHAIN-AA-SYN-PWY	0.3495	0.2945	0.2354	0.9513	superpathway of branched amino acid biosynthesis
FERMENTATION-PWY	0.3431	0.2572	0.1823	0.9513	mixed acid fermentation
PWY-5101	0.3418	0.3	0.2546	0.9513	L-isoleucine biosynthesis II
PWY-621	0.3413	0.2704	0.2068	0.9513	sucrose degradation III (sucrose invertase)
PWY490-3	0.3412	0.703	0.6274	0.9513	nitrate reduction VI (assimilatory)
1CMET2-PWY	0.3405	0.2822	0.2277	0.9513	N10-formyl-tetrahydrofolate biosynthesis
GLCMANNANAUT-PWY	0.3381	0.2989	0.2579	0.9513	superpathway of N-acetylglucosamine, N-acetylmannosamine and N-acetylneuraminate degradation
PWY0-1296	0.3359	0.2644	0.2038	0.9513	purine ribonucleosides degradation
PWY-6700	0.3356	0.3293	0.3081	0.9513	queuosine biosynthesis
PWY-1269	0.3346	0.5189	0.5191	0.9513	CMP-3-deoxy-D-manno-octulosonate biosynthesis I
PWY-5686	0.3344	0.2741	0.2225	0.9513	UMP biosynthesis
ILEUSYN-PWY	0.334	0.2996	0.2649	0.9513	L-isoleucine biosynthesis I (from threonine)
VALSYN-PWY	0.334	0.2996	0.2649	0.9513	L-valine biosynthesis
COBALSYN-PWY	0.3336	0.4353	0.4435	0.9513	adenosylcobalamin salvage from cobinamide I
PWY-5097	0.3334	0.28	0.2338	0.9513	L-lysine biosynthesis VI
PWY-6906	0.331	0.9103	0.7161	0.9669	chitin derivatives degradation
PWY-6703	0.3299	0.3432	0.3364	0.9513	preQ0 biosynthesis
PWY-6123	0.3284	0.2794	0.2399	0.9513	inosine-5'-phosphate biosynthesis I
TRNA-CHARGING-PWY	0.3264	0.2698	0.2265	0.9513	tRNA charging
DTDPRHAMSYN-PWY	0.3245	0.2938	0.2694	0.9513	dTDP-L-rhamnose biosynthesis I
PWY-2942	0.3218	0.2753	0.2423	0.9513	L-lysine biosynthesis III
PWY-6609	0.3212	0.2773	0.2468	0.9513	adenine and adenosine salvage III
PWY-7400	0.3205	0.2817	0.2552	0.9513	L-arginine biosynthesis IV (archaebacteria)
PWY-7539	0.3198	0.3186	0.3155	0.9513	6-hydroxymethyl-dihydropterin diphosphate biosynthesis III (Chlamydia)
ARGSYN-PWY	0.3182	0.2811	0.2577	0.9513	L-arginine biosynthesis I (via L-ornithine)
ANAGLYCOLYSIS-PWY	0.3176	0.2698	0.2392	0.9513	glycolysis III (from glucose)
PWY-7219	0.316	0.2719	0.2452	0.9513	adenosine ribonucleotides de novo biosynthesis
PWY-6386	0.3159	0.2697	0.2414	0.9513	UDP-N-acetylmuramoyl-pentapeptide biosynthesis II (lysine-containing)
PEPTIDOGLYCANSYN-PWY	0.3158	0.2687	0.24	0.9513	peptidoglycan biosynthesis I (meso-diaminopimelate containing)
PWY-6387	0.3148	0.2687	0.2413	0.9513	UDP-N-acetylmuramoyl-pentapeptide biosynthesis I (meso-diaminopimelate containing)
PWY-7242	0.314	0.4624	0.4971	0.9513	D-fructuronate degradation
DAPLYSINESYN-PWY	0.3139	0.2871	0.2742	0.9513	L-lysine biosynthesis I
GALACTUROCAT-PWY	0.3134	0.4679	0.503	0.9513	D-galacturonate degradation I
PWY-6122	0.3128	0.2702	0.2471	0.9513	5-aminoimidazole ribonucleotide biosynthesis II
PWY-6277	0.3128	0.2702	0.2471	0.9513	superpathway of 5-aminoimidazole ribonucleotide biosynthesis
PWY-7111	0.312	0.2881	0.2788	0.9513	pyruvate fermentation to isobutanol (engineered)
PWY-7208	0.3111	0.2702	0.2496	0.9513	superpathway of pyrimidine nucleobases salvage
PWY-6385	0.3107	0.2708	0.2513	0.9513	peptidoglycan biosynthesis III (mycobacteria)
PWY-7229	0.3087	0.2649	0.2439	0.9513	superpathway of adenosine nucleotides de novo biosynthesis I
PWY-6121	0.3072	0.2678	0.2514	0.9513	5-aminoimidazole ribonucleotide biosynthesis I
PWY-6126	0.3066	0.2639	0.2453	0.9513	superpathway of adenosine nucleotides de novo biosynthesis II
PWY-6588	0.3061	0.5742	0.594	0.9513	pyruvate fermentation to acetone
PYRIDNUCSYN-PWY	0.3057	0.2878	0.2881	0.9513	NAD biosynthesis I (from aspartate)
PWY0-1297	0.3025	0.2679	0.2589	0.9513	superpathway of purine deoxyribonucleosides degradation
ARGSYNBSUB-PWY	0.3018	0.2803	0.2816	0.9513	L-arginine biosynthesis II (acetyl cycle)
PWY-6612	0.3016	0.2772	0.2765	0.9513	superpathway of tetrahydrofolate biosynthesis
TRPSYN-PWY	0.3014	0.3228	0.3505	0.9513	L-tryptophan biosynthesis
PWY-6892	0.3009	0.312	0.3348	0.9513	thiazole biosynthesis I (E. coli)
PWY-5667	0.2995	0.2707	0.2685	0.9513	CDP-diacylglycerol biosynthesis I
PWY0-1319	0.2995	0.2707	0.2685	0.9513	CDP-diacylglycerol biosynthesis II
PWY-7221	0.2992	0.2665	0.2615	0.9513	guanosine ribonucleotides de novo biosynthesis
FOLSYN-PWY	0.299	0.2688	0.266	0.9513	superpathway of tetrahydrofolate biosynthesis and salvage
PWY0-1298	0.2986	0.2792	0.2848	0.9513	superpathway of pyrimidine deoxyribonucleosides degradation
OANTIGEN-PWY	0.2983	0.2662	0.2624	0.9513	O-antigen building blocks biosynthesis (E. coli)
CALVIN-PWY	0.2983	0.2953	0.3125	0.9513	Calvin-Benson-Bassham cycle
PWY-7220	0.2972	0.2603	0.2536	0.9513	adenosine deoxyribonucleotides de novo biosynthesis II
PWY-7222	0.2972	0.2603	0.2536	0.9513	guanosine deoxyribonucleotides de novo biosynthesis II
COA-PWY	0.2901	0.2698	0.2823	0.9513	coenzyme A biosynthesis I
PWY-6608	0.2899	0.4019	0.4707	0.9513	guanosine nucleotides degradation III
HISDEG-PWY	0.2891	0.4233	0.4947	0.9513	L-histidine degradation I
SALVADEHYPOX-PWY	0.2887	0.3622	0.4255	0.9513	adenosine nucleotides degradation II
UDPNAGSYN-PWY	0.2862	0.2686	0.2866	0.9513	UDP-N-acetyl-D-glucosamine biosynthesis I
PWY-7663	0.2841	0.336	0.3978	0.9513	gondoate biosynthesis (anaerobic)
PHOSLIPSYN-PWY	0.2816	0.2645	0.2871	0.9513	superpathway of phospholipid biosynthesis I (bacteria)
PWY-5973	0.2797	0.3361	0.4054	0.9513	cis-vaccenate biosynthesis
PWY0-1586	0.2784	0.3169	0.3798	0.9513	peptidoglycan maturation (meso-diaminopimelate containing)
PWY-6471	0.2765	0.3226	0.3913	0.9513	peptidoglycan biosynthesis IV (Enterococcus faecium)
PWY4FS-7	0.269	0.2618	0.3042	0.9513	phosphatidylglycerol biosynthesis I (plastidic)
PWY4FS-8	0.269	0.2618	0.3042	0.9513	phosphatidylglycerol biosynthesis II (non-plastidic)
PWY-5695	0.265	0.2934	0.3666	0.9513	urate biosynthesis/inosine 5'-phosphate degradation
PWY-6897	0.2636	0.2665	0.3226	0.9513	thiamin salvage II
PWY-6969	0.262	0.2837	0.3557	0.9513	TCA cycle V (2-oxoglutarate:ferredoxin oxidoreductase)
COLANSYN-PWY	0.2564	0.4488	0.5677	0.9513	colanic acid building blocks biosynthesis
FASYN-ELONG-PWY	0.2535	0.2945	0.3893	0.9513	fatty acid elongation -- saturated
GALACT-GLUCUROCAT-PWY	0.2533	0.4377	0.5628	0.9513	superpathway of hexuronide and hexuronate degradation
POLYISOPRENSYN-PWY	0.2531	0.2569	0.3245	0.9513	polyisoprenoid biosynthesis (E. coli)
GLUCONEO-PWY	0.2447	0.2667	0.359	0.9513	gluconeogenesis I
DENOVOPURINE2-PWY	0.2407	0.2567	0.3483	0.9513	superpathway of purine nucleotides de novo biosynthesis II
GLUCUROCAT-PWY	0.24	0.414	0.5622	0.9513	superpathway of &beta.-D-glucuronide and D-glucuronate degradation
P124-PWY	0.2397	0.4732	0.6125	0.9513	Bifidobacterium shunt
GLYCOLYSIS	0.2376	0.2575	0.3562	0.9513	glycolysis I (from glucose 6-phosphate)
PANTOSYN-PWY	0.2364	0.2678	0.3773	0.9513	pantothenate and coenzyme A biosynthesis I
PWY-5913	0.2355	0.2482	0.3426	0.9513	TCA cycle VI (obligate autotrophs)
PWY-7187	0.2267	0.2513	0.3671	0.9513	pyrimidine deoxyribonucleotides de novo biosynthesis II
PWY0-162	0.2261	0.2599	0.3844	0.9513	superpathway of pyrimidine ribonucleotides de novo biosynthesis
PWY-6590	0.2237	0.2873	0.4363	0.9513	superpathway of Clostridium acetobutylicum acidogenic fermentation
PWY-7003	0.2236	0.7159	0.7548	0.9854	glycerol degradation to butanol
P164-PWY	0.2231	0.3323	0.502	0.9513	purine nucleobases degradation I (anaerobic)
PWY-841	0.2189	0.2552	0.391	0.9513	superpathway of purine nucleotides de novo biosynthesis I
PANTO-PWY	0.2179	0.2792	0.435	0.9513	phosphopantothenate biosynthesis I
CENTFERM-PWY	0.2174	0.2957	0.4622	0.9513	pyruvate fermentation to butanoate
P42-PWY	0.2155	0.2727	0.4294	0.9513	incomplete reductive TCA cycle
P161-PWY	0.2153	0.3324	0.5171	0.9513	acetylene degradation
PWY-7200	0.2152	0.2624	0.4122	0.9513	superpathway of pyrimidine deoxyribonucleoside salvage
PWY-7196	0.2134	0.2742	0.4364	0.9513	superpathway of pyrimidine ribonucleosides salvage
TCA	0.2118	0.2599	0.4152	0.9513	TCA cycle I (prokaryotic)
ANAEROFRUCAT-PWY	0.2102	0.2594	0.4179	0.9513	homolactic fermentation
RIBOSYN2-PWY	0.209	0.2822	0.459	0.9513	flavin biosynthesis I (bacteria and plants)
PWY0-166	0.2083	0.2501	0.4048	0.9513	superpathway of pyrimidine deoxyribonucleotides de novo biosynthesis (E. coli)
PWY-5484	0.2063	0.2638	0.4342	0.9513	glycolysis II (from fructose 6-phosphate)
PWY-4361	0.2014	1.566	0.8977	0.9869	S-methyl-5-thio-&alpha.-D-ribose 1-phosphate degradation
PWY-4984	0.1978	0.3682	0.5911	0.9513	urea cycle
P122-PWY	0.1906	0.4638	0.6811	0.9669	heterolactic fermentation
PWY-6125	0.1877	0.2547	0.4611	0.9513	superpathway of guanosine nucleotides de novo biosynthesis II
PWY-7315	0.1825	0.8996	0.8393	0.9856	dTDP-N-acetylthomosamine biosynthesis
PENTOSE-P-PWY	0.1771	0.2593	0.4946	0.9513	pentose phosphate pathway
PWY-6353	0.1748	0.3039	0.5652	0.9513	purine nucleotides degradation II (aerobic)
REDCITCYC	0.173	0.3147	0.5826	0.9513	TCA cycle VIII (helicobacter)
POLYAMINSYN3-PWY	0.1702	0.35	0.6268	0.9513	superpathway of polyamine biosynthesis II
ARG+POLYAMINE-SYN	0.1689	0.2891	0.559	0.9513	superpathway of arginine and polyamine biosynthesis
PWY-5188	0.1672	0.2855	0.5582	0.9513	tetrapyrrole biosynthesis I (from glutamate)
PWY-6630	0.163	0.3645	0.6547	0.961	superpathway of L-tyrosine biosynthesis
PWY-6628	0.1613	0.3652	0.6587	0.9613	superpathway of L-phenylalanine biosynthesis
CODH-PWY	0.1612	1.102	0.8837	0.9869	reductive acetyl coenzyme A pathway
PWY-7228	0.1602	0.256	0.5315	0.9513	superpathway of guanosine nucleotides de novo biosynthesis I
PWY-5189	0.1549	0.2935	0.5977	0.9513	tetrapyrrole biosynthesis II (from glycine)
THISYN-PWY	0.1545	0.3126	0.6211	0.9513	superpathway of thiamin diphosphate biosynthesis I
PWY-722	0.1503	0.7425	0.8396	0.9856	nicotinate degradation I
PWY-6749	0.1489	1.046	0.8868	0.9869	CMP-legionaminate biosynthesis I
LACTOSECAT-PWY	0.1476	0.4563	0.7463	0.9829	lactose and galactose degradation I
PWY-7392	0.1476	0.2745	0.5908	0.9513	taxadiene biosynthesis (engineered)
PWY-5022	0.147	0.2892	0.6112	0.9513	4-aminobutanoate degradation V
POLYAMSYN-PWY	0.1453	0.3075	0.6366	0.955	superpathway of polyamine biosynthesis I
P441-PWY	0.1445	0.2832	0.61	0.9513	superpathway of N-acetylneuraminate degradation
PWY-5347	0.142	0.2548	0.5772	0.9513	superpathway of L-methionine biosynthesis (transsulfuration)
PWY-7184	0.1364	0.2551	0.5928	0.9513	pyrimidine deoxyribonucleotides de novo biosynthesis I
P4-PWY	0.136	0.2924	0.6418	0.9589	superpathway of L-lysine, L-threonine and L-methionine biosynthesis I
PWY-7197	0.1271	0.2571	0.6211	0.9513	pyrimidine deoxyribonucleotide phosphorylation
PWY-2941	0.1118	0.4253	0.7927	0.9856	L-lysine biosynthesis II
PWY-7527	0.108	1.383	0.9377	0.9869	L-methionine salvage cycle III
PWY0-781	0.1064	0.2934	0.7169	0.9669	aspartate superpathway
PWY-6505	0.1044	0.4996	0.8345	0.9856	L-tryptophan degradation XII (Geobacillus)
PWY-7328	0.09763	0.6145	0.8738	0.9869	superpathway of UDP-glucose-derived O-antigen building blocks biosynthesis
ARGORNPROST-PWY	0.09107	0.297	0.7591	0.9854	arginine, ornithine and proline interconversion
PWY-6545	0.09039	0.251	0.7188	0.9669	pyrimidine deoxyribonucleotides de novo biosynthesis III
TEICHOICACID-PWY	0.08766	0.3639	0.8097	0.9856	teichoic acid (poly-glycerol) biosynthesis
FAO-PWY	0.07956	0.3087	0.7966	0.9856	fatty acid &beta.-oxidation I
P461-PWY	0.07955	0.3886	0.8378	0.9856	hexitol fermentation to lactate, formate, ethanol and acetate
PYRIDOXSYN-PWY	0.07768	0.2996	0.7954	0.9856	pyridoxal 5'-phosphate biosynthesis I
MET-SAM-PWY	0.06671	0.275	0.8083	0.9856	superpathway of S-adenosyl-L-methionine biosynthesis
PWY-5177	0.06644	0.8228	0.9356	0.9869	glutaryl-CoA degradation
PWY-5005	0.05573	0.4273	0.8962	0.9869	biotin biosynthesis II
PWY-6895	0.0542	0.2808	0.847	0.9869	superpathway of thiamin diphosphate biosynthesis II
PWY-5088	0.0527	1.637	0.9743	0.9981	L-glutamate degradation VIII (to propanoate)
PWY-5507	0.04685	0.3427	0.8913	0.9869	adenosylcobalamin biosynthesis I (early cobalt insertion)
PWY-7234	0.04203	0.3928	0.9148	0.9869	inosine-5'-phosphate biosynthesis III
PWY-6210	0.04184	0.5332	0.9374	0.9869	2-aminophenol degradation
PWY-1861	0.0394	0.5013	0.9373	0.9869	formaldehyde assimilation II (RuMP Cycle)
HOMOSER-METSYN-PWY	0.03666	0.2835	0.8971	0.9869	L-methionine biosynthesis I
PWY0-845	0.03277	0.2785	0.9063	0.9869	superpathway of pyridoxal 5'-phosphate biosynthesis and salvage
GOLPDLCAT-PWY	0.03196	0.7742	0.9671	0.9961	superpathway of glycerol degradation to 1,3-propanediol
RUMP-PWY	0.03103	0.4834	0.9488	0.9869	formaldehyde oxidation I
HSERMETANA-PWY	0.01756	0.2975	0.9529	0.9869	L-methionine biosynthesis III
P241-PWY	0	0.005229	1	1	coenzyme B biosynthesis
PWY-5392	0	0.005229	1	1	reductive TCA cycle II
PWY-5941	0	0.005229	1	1	glycogen degradation II (eukaryotic)
PWY-7347	0	0.005229	1	1	sucrose biosynthesis III
SUCSYN-PWY	0	0.005229	1	1	sucrose biosynthesis I (from photosynthesis)
METH-ACETATE-PWY	-0.0008175	0.564	0.9988	1	methanogenesis from acetate
HEXITOLDEGSUPER-PWY	-0.005112	0.2315	0.9824	1	superpathway of hexitol degradation (bacteria)
PWY-1622	-0.005307	0.1618	0.9738	0.9981	formaldehyde assimilation I (serine pathway)
GLYCOLYSIS-E-D	-0.006274	0.3245	0.9846	1	superpathway of glycolysis and Entner-Doudoroff
AEROBACTINSYN-PWY	-0.009532	0.009069	0.2932	0.9513	aerobactin biosynthesis
THREOCAT-PWY	-0.01202	1.205	0.992	1	superpathway of L-threonine metabolism
PWY-5499	-0.01552	0.02936	0.5971	0.9513	vitamin B6 degradation
PWY-5183	-0.01719	0.1564	0.9125	0.9869	superpathway of aerobic toluene degradation
RHAMCAT-PWY	-0.02036	0.3802	0.9573	0.9887	L-rhamnose degradation I
FUC-RHAMCAT-PWY	-0.02106	0.3498	0.952	0.9869	superpathway of fucose and rhamnose degradation
PWY-6581	-0.02935	0.1247	0.8139	0.9856	spirilloxanthin and 2,2'-diketo-spirilloxanthin biosynthesis
PWY-4722	-0.0295	0.05517	0.5929	0.9513	creatinine degradation II
PWY-5705	-0.03096	0.2819	0.9125	0.9869	allantoin degradation to glyoxylate III
PWY-7237	-0.03415	0.4542	0.9401	0.9869	myo-, chiro- and scillo-inositol degradation
PWY-7094	-0.03641	0.3909	0.9258	0.9869	fatty acid salvage
FUCCAT-PWY	-0.03853	0.3785	0.9189	0.9869	fucose degradation
PWY-7254	-0.04017	0.3729	0.9142	0.9869	TCA cycle VII (acetate-producers)
P221-PWY	-0.04431	0.585	0.9396	0.9869	octane oxidation
PWY-5910	-0.04629	0.5413	0.9319	0.9869	superpathway of geranylgeranyldiphosphate biosynthesis I (via mevalonate)
HEMESYN2-PWY	-0.05229	0.3345	0.8758	0.9869	heme biosynthesis II (anaerobic)
PWY-5677	-0.05495	0.7957	0.9449	0.9869	succinate fermentation to butanoate
PRPP-PWY	-0.05863	0.2738	0.8304	0.9856	superpathway of histidine, purine, and pyrimidine biosynthesis
SULFATE-CYS-PWY	-0.06388	0.2484	0.797	0.9856	superpathway of sulfate assimilation and cysteine biosynthesis
CHLOROPHYLL-SYN	-0.0654	0.2387	0.784	0.9856	chlorophyllide a biosynthesis I (aerobic, light-dependent)
LEU-DEG2-PWY	-0.0677	0.6742	0.92	0.9869	L-leucine degradation I
PWY-5840	-0.06801	0.3259	0.8347	0.9856	superpathway of menaquinol-7 biosynthesis
PWY-5838	-0.06864	0.308	0.8236	0.9856	superpathway of menaquinol-8 biosynthesis I
PWY-6728	-0.06883	1.075	0.949	0.9869	methylaspartate cycle
PWY-922	-0.06995	0.5776	0.9036	0.9869	mevalonate pathway I
PWY-5845	-0.07387	0.4831	0.8785	0.9869	superpathway of menaquinol-9 biosynthesis
PWY-5850	-0.07387	0.4831	0.8785	0.9869	superpathway of menaquinol-6 biosynthesis I
PWY-5896	-0.07387	0.4831	0.8785	0.9869	superpathway of menaquinol-10 biosynthesis
PWY-5531	-0.07851	0.2643	0.7665	0.9854	chlorophyllide a biosynthesis II (anaerobic)
PWY-7159	-0.07851	0.2643	0.7665	0.9854	chlorophyllide a biosynthesis III (aerobic, light independent)
PWY-6470	-0.07877	0.4536	0.8621	0.9869	peptidoglycan biosynthesis V (&beta.-lactam resistance)
PWY-5897	-0.07993	0.3366	0.8123	0.9856	superpathway of menaquinol-11 biosynthesis
PWY-5898	-0.07993	0.3366	0.8123	0.9856	superpathway of menaquinol-12 biosynthesis
PWY-5899	-0.07993	0.3366	0.8123	0.9856	superpathway of menaquinol-13 biosynthesis
PWY-6891	-0.08017	0.4316	0.8526	0.9869	thiazole biosynthesis II (Bacillus)
P23-PWY	-0.08178	0.2267	0.7183	0.9669	reductive TCA cycle I
PWY0-41	-0.08609	0.3632	0.8127	0.9856	allantoin degradation IV (anaerobic)
PWY-5860	-0.08634	0.522	0.8686	0.9869	superpathway of demethylmenaquinol-6 biosynthesis I
PWY-5862	-0.08634	0.522	0.8686	0.9869	superpathway of demethylmenaquinol-9 biosynthesis
PWY-5345	-0.0864	0.2614	0.741	0.9794	superpathway of L-methionine biosynthesis (by sulfhydrylation)
PWY-5529	-0.09231	0.3156	0.7699	0.9856	superpathway of bacteriochlorophyll a biosynthesis
PWY-3781	-0.09622	0.4607	0.8346	0.9856	aerobic respiration I (cytochrome c)
GALACTARDEG-PWY	-0.09838	0.7608	0.8971	0.9869	D-galactarate degradation I
GLUCARGALACTSUPER-PWY	-0.09838	0.7608	0.8971	0.9869	superpathway of D-glucarate and D-galactarate degradation
PWY-6641	-0.1048	0.8142	0.8976	0.9869	superpathway of sulfolactate degradation
PWY-5861	-0.106	0.3415	0.7563	0.9854	superpathway of demethylmenaquinol-8 biosynthesis
PWY-5918	-0.114	0.3235	0.7246	0.9679	superpathay of heme biosynthesis from glutamate
3-HYDROXYPHENYLACETATE-DEGRADATION-PWY	-0.1415	1.411	0.9201	0.9869	4-hydroxyphenylacetate degradation
NAD-BIOSYNTHESIS-II	-0.1454	0.4092	0.7224	0.9679	NAD salvage pathway II
PWY0-1261	-0.15	0.2745	0.5848	0.9513	anhydromuropeptides recycling
P105-PWY	-0.1512	0.3341	0.651	0.961	TCA cycle IV (2-oxoglutarate decarboxylase)
PWY-5265	-0.1516	0.5587	0.7861	0.9856	peptidoglycan biosynthesis II (staphylococci)
PWY-6263	-0.1521	0.7407	0.8373	0.9856	superpathway of menaquinol-8 biosynthesis II
SO4ASSIM-PWY	-0.1538	0.2536	0.5443	0.9513	sulfate reduction I (assimilatory)
PWY0-1241	-0.1587	0.6061	0.7935	0.9856	ADP-L-glycero-&beta.-D-manno-heptose biosynthesis
P562-PWY	-0.1591	0.4772	0.7388	0.9794	myo-inositol degradation I
PWY-7211	-0.1625	0.3145	0.6054	0.9513	superpathway of pyrimidine deoxyribonucleotides de novo biosynthesis
PWY-5863	-0.163	0.4199	0.698	0.9669	superpathway of phylloquinol biosynthesis
GLUCARDEG-PWY	-0.1636	0.7727	0.8323	0.9856	D-glucarate degradation I
PWY-5837	-0.1684	0.4254	0.6922	0.9669	1,4-dihydroxy-2-naphthoate biosynthesis I
P381-PWY	-0.1687	0.414	0.6836	0.9669	adenosylcobalamin biosynthesis II (late cobalt incorporation)
P261-PWY	-0.1747	0.09865	0.07653	0.9513	coenzyme M biosynthesis I
HCAMHPDEG-PWY	-0.1771	0.2728	0.5163	0.9513	3-phenylpropanoate and 3-(3-hydroxyphenyl)propanoate degradation to 2-oxopent-4-enoate
PWY-6690	-0.1771	0.2728	0.5163	0.9513	cinnamate and 3-hydroxycinnamate degradation to 2-oxopent-4-enoate
PWY0-1479	-0.1795	0.3307	0.5873	0.9513	tRNA processing
P162-PWY	-0.1891	0.5114	0.7116	0.9669	L-glutamate degradation V (via hydroxyglutarate)
PWY-6731	-0.2076	0.2788	0.4565	0.9513	starch degradation III
PWY-5180	-0.2097	0.4349	0.6296	0.9513	toluene degradation I (aerobic) (via o-cresol)
PWY-5182	-0.2097	0.4349	0.6296	0.9513	toluene degradation II (aerobic) (via 4-methylcatechol)
PWY-7371	-0.2141	0.8823	0.8083	0.9856	1,4-dihydroxy-6-naphthoate biosynthesis II
PWY-5823	-0.2144	0.2658	0.4199	0.9513	superpathway of CDP-glucose-derived O-antigen building blocks biosynthesis
HEME-BIOSYNTHESIS-II	-0.2199	0.4519	0.6266	0.9513	heme biosynthesis I (aerobic)
PWY0-1061	-0.2208	0.5456	0.6857	0.9669	superpathway of L-alanine biosynthesis
PWY-7431	-0.2281	0.509	0.654	0.961	aromatic biogenic amine degradation (bacteria)
PWY-181	-0.2328	0.606	0.7008	0.9669	photorespiration
PWY-6562	-0.2343	0.7437	0.7527	0.9854	norspermidine biosynthesis
BIOTIN-BIOSYNTHESIS-PWY	-0.2432	0.47	0.6048	0.9513	biotin biosynthesis I
PWY-7376	-0.2501	0.4753	0.5988	0.9513	cob(II)yrinate a,c-diamide biosynthesis II (late cobalt incorporation)
PWY-7374	-0.2564	0.8601	0.7656	0.9854	1,4-dihydroxy-6-naphthoate biosynthesis I
P125-PWY	-0.2705	0.4708	0.5655	0.9513	superpathway of (R,R)-butanediol biosynthesis
PWY-5741	-0.2714	1.278	0.8318	0.9856	ethylmalonyl-CoA pathway
TYRFUMCAT-PWY	-0.2744	0.6158	0.6559	0.961	L-tyrosine degradation I
PWY-6629	-0.2751	1.631	0.866	0.9869	superpathway of L-tryptophan biosynthesis
PWY-6519	-0.2754	0.4998	0.5815	0.9513	8-amino-7-oxononanoate biosynthesis I
PWY-6396	-0.2794	0.4951	0.5725	0.9513	superpathway of 2,3-butanediol biosynthesis
LPSSYN-PWY	-0.2814	1.547	0.8556	0.9869	superpathway of lipopolysaccharide biosynthesis
PWY-6478	-0.2819	0.8237	0.7322	0.9745	GDP-D-glycero-&alpha.-D-manno-heptose biosynthesis
PWY-5415	-0.2845	0.4679	0.5431	0.9513	catechol degradation I (meta-cleavage pathway)
GLYCOL-GLYOXDEG-PWY	-0.29	0.3114	0.3516	0.9513	superpathway of glycol metabolism and degradation
PWY-5304	-0.3052	0.7856	0.6977	0.9669	superpathway of sulfur oxidation (Acidianus ambivalens)
GLYCOLYSIS-TCA-GLYOX-BYPASS	-0.3122	0.3723	0.4018	0.9513	superpathway of glycolysis, pyruvate dehydrogenase, TCA, and glyoxylate bypass
PWY-6107	-0.3209	0.7461	0.6671	0.9658	chlorosalicylate degradation
TCA-GLYOX-BYPASS	-0.3354	0.4833	0.4877	0.9513	superpathway of glyoxylate bypass and TCA
PWY-6182	-0.352	0.6672	0.5978	0.9513	superpathway of salicylate degradation
CATECHOL-ORTHO-CLEAVAGE-PWY	-0.3542	0.6156	0.5651	0.9513	catechol degradation to &beta.-ketoadipate
PWY-7210	-0.36	0.8362	0.6668	0.9658	pyrimidine deoxyribonucleotides biosynthesis from CTP
PWY-5971	-0.3608	0.5892	0.5403	0.9513	palmitate biosynthesis II (bacteria and plants)
PROTOCATECHUATE-ORTHO-CLEAVAGE-PWY	-0.3612	0.5727	0.5283	0.9513	protocatechuate degradation II (ortho-cleavage pathway)
PWY-7446	-0.3624	1.645	0.8256	0.9856	sulfoglycolysis
PWY-7198	-0.3634	0.8511	0.6694	0.9658	pyrimidine deoxyribonucleotides de novo biosynthesis IV
PWYG-321	-0.3692	0.5987	0.5374	0.9513	mycolate biosynthesis
PWY-5989	-0.3737	0.6036	0.5358	0.9513	stearate biosynthesis II (bacteria and plants)
PWY-6282	-0.3753	0.6037	0.5342	0.9513	palmitoleate biosynthesis I (from (5Z)-dodec-5-enoate)
PWY-5417	-0.3754	0.6019	0.5328	0.9513	catechol degradation III (ortho-cleavage pathway)
PWY-5431	-0.3754	0.6019	0.5328	0.9513	aromatic compounds degradation via &beta.-ketoadipate
PWY-7664	-0.3775	0.5945	0.5255	0.9513	oleate biosynthesis IV (anaerobic)
PWY-6948	-0.3882	1.072	0.7173	0.9669	sitosterol degradation to androstenedione
P281-PWY	-0.3884	0.7974	0.6262	0.9513	3-phenylpropanoate degradation
PWY1G-0	-0.391	0.5751	0.4965	0.9513	mycothiol biosynthesis
PWY-6397	-0.3956	0.6234	0.5257	0.9513	mycolyl-arabinogalactan-peptidoglycan complex biosynthesis
PWY-6404	-0.396	1.059	0.7086	0.9669	superpathway of mycolyl-arabinogalactan-peptidoglycan complex biosynthesis
GLYOXYLATE-BYPASS	-0.4062	0.548	0.4585	0.9513	glyoxylate cycle
PWY0-862	-0.4089	0.5881	0.4868	0.9513	(5Z)-dodec-5-enoate biosynthesis
PWY-6383	-0.4095	0.5456	0.453	0.9513	mono-trans, poly-cis decaprenyl phosphate biosynthesis
P101-PWY	-0.4099	0.6327	0.5171	0.9513	ectoine biosynthesis
ALL-CHORISMATE-PWY	-0.4164	0.5164	0.4201	0.9513	superpathway of chorismate metabolism
PWY-7255	-0.4248	0.4907	0.3867	0.9513	ergothioneine biosynthesis I (bacteria)
PWY-7007	-0.4357	0.5744	0.4482	0.9513	methyl ketone biosynthesis
PWY-5655	-0.4396	1.156	0.7036	0.9669	L-tryptophan degradation IX
FASYN-INITIAL-PWY	-0.4404	0.5604	0.432	0.9513	superpathway of fatty acid biosynthesis initiation (E. coli)
PWY0-1277	-0.4492	0.629	0.4752	0.9513	3-phenylpropanoate and 3-(3-hydroxyphenyl)propanoate degradation
PWY-5654	-0.4536	1.205	0.7065	0.9669	2-amino-3-carboxymuconate semialdehyde degradation to 2-oxopentenoate
PWY-5647	-0.4648	1.207	0.7002	0.9669	2-nitrobenzoate degradation I
PWY-5855	-0.4954	0.4752	0.2971	0.9513	ubiquinol-7 biosynthesis (prokaryotic)
PWY-5856	-0.4954	0.4752	0.2971	0.9513	ubiquinol-9 biosynthesis (prokaryotic)
PWY-5857	-0.4954	0.4752	0.2971	0.9513	ubiquinol-10 biosynthesis (prokaryotic)
PWY-6708	-0.4954	0.4752	0.2971	0.9513	ubiquinol-8 biosynthesis (prokaryotic)
UBISYN-PWY	-0.4973	0.4764	0.2965	0.9513	superpathway of ubiquinol-8 biosynthesis (prokaryotic)
AST-PWY	-0.5024	1.211	0.6782	0.9669	L-arginine degradation II (AST pathway)
DENITRIFICATION-PWY	-0.5064	0.9813	0.6058	0.9513	nitrate reduction I (denitrification)
PWY-5028	-0.5088	0.9767	0.6024	0.9513	L-histidine degradation II
DHGLUCONATE-PYR-CAT-PWY	-0.5411	0.2793	0.05269	0.9513	glucose degradation (oxidative)
PWY-5920	-0.5445	0.4889	0.2654	0.9513	superpathway of heme biosynthesis from glycine
PWY0-42	-0.5508	0.5162	0.286	0.9513	2-methylcitrate cycle I
PWY-5747	-0.5566	0.5087	0.2738	0.9513	2-methylcitrate cycle II
PWY-3661	-0.5937	0.9651	0.5385	0.9513	glycine betaine degradation I
PPGPPMET-PWY	-0.596	0.6226	0.3384	0.9513	ppGpp biosynthesis
PWY0-1415	-0.6174	0.4986	0.2156	0.9513	superpathway of heme biosynthesis from uroporphyrinogen-III
PWY0-1533	-0.659	0.4785	0.1685	0.9513	methylphosphonate degradation I
PWY-5178	-0.6624	1.057	0.5309	0.9513	toluene degradation IV (aerobic) (via catechol)
PWY-7616	-0.6652	0.7574	0.3798	0.9513	methanol oxidation to carbon dioxide
PWY-1541	-0.6735	0.4813	0.1617	0.9513	superpathway of taurine degradation
ENTBACSYN-PWY	-0.705	0.8245	0.3925	0.9513	enterobactin biosynthesis
PWY0-1338	-0.7174	1.453	0.6216	0.9513	polymyxin resistance
NADSYN-PWY	-0.7193	1.193	0.5467	0.9513	NAD biosynthesis II (from tryptophan)
PWY-5651	-0.7236	1.199	0.5463	0.9513	L-tryptophan degradation to 2-amino-3-carboxymuconate semialdehyde
PWY-5430	-0.7964	1.171	0.4965	0.9513	meta cleavage pathway of aromatic compounds
PWY-5420	-0.8132	1.224	0.5065	0.9513	catechol degradation II (meta-cleavage pathway)
METHGLYUT-PWY	-0.8176	1.105	0.4594	0.9513	superpathway of methylglyoxal degradation
ECASYN-PWY	-0.8177	1.782	0.6463	0.961	enterobacterial common antigen biosynthesis
PWY-5419	-0.8286	1.256	0.5095	0.9513	catechol degradation to 2-oxopent-4-enoate II
CRNFORCAT-PWY	-0.9293	0.5078	0.06724	0.9513	creatinine degradation I
KDO-NAGLIPASYN-PWY	-0.9342	1.357	0.4911	0.9513	superpathway of (Kdo)2-lipid A biosynthesis
KETOGLUCONMET-PWY	-1.01	1.315	0.4427	0.9513	ketogluconate metabolism
PWY-7391	-1.038	0.8156	0.203	0.9513	isoprene biosynthesis II (engineered)
GLUCOSE1PMETAB-PWY	-1.111	0.638	0.08162	0.9513	glucose and glucose-1-phosphate degradation
PWY-6185	-1.29	0.56	0.0212	0.9513	4-methylcatechol degradation (ortho cleavage)
PWY-6071	-1.464	0.6415	0.0225	0.9513	superpathway of phenylethylamine degradation
PWY-6174	-1.495	0.8821	0.09016	0.9513	mevalonate pathway II (archaea)
PWY-5181	-1.539	0.6733	0.02225	0.9513	toluene degradation III (aerobic) (via p-cresol)
PWY0-321	-1.613	0.7075	0.02261	0.9513	phenylacetate degradation I (aerobic)
ORNDEG-PWY	-2.699	1.469	0.06613	0.9513	superpathway of ornithine degradation

## Sheet: Table7. M vs. W Pathways
pathway	logFC	se	pvalues	adjPvalues	Description
PWY-7527	1.273	1.113	0.2528	0.9747	L-methionine salvage cycle III
PWY-4361	1.166	1.317	0.3762	0.9747	S-methyl-5-thio-&alpha.-D-ribose 1-phosphate degradation
DENITRIFICATION-PWY	0.8893	0.925	0.3363	0.9747	nitrate reduction I (denitrification)
KETOGLUCONMET-PWY	0.8314	1.325	0.5304	0.9747	ketogluconate metabolism
PWY0-321	0.8109	0.356	0.02274	0.9747	phenylacetate degradation I (aerobic)
ECASYN-PWY	0.801	1.486	0.5898	0.9747	enterobacterial common antigen biosynthesis
METHGLYUT-PWY	0.7999	1.092	0.4638	0.9747	superpathway of methylglyoxal degradation
P281-PWY	0.7919	0.8033	0.3242	0.9747	3-phenylpropanoate degradation
KDO-NAGLIPASYN-PWY	0.7818	1.255	0.5333	0.9747	superpathway of (Kdo)2-lipid A biosynthesis
CODH-PWY	0.7604	0.8085	0.347	0.9747	reductive acetyl coenzyme A pathway
PWY-5181	0.7537	0.3325	0.02338	0.9747	toluene degradation III (aerobic) (via p-cresol)
PWY-5417	0.7507	0.5698	0.1877	0.9747	catechol degradation III (ortho-cleavage pathway)
PWY-5431	0.7507	0.5698	0.1877	0.9747	aromatic compounds degradation via &beta.-ketoadipate
CATECHOL-ORTHO-CLEAVAGE-PWY	0.7241	0.5597	0.1957	0.9747	catechol degradation to &beta.-ketoadipate
PPGPPMET-PWY	0.7158	0.6707	0.2859	0.9747	ppGpp biosynthesis
PWY-5178	0.7151	1.029	0.4872	0.9747	toluene degradation IV (aerobic) (via catechol)
PWY-6182	0.6971	0.5795	0.229	0.9747	superpathway of salicylate degradation
PWY0-1338	0.697	1.229	0.5707	0.9747	polymyxin resistance
PWY-722	0.6895	0.787	0.381	0.9747	nicotinate degradation I
GLUCOSE1PMETAB-PWY	0.6881	0.7678	0.3701	0.9747	glucose and glucose-1-phosphate degradation
PROTOCATECHUATE-ORTHO-CLEAVAGE-PWY	0.6583	0.5232	0.2083	0.9747	protocatechuate degradation II (ortho-cleavage pathway)
PWY-6210	0.658	0.9129	0.471	0.9747	2-aminophenol degradation
PWY-6562	0.6575	0.5299	0.2147	0.9747	norspermidine biosynthesis
GALLATE-DEGRADATION-I-PWY	0.6434	1.033	0.5334	0.9747	gallate degradation II
GALLATE-DEGRADATION-II-PWY	0.6434	1.033	0.5334	0.9747	gallate degradation I
METHYLGALLATE-DEGRADATION-PWY	0.6431	1.032	0.5334	0.9747	methylgallate degradation
PWY-6505	0.6223	0.9117	0.4949	0.9747	L-tryptophan degradation XII (Geobacillus)
GLYOXYLATE-BYPASS	0.6167	0.4866	0.2051	0.9747	glyoxylate cycle
PWY-6107	0.616	0.6221	0.3221	0.9747	chlorosalicylate degradation
PWY0-42	0.6156	0.4847	0.2041	0.9747	2-methylcitrate cycle I
PWY-5747	0.6104	0.4859	0.2091	0.9747	2-methylcitrate cycle II
UBISYN-PWY	0.6079	0.5355	0.2564	0.9747	superpathway of ubiquinol-8 biosynthesis (prokaryotic)
PWY-5855	0.6065	0.5374	0.259	0.9747	ubiquinol-7 biosynthesis (prokaryotic)
PWY-5856	0.6065	0.5374	0.259	0.9747	ubiquinol-9 biosynthesis (prokaryotic)
PWY-5857	0.6065	0.5374	0.259	0.9747	ubiquinol-10 biosynthesis (prokaryotic)
PWY-6708	0.6065	0.5374	0.259	0.9747	ubiquinol-8 biosynthesis (prokaryotic)
PWY-6071	0.5967	0.3229	0.06462	0.9747	superpathway of phenylethylamine degradation
PWY-6397	0.5884	0.5557	0.2897	0.9747	mycolyl-arabinogalactan-peptidoglycan complex biosynthesis
LEU-DEG2-PWY	0.5751	0.4838	0.2345	0.9747	L-leucine degradation I
PWY-5415	0.5734	0.4307	0.1831	0.9747	catechol degradation I (meta-cleavage pathway)
PWY-5741	0.5645	0.9872	0.5674	0.9747	ethylmalonyl-CoA pathway
ENTBACSYN-PWY	0.563	0.9066	0.5346	0.9747	enterobactin biosynthesis
PWY-6185	0.5565	0.2495	0.02572	0.9747	4-methylcatechol degradation (ortho cleavage)
PWY-5028	0.552	0.7523	0.4631	0.9747	L-histidine degradation II
PWY-7431	0.5492	0.4505	0.2228	0.9747	aromatic biogenic amine degradation (bacteria)
PWY1G-0	0.5266	0.5025	0.2946	0.9747	mycothiol biosynthesis
PWY-6383	0.5194	0.4888	0.288	0.9747	mono-trans, poly-cis decaprenyl phosphate biosynthesis
TCA-GLYOX-BYPASS	0.4931	0.4476	0.2706	0.9747	superpathway of glyoxylate bypass and TCA
PWY-7616	0.4777	0.5048	0.3441	0.9747	methanol oxidation to carbon dioxide
PWY-5430	0.4692	1.037	0.6509	0.9747	meta cleavage pathway of aromatic compounds
PWY-5180	0.4618	0.4314	0.2844	0.9747	toluene degradation I (aerobic) (via o-cresol)
PWY-5182	0.4618	0.4314	0.2844	0.9747	toluene degradation II (aerobic) (via 4-methylcatechol)
PWY0-1415	0.4614	0.6197	0.4565	0.9747	superpathway of heme biosynthesis from uroporphyrinogen-III
PWY-5419	0.4557	1.077	0.6721	0.9747	catechol degradation to 2-oxopent-4-enoate II
PWY-5420	0.4551	1.063	0.6687	0.9747	catechol degradation II (meta-cleavage pathway)
PWY0-1533	0.4285	0.4316	0.3207	0.9747	methylphosphonate degradation I
PWY-7007	0.4234	0.5194	0.415	0.9747	methyl ketone biosynthesis
PWY-6906	0.4222	0.9017	0.6397	0.9747	chitin derivatives degradation
PWY0-1061	0.4155	0.5309	0.4339	0.9747	superpathway of L-alanine biosynthesis
PWY-5920	0.4064	0.6128	0.5072	0.9747	superpathway of heme biosynthesis from glycine
ALL-CHORISMATE-PWY	0.4046	0.5463	0.4589	0.9747	superpathway of chorismate metabolism
PWY-5183	0.4034	0.2541	0.1124	0.9747	superpathway of aerobic toluene degradation
GLYCOLYSIS-TCA-GLYOX-BYPASS	0.4018	0.3589	0.2629	0.9747	superpathway of glycolysis, pyruvate dehydrogenase, TCA, and glyoxylate bypass
PWY-7446	0.3994	1.446	0.7824	0.9783	sulfoglycolysis
PWY-7255	0.3975	0.5639	0.4809	0.9747	ergothioneine biosynthesis I (bacteria)
3-HYDROXYPHENYLACETATE-DEGRADATION-PWY	0.3859	1.052	0.7137	0.9747	4-hydroxyphenylacetate degradation
PWY-6728	0.378	0.7535	0.6159	0.9747	methylaspartate cycle
P101-PWY	0.3761	0.607	0.5355	0.9747	ectoine biosynthesis
PWY-5651	0.3671	1.114	0.7418	0.9747	L-tryptophan degradation to 2-amino-3-carboxymuconate semialdehyde
NADSYN-PWY	0.3654	1.112	0.7425	0.9747	NAD biosynthesis II (from tryptophan)
PWY-7376	0.3537	0.488	0.4686	0.9747	cob(II)yrinate a,c-diamide biosynthesis II (late cobalt incorporation)
HEME-BIOSYNTHESIS-II	0.3505	0.4046	0.3863	0.9747	heme biosynthesis I (aerobic)
PWY-6629	0.3494	1.384	0.8007	0.9783	superpathway of L-tryptophan biosynthesis
LPSSYN-PWY	0.3358	1.311	0.7979	0.9783	superpathway of lipopolysaccharide biosynthesis
PWY-7198	0.3308	0.8266	0.689	0.9747	pyrimidine deoxyribonucleotides de novo biosynthesis IV
PWY-7210	0.3248	0.8124	0.6893	0.9747	pyrimidine deoxyribonucleotides biosynthesis from CTP
PWY-5941	0.3097	0.1951	0.1124	0.9747	glycogen degradation II (eukaryotic)
P105-PWY	0.3084	0.325	0.3426	0.9747	TCA cycle IV (2-oxoglutarate decarboxylase)
AST-PWY	0.3015	1.317	0.8189	0.989	L-arginine degradation II (AST pathway)
PWY-6731	0.3006	0.2074	0.1472	0.9747	starch degradation III
P221-PWY	0.2907	0.5181	0.5747	0.9747	octane oxidation
PWY-6641	0.2674	0.7848	0.7333	0.9747	superpathway of sulfolactate degradation
DHGLUCONATE-PYR-CAT-PWY	0.262	0.1146	0.02229	0.9747	glucose degradation (oxidative)
PWY-6876	0.2572	0.6725	0.7021	0.9747	isopropanol biosynthesis
PWY-3781	0.2563	0.4047	0.5265	0.9747	aerobic respiration I (cytochrome c)
P381-PWY	0.2557	0.4269	0.5492	0.9747	adenosylcobalamin biosynthesis II (late cobalt incorporation)
THREOCAT-PWY	0.235	0.9646	0.8075	0.9783	superpathway of L-threonine metabolism
PWY-5837	0.2273	0.4327	0.5993	0.9747	1,4-dihydroxy-2-naphthoate biosynthesis I
TYRFUMCAT-PWY	0.2266	0.5604	0.686	0.9747	L-tyrosine degradation I
PWY0-1261	0.2251	0.2899	0.4375	0.9747	anhydromuropeptides recycling
PWY-5918	0.2228	0.3145	0.4786	0.9747	superpathay of heme biosynthesis from glutamate
PWY-5863	0.2209	0.4275	0.6053	0.9747	superpathway of phylloquinol biosynthesis
P23-PWY	0.2113	0.2691	0.4323	0.9747	reductive TCA cycle I
PWY-7211	0.2028	0.3099	0.5129	0.9747	superpathway of pyrimidine deoxyribonucleotides de novo biosynthesis
PWY-3661	0.1998	0.8198	0.8075	0.9783	glycine betaine degradation I
PWY-5265	0.1989	0.5589	0.7219	0.9747	peptidoglycan biosynthesis II (staphylococci)
PWY0-1277	0.198	0.51	0.6979	0.9747	3-phenylpropanoate and 3-(3-hydroxyphenyl)propanoate degradation
PWY-1541	0.1881	0.5045	0.7093	0.9747	superpathway of taurine degradation
P562-PWY	0.187	0.4119	0.6499	0.9747	myo-inositol degradation I
SO4ASSIM-PWY	0.1865	0.2975	0.5308	0.9747	sulfate reduction I (assimilatory)
PWY-6478	0.1663	0.8353	0.8422	0.9914	GDP-D-glycero-&alpha.-D-manno-heptose biosynthesis
PWY-7094	0.162	0.345	0.6385	0.9747	fatty acid salvage
PWY-5861	0.1604	0.3639	0.6594	0.9747	superpathway of demethylmenaquinol-8 biosynthesis
ORNDEG-PWY	0.1502	1.033	0.8844	0.9914	superpathway of ornithine degradation
PWY-7254	0.146	0.34	0.6675	0.9747	TCA cycle VII (acetate-producers)
PWY-5345	0.1356	0.2779	0.6256	0.9747	superpathway of L-methionine biosynthesis (by sulfhydrylation)
METH-ACETATE-PWY	0.1301	0.4146	0.7537	0.9747	methanogenesis from acetate
PWY-5897	0.1293	0.3565	0.7168	0.9747	superpathway of menaquinol-11 biosynthesis
PWY-5898	0.1293	0.3565	0.7168	0.9747	superpathway of menaquinol-12 biosynthesis
PWY-5899	0.1293	0.3565	0.7168	0.9747	superpathway of menaquinol-13 biosynthesis
PWY-6470	0.1192	0.4716	0.8004	0.9783	peptidoglycan biosynthesis V (&beta.-lactam resistance)
PWY-5838	0.1176	0.3347	0.7253	0.9747	superpathway of menaquinol-8 biosynthesis I
PWY-5840	0.1161	0.3472	0.738	0.9747	superpathway of menaquinol-7 biosynthesis
SULFATE-CYS-PWY	0.1045	0.2728	0.7018	0.9747	superpathway of sulfate assimilation and cysteine biosynthesis
PWY-5654	0.1014	1.003	0.9195	0.9914	2-amino-3-carboxymuconate semialdehyde degradation to 2-oxopentenoate
HEMESYN2-PWY	0.1005	0.3341	0.7636	0.9747	heme biosynthesis II (anaerobic)
PWY-5647	0.09916	1.012	0.9219	0.9914	2-nitrobenzoate degradation I
PWY-5655	0.09871	1.002	0.9215	0.9914	L-tryptophan degradation IX
PRPP-PWY	0.0969	0.2833	0.7323	0.9747	superpathway of histidine, purine, and pyrimidine biosynthesis
PWY0-862	0.08214	0.6187	0.8944	0.9914	(5Z)-dodec-5-enoate biosynthesis
PWY0-1479	0.0796	0.4251	0.8515	0.9914	tRNA processing
PWY-5860	0.07886	0.5323	0.8822	0.9914	superpathway of demethylmenaquinol-6 biosynthesis I
PWY-5862	0.07886	0.5323	0.8822	0.9914	superpathway of demethylmenaquinol-9 biosynthesis
PWY-5989	0.07484	0.6366	0.9064	0.9914	stearate biosynthesis II (bacteria and plants)
PWY-6282	0.07432	0.6359	0.907	0.9914	palmitoleate biosynthesis I (from (5Z)-dodec-5-enoate)
PWY-5823	0.074	0.2936	0.801	0.9783	superpathway of CDP-glucose-derived O-antigen building blocks biosynthesis
PWY-7664	0.07196	0.6254	0.9084	0.9914	oleate biosynthesis IV (anaerobic)
PWYG-321	0.07049	0.6295	0.9108	0.9914	mycolate biosynthesis
PWY-5845	0.0665	0.494	0.8929	0.9914	superpathway of menaquinol-9 biosynthesis
PWY-5850	0.0665	0.494	0.8929	0.9914	superpathway of menaquinol-6 biosynthesis I
PWY-5896	0.0665	0.494	0.8929	0.9914	superpathway of menaquinol-10 biosynthesis
PWY-5392	0.06604	0.04173	0.1135	0.9747	reductive TCA cycle II
HCAMHPDEG-PWY	0.06598	0.211	0.7545	0.9747	3-phenylpropanoate and 3-(3-hydroxyphenyl)propanoate degradation to 2-oxopent-4-enoate
PWY-6690	0.06598	0.211	0.7545	0.9747	cinnamate and 3-hydroxycinnamate degradation to 2-oxopent-4-enoate
PWY-5971	0.06498	0.6111	0.9153	0.9914	palmitate biosynthesis II (bacteria and plants)
HSERMETANA-PWY	0.06216	0.324	0.8478	0.9914	L-methionine biosynthesis III
PWY-6396	0.06138	0.5017	0.9026	0.9914	superpathway of 2,3-butanediol biosynthesis
PWY-5507	0.06121	0.3823	0.8728	0.9914	adenosylcobalamin biosynthesis I (early cobalt insertion)
NAD-BIOSYNTHESIS-II	0.06022	0.447	0.8928	0.9914	NAD salvage pathway II
GLYCOL-GLYOXDEG-PWY	0.05994	0.4888	0.9024	0.9914	superpathway of glycol metabolism and degradation
FASYN-INITIAL-PWY	0.0582	0.6492	0.9286	0.9914	superpathway of fatty acid biosynthesis initiation (E. coli)
PWY-6628	0.05583	0.4101	0.8917	0.9914	superpathway of L-phenylalanine biosynthesis
PWY-4984	0.05219	0.3311	0.8747	0.9914	urea cycle
PWY-6630	0.05127	0.4093	0.9003	0.9914	superpathway of L-tyrosine biosynthesis
PWY-5705	0.04537	0.4008	0.9099	0.9914	allantoin degradation to glyoxylate III
P261-PWY	0.04488	0.3087	0.8844	0.9914	coenzyme M biosynthesis I
HOMOSER-METSYN-PWY	0.02627	0.3157	0.9337	0.9914	L-methionine biosynthesis I
PWY-7373	0.02509	1.248	0.984	1	superpathway of demethylmenaquinol-6 biosynthesis II
REDCITCYC	0.02411	0.2581	0.9256	0.9914	TCA cycle VIII (helicobacter)
PWY490-3	0.02255	0.722	0.9751	1	nitrate reduction VI (assimilatory)
PWY0-781	0.0201	0.3254	0.9507	1	aspartate superpathway
P125-PWY	0.01944	0.4927	0.9685	1	superpathway of (R,R)-butanediol biosynthesis
PWY-7315	0.00528	0.8811	0.9952	1	dTDP-N-acetylthomosamine biosynthesis
PWY-6519	0.004378	0.5458	0.9936	1	8-amino-7-oxononanoate biosynthesis I
AEROBACTINSYN-PWY	0.001148	0.008571	0.8934	0.9914	aerobactin biosynthesis
GLUCARDEG-PWY	0.0009734	0.8453	0.9991	1	D-glucarate degradation I
P241-PWY	0	0.003337	1	1	coenzyme B biosynthesis
PWY-4722	0	0.003337	1	1	creatinine degradation II
PWY-5499	0	0.003337	1	1	vitamin B6 degradation
PWY-7347	0	0.003337	1	1	sucrose biosynthesis III
SUCSYN-PWY	0	0.003337	1	1	sucrose biosynthesis I (from photosynthesis)
P4-PWY	-0.002739	0.3285	0.9933	1	superpathway of L-lysine, L-threonine and L-methionine biosynthesis I
MET-SAM-PWY	-0.00285	0.3065	0.9926	1	superpathway of S-adenosyl-L-methionine biosynthesis
ARGORNPROST-PWY	-0.00322	0.3467	0.9926	1	arginine, ornithine and proline interconversion
FAO-PWY	-0.01211	0.2877	0.9664	1	fatty acid &beta.-oxidation I
BIOTIN-BIOSYNTHESIS-PWY	-0.01248	0.5123	0.9806	1	biotin biosynthesis I
PWY-7003	-0.01539	0.5972	0.9794	1	glycerol degradation to butanol
PWY-5677	-0.02086	0.8625	0.9807	1	succinate fermentation to butanoate
PWY-7237	-0.02991	0.3534	0.9326	0.9914	myo-, chiro- and scillo-inositol degradation
PWY-7234	-0.0372	0.3908	0.9242	0.9914	inosine-5'-phosphate biosynthesis III
GALACTARDEG-PWY	-0.03747	0.8445	0.9646	1	D-galactarate degradation I
GLUCARGALACTSUPER-PWY	-0.03747	0.8445	0.9646	1	superpathway of D-glucarate and D-galactarate degradation
PWY-6581	-0.03757	0.106	0.723	0.9747	spirilloxanthin and 2,2'-diketo-spirilloxanthin biosynthesis
POLYAMSYN-PWY	-0.04354	0.3347	0.8965	0.9914	superpathway of polyamine biosynthesis I
PWY-5384	-0.04608	0.582	0.9369	0.992	sucrose degradation IV (sucrose phosphorylase)
P162-PWY	-0.04656	0.4827	0.9232	0.9914	L-glutamate degradation V (via hydroxyglutarate)
PWY0-41	-0.04905	0.5528	0.9293	0.9914	allantoin degradation IV (anaerobic)
FUCCAT-PWY	-0.0513	0.4032	0.8988	0.9914	fucose degradation
PWY0-845	-0.06042	0.3533	0.8642	0.9914	superpathway of pyridoxal 5'-phosphate biosynthesis and salvage
CHLOROPHYLL-SYN	-0.07062	0.206	0.7318	0.9747	chlorophyllide a biosynthesis I (aerobic, light-dependent)
PWY-5177	-0.07109	0.8198	0.9309	0.9914	glutaryl-CoA degradation
PWY-5347	-0.07257	0.2938	0.8049	0.9783	superpathway of L-methionine biosynthesis (transsulfuration)
PWY-2941	-0.07659	0.4181	0.8546	0.9914	L-lysine biosynthesis II
PWY-6353	-0.07794	0.3191	0.8071	0.9783	purine nucleotides degradation II (aerobic)
TCA	-0.08025	0.2764	0.7715	0.9783	TCA cycle I (prokaryotic)
PWY-1861	-0.09023	0.5867	0.8778	0.9914	formaldehyde assimilation II (RuMP Cycle)
PWY-5529	-0.09238	0.2754	0.7373	0.9747	superpathway of bacteriochlorophyll a biosynthesis
PWY-7391	-0.09402	1.011	0.9259	0.9914	isoprene biosynthesis II (engineered)
PWY-1622	-0.09505	0.07415	0.1999	0.9747	formaldehyde assimilation I (serine pathway)
CENTFERM-PWY	-0.1009	0.2767	0.7154	0.9747	pyruvate fermentation to butanoate
PWY-5189	-0.1032	0.3227	0.7491	0.9747	tetrapyrrole biosynthesis II (from glycine)
PWY-5531	-0.1035	0.2398	0.6661	0.9747	chlorophyllide a biosynthesis II (anaerobic)
PWY-7159	-0.1035	0.2398	0.6661	0.9747	chlorophyllide a biosynthesis III (aerobic, light independent)
RUMP-PWY	-0.1045	0.5587	0.8516	0.9914	formaldehyde oxidation I
THISYN-PWY	-0.1048	0.352	0.7659	0.9747	superpathway of thiamin diphosphate biosynthesis I
PWY-6895	-0.1049	0.328	0.7492	0.9747	superpathway of thiamin diphosphate biosynthesis II
PYRIDOXSYN-PWY	-0.1062	0.4021	0.7917	0.9783	pyridoxal 5'-phosphate biosynthesis I
RHAMCAT-PWY	-0.1065	0.3546	0.764	0.9747	L-rhamnose degradation I
HISDEG-PWY	-0.1088	0.3829	0.7763	0.9783	L-histidine degradation I
PWY-5913	-0.1101	0.3046	0.7178	0.9747	TCA cycle VI (obligate autotrophs)
PWY-5188	-0.1103	0.3157	0.7269	0.9747	tetrapyrrole biosynthesis I (from glutamate)
PWY-6590	-0.1104	0.2732	0.6862	0.9747	superpathway of Clostridium acetobutylicum acidogenic fermentation
PENTOSE-P-PWY	-0.1129	0.2706	0.6764	0.9747	pentose phosphate pathway
FUC-RHAMCAT-PWY	-0.115	0.3706	0.7564	0.9747	superpathway of fucose and rhamnose degradation
GLYCOLYSIS-E-D	-0.1188	0.3592	0.7409	0.9747	superpathway of glycolysis and Entner-Doudoroff
PWY-6891	-0.1265	0.4901	0.7963	0.9783	thiazole biosynthesis II (Bacillus)
PWY-6969	-0.1296	0.3064	0.6722	0.9747	TCA cycle V (2-oxoglutarate:ferredoxin oxidoreductase)
PWY-7392	-0.1341	0.3093	0.6646	0.9747	taxadiene biosynthesis (engineered)
PWY-5484	-0.137	0.2969	0.6443	0.9747	glycolysis II (from fructose 6-phosphate)
P461-PWY	-0.1386	0.3887	0.7214	0.9747	hexitol fermentation to lactate, formate, ethanol and acetate
TEICHOICACID-PWY	-0.1446	0.3791	0.7029	0.9747	teichoic acid (poly-glycerol) biosynthesis
PWY-6897	-0.1454	0.3057	0.6344	0.9747	thiamin salvage II
PWY-6608	-0.1467	0.4093	0.7201	0.9747	guanosine nucleotides degradation III
RIBOSYN2-PWY	-0.1491	0.3104	0.631	0.9747	flavin biosynthesis I (bacteria and plants)
P164-PWY	-0.1503	0.3568	0.6736	0.9747	purine nucleobases degradation I (anaerobic)
PANTO-PWY	-0.1554	0.3072	0.6129	0.9747	phosphopantothenate biosynthesis I
PWY-6612	-0.1565	0.3005	0.6026	0.9747	superpathway of tetrahydrofolate biosynthesis
ANAEROFRUCAT-PWY	-0.1571	0.2953	0.5946	0.9747	homolactic fermentation
PWY-7539	-0.1579	0.3396	0.642	0.9747	6-hydroxymethyl-dihydropterin diphosphate biosynthesis III (Chlamydia)
PWY-5910	-0.1627	0.5142	0.7518	0.9747	superpathway of geranylgeranyldiphosphate biosynthesis I (via mevalonate)
PWY-922	-0.1635	0.5443	0.7639	0.9747	mevalonate pathway I
SALVADEHYPOX-PWY	-0.1639	0.377	0.6637	0.9747	adenosine nucleotides degradation II
PWY-6545	-0.1653	0.3201	0.6056	0.9747	pyrimidine deoxyribonucleotides de novo biosynthesis III
P42-PWY	-0.1676	0.3154	0.5951	0.9747	incomplete reductive TCA cycle
P161-PWY	-0.1697	0.3272	0.6041	0.9747	acetylene degradation
P441-PWY	-0.1726	0.3211	0.5909	0.9747	superpathway of N-acetylneuraminate degradation
GLYCOLYSIS	-0.1742	0.301	0.5628	0.9747	glycolysis I (from glucose 6-phosphate)
FOLSYN-PWY	-0.1742	0.2969	0.5572	0.9747	superpathway of tetrahydrofolate biosynthesis and salvage
PWY-5022	-0.18	0.3229	0.5773	0.9747	4-aminobutanoate degradation V
PANTOSYN-PWY	-0.1806	0.3037	0.5521	0.9747	pantothenate and coenzyme A biosynthesis I
TRPSYN-PWY	-0.1814	0.3434	0.5973	0.9747	L-tryptophan biosynthesis
ARG+POLYAMINE-SYN	-0.1851	0.3464	0.5932	0.9747	superpathway of arginine and polyamine biosynthesis
PWY-6147	-0.1879	0.3499	0.5913	0.9747	6-hydroxymethyl-dihydropterin diphosphate biosynthesis I
PWY0-1241	-0.1895	0.6858	0.7823	0.9783	ADP-L-glycero-&beta.-D-manno-heptose biosynthesis
P122-PWY	-0.198	0.4199	0.6373	0.9747	heterolactic fermentation
PWY-6892	-0.1997	0.3569	0.5757	0.9747	thiazole biosynthesis I (E. coli)
COLANSYN-PWY	-0.2008	0.4744	0.672	0.9747	colanic acid building blocks biosynthesis
PWY0-1298	-0.2035	0.3033	0.5022	0.9747	superpathway of pyrimidine deoxyribonucleosides degradation
PWY-7197	-0.2047	0.2853	0.4731	0.9747	pyrimidine deoxyribonucleotide phosphorylation
PWY-7184	-0.2054	0.2759	0.4565	0.9747	pyrimidine deoxyribonucleotides de novo biosynthesis I
PWY-7377	-0.2086	0.3688	0.5716	0.9747	cob(II)yrinate a,c-diamide biosynthesis I (early cobalt insertion)
UDPNAGSYN-PWY	-0.2135	0.3126	0.4947	0.9747	UDP-N-acetyl-D-glucosamine biosynthesis I
PWY-5695	-0.215	0.3339	0.5198	0.9747	urate biosynthesis/inosine 5'-phosphate degradation
PWY-7228	-0.2174	0.2775	0.4332	0.9747	superpathway of guanosine nucleotides de novo biosynthesis I
HEXITOLDEGSUPER-PWY	-0.2194	0.2574	0.3939	0.9747	superpathway of hexitol degradation (bacteria)
PWY4FS-7	-0.22	0.3024	0.4668	0.9747	phosphatidylglycerol biosynthesis I (plastidic)
PWY4FS-8	-0.22	0.3024	0.4668	0.9747	phosphatidylglycerol biosynthesis II (non-plastidic)
DAPLYSINESYN-PWY	-0.2208	0.3249	0.4968	0.9747	L-lysine biosynthesis I
GLUCONEO-PWY	-0.2214	0.32	0.4889	0.9747	gluconeogenesis I
POLYAMINSYN3-PWY	-0.2228	0.4187	0.5946	0.9747	superpathway of polyamine biosynthesis II
PWY-7111	-0.226	0.3236	0.4849	0.9747	pyruvate fermentation to isobutanol (engineered)
PWY0-1297	-0.2265	0.2999	0.45	0.9747	superpathway of purine deoxyribonucleosides degradation
P124-PWY	-0.2271	0.4424	0.6077	0.9747	Bifidobacterium shunt
PWY0-166	-0.2279	0.2744	0.4061	0.9747	superpathway of pyrimidine deoxyribonucleotides de novo biosynthesis (E. coli)
ARGSYNBSUB-PWY	-0.2295	0.3282	0.4843	0.9747	L-arginine biosynthesis II (acetyl cycle)
PWY-6703	-0.2305	0.3744	0.5381	0.9747	preQ0 biosynthesis
ARGSYN-PWY	-0.2325	0.3273	0.4776	0.9747	L-arginine biosynthesis I (via L-ornithine)
PYRIDNUCSYN-PWY	-0.2331	0.3328	0.4837	0.9747	NAD biosynthesis I (from aspartate)
PWY-6125	-0.2332	0.2783	0.4021	0.9747	superpathway of guanosine nucleotides de novo biosynthesis II
PWY-7400	-0.2333	0.3278	0.4766	0.9747	L-arginine biosynthesis IV (archaebacteria)
PHOSLIPSYN-PWY	-0.2349	0.3045	0.4404	0.9747	superpathway of phospholipid biosynthesis I (bacteria)
GLUCUROCAT-PWY	-0.2371	0.4225	0.5746	0.9747	superpathway of &beta.-D-glucuronide and D-glucuronate degradation
PWY-841	-0.2396	0.2826	0.3966	0.9747	superpathway of purine nucleotides de novo biosynthesis I
PWY-7200	-0.241	0.2797	0.389	0.9747	superpathway of pyrimidine deoxyribonucleoside salvage
ARO-PWY	-0.2415	0.3464	0.4856	0.9747	chorismate biosynthesis I
PWY-7220	-0.2417	0.3073	0.4314	0.9747	adenosine deoxyribonucleotides de novo biosynthesis II
PWY-7222	-0.2417	0.3073	0.4314	0.9747	guanosine deoxyribonucleotides de novo biosynthesis II
COMPLETE-ARO-PWY	-0.2429	0.3475	0.4844	0.9747	superpathway of aromatic amino acid biosynthesis
PWY-5101	-0.2434	0.3375	0.4707	0.9747	L-isoleucine biosynthesis II
ILEUSYN-PWY	-0.2438	0.3368	0.4692	0.9747	L-isoleucine biosynthesis I (from threonine)
VALSYN-PWY	-0.2438	0.3368	0.4692	0.9747	L-valine biosynthesis
PWY-6471	-0.2441	0.3389	0.4714	0.9747	peptidoglycan biosynthesis IV (Enterococcus faecium)
PWY-7187	-0.2445	0.2787	0.3803	0.9747	pyrimidine deoxyribonucleotides de novo biosynthesis II
PWY-6121	-0.2473	0.3054	0.4181	0.9747	5-aminoimidazole ribonucleotide biosynthesis I
GALACT-GLUCUROCAT-PWY	-0.248	0.4599	0.5896	0.9747	superpathway of hexuronide and hexuronate degradation
HISTSYN-PWY	-0.2512	0.3462	0.468	0.9747	L-histidine biosynthesis
PWY-2942	-0.2512	0.3146	0.4245	0.9747	L-lysine biosynthesis III
DENOVOPURINE2-PWY	-0.2528	0.2833	0.3722	0.9747	superpathway of purine nucleotides de novo biosynthesis II
PWY-5103	-0.253	0.3385	0.4549	0.9747	L-isoleucine biosynthesis III
FASYN-ELONG-PWY	-0.2531	0.3171	0.4247	0.9747	fatty acid elongation -- saturated
PWY-6163	-0.2535	0.351	0.4702	0.9747	chorismate biosynthesis from 3-dehydroquinate
BRANCHED-CHAIN-AA-SYN-PWY	-0.2539	0.3349	0.4484	0.9747	superpathway of branched amino acid biosynthesis
PWY-6122	-0.2539	0.3079	0.4096	0.9747	5-aminoimidazole ribonucleotide biosynthesis II
PWY-6277	-0.2539	0.3079	0.4096	0.9747	superpathway of 5-aminoimidazole ribonucleotide biosynthesis
COBALSYN-PWY	-0.2547	0.4473	0.5691	0.9747	adenosylcobalamin salvage from cobinamide I
PWY-7221	-0.2549	0.3031	0.4005	0.9747	guanosine ribonucleotides de novo biosynthesis
PWY-7328	-0.2558	0.6976	0.7139	0.9747	superpathway of UDP-glucose-derived O-antigen building blocks biosynthesis
OANTIGEN-PWY	-0.256	0.3171	0.4195	0.9747	O-antigen building blocks biosynthesis (E. coli)
PWY-5667	-0.2578	0.3096	0.405	0.9747	CDP-diacylglycerol biosynthesis I
PWY0-1319	-0.2578	0.3096	0.405	0.9747	CDP-diacylglycerol biosynthesis II
PWY-5659	-0.2581	0.3509	0.462	0.9747	GDP-mannose biosynthesis
CALVIN-PWY	-0.2583	0.3365	0.4427	0.9747	Calvin-Benson-Bassham cycle
PWY0-162	-0.2587	0.2865	0.3666	0.9747	superpathway of pyrimidine ribonucleotides de novo biosynthesis
PWY-6700	-0.2588	0.3672	0.481	0.9747	queuosine biosynthesis
GLUTORN-PWY	-0.2592	0.3519	0.4614	0.9747	L-ornithine biosynthesis
PWY-6126	-0.2596	0.3068	0.3976	0.9747	superpathway of adenosine nucleotides de novo biosynthesis II
PWY-6507	-0.26	0.5846	0.6565	0.9747	4-deoxy-L-threo-hex-4-enopyranuronate degradation
PWY-7229	-0.2622	0.3071	0.3932	0.9747	superpathway of adenosine nucleotides de novo biosynthesis I
PWY0-1296	-0.2625	0.3074	0.3931	0.9747	purine ribonucleosides degradation
PWY-6165	-0.2649	0.972	0.7852	0.9783	chorismate biosynthesis II (archaea)
PWY-5097	-0.2649	0.3216	0.4101	0.9747	L-lysine biosynthesis VI
PWY-5121	-0.2652	0.3391	0.4341	0.9747	superpathway of geranylgeranyl diphosphate biosynthesis II (via MEP)
PWY-6151	-0.2652	0.2955	0.3695	0.9747	S-adenosyl-L-methionine cycle I
PWY-7196	-0.2658	0.2947	0.3671	0.9747	superpathway of pyrimidine ribonucleosides salvage
PWY-5104	-0.2698	0.3792	0.4768	0.9747	L-isoleucine biosynthesis IV
NONMEVIPP-PWY	-0.2704	0.3513	0.4414	0.9747	methylerythritol phosphate pathway I
PWY-7560	-0.2704	0.3513	0.4414	0.9747	methylerythritol phosphate pathway II
FERMENTATION-PWY	-0.2706	0.2903	0.3514	0.9747	mixed acid fermentation
COA-PWY	-0.2708	0.3103	0.3827	0.9747	coenzyme A biosynthesis I
PWY-6609	-0.272	0.3241	0.4013	0.9747	adenine and adenosine salvage III
GALACTUROCAT-PWY	-0.2732	0.511	0.5929	0.9747	D-galacturonate degradation I
PWY-6385	-0.2742	0.3124	0.3801	0.9747	peptidoglycan biosynthesis III (mycobacteria)
PEPTIDOGLYCANSYN-PWY	-0.2745	0.3105	0.3766	0.9747	peptidoglycan biosynthesis I (meso-diaminopimelate containing)
PWY-6387	-0.2745	0.3102	0.3761	0.9747	UDP-N-acetylmuramoyl-pentapeptide biosynthesis I (meso-diaminopimelate containing)
PWY-7199	-0.2751	0.3508	0.4329	0.9747	pyrimidine deoxyribonucleosides salvage
PWY-3001	-0.2756	0.3332	0.4082	0.9747	superpathway of L-isoleucine biosynthesis I
PWY-7219	-0.2761	0.3133	0.3781	0.9747	adenosine ribonucleotides de novo biosynthesis
PWY-6386	-0.2762	0.3125	0.3769	0.9747	UDP-N-acetylmuramoyl-pentapeptide biosynthesis II (lysine-containing)
ANAGLYCOLYSIS-PWY	-0.2767	0.3136	0.3776	0.9747	glycolysis III (from glucose)
PWY-7208	-0.2781	0.3114	0.3717	0.9747	superpathway of pyrimidine nucleobases salvage
CRNFORCAT-PWY	-0.2783	0.586	0.6348	0.9747	creatinine degradation I
TRNA-CHARGING-PWY	-0.279	0.3158	0.377	0.9747	tRNA charging
PWY-6269	-0.2792	0.4565	0.5408	0.9747	adenosylcobalamin salvage from cobinamide II
PWY-5509	-0.2797	0.4567	0.5403	0.9747	adenosylcobalamin biosynthesis from cobyrinate a,c-diamide I
PWY-6123	-0.2808	0.3208	0.3815	0.9747	inosine-5'-phosphate biosynthesis I
PWY-5686	-0.2817	0.3173	0.3746	0.9747	UMP biosynthesis
THRESYN-PWY	-0.282	0.331	0.3941	0.9747	superpathway of L-threonine biosynthesis
PWY-621	-0.283	0.2909	0.3307	0.9747	sucrose degradation III (sucrose invertase)
1CMET2-PWY	-0.2851	0.3234	0.378	0.9747	N10-formyl-tetrahydrofolate biosynthesis
NONOXIPENT-PWY	-0.2855	0.327	0.3826	0.9747	pentose phosphate pathway (non-oxidative branch)
PWY-1269	-0.287	0.5915	0.6275	0.9747	CMP-3-deoxy-D-manno-octulosonate biosynthesis I
PWY-7323	-0.2877	0.4524	0.5248	0.9747	superpathway of GDP-mannose-derived O-antigen building blocks biosynthesis
PWY-6467	-0.2906	0.6698	0.6644	0.9747	Kdo transfer to lipid IVA III (Chlamydia)
NAGLIPASYN-PWY	-0.2911	0.6714	0.6646	0.9747	lipid IVA biosynthesis
PWY-7242	-0.2934	0.5068	0.5627	0.9747	D-fructuronate degradation
GOLPDLCAT-PWY	-0.294	0.766	0.7011	0.9747	superpathway of glycerol degradation to 1,3-propanediol
PWY-5973	-0.2951	0.3606	0.4132	0.9747	cis-vaccenate biosynthesis
PWY0-1586	-0.2956	0.344	0.3902	0.9747	peptidoglycan maturation (meso-diaminopimelate containing)
POLYISOPRENSYN-PWY	-0.296	0.2836	0.2967	0.9747	polyisoprenoid biosynthesis (E. coli)
PWY-7663	-0.2969	0.3586	0.4078	0.9747	gondoate biosynthesis (anaerobic)
SER-GLYSYN-PWY	-0.2994	0.3371	0.3744	0.9747	superpathway of L-serine and glycine biosynthesis I
DTDPRHAMSYN-PWY	-0.3002	0.3446	0.3837	0.9747	dTDP-L-rhamnose biosynthesis I
PWY-6992	-0.3009	0.7145	0.6737	0.9747	1,5-anhydrofructose degradation
PYRIDNUCSAL-PWY	-0.3037	0.3979	0.4453	0.9747	NAD salvage pathway I
PWY-6901	-0.3039	0.3149	0.3345	0.9747	superpathway of glucose and xylose degradation
GLCMANNANAUT-PWY	-0.3074	0.3218	0.3395	0.9747	superpathway of N-acetylglucosamine, N-acetylmannosamine and N-acetylneuraminate degradation
GLYCOGENSYNTH-PWY	-0.3139	0.3577	0.3802	0.9747	glycogen biosynthesis I (from ADP-D-Glucose)
PWY-7456	-0.3139	0.4383	0.4738	0.9747	mannan degradation
PWY-6749	-0.316	1.036	0.7604	0.9747	CMP-legionaminate biosynthesis I
P108-PWY	-0.3206	0.4658	0.4913	0.9747	pyruvate fermentation to propanoate I
LACTOSECAT-PWY	-0.3234	0.4445	0.4668	0.9747	lactose and galactose degradation I
GLYCOCAT-PWY	-0.3249	0.3582	0.3644	0.9747	glycogen degradation I (bacterial)
PWY-5100	-0.3384	0.3327	0.3091	0.9747	pyruvate fermentation to acetate and lactate II
PWY-5505	-0.3429	0.4296	0.4247	0.9747	L-glutamate and L-glutamine biosynthesis
ASPASN-PWY	-0.3434	0.3577	0.337	0.9747	superpathway of L-aspartate and L-asparagine biosynthesis
PWY-6737	-0.3438	0.3674	0.3494	0.9747	starch degradation V
PWY-7374	-0.3445	1.025	0.7367	0.9747	1,4-dihydroxy-6-naphthoate biosynthesis I
PWY-7090	-0.3469	1.156	0.7642	0.9747	UDP-2,3-diacetamido-2,3-dideoxy-&alpha.-D-mannuronate biosynthesis
PWY-181	-0.3487	0.7815	0.6555	0.9747	photorespiration
PWY-6317	-0.3549	0.3279	0.2791	0.9747	galactose degradation I (Leloir pathway)
PWY-6263	-0.3731	0.8737	0.6694	0.9747	superpathway of menaquinol-8 biosynthesis II
ARGDEG-PWY	-0.3734	0.9424	0.692	0.9747	superpathway of L-arginine, putrescine, and 4-aminobutanoate degradation
ORNARGDEG-PWY	-0.3734	0.9424	0.692	0.9747	superpathway of L-arginine and L-ornithine degradation
PWY-7371	-0.3737	1.03	0.7168	0.9747	1,4-dihydroxy-6-naphthoate biosynthesis II
PWY-5304	-0.3832	0.9986	0.7012	0.9747	superpathway of sulfur oxidation (Acidianus ambivalens)
PWY-5154	-0.3962	0.5629	0.4815	0.9747	L-arginine biosynthesis III (via N-acetyl-L-citrulline)
PWY-6588	-0.4043	0.572	0.4797	0.9747	pyruvate fermentation to acetone
PWY-6404	-0.4352	0.854	0.6103	0.9747	superpathway of mycolyl-arabinogalactan-peptidoglycan complex biosynthesis
PWY-6948	-0.4616	0.8602	0.5915	0.9747	sitosterol degradation to androstenedione
PWY-5005	-0.4665	0.4311	0.2793	0.9747	biotin biosynthesis II
PWY-5088	-0.5115	1.594	0.7483	0.9747	L-glutamate degradation VIII (to propanoate)
P163-PWY	-0.5248	0.723	0.4679	0.9747	L-lysine fermentation to acetate and butanoate
PWY-7013	-0.5695	0.6663	0.3927	0.9747	L-1,2-propanediol degradation
PWY-5676	-0.5762	0.4929	0.2423	0.9747	acetyl-CoA fermentation to butanoate II
PWY-7332	-0.6199	0.6396	0.3325	0.9747	superpathway of UDP-N-acetylglucosamine-derived O-antigen building blocks biosynthesis
PWY-6174	-0.6331	0.9825	0.5193	0.9747	mevalonate pathway II (archaea)
PWY-6572	-0.6337	0.7051	0.3687	0.9747	chondroitin sulfate degradation I (bacterial)
P341-PWY	-0.7497	0.89	0.3996	0.9747	glycolysis V (Pyrococcus)
