# Supplementary material for: Gut microbiota in dysmenorrhea: causal evidence from Mendelian randomization and microbial-targeted intervention validation
Source: Front Microbiol. 2026 Feb 2;16:1720643. doi: 10.3389/fmicb.2025.1720643 (PMC12907366; doi:10.3389/fmicb.2025.1720643)
Supplement: Supplementary file 7 [file Table_7.xlsx]

## Sheet: Tabel1 Effect size distribution
Genus	PainIndex	SpearmanR	pvalue	FDR	n	SignificanceLevel	EffectSize
d__Bacteria;p__Firmicutes;c__Clostridia;o__Clostridiales;f__Lachnospiraceae;g__Blautia	PG	-0.684853	0.000863619062224165	0.219359241804938	20	Not significant	Large (|r| ≥ 0.5)
d__Bacteria;p__Firmicutes;c__Bacilli;o__Lactobacillales;f__unclassified_Lactobacillales;g__unclassified_Lactobacillales	PG	-0.619107	0.00360661705287806	0.350399371116705	20	Not significant	Large (|r| ≥ 0.5)
d__Bacteria;p__Fusobacteria;c__Fusobacteriia;o__Fusobacteriales;f__Fusobacteriaceae;g__Fusobacterium	PG	-0.597411	0.00541099451584905	0.350399371116705	20	Not significant	Large (|r| ≥ 0.5)
d__Bacteria;p__Firmicutes;c__Clostridia;o__Clostridiales;f__Peptococcaceae;g__rc4-4	PG	-0.596323	0.00551810033254654	0.350399371116705	20	Not significant	Large (|r| ≥ 0.5)
d__Bacteria;p__Bacteroidetes;c__Bacteroidia;o__Bacteroidales;f__[Paraprevotellaceae];g__[Prevotella]	PG	-0.568949	0.00884538482780028	0.446535405572568	20	Not significant	Large (|r| ≥ 0.5)
d__Bacteria;p__Firmicutes;c__Bacilli;o__Bacillales;f__Bacillaceae;g__unidentified_Bacillaceae	PG	-0.550013	0.0119873018730326	0.446535405572568	20	Not significant	Large (|r| ≥ 0.5)
d__Bacteria;p__Firmicutes;c__Clostridia;o__Clostridiales;f__Clostridiaceae;g__unclassified_Clostridiaceae	PG	0.548326477287571	0.0123060938543621	0.446535405572568	20	Not significant	Large (|r| ≥ 0.5)
d__Bacteria;p__Actinobacteria;c__Coriobacteriia;o__Coriobacteriales;f__Coriobacteriaceae;g__Collinsella	PG	-0.534583	0.015167177370542	0.470705339085999	20	Not significant	Large (|r| ≥ 0.5)
d__Bacteria;p__Bacteroidetes;c__Bacteroidia;o__Bacteroidales;f__[Barnesiellaceae];g__unidentified_[Barnesiellaceae]	PG	0.527325908182232	0.0168803690718408	0.470705339085999	20	Not significant	Large (|r| ≥ 0.5)
d__Bacteria;p__Firmicutes;c__Bacilli;o__Lactobacillales;f__Streptococcaceae;g__unidentified_Streptococcaceae	PG	-0.512777	0.0207810719473519	0.470705339085999	20	Not significant	Large (|r| ≥ 0.5)
d__Bacteria;p__Firmicutes;c__unclassified_Firmicutes;o__unclassified_Firmicutes;f__unclassified_Firmicutes;g__unclassified_Firmicutes	PG	-0.508667	0.0220037753241664	0.470705339085999	20	Not significant	Large (|r| ≥ 0.5)
d__Bacteria;p__Firmicutes;c__Clostridia;o__Clostridiales;f__Lachnospiraceae;g__Dorea	PG	-0.507901	0.022238047515874	0.470705339085999	20	Not significant	Large (|r| ≥ 0.5)
d__Bacteria;p__Firmicutes;c__Bacilli;o__Gemellales;f__Gemellaceae;g__Gemella	PG	-0.499	0.0251054946983444	0.470996185554196	20	Not significant	Medium (0.3 ≤ |r| < 0.5)
d__Bacteria;p__Firmicutes;c__Erysipelotrichi;o__Erysipelotrichales;f__Erysipelotrichaceae;g__Coprobacillus	PG	-0.486204	0.0297312556136645	0.470996185554196	20	Not significant	Medium (0.3 ≤ |r| < 0.5)
d__Bacteria;p__Elusimicrobia;c__Elusimicrobia;o__Elusimicrobiales;f__Elusimicrobiaceae;g__unidentified_Elusimicrobiaceae	PG	0.483279276015187	0.0308769649521875	0.470996185554196	20	Not significant	Medium (0.3 ≤ |r| < 0.5)
d__Bacteria;p__Firmicutes;c__Bacilli;o__Bacillales;f__Staphylococcaceae;g__Jeotgalicoccus	PG	-0.482707	0.0311052168695434	0.470996185554196	20	Not significant	Medium (0.3 ≤ |r| < 0.5)
d__Bacteria;p__Proteobacteria;c__Gammaproteobacteria;o__Oceanospirillales;f__Halomonadaceae;g__Halomonas	PG	-0.478271	0.0329187503115005	0.470996185554196	20	Not significant	Medium (0.3 ≤ |r| < 0.5)
d__Bacteria;p__Proteobacteria;c__Alphaproteobacteria;o__Rhizobiales;f__Hyphomicrobiaceae;g__Devosia	PG	0.477179056972437	0.0333776824408485	0.470996185554196	20	Not significant	Medium (0.3 ≤ |r| < 0.5)
d__Bacteria;p__Actinobacteria;c__Actinobacteria;o__Actinomycetales;f__Ruaniaceae;g__unidentified_Ruaniaceae	PG	-0.469272	0.0368514697507349	0.49264596403614	20	Not significant	Medium (0.3 ≤ |r| < 0.5)
d__Bacteria;p__TM7;c__TM7-3;o__CW040;f__F16;g__unidentified_F16	PG	-0.46258	0.0400053288599211	0.508067676520997	20	Not significant	Medium (0.3 ≤ |r| < 0.5)
d__Bacteria;p__Firmicutes;c__Bacilli;o__Lactobacillales;f__Aerococcaceae;g__Aerococcus	PG	-0.452174	0.0453202366045155	0.54815905226414	20	Not significant	Medium (0.3 ≤ |r| < 0.5)
d__Bacteria;p__Firmicutes;c__Bacilli;o__Bacillales;f__Staphylococcaceae;g__Salinicoccus	PG	-0.44547	0.0490216724350108	0.550714425153704	20	Not significant	Medium (0.3 ≤ |r| < 0.5)
d__Bacteria;p__Firmicutes;c__Clostridia;o__Clostridiales;f__Lachnospiraceae;g__Blautia	Writhing_Latency	0.648606961632521	0.0019780145506419	0.255480717037245	20	Not significant	Large (|r| ≥ 0.5)
d__Bacteria;p__Firmicutes;c__Bacilli;o__Lactobacillales;f__unclassified_Lactobacillales;g__unclassified_Lactobacillales	Writhing_Latency	0.62800548806313	0.00302784741766324	0.255480717037245	20	Not significant	Large (|r| ≥ 0.5)
d__Bacteria;p__Proteobacteria;c__Alphaproteobacteria;o__RF32;f__unidentified_RF32;g__unidentified_RF32	Writhing_Latency	-0.59239	0.00592005290895223	0.255480717037245	20	Not significant	Large (|r| ≥ 0.5)
d__Bacteria;p__Firmicutes;c__Clostridia;o__Clostridiales;f__Peptococcaceae;g__rc4-4	Writhing_Latency	0.583978503094355	0.00686075360819998	0.255480717037245	20	Not significant	Large (|r| ≥ 0.5)
d__Bacteria;p__Firmicutes;c__Bacilli;o__Bacillales;f__Bacillaceae;g__unidentified_Bacillaceae	Writhing_Latency	0.580382412594145	0.00729864989121264	0.255480717037245	20	Not significant	Large (|r| ≥ 0.5)
d__Bacteria;p__Firmicutes;c__Bacilli;o__Lactobacillales;f__Streptococcaceae;g__unidentified_Streptococcaceae	Writhing_Latency	0.577242980120228	0.00769939821243879	0.255480717037245	20	Not significant	Large (|r| ≥ 0.5)
d__Bacteria;p__Proteobacteria;c__Gammaproteobacteria;o__Oceanospirillales;f__Halomonadaceae;g__Halomonas	Writhing_Latency	0.571697603835165	0.00845114529361417	0.255480717037245	20	Not significant	Large (|r| ≥ 0.5)
d__Bacteria;p__Bacteroidetes;c__Bacteroidia;o__Bacteroidales;f__[Paraprevotellaceae];g__[Prevotella]	Writhing_Latency	0.571474539779055	0.0084825931668693	0.255480717037245	20	Not significant	Large (|r| ≥ 0.5)
d__Bacteria;p__Elusimicrobia;c__Elusimicrobia;o__Elusimicrobiales;f__Elusimicrobiaceae;g__unidentified_Elusimicrobiaceae	Writhing_Latency	-0.567545	0.0090524663517134	0.255480717037245	20	Not significant	Large (|r| ≥ 0.5)
d__Bacteria;p__Actinobacteria;c__Actinobacteria;o__Actinomycetales;f__Ruaniaceae;g__unidentified_Ruaniaceae	Writhing_Latency	0.552418015195954	0.0115443968822467	0.293227680809066	20	Not significant	Large (|r| ≥ 0.5)
d__Bacteria;p__Actinobacteria;c__Actinobacteria;o__Actinomycetales;f__Dermabacteraceae;g__Brachybacterium	Writhing_Latency	0.5426010865735	0.0134396365214998	0.303998634491561	20	Not significant	Large (|r| ≥ 0.5)
d__Bacteria;p__Fusobacteria;c__Fusobacteriia;o__Fusobacteriales;f__Fusobacteriaceae;g__Fusobacterium	Writhing_Latency	0.538222465563357	0.0143621402121997	0.303998634491561	20	Not significant	Large (|r| ≥ 0.5)
d__Bacteria;p__Firmicutes;c__Bacilli;o__Lactobacillales;f__Streptococcaceae;g__Streptococcus	Writhing_Latency	0.527154685872243	0.0169225863808268	0.330641303133078	20	Not significant	Large (|r| ≥ 0.5)
d__Bacteria;p__Actinobacteria;c__Coriobacteriia;o__Coriobacteriales;f__Coriobacteriaceae;g__unidentified_Coriobacteriaceae	Writhing_Latency	0.517417069897093	0.0194663399278285	0.342105332776264	20	Not significant	Large (|r| ≥ 0.5)
d__Bacteria;p__Firmicutes;c__Bacilli;o__Bacillales;f__Staphylococcaceae;g__Salinicoccus	Writhing_Latency	0.512119585713199	0.0209730330137924	0.342105332776264	20	Not significant	Large (|r| ≥ 0.5)
d__Bacteria;p__Firmicutes;c__Clostridia;o__unclassified_Clostridia;f__unclassified_Clostridia;g__unclassified_Clostridia	Writhing_Latency	0.502796792344646	0.0238486515203093	0.342105332776264	20	Not significant	Large (|r| ≥ 0.5)
d__Bacteria;p__Firmicutes;c__Bacilli;o__Gemellales;f__Gemellaceae;g__Gemella	Writhing_Latency	0.500832836172076	0.024492438833891	0.342105332776264	20	Not significant	Large (|r| ≥ 0.5)
d__Bacteria;p__Firmicutes;c__Bacilli;o__unclassified_Bacilli;f__unclassified_Bacilli;g__unclassified_Bacilli	Writhing_Latency	0.498643222203986	0.0252263187708052	0.342105332776264	20	Not significant	Medium (0.3 ≤ |r| < 0.5)
d__Bacteria;p__Firmicutes;c__Bacilli;o__Bacillales;f__Staphylococcaceae;g__Jeotgalicoccus	Writhing_Latency	0.497575117364166	0.0255905563887757	0.342105332776264	20	Not significant	Medium (0.3 ≤ |r| < 0.5)
d__Bacteria;p__Firmicutes;c__Clostridia;o__Clostridiales;f__Clostridiaceae;g__unclassified_Clostridiaceae	Writhing_Latency	-0.486311	0.0296901648514029	0.367454837221673	20	Not significant	Medium (0.3 ≤ |r| < 0.5)
d__Bacteria;p__TM7;c__TM7-3;o__CW040;f__F16;g__unidentified_F16	Writhing_Latency	0.471041913371722	0.036050401031038	0.367454837221673	20	Not significant	Medium (0.3 ≤ |r| < 0.5)
d__Bacteria;p__Bacteroidetes;c__Bacteroidia;o__Bacteroidales;f__[Odoribacteraceae];g__Butyricimonas	Writhing_Latency	-0.470703	0.036202593962689	0.367454837221673	20	Not significant	Medium (0.3 ≤ |r| < 0.5)
d__Bacteria;p__Actinobacteria;c__Actinobacteria;o__Actinomycetales;f__Intrasporangiaceae;g__unclassified_Intrasporangiaceae	Writhing_Latency	0.46831437930318	0.0372903961963457	0.367454837221673	20	Not significant	Medium (0.3 ≤ |r| < 0.5)
d__Bacteria;p__Actinobacteria;c__Coriobacteriia;o__Coriobacteriales;f__Coriobacteriaceae;g__unclassified_Coriobacteriaceae	Writhing_Latency	0.467488722221979	0.037672216805801	0.367454837221673	20	Not significant	Medium (0.3 ≤ |r| < 0.5)
d__Bacteria;p__Firmicutes;c__unclassified_Firmicutes;o__unclassified_Firmicutes;f__unclassified_Firmicutes;g__unclassified_Firmicutes	Writhing_Latency	0.466958789625168	0.0379188764440172	0.367454837221673	20	Not significant	Medium (0.3 ≤ |r| < 0.5)
d__Bacteria;p__Bacteroidetes;c__Bacteroidia;o__Bacteroidales;f__[Barnesiellaceae];g__unidentified_[Barnesiellaceae]	Writhing_Latency	-0.466486	0.0381398434988003	0.367454837221673	20	Not significant	Medium (0.3 ≤ |r| < 0.5)
d__Bacteria;p__Actinobacteria;c__Coriobacteriia;o__Coriobacteriales;f__Coriobacteriaceae;g__Collinsella	Writhing_Latency	0.452982772460682	0.0448886717774339	0.367454837221673	20	Not significant	Medium (0.3 ≤ |r| < 0.5)
d__Bacteria;p__Firmicutes;c__Erysipelotrichi;o__Erysipelotrichales;f__Erysipelotrichaceae;g__Coprobacillus	Writhing_Latency	0.452982772460682	0.0448886717774339	0.367454837221673	20	Not significant	Medium (0.3 ≤ |r| < 0.5)
d__Bacteria;p__Bacteroidetes;c__Bacteroidia;o__Bacteroidales;f__Prevotellaceae;g__unidentified_Prevotellaceae	Writhing_Latency	-0.451896	0.045469369721374	0.367454837221673	20	Not significant	Medium (0.3 ≤ |r| < 0.5)
d__Bacteria;p__Bacteroidetes;c__Bacteroidia;o__Bacteroidales;f__Prevotellaceae;g__unclassified_Prevotellaceae	Writhing_Latency	-0.451896	0.045469369721374	0.367454837221673	20	Not significant	Medium (0.3 ≤ |r| < 0.5)
d__Bacteria;p__Proteobacteria;c__Epsilonproteobacteria;o__Campylobacterales;f__Helicobacteraceae;g__Helicobacter	Writhing_Latency	-0.451394	0.0457395443762831	0.367454837221673	20	Not significant	Medium (0.3 ≤ |r| < 0.5)
d__Bacteria;p__Firmicutes;c__Bacilli;o__Bacillales;f__Bacillaceae;g__unclassified_Bacillaceae	Writhing_Latency	0.450371660493412	0.0462935227995808	0.367454837221673	20	Not significant	Medium (0.3 ≤ |r| < 0.5)
d__Bacteria;p__Firmicutes;c__Clostridia;o__Clostridiales;f__Lachnospiraceae;g__Blautia	Writhing_Score	-0.817321	1.08569967090847e-05	0.0027576771641075	20	Significant (FDR < 0.05)	Large (|r| ≥ 0.5)
d__Bacteria;p__TM7;c__TM7-3;o__CW040;f__F16;g__unidentified_F16	Writhing_Score	-0.62607	0.00314665550623623	0.279930899484966	20	Not significant	Large (|r| ≥ 0.5)
d__Bacteria;p__Firmicutes;c__Clostridia;o__Clostridiales;f__Peptococcaceae;g__rc4-4	Writhing_Score	-0.623563	0.00330627046635787	0.279930899484966	20	Not significant	Large (|r| ≥ 0.5)
d__Bacteria;p__Firmicutes;c__Clostridia;o__Clostridiales;f__Lachnospiraceae;g__Dorea	Writhing_Score	-0.57731	0.00769062126585926	0.282355558033461	20	Not significant	Large (|r| ≥ 0.5)
d__Bacteria;p__Fusobacteria;c__Fusobacteriia;o__Fusobacteriales;f__Fusobacteriaceae;g__Fusobacterium	Writhing_Score	-0.567391	0.00907544883654721	0.282355558033461	20	Not significant	Large (|r| ≥ 0.5)
d__Bacteria;p__Firmicutes;c__unclassified_Firmicutes;o__unclassified_Firmicutes;f__unclassified_Firmicutes;g__unclassified_Firmicutes	Writhing_Score	-0.564108	0.00957610832920045	0.282355558033461	20	Not significant	Large (|r| ≥ 0.5)
d__Bacteria;p__Firmicutes;c__Bacilli;o__Bacillales;f__Staphylococcaceae;g__Salinicoccus	Writhing_Score	-0.557241	0.0106960577702421	0.282355558033461	20	Not significant	Large (|r| ≥ 0.5)
d__Bacteria;p__Firmicutes;c__Bacilli;o__Bacillales;f__Bacillaceae;g__unidentified_Bacillaceae	Writhing_Score	-0.552448	0.0115390436262692	0.282355558033461	20	Not significant	Large (|r| ≥ 0.5)
d__Bacteria;p__Proteobacteria;c__Alphaproteobacteria;o__RF32;f__unidentified_RF32;g__unidentified_RF32	Writhing_Score	0.550153300631958	0.0119611374157534	0.282355558033461	20	Not significant	Large (|r| ≥ 0.5)
d__Bacteria;p__Actinobacteria;c__Actinobacteria;o__Actinomycetales;f__Ruaniaceae;g__unidentified_Ruaniaceae	Writhing_Score	-0.549447	0.0120935932022263	0.282355558033461	20	Not significant	Large (|r| ≥ 0.5)
d__Bacteria;p__Elusimicrobia;c__Elusimicrobia;o__Elusimicrobiales;f__Elusimicrobiaceae;g__unidentified_Elusimicrobiaceae	Writhing_Score	0.548736405237075	0.0122279966077483	0.282355558033461	20	Not significant	Large (|r| ≥ 0.5)
d__Bacteria;p__Bacteroidetes;c__Bacteroidia;o__Bacteroidales;f__Prevotellaceae;g__unidentified_Prevotellaceae	Writhing_Score	0.525954705740353	0.0172208371536522	0.336468664386744	20	Not significant	Large (|r| ≥ 0.5)
d__Bacteria;p__Bacteroidetes;c__Bacteroidia;o__Bacteroidales;f__Prevotellaceae;g__unclassified_Prevotellaceae	Writhing_Score	0.525954705740353	0.0172208371536522	0.336468664386744	20	Not significant	Large (|r| ≥ 0.5)
d__Bacteria;p__Firmicutes;c__Clostridia;o__unclassified_Clostridia;f__unclassified_Clostridia;g__unclassified_Clostridia	Writhing_Score	-0.510094	0.0215729570072495	0.373472022128931	20	Not significant	Large (|r| ≥ 0.5)
d__Bacteria;p__Proteobacteria;c__Alphaproteobacteria;o__Rhizobiales;f__unclassified_Rhizobiales;g__unclassified_Rhizobiales	Writhing_Score	0.505661855693217	0.0229335845504852	0.373472022128931	20	Not significant	Large (|r| ≥ 0.5)
d__Bacteria;p__Bacteroidetes;c__Bacteroidia;o__Bacteroidales;f__[Paraprevotellaceae];g__[Prevotella]	Writhing_Score	-0.503798	0.023525796669539	0.373472022128931	20	Not significant	Large (|r| ≥ 0.5)
d__Bacteria;p__Actinobacteria;c__Coriobacteriia;o__Coriobacteriales;f__Coriobacteriaceae;g__unidentified_Coriobacteriaceae	Writhing_Score	-0.4782	0.0329485417194136	0.45698457134369	20	Not significant	Medium (0.3 ≤ |r| < 0.5)
d__Bacteria;p__Firmicutes;c__Bacilli;o__Lactobacillales;f__unclassified_Lactobacillales;g__unclassified_Lactobacillales	Writhing_Score	-0.477522	0.0332330141142875	0.45698457134369	20	Not significant	Medium (0.3 ≤ |r| < 0.5)
d__Bacteria;p__Actinobacteria;c__Coriobacteriia;o__Coriobacteriales;f__Coriobacteriaceae;g__unclassified_Coriobacteriaceae	Writhing_Score	-0.467259	0.037778874871465	0.45698457134369	20	Not significant	Medium (0.3 ≤ |r| < 0.5)
d__Bacteria;p__Actinobacteria;c__Actinobacteria;o__Actinomycetales;f__Dermabacteraceae;g__Brachybacterium	Writhing_Score	-0.461501	0.0405329032353971	0.45698457134369	20	Not significant	Medium (0.3 ≤ |r| < 0.5)
d__Bacteria;p__Firmicutes;c__Bacilli;o__Lactobacillales;f__Streptococcaceae;g__unidentified_Streptococcaceae	Writhing_Score	-0.461193	0.040684359704238	0.45698457134369	20	Not significant	Medium (0.3 ≤ |r| < 0.5)
d__Bacteria;p__Proteobacteria;c__Gammaproteobacteria;o__Oceanospirillales;f__Halomonadaceae;g__Halomonas	Writhing_Score	-0.460884	0.0408370338452818	0.45698457134369	20	Not significant	Medium (0.3 ≤ |r| < 0.5)
d__Bacteria;p__Firmicutes;c__Clostridia;o__Clostridiales;f__Veillonellaceae;g__Veillonella	Writhing_Score	0.45888854130095	0.0418323601036939	0.45698457134369	20	Not significant	Medium (0.3 ≤ |r| < 0.5)
d__Bacteria;p__Firmicutes;c__Clostridia;o__Clostridiales;f__Clostridiaceae;g__unclassified_Clostridiaceae	Writhing_Score	0.447247115698467	0.0480187558116012	0.45698457134369	20	Not significant	Medium (0.3 ≤ |r| < 0.5)
d__Bacteria;p__Firmicutes;c__Bacilli;o__Bacillales;f__Staphylococcaceae;g__Jeotgalicoccus	Writhing_Score	-0.444802	0.0494030136628568	0.45698457134369	20	Not significant	Medium (0.3 ≤ |r| < 0.5)

## Sheet: Table2 All Correlation Results
Genus	Group	PainIndex	SpearmanR	pvalue	n
d__Bacteria;p__Actinobacteria;c__Actinobacteria;o__Actinomycetales;f__Corynebacteriaceae;g__Corynebacterium	Ibuprofen	PG	-0.5	0.391002218955771	5
d__Bacteria;p__Bacteroidetes;c__Bacteroidia;o__Bacteroidales;f__S24-7;g__unidentified_S24-7	Ibuprofen	PG	1	3.97186241008171e-24	5
d__Bacteria;p__Firmicutes;c__Bacilli;o__Lactobacillales;f__Lactobacillaceae;g__Lactobacillus	Ibuprofen	PG	-0.9	0.0373860734684987	5
d__Bacteria;p__Firmicutes;c__Erysipelotrichi;o__Erysipelotrichales;f__Erysipelotrichaceae;g__Allobaculum	Ibuprofen	PG	0.6	0.284756979865294	5
d__Bacteria;p__Firmicutes;c__Clostridia;o__Clostridiales;f__unidentified_Clostridiales;g__unidentified_Clostridiales	Ibuprofen	PG	0.7	0.188120404374187	5
d__Bacteria;p__Firmicutes;c__Clostridia;o__Clostridiales;f__Ruminococcaceae;g__unidentified_Ruminococcaceae	Ibuprofen	PG	0.3	0.623837664781073	5
d__Bacteria;p__Actinobacteria;c__Actinobacteria;o__Bifidobacteriales;f__Bifidobacteriaceae;g__Bifidobacterium	Ibuprofen	PG	-0.7	0.188120404374188	5
d__Bacteria;p__Proteobacteria;c__Deltaproteobacteria;o__Desulfovibrionales;f__Desulfovibrionaceae;g__Desulfovibrio	Ibuprofen	PG	0.9	0.0373860734684988	5
d__Bacteria;p__Firmicutes;c__Clostridia;o__Clostridiales;f__unclassified_Clostridiales;g__unclassified_Clostridiales	Ibuprofen	PG	0.7	0.188120404374187	5
d__Bacteria;p__Firmicutes;c__Clostridia;o__Clostridiales;f__Ruminococcaceae;g__Oscillospira	Ibuprofen	PG	0.3	0.623837664781073	5
d__Bacteria;p__Firmicutes;c__Bacilli;o__Bacillales;f__Staphylococcaceae;g__Staphylococcus	Ibuprofen	PG	-0.7	0.188120404374188	5
d__Bacteria;p__Bacteroidetes;c__Bacteroidia;o__Bacteroidales;f__[Paraprevotellaceae];g__CF231	Ibuprofen	PG	-0.6	0.284756979865294	5
d__Bacteria;p__Firmicutes;c__Clostridia;o__Clostridiales;f__Peptostreptococcaceae;g__unidentified_Peptostreptococcaceae	Ibuprofen	PG	0.7	0.188120404374187	5
d__Bacteria;p__Firmicutes;c__Clostridia;o__Clostridiales;f__Ruminococcaceae;g__Ruminococcus	Ibuprofen	PG	0.5	0.391002218955771	5
d__Bacteria;p__Firmicutes;c__Clostridia;o__Clostridiales;f__Lachnospiraceae;g__unidentified_Lachnospiraceae	Ibuprofen	PG	0.3	0.623837664781073	5
d__Bacteria;p__Spirochaetes;c__Spirochaetes;o__Spirochaetales;f__Spirochaetaceae;g__Treponema	Ibuprofen	PG	-0.1	0.872888571569538	5
d__Bacteria;p__Proteobacteria;c__Betaproteobacteria;o__Burkholderiales;f__Alcaligenaceae;g__Oligella	Ibuprofen	PG	-0.7	0.188120404374188	5
d__Bacteria;p__Firmicutes;c__Bacilli;o__Bacillales;f__Staphylococcaceae;g__Jeotgalicoccus	Ibuprofen	PG	0.3	0.623837664781073	5
d__Bacteria;p__Firmicutes;c__Bacilli;o__Lactobacillales;f__Aerococcaceae;g__Facklamia	Ibuprofen	PG	-0.3	0.623837664781073	5
d__Bacteria;p__Bacteroidetes;c__Bacteroidia;o__Bacteroidales;f__Bacteroidaceae;g__Bacteroides	Ibuprofen	PG	0.5	0.391002218955771	5
d__Bacteria;p__Actinobacteria;c__Coriobacteriia;o__Coriobacteriales;f__Coriobacteriaceae;g__Adlercreutzia	Ibuprofen	PG	0.9	0.0373860734684988	5
d__Bacteria;p__Actinobacteria;c__Actinobacteria;o__Actinomycetales;f__Dietziaceae;g__Dietzia	Ibuprofen	PG	0.8	0.104088038661828	5
d__Bacteria;p__Proteobacteria;c__Gammaproteobacteria;o__Enterobacteriales;f__Enterobacteriaceae;g__unclassified_Enterobacteriaceae	Ibuprofen	PG	0.8	0.104088038661828	5
d__Bacteria;p__Firmicutes;c__Clostridia;o__Clostridiales;f__Lachnospiraceae;g__Coprococcus	Ibuprofen	PG	0.1	0.872888571569538	5
d__Bacteria;p__Firmicutes;c__Bacilli;o__Bacillales;f__Planococcaceae;g__Sporosarcina	Ibuprofen	PG	0.5	0.391002218955771	5
d__Bacteria;p__Proteobacteria;c__Gammaproteobacteria;o__Pseudomonadales;f__Moraxellaceae;g__Psychrobacter	Ibuprofen	PG	0	1	5
d__Bacteria;p__Firmicutes;c__Clostridia;o__Clostridiales;f__Clostridiaceae;g__unclassified_Clostridiaceae	Ibuprofen	PG	1	3.97186241008171e-24	5
d__Bacteria;p__Firmicutes;c__Clostridia;o__Clostridiales;f__Clostridiaceae;g__Clostridium	Ibuprofen	PG	0	1	5
d__Bacteria;p__Actinobacteria;c__Actinobacteria;o__Actinomycetales;f__Dermabacteraceae;g__Brachybacterium	Ibuprofen	PG	-0.3	0.623837664781073	5
d__Bacteria;p__TM7;c__TM7-3;o__CW040;f__F16;g__unidentified_F16	Ibuprofen	PG	0.4	0.504631575468691	5
d__Bacteria;p__Firmicutes;c__Clostridia;o__Clostridiales;f__Lachnospiraceae;g__[Ruminococcus]	Ibuprofen	PG	0.2	0.747060078104662	5
d__Bacteria;p__Tenericutes;c__Mollicutes;o__RF39;f__unidentified_RF39;g__unidentified_RF39	Ibuprofen	PG	0.1	0.872888571569538	5
d__Bacteria;p__Actinobacteria;c__Coriobacteriia;o__Coriobacteriales;f__Coriobacteriaceae;g__unidentified_Coriobacteriaceae	Ibuprofen	PG	0.1	0.872888571569538	5
d__Bacteria;p__Firmicutes;c__Clostridia;o__Clostridiales;f__Veillonellaceae;g__unidentified_Veillonellaceae	Ibuprofen	PG	0.7	0.188120404374187	5
d__Bacteria;p__Firmicutes;c__Clostridia;o__Clostridiales;f__Ruminococcaceae;g__unclassified_Ruminococcaceae	Ibuprofen	PG	0.1	0.872888571569538	5
d__Bacteria;p__Proteobacteria;c__Gammaproteobacteria;o__Xanthomonadales;f__Xanthomonadaceae;g__Luteimonas	Ibuprofen	PG	-0.3	0.623837664781073	5
d__Bacteria;p__Firmicutes;c__Clostridia;o__Clostridiales;f__Lachnospiraceae;g__unclassified_Lachnospiraceae	Ibuprofen	PG	0.9	0.0373860734684988	5
d__Bacteria;p__Bacteroidetes;c__Bacteroidia;o__Bacteroidales;f__Prevotellaceae;g__Prevotella	Ibuprofen	PG	-0.1	0.872888571569538	5
d__Bacteria;p__Firmicutes;c__Bacilli;o__Lactobacillales;f__Streptococcaceae;g__Streptococcus	Ibuprofen	PG	-0.9	0.0373860734684987	5
d__Bacteria;p__Actinobacteria;c__Actinobacteria;o__Actinomycetales;f__Brevibacteriaceae;g__Brevibacterium	Ibuprofen	PG	-0.3	0.623837664781073	5
d__Bacteria;p__Firmicutes;c__Bacilli;o__Turicibacterales;f__Turicibacteraceae;g__Turicibacter	Ibuprofen	PG	0.6	0.284756979865294	5
d__Bacteria;p__Firmicutes;c__Clostridia;o__Clostridiales;f__[Mogibacteriaceae];g__unidentified_[Mogibacteriaceae]	Ibuprofen	PG	0.3	0.623837664781073	5
d__Bacteria;p__Actinobacteria;c__Actinobacteria;o__Actinomycetales;f__Yaniellaceae;g__Yaniella	Ibuprofen	PG	0.5	0.391002218955771	5
d__Bacteria;p__Chloroflexi;c__Thermomicrobia;o__JG30-KF-CM45;f__unidentified_JG30-KF-CM45;g__unidentified_JG30-KF-CM45	Ibuprofen	PG	-0.1	0.872888571569538	5
d__Bacteria;p__Proteobacteria;c__Deltaproteobacteria;o__Desulfovibrionales;f__Desulfovibrionaceae;g__unidentified_Desulfovibrionaceae	Ibuprofen	PG	0.4	0.504631575468691	5
d__Bacteria;p__Firmicutes;c__Clostridia;o__Clostridiales;f__Christensenellaceae;g__unidentified_Christensenellaceae	Ibuprofen	PG	0.6	0.284756979865294	5
d__Bacteria;p__Firmicutes;c__Clostridia;o__Clostridiales;f__Lachnospiraceae;g__Blautia	Ibuprofen	PG	0.707106781186547	0.181690113816209	5
d__Bacteria;p__Proteobacteria;c__Alphaproteobacteria;o__Rhizobiales;f__Phyllobacteriaceae;g__unclassified_Phyllobacteriaceae	Ibuprofen	PG	0.8	0.104088038661828	5
d__Bacteria;p__Firmicutes;c__Clostridia;o__Clostridiales;f__Lachnospiraceae;g__Roseburia	Ibuprofen	PG	-0.3	0.623837664781073	5
d__Bacteria;p__unclassified_Bacteria;c__unclassified_Bacteria;o__unclassified_Bacteria;f__unclassified_Bacteria;g__unclassified_Bacteria	Ibuprofen	PG	-0.4	0.504631575468691	5
d__Bacteria;p__Firmicutes;c__Clostridia;o__Clostridiales;f__Lachnospiraceae;g__Dorea	Ibuprofen	PG	0.4	0.504631575468691	5
d__Bacteria;p__Actinobacteria;c__Actinobacteria;o__Actinomycetales;f__Microbacteriaceae;g__Leucobacter	Ibuprofen	PG	0	1	5
d__Bacteria;p__Firmicutes;c__Bacilli;o__Lactobacillales;f__Aerococcaceae;g__unidentified_Aerococcaceae	Ibuprofen	PG	-0.1	0.872888571569538	5
d__Bacteria;p__Bacteroidetes;c__Bacteroidia;o__Bacteroidales;f__[Paraprevotellaceae];g__[Prevotella]	Ibuprofen	PG	-0.707107	0.181690113816209	5
d__Bacteria;p__Proteobacteria;c__Alphaproteobacteria;o__Rhodobacterales;f__Rhodobacteraceae;g__Paracoccus	Ibuprofen	PG	-0.4	0.504631575468691	5
d__Bacteria;p__unidentified_Bacteria;c__unidentified_Bacteria;o__unidentified_Bacteria;f__unidentified_Bacteria;g__unidentified_Bacteria	Ibuprofen	PG	-0.3	0.623837664781073	5
d__Bacteria;p__Firmicutes;c__Clostridia;o__Clostridiales;f__Peptococcaceae;g__rc4-4	Ibuprofen	PG	0.1	0.872888571569538	5
d__Bacteria;p__Proteobacteria;c__Gammaproteobacteria;o__Enterobacteriales;f__Enterobacteriaceae;g__Escherichia	Ibuprofen	PG	0.670820393249937	0.21516994256955	5
d__Bacteria;p__Proteobacteria;c__Alphaproteobacteria;o__Rhizobiales;f__Hyphomicrobiaceae;g__Devosia	Ibuprofen	PG	0.7	0.188120404374187	5
d__Bacteria;p__Firmicutes;c__Bacilli;o__Lactobacillales;f__Enterococcaceae;g__Enterococcus	Ibuprofen	PG	0.4	0.504631575468691	5
d__Bacteria;p__Proteobacteria;c__Betaproteobacteria;o__Burkholderiales;f__Alcaligenaceae;g__Alcaligenes	Ibuprofen	PG	-0.3	0.623837664781073	5
d__Bacteria;p__Bacteroidetes;c__Bacteroidia;o__Bacteroidales;f__Porphyromonadaceae;g__Parabacteroides	Ibuprofen	PG	-0.3	0.623837664781073	5
d__Bacteria;p__Bacteroidetes;c__Bacteroidia;o__Bacteroidales;f__Rikenellaceae;g__unidentified_Rikenellaceae	Ibuprofen	PG	-0.1	0.872888571569538	5
d__Bacteria;p__Actinobacteria;c__Actinobacteria;o__Actinomycetales;f__Micrococcaceae;g__Rothia	Ibuprofen	PG	0.1	0.872888571569538	5
d__Bacteria;p__Proteobacteria;c__Betaproteobacteria;o__Burkholderiales;f__Alcaligenaceae;g__Sutterella	Ibuprofen	PG	0.2	0.747060078104662	5
d__Bacteria;p__Firmicutes;c__unclassified_Firmicutes;o__unclassified_Firmicutes;f__unclassified_Firmicutes;g__unclassified_Firmicutes	Ibuprofen	PG	0.9	0.0373860734684988	5
d__Bacteria;p__Actinobacteria;c__Actinobacteria;o__Actinomycetales;f__Microbacteriaceae;g__Pseudoclavibacter	Ibuprofen	PG	-0.3	0.623837664781073	5
d__Bacteria;p__Firmicutes;c__Bacilli;o__Bacillales;f__unclassified_Bacillales;g__unclassified_Bacillales	Ibuprofen	PG	-0.1	0.872888571569538	5
d__Bacteria;p__Proteobacteria;c__Gammaproteobacteria;o__Enterobacteriales;f__Enterobacteriaceae;g__Proteus	Ibuprofen	PG	0.3	0.623837664781073	5
d__Bacteria;p__Proteobacteria;c__Epsilonproteobacteria;o__Campylobacterales;f__Helicobacteraceae;g__Flexispira	Ibuprofen	PG	-0.111803	0.857944617605099	5
d__Bacteria;p__Firmicutes;c__Erysipelotrichi;o__Erysipelotrichales;f__Erysipelotrichaceae;g__unidentified_Erysipelotrichaceae	Ibuprofen	PG	0.359092423229804	0.552814746643351	5
d__Bacteria;p__Deferribacteres;c__Deferribacteres;o__Deferribacterales;f__Deferribacteraceae;g__Mucispirillum	Ibuprofen	PG	0.368932393686311	0.541145708306443	5
d__Bacteria;p__Actinobacteria;c__Coriobacteriia;o__Coriobacteriales;f__Coriobacteriaceae;g__unclassified_Coriobacteriaceae	Ibuprofen	PG	0.316227766016838	0.604181303590592	5
d__Bacteria;p__Firmicutes;c__Clostridia;o__Clostridiales;f__Peptococcaceae;g__unidentified_Peptococcaceae	Ibuprofen	PG	0.223606797749979	0.717685644210786	5
d__Bacteria;p__Firmicutes;c__Bacilli;o__Bacillales;f__Staphylococcaceae;g__Salinicoccus	Ibuprofen	PG	0.205195670417031	0.740581941591072	5
d__Bacteria;p__Bacteroidetes;c__Bacteroidia;o__Bacteroidales;f__unidentified_Bacteroidales;g__unidentified_Bacteroidales	Ibuprofen	PG	-0.153897	0.804828816608063	5
d__Bacteria;p__Firmicutes;c__Erysipelotrichi;o__Erysipelotrichales;f__Erysipelotrichaceae;g__p-75-a5	Ibuprofen	PG	0.111803398874989	0.857944617605099	5
d__Bacteria;p__Bacteroidetes;c__Bacteroidia;o__Bacteroidales;f__[Odoribacteraceae];g__Butyricimonas	Ibuprofen	PG	0.564288093646835	0.3217233358243	5
d__Bacteria;p__Proteobacteria;c__Alphaproteobacteria;o__RF32;f__unidentified_RF32;g__unidentified_RF32	Ibuprofen	PG	-0.666886	0.218893981313232	5
d__Bacteria;p__Bacteroidetes;c__Bacteroidia;o__Bacteroidales;f__unclassified_Bacteroidales;g__unclassified_Bacteroidales	Ibuprofen	PG	0.872081599272381	0.0538542177275421	5
d__Bacteria;p__Firmicutes;c__Bacilli;o__Bacillales;f__Staphylococcaceae;g__unclassified_Staphylococcaceae	Ibuprofen	PG	0.7	0.188120404374187	5
d__Bacteria;p__Actinobacteria;c__Actinobacteria;o__Actinomycetales;f__Micrococcaceae;g__Arthrobacter	Ibuprofen	PG	0.410391340834062	0.492535781702798	5
d__Bacteria;p__Firmicutes;c__Bacilli;o__Bacillales;f__Bacillaceae;g__Bacillus	Ibuprofen	PG	-0.1	0.872888571569538	5
d__Bacteria;p__Proteobacteria;c__Gammaproteobacteria;o__Pseudomonadales;f__Pseudomonadaceae;g__unclassified_Pseudomonadaceae	Ibuprofen	PG	-0.4	0.504631575468691	5
d__Bacteria;p__Actinobacteria;c__Actinobacteria;o__Actinomycetales;f__Actinomycetaceae;g__unidentified_Actinomycetaceae	Ibuprofen	PG	-0.0512989	0.934712848108234	5
d__Bacteria;p__Actinobacteria;c__Actinobacteria;o__Actinomycetales;f__Actinomycetaceae;g__Actinomyces	Ibuprofen	PG	0.5	0.391002218955771	5
d__Bacteria;p__Proteobacteria;c__Epsilonproteobacteria;o__Campylobacterales;f__Helicobacteraceae;g__Helicobacter	Ibuprofen	PG	0.111803398874989	0.857944617605099	5
d__Bacteria;p__Firmicutes;c__Bacilli;o__Lactobacillales;f__unclassified_Lactobacillales;g__unclassified_Lactobacillales	Ibuprofen	PG	-0.9	0.0373860734684987	5
d__Bacteria;p__Firmicutes;c__Clostridia;o__Clostridiales;f__Dehalobacteriaceae;g__Dehalobacterium	Ibuprofen	PG	-0.1	0.872888571569538	5
d__Bacteria;p__Actinobacteria;c__Actinobacteria;o__Actinomycetales;f__Bogoriellaceae;g__Georgenia	Ibuprofen	PG	-0.447214	0.450184855752101	5
d__Bacteria;p__Firmicutes;c__Clostridia;o__Clostridiales;f__Clostridiaceae;g__SMB53	Ibuprofen	PG	0.894427190999916	0.040519326353834	5
d__Bacteria;p__Actinobacteria;c__Actinobacteria;o__Actinomycetales;f__unclassified_Actinomycetales;g__unclassified_Actinomycetales	Ibuprofen	PG	0	1	5
d__Bacteria;p__Firmicutes;c__Clostridia;o__Clostridiales;f__Peptostreptococcaceae;g__unclassified_Peptostreptococcaceae	Ibuprofen	PG	0.410391340834062	0.492535781702798	5
d__Bacteria;p__Proteobacteria;c__Gammaproteobacteria;o__Pasteurellales;f__Pasteurellaceae;g__Aggregatibacter	Ibuprofen	PG	0.102597835208515	0.869597920518565	5
d__Bacteria;p__Proteobacteria;c__Alphaproteobacteria;o__Rhizobiales;f__Brucellaceae;g__unclassified_Brucellaceae	Ibuprofen	PG	0.102597835208515	0.869597920518565	5
d__Bacteria;p__Proteobacteria;c__Alphaproteobacteria;o__Rhizobiales;f__Phyllobacteriaceae;g__unidentified_Phyllobacteriaceae	Ibuprofen	PG	0	1	5
d__Bacteria;p__Bacteroidetes;c__Bacteroidia;o__Bacteroidales;f__[Paraprevotellaceae];g__Paraprevotella	Ibuprofen	PG	-0.666886	0.218893981313232	5
d__Bacteria;p__Proteobacteria;c__Deltaproteobacteria;o__GMD14H09;f__unidentified_GMD14H09;g__unidentified_GMD14H09	Ibuprofen	PG	0.7	0.188120404374187	5
d__Bacteria;p__Bacteroidetes;c__Bacteroidia;o__Bacteroidales;f__[Odoribacteraceae];g__Odoribacter	Ibuprofen	PG	-0.564288	0.3217233358243	5
d__Bacteria;p__Cyanobacteria;c__4C0d-2;o__YS2;f__unidentified_YS2;g__unidentified_YS2	Ibuprofen	PG	0.820782681668123	0.0885870053135439	5
d__Bacteria;p__Firmicutes;c__Clostridia;o__Clostridiales;f__Clostridiaceae;g__unidentified_Clostridiaceae	Ibuprofen	PG	1	3.97186241008171e-24	5
d__Bacteria;p__Firmicutes;c__Erysipelotrichi;o__Erysipelotrichales;f__Erysipelotrichaceae;g__Clostridium	Ibuprofen	PG	0.782623792124926	0.117613760873458	5
d__Bacteria;p__Actinobacteria;c__Actinobacteria;o__Actinomycetales;f__Microbacteriaceae;g__unclassified_Microbacteriaceae	Ibuprofen	PG	0.2	0.747060078104662	5
d__Bacteria;p__Firmicutes;c__Bacilli;o__Lactobacillales;f__Enterococcaceae;g__Vagococcus	Ibuprofen	PG	0.707106781186547	0.181690113816209	5
d__Bacteria;p__Firmicutes;c__Bacilli;o__Bacillales;f__Bacillaceae;g__unclassified_Bacillaceae	Ibuprofen	PG	0.102597835208515	0.869597920518565	5
d__Bacteria;p__Firmicutes;c__Bacilli;o__unclassified_Bacilli;f__unclassified_Bacilli;g__unclassified_Bacilli	Ibuprofen	PG	-0.2	0.747060078104662	5
d__Bacteria;p__Tenericutes;c__Mollicutes;o__Anaeroplasmatales;f__Anaeroplasmataceae;g__Anaeroplasma	Ibuprofen	PG	0.707106781186547	0.181690113816209	5
d__Bacteria;p__Proteobacteria;c__Gammaproteobacteria;o__Xanthomonadales;f__Xanthomonadaceae;g__unclassified_Xanthomonadaceae	Ibuprofen	PG	-0.153897	0.804828816608063	5
d__Bacteria;p__Actinobacteria;c__Actinobacteria;o__Actinomycetales;f__Dermabacteraceae;g__unclassified_Dermabacteraceae	Ibuprofen	PG	-0.46169	0.433766156169028	5
d__Bacteria;p__Firmicutes;c__Clostridia;o__Clostridiales;f__Peptostreptococcaceae;g__Clostridium	Ibuprofen	PG	0.368932393686311	0.541145708306443	5
d__Bacteria;p__Firmicutes;c__Clostridia;o__Clostridiales;f__Peptostreptococcaceae;g__[Clostridium]	Ibuprofen	PG	0.707106781186547	0.181690113816209	5
d__Bacteria;p__Proteobacteria;c__Alphaproteobacteria;o__Rhizobiales;f__Brucellaceae;g__Ochrobactrum	Ibuprofen	PG	-0.707107	0.181690113816209	5
d__Bacteria;p__Proteobacteria;c__Betaproteobacteria;o__Burkholderiales;f__Alcaligenaceae;g__Pusillimonas	Ibuprofen	PG	0.3	0.623837664781073	5
d__Bacteria;p__Proteobacteria;c__Betaproteobacteria;o__Burkholderiales;f__Alcaligenaceae;g__unclassified_Alcaligenaceae	Ibuprofen	PG	-0.0512989	0.934712848108234	5
d__Bacteria;p__Bacteroidetes;c__Flavobacteriia;o__Flavobacteriales;f__[Weeksellaceae];g__unidentified_[Weeksellaceae]	Ibuprofen	PG	-0.359092	0.552814746643351	5
d__Bacteria;p__Fusobacteria;c__Fusobacteriia;o__Fusobacteriales;f__Fusobacteriaceae;g__Fusobacterium	Ibuprofen	PG	0.447213595499958	0.450184855752101	5
d__Bacteria;p__Elusimicrobia;c__Elusimicrobia;o__Elusimicrobiales;f__Elusimicrobiaceae;g__unidentified_Elusimicrobiaceae	Ibuprofen	PG	-0.353553	0.559404344163488	5
d__Bacteria;p__Firmicutes;c__Clostridia;o__Clostridiales;f__Veillonellaceae;g__Veillonella	Ibuprofen	PG	0.0512989176042577	0.934712848108234	5
d__Bacteria;p__Proteobacteria;c__Gammaproteobacteria;o__Oceanospirillales;f__Halomonadaceae;g__Halomonas	Ibuprofen	PG	-0.707107	0.181690113816209	5
d__Bacteria;p__Firmicutes;c__Bacilli;o__Bacillales;f__Staphylococcaceae;g__Macrococcus	Ibuprofen	PG	0.111803398874989	0.857944617605099	5
d__Bacteria;p__Firmicutes;c__Bacilli;o__Lactobacillales;f__Carnobacteriaceae;g__Trichococcus	Ibuprofen	PG	0.707106781186547	0.181690113816209	5
d__Bacteria;p__Actinobacteria;c__Actinobacteria;o__Actinomycetales;f__Intrasporangiaceae;g__unclassified_Intrasporangiaceae	Ibuprofen	PG	-0.707107	0.181690113816209	5
d__Bacteria;p__Tenericutes;c__Mollicutes;o__Mycoplasmatales;f__Mycoplasmataceae;g__Mycoplasma	Ibuprofen	PG	0.111803398874989	0.857944617605099	5
d__Bacteria;p__Firmicutes;c__Bacilli;o__Lactobacillales;f__Lactobacillaceae;g__unclassified_Lactobacillaceae	Ibuprofen	PG	-0.707107	0.181690113816209	5
d__Bacteria;p__Proteobacteria;c__Deltaproteobacteria;o__Desulfovibrionales;f__Desulfovibrionaceae;g__Bilophila	Ibuprofen	PG	0.158113883008419	0.79952514579133	5
d__Bacteria;p__Tenericutes;c__RF3;o__ML615J-28;f__unidentified_ML615J-28;g__unidentified_ML615J-28	Ibuprofen	PG	0.223606797749979	0.717685644210786	5
d__Bacteria;p__Firmicutes;c__Bacilli;o__Bacillales;f__Bacillaceae;g__unidentified_Bacillaceae	Ibuprofen	PG	0.353553390593274	0.559404344163488	5
d__Bacteria;p__Firmicutes;c__Clostridia;o__Clostridiales;f__Ruminococcaceae;g__Butyricicoccus	Ibuprofen	PG	0.707106781186547	0.181690113816209	5
d__Bacteria;p__Firmicutes;c__Bacilli;o__Gemellales;f__Gemellaceae;g__Gemella	Ibuprofen	PG	-0.707107	0.181690113816209	5
d__Bacteria;p__Firmicutes;c__Bacilli;o__Lactobacillales;f__Aerococcaceae;g__Aerococcus	Ibuprofen	PG	0.353553390593274	0.559404344163488	5
d__Bacteria;p__Actinobacteria;c__Actinobacteria;o__Actinomycetales;f__unidentified_Actinomycetales;g__unidentified_Actinomycetales	Ibuprofen	PG	-0.3	0.623837664781073	5
d__Bacteria;p__Firmicutes;c__Bacilli;o__Bacillales;f__Bacillaceae;g__Natronobacillus	Ibuprofen	PG	0.359092423229804	0.552814746643351	5
d__Bacteria;p__Firmicutes;c__Bacilli;o__Bacillales;f__Planococcaceae;g__unidentified_Planococcaceae	Ibuprofen	PG	0.102597835208515	0.869597920518565	5
d__Bacteria;p__Proteobacteria;c__Alphaproteobacteria;o__Rhizobiales;f__Phyllobacteriaceae;g__Aquamicrobium	Ibuprofen	PG	0.102597835208515	0.869597920518565	5
d__Bacteria;p__Firmicutes;c__Bacilli;o__Bacillales;f__Staphylococcaceae;g__unidentified_Staphylococcaceae	Ibuprofen	PG	-0.158114	0.79952514579133	5
d__Bacteria;p__Bacteroidetes;c__Sphingobacteriia;o__Sphingobacteriales;f__Sphingobacteriaceae;g__unidentified_Sphingobacteriaceae	Ibuprofen	PG	-0.46169	0.433766156169028	5
d__Bacteria;p__Bacteroidetes;c__Bacteroidia;o__Bacteroidales;f__Rikenellaceae;g__Alistipes	Ibuprofen	PG	-0.33541	0.581090672821711	5
d__Bacteria;p__Firmicutes;c__Bacilli;o__Lactobacillales;f__Streptococcaceae;g__unidentified_Streptococcaceae	Ibuprofen	PG	-0.782624	0.117613760873458	5
d__Bacteria;p__Firmicutes;c__Bacilli;o__Bacillales;f__Planococcaceae;g__unclassified_Planococcaceae	Ibuprofen	PG	-0.307794	0.614384002810333	5
d__Bacteria;p__Firmicutes;c__Clostridia;o__Clostridiales;f__Ruminococcaceae;g__Anaerotruncus	Ibuprofen	PG	0.353553390593274	0.559404344163488	5
d__Bacteria;p__Firmicutes;c__Bacilli;o__Bacillales;f__Paenibacillaceae;g__Paenibacillus	Ibuprofen	PG	0.52704627669473	0.361454850201873	5
d__Bacteria;p__Firmicutes;c__Bacilli;o__Lactobacillales;f__Lactobacillaceae;g__Pediococcus	Ibuprofen	PG	-0.707107	0.181690113816209	5
d__Bacteria;p__Firmicutes;c__Clostridia;o__Clostridiales;f__Dehalobacteriaceae;g__unidentified_Dehalobacteriaceae	Ibuprofen	PG	0.707106781186547	0.181690113816209	5
d__Bacteria;p__Proteobacteria;c__Alphaproteobacteria;o__unclassified_Alphaproteobacteria;f__unclassified_Alphaproteobacteria;g__unclassified_Alphaproteobacteria	Ibuprofen	PG	0.102597835208515	0.869597920518565	5
d__Bacteria;p__Bacteroidetes;c__Bacteroidia;o__Bacteroidales;f__[Barnesiellaceae];g__unidentified_[Barnesiellaceae]	Ibuprofen	PG	0.707106781186547	0.181690113816209	5
d__Bacteria;p__Firmicutes;c__Erysipelotrichi;o__Erysipelotrichales;f__Erysipelotrichaceae;g__unclassified_Erysipelotrichaceae	Ibuprofen	PG	0.564288093646835	0.3217233358243	5
d__Bacteria;p__Firmicutes;c__Clostridia;o__Clostridiales;f__Lachnospiraceae;g__Clostridium	Ibuprofen	PG	0.707106781186547	0.181690113816209	5
d__Bacteria;p__Firmicutes;c__Bacilli;o__Lactobacillales;f__Enterococcaceae;g__unclassified_Enterococcaceae	Ibuprofen	PG	0.577350269189626	0.308068009250357	5
d__Bacteria;p__Proteobacteria;c__Alphaproteobacteria;o__Rhodobacterales;f__Rhodobacteraceae;g__unclassified_Rhodobacteraceae	Ibuprofen	PG	0.153896752812773	0.804828816608063	5
d__Bacteria;p__Bacteroidetes;c__Bacteroidia;o__Bacteroidales;f__Rikenellaceae;g__AF12	Ibuprofen	PG	0	1	5
d__Bacteria;p__Bacteroidetes;c__Bacteroidia;o__Bacteroidales;f__Rikenellaceae;g__unclassified_Rikenellaceae	Ibuprofen	PG	-0.447214	0.450184855752101	5
d__Bacteria;p__Firmicutes;c__Bacilli;o__Lactobacillales;f__Aerococcaceae;g__unclassified_Aerococcaceae	Ibuprofen	PG	0.353553390593274	0.559404344163488	5
d__Bacteria;p__Bacteroidetes;c__Bacteroidia;o__Bacteroidales;f__[Paraprevotellaceae];g__YRC22	Ibuprofen	PG	-0.288675	0.637618091400602	5
d__Bacteria;p__Proteobacteria;c__Betaproteobacteria;o__Burkholderiales;f__Alcaligenaceae;g__unidentified_Alcaligenaceae	Ibuprofen	PG	-0.707107	0.181690113816209	5
d__Bacteria;p__Actinobacteria;c__Actinobacteria;o__Actinomycetales;f__Dietziaceae;g__unidentified_Dietziaceae	Ibuprofen	PG	0.353553390593274	0.559404344163488	5
d__Bacteria;p__Firmicutes;c__Clostridia;o__unclassified_Clostridia;f__unclassified_Clostridia;g__unclassified_Clostridia	Ibuprofen	PG	0	1	5
d__Bacteria;p__Verrucomicrobia;c__Verrucomicrobiae;o__Verrucomicrobiales;f__Verrucomicrobiaceae;g__Akkermansia	Ibuprofen	PG	-0.707107	0.181690113816209	5
d__Bacteria;p__Firmicutes;c__Bacilli;o__Bacillales;f__Planococcaceae;g__Bacillus	Ibuprofen	PG	0.353553390593274	0.559404344163488	5
d__Bacteria;p__Actinobacteria;c__Actinobacteria;o__Actinomycetales;f__Propionibacteriaceae;g__unidentified_Propionibacteriaceae	Ibuprofen	PG	0.353553390593274	0.559404344163488	5
d__Bacteria;p__Firmicutes;c__Bacilli;o__Lactobacillales;f__Aerococcaceae;g__Atopococcus	Ibuprofen	PG	-0.359092	0.552814746643351	5
d__Bacteria;p__Bacteroidetes;c__Bacteroidia;o__Bacteroidales;f__Rikenellaceae;g__Rikenella	Ibuprofen	PG	0	1	5
d__Bacteria;p__Firmicutes;c__Bacilli;o__Gemellales;f__unidentified_Gemellales;g__unidentified_Gemellales	Ibuprofen	PG	-0.737865	0.154618523128449	5
d__Bacteria;p__Firmicutes;c__Bacilli;o__Lactobacillales;f__Aerococcaceae;g__Atopostipes	Ibuprofen	PG	0.782623792124926	0.117613760873458	5
d__Bacteria;p__Actinobacteria;c__Actinobacteria;o__Actinomycetales;f__Dietziaceae;g__unclassified_Dietziaceae	Ibuprofen	PG	0.707106781186547	0.181690113816209	5
d__Bacteria;p__Proteobacteria;c__unclassified_Proteobacteria;o__unclassified_Proteobacteria;f__unclassified_Proteobacteria;g__unclassified_Proteobacteria	Ibuprofen	PG	-0.111803	0.857944617605099	5
d__Bacteria;p__Proteobacteria;c__Gammaproteobacteria;o__Xanthomonadales;f__Xanthomonadaceae;g__unidentified_Xanthomonadaceae	Ibuprofen	PG	-0.707107	0.181690113816209	5
d__Bacteria;p__Bacteroidetes;c__Sphingobacteriia;o__Sphingobacteriales;f__Sphingobacteriaceae;g__Sphingobacterium	Ibuprofen	PG	-0.707107	0.181690113816209	5
d__Bacteria;p__Firmicutes;c__Erysipelotrichi;o__Erysipelotrichales;f__Erysipelotrichaceae;g__Erysipelothrix	Ibuprofen	PG	-0.223607	0.717685644210786	5
d__Bacteria;p__Fusobacteria;c__Fusobacteriia;o__Fusobacteriales;f__Fusobacteriaceae;g__unidentified_Fusobacteriaceae	Ibuprofen	PG	-0.223607	0.717685644210786	5
d__Bacteria;p__Proteobacteria;c__Gammaproteobacteria;o__unclassified_Gammaproteobacteria;f__unclassified_Gammaproteobacteria;g__unclassified_Gammaproteobacteria	Ibuprofen	PG	0.223606797749979	0.717685644210786	5
d__Bacteria;p__Bacteroidetes;c__Bacteroidia;o__Bacteroidales;f__[Paraprevotellaceae];g__unidentified_[Paraprevotellaceae]	Ibuprofen	PG	0	1	5
d__Bacteria;p__Proteobacteria;c__Gammaproteobacteria;o__Enterobacteriales;f__Enterobacteriaceae;g__Shigella	Ibuprofen	PG	-0.353553	0.559404344163488	5
d__Bacteria;p__Actinobacteria;c__Actinobacteria;o__Actinomycetales;f__Micrococcaceae;g__unclassified_Micrococcaceae	Ibuprofen	PG	0.707106781186547	0.181690113816209	5
d__Bacteria;p__Firmicutes;c__Clostridia;o__Clostridiales;f__Clostridiaceae;g__Alkaliphilus	Ibuprofen	PG	0.707106781186547	0.181690113816209	5
d__Bacteria;p__Proteobacteria;c__Epsilonproteobacteria;o__Campylobacterales;f__Helicobacteraceae;g__unclassified_Helicobacteraceae	Ibuprofen	PG	0.353553390593274	0.559404344163488	5
d__Bacteria;p__Firmicutes;c__Clostridia;o__Clostridiales;f__[Tissierellaceae];g__unidentified_[Tissierellaceae]	Ibuprofen	PG	0.707106781186547	0.181690113816209	5
d__Bacteria;p__Proteobacteria;c__Alphaproteobacteria;o__Rhizobiales;f__unclassified_Rhizobiales;g__unclassified_Rhizobiales	Ibuprofen	PG	0.353553390593274	0.559404344163488	5
d__Bacteria;p__Proteobacteria;c__Gammaproteobacteria;o__Pasteurellales;f__Pasteurellaceae;g__unclassified_Pasteurellaceae	Ibuprofen	PG	0.353553390593274	0.559404344163488	5
d__Bacteria;p__Actinobacteria;c__Actinobacteria;o__Actinomycetales;f__Promicromonosporaceae;g__unidentified_Promicromonosporaceae	Ibuprofen	PG	-0.707107	0.181690113816209	5
d__Bacteria;p__Firmicutes;c__Clostridia;o__Clostridiales;f__Lachnospiraceae;g__Anaerostipes	Ibuprofen	PG	-0.353553	0.559404344163488	5
d__Bacteria;p__Actinobacteria;c__Actinobacteria;o__unclassified_Actinobacteria;f__unclassified_Actinobacteria;g__unclassified_Actinobacteria	Ibuprofen	PG	-0.707107	0.181690113816209	5
d__Bacteria;p__Firmicutes;c__Bacilli;o__Bacillales;f__Bacillaceae;g__Oceanobacillus	Ibuprofen	PG	0.353553390593274	0.559404344163488	5
d__Bacteria;p__Firmicutes;c__Bacilli;o__Bacillales;f__Bacillaceae;g__Virgibacillus	Ibuprofen	PG	-0.707107	0.181690113816209	5
d__Bacteria;p__Firmicutes;c__Bacilli;o__Bacillales;f__Paenibacillaceae;g__unidentified_Paenibacillaceae	Ibuprofen	PG	0.707106781186547	0.181690113816209	5
d__Bacteria;p__Proteobacteria;c__Alphaproteobacteria;o__Rhodobacterales;f__Rhodobacteraceae;g__Thioclava	Ibuprofen	PG	0	1	5
d__Bacteria;p__Firmicutes;c__Clostridia;o__Clostridiales;f__Lachnospiraceae;g__Defluviitalea	Ibuprofen	PG	0.353553390593274	0.559404344163488	5
d__Bacteria;p__Proteobacteria;c__Alphaproteobacteria;o__Caulobacterales;f__Caulobacteraceae;g__Brevundimonas	Ibuprofen	PG	0.353553390593274	0.559404344163488	5
d__Bacteria;p__Proteobacteria;c__Betaproteobacteria;o__Burkholderiales;f__unclassified_Burkholderiales;g__unclassified_Burkholderiales	Ibuprofen	PG	0.353553390593274	0.559404344163488	5
d__Bacteria;p__Proteobacteria;c__Betaproteobacteria;o__Neisseriales;f__Neisseriaceae;g__unclassified_Neisseriaceae	Ibuprofen	PG	-0.707107	0.181690113816209	5
d__Bacteria;p__Actinobacteria;c__Actinobacteria;o__Actinomycetales;f__Microbacteriaceae;g__Salinibacterium	Ibuprofen	PG	0.707106781186547	0.181690113816209	5
d__Bacteria;p__Actinobacteria;c__Actinobacteria;o__Actinomycetales;f__Nocardioidaceae;g__unidentified_Nocardioidaceae	Ibuprofen	PG	-0.707107	0.181690113816209	5
d__Bacteria;p__Bacteroidetes;c__Bacteroidia;o__Bacteroidales;f__Porphyromonadaceae;g__Paludibacter	Ibuprofen	PG	-0.353553	0.559404344163488	5
d__Bacteria;p__Bacteroidetes;c__Sphingobacteriia;o__Sphingobacteriales;f__Sphingobacteriaceae;g__unclassified_Sphingobacteriaceae	Ibuprofen	PG	-0.707107	0.181690113816209	5
d__Bacteria;p__Firmicutes;c__Bacilli;o__Bacillales;f__unidentified_Bacillales;g__unidentified_Bacillales	Ibuprofen	PG	0.707106781186547	0.181690113816209	5
d__Bacteria;p__Firmicutes;c__Clostridia;o__Clostridiales;f__Clostridiaceae;g__Candidatus Arthromitus	Ibuprofen	PG	-0.707107	0.181690113816209	5
d__Bacteria;p__Firmicutes;c__Clostridia;o__Clostridiales;f__Ruminococcaceae;g__Gemmiger	Ibuprofen	PG	-0.707107	0.181690113816209	5
d__Bacteria;p__Proteobacteria;c__Betaproteobacteria;o__Neisseriales;f__Neisseriaceae;g__Neisseria	Ibuprofen	PG	-0.353553	0.559404344163488	5
d__Bacteria;p__Proteobacteria;c__Gammaproteobacteria;o__Pseudomonadales;f__Moraxellaceae;g__unclassified_Moraxellaceae	Ibuprofen	PG	0	1	5
d__Bacteria;p__Proteobacteria;c__Gammaproteobacteria;o__Pseudomonadales;f__Moraxellaceae;g__unidentified_Moraxellaceae	Ibuprofen	PG	0.353553390593274	0.559404344163488	5
d__Bacteria;p__Proteobacteria;c__Gammaproteobacteria;o__Xanthomonadales;f__Xanthomonadaceae;g__Lysobacter	Ibuprofen	PG	0	1	5
d__Bacteria;p__Acidobacteria;c__Acidobacteria-6;o__CCU21;f__unidentified_CCU21;g__unidentified_CCU21	Ibuprofen	PG	0.707106781186547	0.181690113816209	5
d__Bacteria;p__Actinobacteria;c__Actinobacteria;o__Actinomycetales;f__Propionibacteriaceae;g__unclassified_Propionibacteriaceae	Ibuprofen	PG	0.353553390593274	0.559404344163488	5
d__Bacteria;p__Bacteroidetes;c__Flavobacteriia;o__Flavobacteriales;f__Flavobacteriaceae;g__unidentified_Flavobacteriaceae	Ibuprofen	PG	0	1	5
d__Bacteria;p__Chloroflexi;c__Ellin6529;o__unidentified_Ellin6529;f__unidentified_Ellin6529;g__unidentified_Ellin6529	Ibuprofen	PG	0	1	5
d__Bacteria;p__Proteobacteria;c__Alphaproteobacteria;o__Rhizobiales;f__Methylobacteriaceae;g__Methylobacterium	Ibuprofen	PG	-0.353553	0.559404344163488	5
d__Bacteria;p__Proteobacteria;c__Gammaproteobacteria;o__Enterobacteriales;f__Enterobacteriaceae;g__unidentified_Enterobacteriaceae	Ibuprofen	PG	0.353553390593274	0.559404344163488	5
d__Bacteria;p__[Thermi];c__Deinococci;o__Deinococcales;f__Trueperaceae;g__B-42	Ibuprofen	PG	-0.707107	0.181690113816209	5
d__Bacteria;p__Actinobacteria;c__Actinobacteria;o__Actinomycetales;f__Corynebacteriaceae;g__Corynebacterium	Ibuprofen	Writhing_Latency	0.210818510677892	0.733579320493851	5
d__Bacteria;p__Bacteroidetes;c__Bacteroidia;o__Bacteroidales;f__S24-7;g__unidentified_S24-7	Ibuprofen	Writhing_Latency	-0.948683	0.0138468329888591	5
d__Bacteria;p__Firmicutes;c__Bacilli;o__Lactobacillales;f__Lactobacillaceae;g__Lactobacillus	Ibuprofen	Writhing_Latency	0.948683298050514	0.0138468329888591	5
d__Bacteria;p__Firmicutes;c__Erysipelotrichi;o__Erysipelotrichales;f__Erysipelotrichaceae;g__Allobaculum	Ibuprofen	Writhing_Latency	-0.527046	0.361454850201873	5
d__Bacteria;p__Firmicutes;c__Clostridia;o__Clostridiales;f__unidentified_Clostridiales;g__unidentified_Clostridiales	Ibuprofen	Writhing_Latency	-0.790569	0.111367154714084	5
d__Bacteria;p__Firmicutes;c__Clostridia;o__Clostridiales;f__Ruminococcaceae;g__unidentified_Ruminococcaceae	Ibuprofen	Writhing_Latency	-0.316228	0.604181303590592	5
d__Bacteria;p__Actinobacteria;c__Actinobacteria;o__Bifidobacteriales;f__Bifidobacteriaceae;g__Bifidobacterium	Ibuprofen	Writhing_Latency	0.632455532033676	0.252215496355504	5
d__Bacteria;p__Proteobacteria;c__Deltaproteobacteria;o__Desulfovibrionales;f__Desulfovibrionaceae;g__Desulfovibrio	Ibuprofen	Writhing_Latency	-0.737865	0.154618523128449	5
d__Bacteria;p__Firmicutes;c__Clostridia;o__Clostridiales;f__unclassified_Clostridiales;g__unclassified_Clostridiales	Ibuprofen	Writhing_Latency	-0.737865	0.154618523128449	5
d__Bacteria;p__Firmicutes;c__Clostridia;o__Clostridiales;f__Ruminococcaceae;g__Oscillospira	Ibuprofen	Writhing_Latency	-0.263523	0.668396837087174	5
d__Bacteria;p__Firmicutes;c__Bacilli;o__Bacillales;f__Staphylococcaceae;g__Staphylococcus	Ibuprofen	Writhing_Latency	0.52704627669473	0.361454850201873	5
d__Bacteria;p__Bacteroidetes;c__Bacteroidia;o__Bacteroidales;f__[Paraprevotellaceae];g__CF231	Ibuprofen	Writhing_Latency	0.52704627669473	0.361454850201873	5
d__Bacteria;p__Firmicutes;c__Clostridia;o__Clostridiales;f__Peptostreptococcaceae;g__unidentified_Peptostreptococcaceae	Ibuprofen	Writhing_Latency	-0.737865	0.154618523128449	5
d__Bacteria;p__Firmicutes;c__Clostridia;o__Clostridiales;f__Ruminococcaceae;g__Ruminococcus	Ibuprofen	Writhing_Latency	-0.316228	0.604181303590592	5
d__Bacteria;p__Firmicutes;c__Clostridia;o__Clostridiales;f__Lachnospiraceae;g__unidentified_Lachnospiraceae	Ibuprofen	Writhing_Latency	-0.263523	0.668396837087174	5
d__Bacteria;p__Spirochaetes;c__Spirochaetes;o__Spirochaetales;f__Spirochaetaceae;g__Treponema	Ibuprofen	Writhing_Latency	0.105409255338946	0.866037722925315	5
d__Bacteria;p__Proteobacteria;c__Betaproteobacteria;o__Burkholderiales;f__Alcaligenaceae;g__Oligella	Ibuprofen	Writhing_Latency	0.632455532033676	0.252215496355504	5
d__Bacteria;p__Firmicutes;c__Bacilli;o__Bacillales;f__Staphylococcaceae;g__Jeotgalicoccus	Ibuprofen	Writhing_Latency	-0.579751	0.305574918847238	5
d__Bacteria;p__Firmicutes;c__Bacilli;o__Lactobacillales;f__Aerococcaceae;g__Facklamia	Ibuprofen	Writhing_Latency	0	1	5
d__Bacteria;p__Bacteroidetes;c__Bacteroidia;o__Bacteroidales;f__Bacteroidaceae;g__Bacteroides	Ibuprofen	Writhing_Latency	-0.368932	0.541145708306443	5
d__Bacteria;p__Actinobacteria;c__Coriobacteriia;o__Coriobacteriales;f__Coriobacteriaceae;g__Adlercreutzia	Ibuprofen	Writhing_Latency	-0.948683	0.0138468329888591	5
d__Bacteria;p__Actinobacteria;c__Actinobacteria;o__Actinomycetales;f__Dietziaceae;g__Dietzia	Ibuprofen	Writhing_Latency	-0.790569	0.111367154714084	5
d__Bacteria;p__Proteobacteria;c__Gammaproteobacteria;o__Enterobacteriales;f__Enterobacteriaceae;g__unclassified_Enterobacteriaceae	Ibuprofen	Writhing_Latency	-0.579751	0.305574918847238	5
d__Bacteria;p__Firmicutes;c__Clostridia;o__Clostridiales;f__Lachnospiraceae;g__Coprococcus	Ibuprofen	Writhing_Latency	0	1	5
d__Bacteria;p__Firmicutes;c__Bacilli;o__Bacillales;f__Planococcaceae;g__Sporosarcina	Ibuprofen	Writhing_Latency	-0.737865	0.154618523128449	5
d__Bacteria;p__Proteobacteria;c__Gammaproteobacteria;o__Pseudomonadales;f__Moraxellaceae;g__Psychrobacter	Ibuprofen	Writhing_Latency	-0.158114	0.79952514579133	5
d__Bacteria;p__Firmicutes;c__Clostridia;o__Clostridiales;f__Clostridiaceae;g__unclassified_Clostridiaceae	Ibuprofen	Writhing_Latency	-0.948683	0.0138468329888591	5
d__Bacteria;p__Firmicutes;c__Clostridia;o__Clostridiales;f__Clostridiaceae;g__Clostridium	Ibuprofen	Writhing_Latency	0.158113883008419	0.79952514579133	5
d__Bacteria;p__Actinobacteria;c__Actinobacteria;o__Actinomycetales;f__Dermabacteraceae;g__Brachybacterium	Ibuprofen	Writhing_Latency	0.316227766016838	0.604181303590592	5
d__Bacteria;p__TM7;c__TM7-3;o__CW040;f__F16;g__unidentified_F16	Ibuprofen	Writhing_Latency	-0.263523	0.668396837087174	5
d__Bacteria;p__Firmicutes;c__Clostridia;o__Clostridiales;f__Lachnospiraceae;g__[Ruminococcus]	Ibuprofen	Writhing_Latency	-0.210819	0.733579320493851	5
d__Bacteria;p__Tenericutes;c__Mollicutes;o__RF39;f__unidentified_RF39;g__unidentified_RF39	Ibuprofen	Writhing_Latency	-0.0527046	0.932925464233179	5
d__Bacteria;p__Actinobacteria;c__Coriobacteriia;o__Coriobacteriales;f__Coriobacteriaceae;g__unidentified_Coriobacteriaceae	Ibuprofen	Writhing_Latency	-0.105409	0.866037722925315	5
d__Bacteria;p__Firmicutes;c__Clostridia;o__Clostridiales;f__Veillonellaceae;g__unidentified_Veillonellaceae	Ibuprofen	Writhing_Latency	-0.527046	0.361454850201873	5
d__Bacteria;p__Firmicutes;c__Clostridia;o__Clostridiales;f__Ruminococcaceae;g__unclassified_Ruminococcaceae	Ibuprofen	Writhing_Latency	0	1	5
d__Bacteria;p__Proteobacteria;c__Gammaproteobacteria;o__Xanthomonadales;f__Xanthomonadaceae;g__Luteimonas	Ibuprofen	Writhing_Latency	0.316227766016838	0.604181303590592	5
d__Bacteria;p__Firmicutes;c__Clostridia;o__Clostridiales;f__Lachnospiraceae;g__unclassified_Lachnospiraceae	Ibuprofen	Writhing_Latency	-0.790569	0.111367154714084	5
d__Bacteria;p__Bacteroidetes;c__Bacteroidia;o__Bacteroidales;f__Prevotellaceae;g__Prevotella	Ibuprofen	Writhing_Latency	0.052704627669473	0.932925464233179	5
d__Bacteria;p__Firmicutes;c__Bacilli;o__Lactobacillales;f__Streptococcaceae;g__Streptococcus	Ibuprofen	Writhing_Latency	0.737864787372622	0.154618523128449	5
d__Bacteria;p__Actinobacteria;c__Actinobacteria;o__Actinomycetales;f__Brevibacteriaceae;g__Brevibacterium	Ibuprofen	Writhing_Latency	0.316227766016838	0.604181303590592	5
d__Bacteria;p__Firmicutes;c__Bacilli;o__Turicibacterales;f__Turicibacteraceae;g__Turicibacter	Ibuprofen	Writhing_Latency	-0.632456	0.252215496355504	5
d__Bacteria;p__Firmicutes;c__Clostridia;o__Clostridiales;f__[Mogibacteriaceae];g__unidentified_[Mogibacteriaceae]	Ibuprofen	Writhing_Latency	-0.158114	0.79952514579133	5
d__Bacteria;p__Actinobacteria;c__Actinobacteria;o__Actinomycetales;f__Yaniellaceae;g__Yaniella	Ibuprofen	Writhing_Latency	-0.632456	0.252215496355504	5
d__Bacteria;p__Chloroflexi;c__Thermomicrobia;o__JG30-KF-CM45;f__unidentified_JG30-KF-CM45;g__unidentified_JG30-KF-CM45	Ibuprofen	Writhing_Latency	0.105409255338946	0.866037722925315	5
d__Bacteria;p__Proteobacteria;c__Deltaproteobacteria;o__Desulfovibrionales;f__Desulfovibrionaceae;g__unidentified_Desulfovibrionaceae	Ibuprofen	Writhing_Latency	-0.527046	0.361454850201873	5
d__Bacteria;p__Firmicutes;c__Clostridia;o__Clostridiales;f__Christensenellaceae;g__unidentified_Christensenellaceae	Ibuprofen	Writhing_Latency	-0.527046	0.361454850201873	5
d__Bacteria;p__Firmicutes;c__Clostridia;o__Clostridiales;f__Lachnospiraceae;g__Blautia	Ibuprofen	Writhing_Latency	-0.559017	0.327276131496145	5
d__Bacteria;p__Proteobacteria;c__Alphaproteobacteria;o__Rhizobiales;f__Phyllobacteriaceae;g__unclassified_Phyllobacteriaceae	Ibuprofen	Writhing_Latency	-0.790569	0.111367154714084	5
d__Bacteria;p__Firmicutes;c__Clostridia;o__Clostridiales;f__Lachnospiraceae;g__Roseburia	Ibuprofen	Writhing_Latency	0.52704627669473	0.361454850201873	5
d__Bacteria;p__unclassified_Bacteria;c__unclassified_Bacteria;o__unclassified_Bacteria;f__unclassified_Bacteria;g__unclassified_Bacteria	Ibuprofen	Writhing_Latency	0.158113883008419	0.79952514579133	5
d__Bacteria;p__Firmicutes;c__Clostridia;o__Clostridiales;f__Lachnospiraceae;g__Dorea	Ibuprofen	Writhing_Latency	-0.527046	0.361454850201873	5
d__Bacteria;p__Actinobacteria;c__Actinobacteria;o__Actinomycetales;f__Microbacteriaceae;g__Leucobacter	Ibuprofen	Writhing_Latency	0.105409255338946	0.866037722925315	5
d__Bacteria;p__Firmicutes;c__Bacilli;o__Lactobacillales;f__Aerococcaceae;g__unidentified_Aerococcaceae	Ibuprofen	Writhing_Latency	0.105409255338946	0.866037722925315	5
d__Bacteria;p__Bacteroidetes;c__Bacteroidia;o__Bacteroidales;f__[Paraprevotellaceae];g__[Prevotella]	Ibuprofen	Writhing_Latency	0.74535599249993	0.148220146212128	5
d__Bacteria;p__Proteobacteria;c__Alphaproteobacteria;o__Rhodobacterales;f__Rhodobacteraceae;g__Paracoccus	Ibuprofen	Writhing_Latency	0.52704627669473	0.361454850201873	5
d__Bacteria;p__unidentified_Bacteria;c__unidentified_Bacteria;o__unidentified_Bacteria;f__unidentified_Bacteria;g__unidentified_Bacteria	Ibuprofen	Writhing_Latency	0	1	5
d__Bacteria;p__Firmicutes;c__Clostridia;o__Clostridiales;f__Peptococcaceae;g__rc4-4	Ibuprofen	Writhing_Latency	0	1	5
d__Bacteria;p__Proteobacteria;c__Gammaproteobacteria;o__Enterobacteriales;f__Enterobacteriaceae;g__Escherichia	Ibuprofen	Writhing_Latency	-0.412479	0.490113146580158	5
d__Bacteria;p__Proteobacteria;c__Alphaproteobacteria;o__Rhizobiales;f__Hyphomicrobiaceae;g__Devosia	Ibuprofen	Writhing_Latency	-0.632456	0.252215496355504	5
d__Bacteria;p__Firmicutes;c__Bacilli;o__Lactobacillales;f__Enterococcaceae;g__Enterococcus	Ibuprofen	Writhing_Latency	-0.527046	0.361454850201873	5
d__Bacteria;p__Proteobacteria;c__Betaproteobacteria;o__Burkholderiales;f__Alcaligenaceae;g__Alcaligenes	Ibuprofen	Writhing_Latency	0.52704627669473	0.361454850201873	5
d__Bacteria;p__Bacteroidetes;c__Bacteroidia;o__Bacteroidales;f__Porphyromonadaceae;g__Parabacteroides	Ibuprofen	Writhing_Latency	0.316227766016838	0.604181303590592	5
d__Bacteria;p__Bacteroidetes;c__Bacteroidia;o__Bacteroidales;f__Rikenellaceae;g__unidentified_Rikenellaceae	Ibuprofen	Writhing_Latency	0.316227766016838	0.604181303590592	5
d__Bacteria;p__Actinobacteria;c__Actinobacteria;o__Actinomycetales;f__Micrococcaceae;g__Rothia	Ibuprofen	Writhing_Latency	-0.316228	0.604181303590592	5
d__Bacteria;p__Proteobacteria;c__Betaproteobacteria;o__Burkholderiales;f__Alcaligenaceae;g__Sutterella	Ibuprofen	Writhing_Latency	-0.105409	0.866037722925315	5
d__Bacteria;p__Firmicutes;c__unclassified_Firmicutes;o__unclassified_Firmicutes;f__unclassified_Firmicutes;g__unclassified_Firmicutes	Ibuprofen	Writhing_Latency	-0.790569	0.111367154714084	5
d__Bacteria;p__Actinobacteria;c__Actinobacteria;o__Actinomycetales;f__Microbacteriaceae;g__Pseudoclavibacter	Ibuprofen	Writhing_Latency	0.316227766016838	0.604181303590592	5
d__Bacteria;p__Firmicutes;c__Bacilli;o__Bacillales;f__unclassified_Bacillales;g__unclassified_Bacillales	Ibuprofen	Writhing_Latency	-0.210819	0.733579320493851	5
d__Bacteria;p__Proteobacteria;c__Gammaproteobacteria;o__Enterobacteriales;f__Enterobacteriaceae;g__Proteus	Ibuprofen	Writhing_Latency	-0.527046	0.361454850201873	5
d__Bacteria;p__Proteobacteria;c__Epsilonproteobacteria;o__Campylobacterales;f__Helicobacteraceae;g__Flexispira	Ibuprofen	Writhing_Latency	-0.0589256	0.925017080994112	5
d__Bacteria;p__Firmicutes;c__Erysipelotrichi;o__Erysipelotrichales;f__Erysipelotrichaceae;g__unidentified_Erysipelotrichaceae	Ibuprofen	Writhing_Latency	-0.270369	0.659996697298177	5
d__Bacteria;p__Deferribacteres;c__Deferribacteres;o__Deferribacterales;f__Deferribacteraceae;g__Mucispirillum	Ibuprofen	Writhing_Latency	-0.472222	0.421908299293716	5
d__Bacteria;p__Actinobacteria;c__Coriobacteriia;o__Coriobacteriales;f__Coriobacteriaceae;g__unclassified_Coriobacteriaceae	Ibuprofen	Writhing_Latency	-0.25	0.685037642474293	5
d__Bacteria;p__Firmicutes;c__Clostridia;o__Clostridiales;f__Peptococcaceae;g__unidentified_Peptococcaceae	Ibuprofen	Writhing_Latency	-0.353553	0.559404344163488	5
d__Bacteria;p__Firmicutes;c__Bacilli;o__Bacillales;f__Staphylococcaceae;g__Salinicoccus	Ibuprofen	Writhing_Latency	-0.162221	0.794362788309194	5
d__Bacteria;p__Bacteroidetes;c__Bacteroidia;o__Bacteroidales;f__unidentified_Bacteroidales;g__unidentified_Bacteroidales	Ibuprofen	Writhing_Latency	0.378516649305113	0.529826949904049	5
d__Bacteria;p__Firmicutes;c__Erysipelotrichi;o__Erysipelotrichales;f__Erysipelotrichaceae;g__p-75-a5	Ibuprofen	Writhing_Latency	-0.176777	0.776098765203267	5
d__Bacteria;p__Bacteroidetes;c__Bacteroidia;o__Bacteroidales;f__[Odoribacteraceae];g__Butyricimonas	Ibuprofen	Writhing_Latency	-0.459627	0.436097434113098	5
d__Bacteria;p__Proteobacteria;c__Alphaproteobacteria;o__RF32;f__unidentified_RF32;g__unidentified_RF32	Ibuprofen	Writhing_Latency	0.405553552826906	0.498159510650217	5
d__Bacteria;p__Bacteroidetes;c__Bacteroidia;o__Bacteroidales;f__unclassified_Bacteroidales;g__unclassified_Bacteroidales	Ibuprofen	Writhing_Latency	-0.973329	0.00520785894466274	5
d__Bacteria;p__Firmicutes;c__Bacilli;o__Bacillales;f__Staphylococcaceae;g__unclassified_Staphylococcaceae	Ibuprofen	Writhing_Latency	-0.632456	0.252215496355504	5
d__Bacteria;p__Actinobacteria;c__Actinobacteria;o__Actinomycetales;f__Micrococcaceae;g__Arthrobacter	Ibuprofen	Writhing_Latency	-0.405554	0.498159510650217	5
d__Bacteria;p__Firmicutes;c__Bacilli;o__Bacillales;f__Bacillaceae;g__Bacillus	Ibuprofen	Writhing_Latency	0.105409255338946	0.866037722925315	5
d__Bacteria;p__Proteobacteria;c__Gammaproteobacteria;o__Pseudomonadales;f__Pseudomonadaceae;g__unclassified_Pseudomonadaceae	Ibuprofen	Writhing_Latency	0.52704627669473	0.361454850201873	5
d__Bacteria;p__Actinobacteria;c__Actinobacteria;o__Actinomycetales;f__Actinomycetaceae;g__unidentified_Actinomycetaceae	Ibuprofen	Writhing_Latency	-0.0811107	0.896839986156289	5
d__Bacteria;p__Actinobacteria;c__Actinobacteria;o__Actinomycetales;f__Actinomycetaceae;g__Actinomyces	Ibuprofen	Writhing_Latency	-0.737865	0.154618523128449	5
d__Bacteria;p__Proteobacteria;c__Epsilonproteobacteria;o__Campylobacterales;f__Helicobacteraceae;g__Helicobacter	Ibuprofen	Writhing_Latency	-0.412479	0.490113146580158	5
d__Bacteria;p__Firmicutes;c__Bacilli;o__Lactobacillales;f__unclassified_Lactobacillales;g__unclassified_Lactobacillales	Ibuprofen	Writhing_Latency	0.790569415042095	0.111367154714084	5
d__Bacteria;p__Firmicutes;c__Clostridia;o__Clostridiales;f__Dehalobacteriaceae;g__Dehalobacterium	Ibuprofen	Writhing_Latency	0.052704627669473	0.932925464233179	5
d__Bacteria;p__Actinobacteria;c__Actinobacteria;o__Actinomycetales;f__Bogoriellaceae;g__Georgenia	Ibuprofen	Writhing_Latency	0.353553390593274	0.559404344163488	5
d__Bacteria;p__Firmicutes;c__Clostridia;o__Clostridiales;f__Clostridiaceae;g__SMB53	Ibuprofen	Writhing_Latency	-0.883883	0.046661881919782	5
d__Bacteria;p__Actinobacteria;c__Actinobacteria;o__Actinomycetales;f__unclassified_Actinomycetales;g__unclassified_Actinomycetales	Ibuprofen	Writhing_Latency	-0.0527046	0.932925464233179	5
d__Bacteria;p__Firmicutes;c__Clostridia;o__Clostridiales;f__Peptostreptococcaceae;g__unclassified_Peptostreptococcaceae	Ibuprofen	Writhing_Latency	-0.405554	0.498159510650217	5
d__Bacteria;p__Proteobacteria;c__Gammaproteobacteria;o__Pasteurellales;f__Pasteurellaceae;g__Aggregatibacter	Ibuprofen	Writhing_Latency	-0.162221	0.794362788309194	5
d__Bacteria;p__Proteobacteria;c__Alphaproteobacteria;o__Rhizobiales;f__Brucellaceae;g__unclassified_Brucellaceae	Ibuprofen	Writhing_Latency	-0.135185	0.828403424465646	5
d__Bacteria;p__Proteobacteria;c__Alphaproteobacteria;o__Rhizobiales;f__Phyllobacteriaceae;g__unidentified_Phyllobacteriaceae	Ibuprofen	Writhing_Latency	-0.0527046	0.932925464233179	5
d__Bacteria;p__Bacteroidetes;c__Bacteroidia;o__Bacteroidales;f__[Paraprevotellaceae];g__Paraprevotella	Ibuprofen	Writhing_Latency	0.540738070435875	0.346714613976886	5
d__Bacteria;p__Proteobacteria;c__Deltaproteobacteria;o__GMD14H09;f__unidentified_GMD14H09;g__unidentified_GMD14H09	Ibuprofen	Writhing_Latency	-0.632456	0.252215496355504	5
d__Bacteria;p__Bacteroidetes;c__Bacteroidia;o__Bacteroidales;f__[Odoribacteraceae];g__Odoribacter	Ibuprofen	Writhing_Latency	0.64888568452305	0.236153677386641	5
d__Bacteria;p__Cyanobacteria;c__4C0d-2;o__YS2;f__unidentified_YS2;g__unidentified_YS2	Ibuprofen	Writhing_Latency	-0.892218	0.0417835562361757	5
d__Bacteria;p__Firmicutes;c__Clostridia;o__Clostridiales;f__Clostridiaceae;g__unidentified_Clostridiaceae	Ibuprofen	Writhing_Latency	-0.948683	0.0138468329888591	5
d__Bacteria;p__Firmicutes;c__Erysipelotrichi;o__Erysipelotrichales;f__Erysipelotrichaceae;g__Clostridium	Ibuprofen	Writhing_Latency	-0.883883	0.046661881919782	5
d__Bacteria;p__Actinobacteria;c__Actinobacteria;o__Actinomycetales;f__Microbacteriaceae;g__unclassified_Microbacteriaceae	Ibuprofen	Writhing_Latency	-0.263523	0.668396837087174	5
d__Bacteria;p__Firmicutes;c__Bacilli;o__Lactobacillales;f__Enterococcaceae;g__Vagococcus	Ibuprofen	Writhing_Latency	-0.559017	0.327276131496145	5
d__Bacteria;p__Firmicutes;c__Bacilli;o__Bacillales;f__Bacillaceae;g__unclassified_Bacillaceae	Ibuprofen	Writhing_Latency	-0.162221	0.794362788309194	5
d__Bacteria;p__Firmicutes;c__Bacilli;o__unclassified_Bacilli;f__unclassified_Bacilli;g__unclassified_Bacilli	Ibuprofen	Writhing_Latency	0.210818510677892	0.733579320493851	5
d__Bacteria;p__Tenericutes;c__Mollicutes;o__Anaeroplasmatales;f__Anaeroplasmataceae;g__Anaeroplasma	Ibuprofen	Writhing_Latency	-0.559017	0.327276131496145	5
d__Bacteria;p__Proteobacteria;c__Gammaproteobacteria;o__Xanthomonadales;f__Xanthomonadaceae;g__unclassified_Xanthomonadaceae	Ibuprofen	Writhing_Latency	0.0540738070435875	0.931184657369076	5
d__Bacteria;p__Actinobacteria;c__Actinobacteria;o__Actinomycetales;f__Dermabacteraceae;g__unclassified_Dermabacteraceae	Ibuprofen	Writhing_Latency	0.4325904563487	0.466905124520919	5
d__Bacteria;p__Firmicutes;c__Clostridia;o__Clostridiales;f__Peptostreptococcaceae;g__Clostridium	Ibuprofen	Writhing_Latency	-0.472222	0.421908299293716	5
d__Bacteria;p__Firmicutes;c__Clostridia;o__Clostridiales;f__Peptostreptococcaceae;g__[Clostridium]	Ibuprofen	Writhing_Latency	-0.559017	0.327276131496145	5
d__Bacteria;p__Proteobacteria;c__Alphaproteobacteria;o__Rhizobiales;f__Brucellaceae;g__Ochrobactrum	Ibuprofen	Writhing_Latency	0.74535599249993	0.148220146212128	5
d__Bacteria;p__Proteobacteria;c__Betaproteobacteria;o__Burkholderiales;f__Alcaligenaceae;g__Pusillimonas	Ibuprofen	Writhing_Latency	-0.0527046	0.932925464233179	5
d__Bacteria;p__Proteobacteria;c__Betaproteobacteria;o__Burkholderiales;f__Alcaligenaceae;g__unclassified_Alcaligenaceae	Ibuprofen	Writhing_Latency	0.108147614087175	0.86257107076143	5
d__Bacteria;p__Bacteroidetes;c__Flavobacteriia;o__Flavobacteriales;f__[Weeksellaceae];g__unidentified_[Weeksellaceae]	Ibuprofen	Writhing_Latency	0.486664263392288	0.405771569307918	5
d__Bacteria;p__Fusobacteria;c__Fusobacteriia;o__Fusobacteriales;f__Fusobacteriaceae;g__Fusobacterium	Ibuprofen	Writhing_Latency	-0.176777	0.776098765203267	5
d__Bacteria;p__Elusimicrobia;c__Elusimicrobia;o__Elusimicrobiales;f__Elusimicrobiaceae;g__unidentified_Elusimicrobiaceae	Ibuprofen	Writhing_Latency	0.186338998124982	0.764126058835194	5
d__Bacteria;p__Firmicutes;c__Clostridia;o__Clostridiales;f__Veillonellaceae;g__Veillonella	Ibuprofen	Writhing_Latency	-0.108148	0.86257107076143	5
d__Bacteria;p__Proteobacteria;c__Gammaproteobacteria;o__Oceanospirillales;f__Halomonadaceae;g__Halomonas	Ibuprofen	Writhing_Latency	0.74535599249993	0.148220146212128	5
d__Bacteria;p__Firmicutes;c__Bacilli;o__Bacillales;f__Staphylococcaceae;g__Macrococcus	Ibuprofen	Writhing_Latency	-0.412479	0.490113146580158	5
d__Bacteria;p__Firmicutes;c__Bacilli;o__Lactobacillales;f__Carnobacteriaceae;g__Trichococcus	Ibuprofen	Writhing_Latency	-0.559017	0.327276131496145	5
d__Bacteria;p__Actinobacteria;c__Actinobacteria;o__Actinomycetales;f__Intrasporangiaceae;g__unclassified_Intrasporangiaceae	Ibuprofen	Writhing_Latency	0.74535599249993	0.148220146212128	5
d__Bacteria;p__Tenericutes;c__Mollicutes;o__Mycoplasmatales;f__Mycoplasmataceae;g__Mycoplasma	Ibuprofen	Writhing_Latency	-0.412479	0.490113146580158	5
d__Bacteria;p__Firmicutes;c__Bacilli;o__Lactobacillales;f__Lactobacillaceae;g__unclassified_Lactobacillaceae	Ibuprofen	Writhing_Latency	0.74535599249993	0.148220146212128	5
d__Bacteria;p__Proteobacteria;c__Deltaproteobacteria;o__Desulfovibrionales;f__Desulfovibrionaceae;g__Bilophila	Ibuprofen	Writhing_Latency	-0.361111	0.550416905791445	5
d__Bacteria;p__Tenericutes;c__RF3;o__ML615J-28;f__unidentified_ML615J-28;g__unidentified_ML615J-28	Ibuprofen	Writhing_Latency	-0.0589256	0.925017080994112	5
d__Bacteria;p__Firmicutes;c__Bacilli;o__Bacillales;f__Bacillaceae;g__unidentified_Bacillaceae	Ibuprofen	Writhing_Latency	-0.559017	0.327276131496145	5
d__Bacteria;p__Firmicutes;c__Clostridia;o__Clostridiales;f__Ruminococcaceae;g__Butyricicoccus	Ibuprofen	Writhing_Latency	-0.559017	0.327276131496145	5
d__Bacteria;p__Firmicutes;c__Bacilli;o__Gemellales;f__Gemellaceae;g__Gemella	Ibuprofen	Writhing_Latency	0.74535599249993	0.148220146212128	5
d__Bacteria;p__Firmicutes;c__Bacilli;o__Lactobacillales;f__Aerococcaceae;g__Aerococcus	Ibuprofen	Writhing_Latency	-0.559017	0.327276131496145	5
d__Bacteria;p__Actinobacteria;c__Actinobacteria;o__Actinomycetales;f__unidentified_Actinomycetales;g__unidentified_Actinomycetales	Ibuprofen	Writhing_Latency	0.158113883008419	0.79952514579133	5
d__Bacteria;p__Firmicutes;c__Bacilli;o__Bacillales;f__Bacillaceae;g__Natronobacillus	Ibuprofen	Writhing_Latency	-0.270369	0.659996697298177	5
d__Bacteria;p__Firmicutes;c__Bacilli;o__Bacillales;f__Planococcaceae;g__unidentified_Planococcaceae	Ibuprofen	Writhing_Latency	-0.405554	0.498159510650217	5
d__Bacteria;p__Proteobacteria;c__Alphaproteobacteria;o__Rhizobiales;f__Phyllobacteriaceae;g__Aquamicrobium	Ibuprofen	Writhing_Latency	-0.162221	0.794362788309194	5
d__Bacteria;p__Firmicutes;c__Bacilli;o__Bacillales;f__Staphylococcaceae;g__unidentified_Staphylococcaceae	Ibuprofen	Writhing_Latency	-0.0277778	0.964636783718745	5
d__Bacteria;p__Bacteroidetes;c__Sphingobacteriia;o__Sphingobacteriales;f__Sphingobacteriaceae;g__unidentified_Sphingobacteriaceae	Ibuprofen	Writhing_Latency	0.4325904563487	0.466905124520919	5
d__Bacteria;p__Bacteroidetes;c__Bacteroidia;o__Bacteroidales;f__Rikenellaceae;g__Alistipes	Ibuprofen	Writhing_Latency	0.294627825494395	0.630368411139747	5
d__Bacteria;p__Firmicutes;c__Bacilli;o__Lactobacillales;f__Streptococcaceae;g__unidentified_Streptococcaceae	Ibuprofen	Writhing_Latency	0.648181216087668	0.236836428648607	5
d__Bacteria;p__Firmicutes;c__Bacilli;o__Bacillales;f__Planococcaceae;g__unclassified_Planococcaceae	Ibuprofen	Writhing_Latency	0.0540738070435875	0.931184657369076	5
d__Bacteria;p__Firmicutes;c__Clostridia;o__Clostridiales;f__Ruminococcaceae;g__Anaerotruncus	Ibuprofen	Writhing_Latency	-0.559017	0.327276131496145	5
d__Bacteria;p__Firmicutes;c__Bacilli;o__Bacillales;f__Paenibacillaceae;g__Paenibacillus	Ibuprofen	Writhing_Latency	-0.472222	0.421908299293716	5
d__Bacteria;p__Firmicutes;c__Bacilli;o__Lactobacillales;f__Lactobacillaceae;g__Pediococcus	Ibuprofen	Writhing_Latency	0.74535599249993	0.148220146212128	5
d__Bacteria;p__Firmicutes;c__Clostridia;o__Clostridiales;f__Dehalobacteriaceae;g__unidentified_Dehalobacteriaceae	Ibuprofen	Writhing_Latency	-0.559017	0.327276131496145	5
d__Bacteria;p__Proteobacteria;c__Alphaproteobacteria;o__unclassified_Alphaproteobacteria;f__unclassified_Alphaproteobacteria;g__unclassified_Alphaproteobacteria	Ibuprofen	Writhing_Latency	-0.35148	0.561875101042249	5
d__Bacteria;p__Bacteroidetes;c__Bacteroidia;o__Bacteroidales;f__[Barnesiellaceae];g__unidentified_[Barnesiellaceae]	Ibuprofen	Writhing_Latency	-0.559017	0.327276131496145	5
d__Bacteria;p__Firmicutes;c__Erysipelotrichi;o__Erysipelotrichales;f__Erysipelotrichaceae;g__unclassified_Erysipelotrichaceae	Ibuprofen	Writhing_Latency	-0.459627	0.436097434113098	5
d__Bacteria;p__Firmicutes;c__Clostridia;o__Clostridiales;f__Lachnospiraceae;g__Clostridium	Ibuprofen	Writhing_Latency	-0.559017	0.327276131496145	5
d__Bacteria;p__Firmicutes;c__Bacilli;o__Lactobacillales;f__Enterococcaceae;g__unclassified_Enterococcaceae	Ibuprofen	Writhing_Latency	-0.760726	0.135344662217821	5
d__Bacteria;p__Proteobacteria;c__Alphaproteobacteria;o__Rhodobacterales;f__Rhodobacteraceae;g__unclassified_Rhodobacteraceae	Ibuprofen	Writhing_Latency	-0.270369	0.659996697298177	5
d__Bacteria;p__Bacteroidetes;c__Bacteroidia;o__Bacteroidales;f__Rikenellaceae;g__AF12	Ibuprofen	Writhing_Latency	0.186338998124982	0.764126058835194	5
d__Bacteria;p__Bacteroidetes;c__Bacteroidia;o__Bacteroidales;f__Rikenellaceae;g__unclassified_Rikenellaceae	Ibuprofen	Writhing_Latency	0.648181216087668	0.236836428648607	5
d__Bacteria;p__Firmicutes;c__Bacilli;o__Lactobacillales;f__Aerococcaceae;g__unclassified_Aerococcaceae	Ibuprofen	Writhing_Latency	-0.559017	0.327276131496145	5
d__Bacteria;p__Bacteroidetes;c__Bacteroidia;o__Bacteroidales;f__[Paraprevotellaceae];g__YRC22	Ibuprofen	Writhing_Latency	0.152145154862546	0.807032754855302	5
d__Bacteria;p__Proteobacteria;c__Betaproteobacteria;o__Burkholderiales;f__Alcaligenaceae;g__unidentified_Alcaligenaceae	Ibuprofen	Writhing_Latency	0.74535599249993	0.148220146212128	5
d__Bacteria;p__Actinobacteria;c__Actinobacteria;o__Actinomycetales;f__Dietziaceae;g__unidentified_Dietziaceae	Ibuprofen	Writhing_Latency	-0.559017	0.327276131496145	5
d__Bacteria;p__Firmicutes;c__Clostridia;o__unclassified_Clostridia;f__unclassified_Clostridia;g__unclassified_Clostridia	Ibuprofen	Writhing_Latency	0.186338998124982	0.764126058835194	5
d__Bacteria;p__Verrucomicrobia;c__Verrucomicrobiae;o__Verrucomicrobiales;f__Verrucomicrobiaceae;g__Akkermansia	Ibuprofen	Writhing_Latency	0.74535599249993	0.148220146212128	5
d__Bacteria;p__Firmicutes;c__Bacilli;o__Bacillales;f__Planococcaceae;g__Bacillus	Ibuprofen	Writhing_Latency	-0.559017	0.327276131496145	5
d__Bacteria;p__Actinobacteria;c__Actinobacteria;o__Actinomycetales;f__Propionibacteriaceae;g__unidentified_Propionibacteriaceae	Ibuprofen	Writhing_Latency	-0.559017	0.327276131496145	5
d__Bacteria;p__Firmicutes;c__Bacilli;o__Lactobacillales;f__Aerococcaceae;g__Atopococcus	Ibuprofen	Writhing_Latency	0.4325904563487	0.466905124520919	5
d__Bacteria;p__Bacteroidetes;c__Bacteroidia;o__Bacteroidales;f__Rikenellaceae;g__Rikenella	Ibuprofen	Writhing_Latency	0.186338998124982	0.764126058835194	5
d__Bacteria;p__Firmicutes;c__Bacilli;o__Gemellales;f__unidentified_Gemellales;g__unidentified_Gemellales	Ibuprofen	Writhing_Latency	0.555555555555556	0.330935549694385	5
d__Bacteria;p__Firmicutes;c__Bacilli;o__Lactobacillales;f__Aerococcaceae;g__Atopostipes	Ibuprofen	Writhing_Latency	-0.883883	0.046661881919782	5
d__Bacteria;p__Actinobacteria;c__Actinobacteria;o__Actinomycetales;f__Dietziaceae;g__unclassified_Dietziaceae	Ibuprofen	Writhing_Latency	-0.559017	0.327276131496145	5
d__Bacteria;p__Proteobacteria;c__unclassified_Proteobacteria;o__unclassified_Proteobacteria;f__unclassified_Proteobacteria;g__unclassified_Proteobacteria	Ibuprofen	Writhing_Latency	-0.0589256	0.925017080994112	5
d__Bacteria;p__Proteobacteria;c__Gammaproteobacteria;o__Xanthomonadales;f__Xanthomonadaceae;g__unidentified_Xanthomonadaceae	Ibuprofen	Writhing_Latency	0.74535599249993	0.148220146212128	5
d__Bacteria;p__Bacteroidetes;c__Sphingobacteriia;o__Sphingobacteriales;f__Sphingobacteriaceae;g__Sphingobacterium	Ibuprofen	Writhing_Latency	0.74535599249993	0.148220146212128	5
d__Bacteria;p__Firmicutes;c__Erysipelotrichi;o__Erysipelotrichales;f__Erysipelotrichaceae;g__Erysipelothrix	Ibuprofen	Writhing_Latency	0.353553390593274	0.559404344163488	5
d__Bacteria;p__Fusobacteria;c__Fusobacteriia;o__Fusobacteriales;f__Fusobacteriaceae;g__unidentified_Fusobacteriaceae	Ibuprofen	Writhing_Latency	0.294627825494395	0.630368411139747	5
d__Bacteria;p__Proteobacteria;c__Gammaproteobacteria;o__unclassified_Gammaproteobacteria;f__unclassified_Gammaproteobacteria;g__unclassified_Gammaproteobacteria	Ibuprofen	Writhing_Latency	-0.176777	0.776098765203267	5
d__Bacteria;p__Bacteroidetes;c__Bacteroidia;o__Bacteroidales;f__[Paraprevotellaceae];g__unidentified_[Paraprevotellaceae]	Ibuprofen	Writhing_Latency	0.186338998124982	0.764126058835194	5
d__Bacteria;p__Proteobacteria;c__Gammaproteobacteria;o__Enterobacteriales;f__Enterobacteriaceae;g__Shigella	Ibuprofen	Writhing_Latency	0.186338998124982	0.764126058835194	5
d__Bacteria;p__Actinobacteria;c__Actinobacteria;o__Actinomycetales;f__Micrococcaceae;g__unclassified_Micrococcaceae	Ibuprofen	Writhing_Latency	-0.559017	0.327276131496145	5
d__Bacteria;p__Firmicutes;c__Clostridia;o__Clostridiales;f__Clostridiaceae;g__Alkaliphilus	Ibuprofen	Writhing_Latency	-0.559017	0.327276131496145	5
d__Bacteria;p__Proteobacteria;c__Epsilonproteobacteria;o__Campylobacterales;f__Helicobacteraceae;g__unclassified_Helicobacteraceae	Ibuprofen	Writhing_Latency	-0.559017	0.327276131496145	5
d__Bacteria;p__Firmicutes;c__Clostridia;o__Clostridiales;f__[Tissierellaceae];g__unidentified_[Tissierellaceae]	Ibuprofen	Writhing_Latency	-0.559017	0.327276131496145	5
d__Bacteria;p__Proteobacteria;c__Alphaproteobacteria;o__Rhizobiales;f__unclassified_Rhizobiales;g__unclassified_Rhizobiales	Ibuprofen	Writhing_Latency	-0.559017	0.327276131496145	5
d__Bacteria;p__Proteobacteria;c__Gammaproteobacteria;o__Pasteurellales;f__Pasteurellaceae;g__unclassified_Pasteurellaceae	Ibuprofen	Writhing_Latency	-0.559017	0.327276131496145	5
d__Bacteria;p__Actinobacteria;c__Actinobacteria;o__Actinomycetales;f__Promicromonosporaceae;g__unidentified_Promicromonosporaceae	Ibuprofen	Writhing_Latency	0.74535599249993	0.148220146212128	5
d__Bacteria;p__Firmicutes;c__Clostridia;o__Clostridiales;f__Lachnospiraceae;g__Anaerostipes	Ibuprofen	Writhing_Latency	0.186338998124982	0.764126058835194	5
d__Bacteria;p__Actinobacteria;c__Actinobacteria;o__unclassified_Actinobacteria;f__unclassified_Actinobacteria;g__unclassified_Actinobacteria	Ibuprofen	Writhing_Latency	0.74535599249993	0.148220146212128	5
d__Bacteria;p__Firmicutes;c__Bacilli;o__Bacillales;f__Bacillaceae;g__Oceanobacillus	Ibuprofen	Writhing_Latency	-0.559017	0.327276131496145	5
d__Bacteria;p__Firmicutes;c__Bacilli;o__Bacillales;f__Bacillaceae;g__Virgibacillus	Ibuprofen	Writhing_Latency	0.74535599249993	0.148220146212128	5
d__Bacteria;p__Firmicutes;c__Bacilli;o__Bacillales;f__Paenibacillaceae;g__unidentified_Paenibacillaceae	Ibuprofen	Writhing_Latency	-0.559017	0.327276131496145	5
d__Bacteria;p__Proteobacteria;c__Alphaproteobacteria;o__Rhodobacterales;f__Rhodobacteraceae;g__Thioclava	Ibuprofen	Writhing_Latency	0.152145154862546	0.807032754855302	5
d__Bacteria;p__Firmicutes;c__Clostridia;o__Clostridiales;f__Lachnospiraceae;g__Defluviitalea	Ibuprofen	Writhing_Latency	-0.559017	0.327276131496145	5
d__Bacteria;p__Proteobacteria;c__Alphaproteobacteria;o__Caulobacterales;f__Caulobacteraceae;g__Brevundimonas	Ibuprofen	Writhing_Latency	-0.559017	0.327276131496145	5
d__Bacteria;p__Proteobacteria;c__Betaproteobacteria;o__Burkholderiales;f__unclassified_Burkholderiales;g__unclassified_Burkholderiales	Ibuprofen	Writhing_Latency	-0.559017	0.327276131496145	5
d__Bacteria;p__Proteobacteria;c__Betaproteobacteria;o__Neisseriales;f__Neisseriaceae;g__unclassified_Neisseriaceae	Ibuprofen	Writhing_Latency	0.74535599249993	0.148220146212128	5
d__Bacteria;p__Actinobacteria;c__Actinobacteria;o__Actinomycetales;f__Microbacteriaceae;g__Salinibacterium	Ibuprofen	Writhing_Latency	-0.559017	0.327276131496145	5
d__Bacteria;p__Actinobacteria;c__Actinobacteria;o__Actinomycetales;f__Nocardioidaceae;g__unidentified_Nocardioidaceae	Ibuprofen	Writhing_Latency	0.74535599249993	0.148220146212128	5
d__Bacteria;p__Bacteroidetes;c__Bacteroidia;o__Bacteroidales;f__Porphyromonadaceae;g__Paludibacter	Ibuprofen	Writhing_Latency	0.186338998124982	0.764126058835194	5
d__Bacteria;p__Bacteroidetes;c__Sphingobacteriia;o__Sphingobacteriales;f__Sphingobacteriaceae;g__unclassified_Sphingobacteriaceae	Ibuprofen	Writhing_Latency	0.74535599249993	0.148220146212128	5
d__Bacteria;p__Firmicutes;c__Bacilli;o__Bacillales;f__unidentified_Bacillales;g__unidentified_Bacillales	Ibuprofen	Writhing_Latency	-0.559017	0.327276131496145	5
d__Bacteria;p__Firmicutes;c__Clostridia;o__Clostridiales;f__Clostridiaceae;g__Candidatus Arthromitus	Ibuprofen	Writhing_Latency	0.74535599249993	0.148220146212128	5
d__Bacteria;p__Firmicutes;c__Clostridia;o__Clostridiales;f__Ruminococcaceae;g__Gemmiger	Ibuprofen	Writhing_Latency	0.74535599249993	0.148220146212128	5
d__Bacteria;p__Proteobacteria;c__Betaproteobacteria;o__Neisseriales;f__Neisseriaceae;g__Neisseria	Ibuprofen	Writhing_Latency	0.186338998124982	0.764126058835194	5
d__Bacteria;p__Proteobacteria;c__Gammaproteobacteria;o__Pseudomonadales;f__Moraxellaceae;g__unclassified_Moraxellaceae	Ibuprofen	Writhing_Latency	-0.30429	0.618630388628866	5
d__Bacteria;p__Proteobacteria;c__Gammaproteobacteria;o__Pseudomonadales;f__Moraxellaceae;g__unidentified_Moraxellaceae	Ibuprofen	Writhing_Latency	-0.559017	0.327276131496145	5
d__Bacteria;p__Proteobacteria;c__Gammaproteobacteria;o__Xanthomonadales;f__Xanthomonadaceae;g__Lysobacter	Ibuprofen	Writhing_Latency	0.186338998124982	0.764126058835194	5
d__Bacteria;p__Acidobacteria;c__Acidobacteria-6;o__CCU21;f__unidentified_CCU21;g__unidentified_CCU21	Ibuprofen	Writhing_Latency	-0.559017	0.327276131496145	5
d__Bacteria;p__Actinobacteria;c__Actinobacteria;o__Actinomycetales;f__Propionibacteriaceae;g__unclassified_Propionibacteriaceae	Ibuprofen	Writhing_Latency	-0.559017	0.327276131496145	5
d__Bacteria;p__Bacteroidetes;c__Flavobacteriia;o__Flavobacteriales;f__Flavobacteriaceae;g__unidentified_Flavobacteriaceae	Ibuprofen	Writhing_Latency	0.186338998124982	0.764126058835194	5
d__Bacteria;p__Chloroflexi;c__Ellin6529;o__unidentified_Ellin6529;f__unidentified_Ellin6529;g__unidentified_Ellin6529	Ibuprofen	Writhing_Latency	0.186338998124982	0.764126058835194	5
d__Bacteria;p__Proteobacteria;c__Alphaproteobacteria;o__Rhizobiales;f__Methylobacteriaceae;g__Methylobacterium	Ibuprofen	Writhing_Latency	0.186338998124982	0.764126058835194	5
d__Bacteria;p__Proteobacteria;c__Gammaproteobacteria;o__Enterobacteriales;f__Enterobacteriaceae;g__unidentified_Enterobacteriaceae	Ibuprofen	Writhing_Latency	-0.559017	0.327276131496145	5
d__Bacteria;p__[Thermi];c__Deinococci;o__Deinococcales;f__Trueperaceae;g__B-42	Ibuprofen	Writhing_Latency	0.74535599249993	0.148220146212128	5
d__Bacteria;p__Actinobacteria;c__Actinobacteria;o__Actinomycetales;f__Corynebacteriaceae;g__Corynebacterium	Ibuprofen	Writhing_Score	0.872081599272381	0.0538542177275421	5
d__Bacteria;p__Bacteroidetes;c__Bacteroidia;o__Bacteroidales;f__S24-7;g__unidentified_S24-7	Ibuprofen	Writhing_Score	-0.205196	0.740581941591072	5
d__Bacteria;p__Firmicutes;c__Bacilli;o__Lactobacillales;f__Lactobacillaceae;g__Lactobacillus	Ibuprofen	Writhing_Score	-0.205196	0.740581941591072	5
d__Bacteria;p__Firmicutes;c__Erysipelotrichi;o__Erysipelotrichales;f__Erysipelotrichaceae;g__Allobaculum	Ibuprofen	Writhing_Score	0.102597835208515	0.869597920518565	5
d__Bacteria;p__Firmicutes;c__Clostridia;o__Clostridiales;f__unidentified_Clostridiales;g__unidentified_Clostridiales	Ibuprofen	Writhing_Score	-0.0512989	0.934712848108234	5
d__Bacteria;p__Firmicutes;c__Clostridia;o__Clostridiales;f__Ruminococcaceae;g__unidentified_Ruminococcaceae	Ibuprofen	Writhing_Score	-0.102598	0.869597920518565	5
d__Bacteria;p__Actinobacteria;c__Actinobacteria;o__Bifidobacteriales;f__Bifidobacteriaceae;g__Bifidobacterium	Ibuprofen	Writhing_Score	0.359092423229804	0.552814746643351	5
d__Bacteria;p__Proteobacteria;c__Deltaproteobacteria;o__Desulfovibrionales;f__Desulfovibrionaceae;g__Desulfovibrio	Ibuprofen	Writhing_Score	-0.46169	0.433766156169028	5
d__Bacteria;p__Firmicutes;c__Clostridia;o__Clostridiales;f__unclassified_Clostridiales;g__unclassified_Clostridiales	Ibuprofen	Writhing_Score	-0.153897	0.804828816608063	5
d__Bacteria;p__Firmicutes;c__Clostridia;o__Clostridiales;f__Ruminococcaceae;g__Oscillospira	Ibuprofen	Writhing_Score	-0.46169	0.433766156169028	5
d__Bacteria;p__Firmicutes;c__Bacilli;o__Bacillales;f__Staphylococcaceae;g__Staphylococcus	Ibuprofen	Writhing_Score	0.564288093646835	0.3217233358243	5
d__Bacteria;p__Bacteroidetes;c__Bacteroidia;o__Bacteroidales;f__[Paraprevotellaceae];g__CF231	Ibuprofen	Writhing_Score	0.410391340834062	0.492535781702798	5
d__Bacteria;p__Firmicutes;c__Clostridia;o__Clostridiales;f__Peptostreptococcaceae;g__unidentified_Peptostreptococcaceae	Ibuprofen	Writhing_Score	-0.153897	0.804828816608063	5
d__Bacteria;p__Firmicutes;c__Clostridia;o__Clostridiales;f__Ruminococcaceae;g__Ruminococcus	Ibuprofen	Writhing_Score	-0.410391	0.492535781702798	5
d__Bacteria;p__Firmicutes;c__Clostridia;o__Clostridiales;f__Lachnospiraceae;g__unidentified_Lachnospiraceae	Ibuprofen	Writhing_Score	-0.46169	0.433766156169028	5
d__Bacteria;p__Spirochaetes;c__Spirochaetes;o__Spirochaetales;f__Spirochaetaceae;g__Treponema	Ibuprofen	Writhing_Score	-0.0512989	0.934712848108234	5
d__Bacteria;p__Proteobacteria;c__Betaproteobacteria;o__Burkholderiales;f__Alcaligenaceae;g__Oligella	Ibuprofen	Writhing_Score	0.359092423229804	0.552814746643351	5
d__Bacteria;p__Firmicutes;c__Bacilli;o__Bacillales;f__Staphylococcaceae;g__Jeotgalicoccus	Ibuprofen	Writhing_Score	0.66688592885535	0.218893981313232	5
d__Bacteria;p__Firmicutes;c__Bacilli;o__Lactobacillales;f__Aerococcaceae;g__Facklamia	Ibuprofen	Writhing_Score	0.974679434480896	0.00481823046819854	5
d__Bacteria;p__Bacteroidetes;c__Bacteroidia;o__Bacteroidales;f__Bacteroidaceae;g__Bacteroides	Ibuprofen	Writhing_Score	-0.0512989	0.934712848108234	5
d__Bacteria;p__Actinobacteria;c__Coriobacteriia;o__Coriobacteriales;f__Coriobacteriaceae;g__Adlercreutzia	Ibuprofen	Writhing_Score	-0.0512989	0.934712848108234	5
d__Bacteria;p__Actinobacteria;c__Actinobacteria;o__Actinomycetales;f__Dietziaceae;g__Dietzia	Ibuprofen	Writhing_Score	0.0512989176042577	0.934712848108234	5
d__Bacteria;p__Proteobacteria;c__Gammaproteobacteria;o__Enterobacteriales;f__Enterobacteriaceae;g__unclassified_Enterobacteriaceae	Ibuprofen	Writhing_Score	-0.615587	0.268997770115822	5
d__Bacteria;p__Firmicutes;c__Clostridia;o__Clostridiales;f__Lachnospiraceae;g__Coprococcus	Ibuprofen	Writhing_Score	-0.666886	0.218893981313232	5
d__Bacteria;p__Firmicutes;c__Bacilli;o__Bacillales;f__Planococcaceae;g__Sporosarcina	Ibuprofen	Writhing_Score	0.66688592885535	0.218893981313232	5
d__Bacteria;p__Proteobacteria;c__Gammaproteobacteria;o__Pseudomonadales;f__Moraxellaceae;g__Psychrobacter	Ibuprofen	Writhing_Score	0.820782681668123	0.0885870053135439	5
d__Bacteria;p__Firmicutes;c__Clostridia;o__Clostridiales;f__Clostridiaceae;g__unclassified_Clostridiaceae	Ibuprofen	Writhing_Score	-0.205196	0.740581941591072	5
d__Bacteria;p__Firmicutes;c__Clostridia;o__Clostridiales;f__Clostridiaceae;g__Clostridium	Ibuprofen	Writhing_Score	-0.820783	0.0885870053135441	5
d__Bacteria;p__Actinobacteria;c__Actinobacteria;o__Actinomycetales;f__Dermabacteraceae;g__Brachybacterium	Ibuprofen	Writhing_Score	0.102597835208515	0.869597920518565	5
d__Bacteria;p__TM7;c__TM7-3;o__CW040;f__F16;g__unidentified_F16	Ibuprofen	Writhing_Score	-0.615587	0.268997770115822	5
d__Bacteria;p__Firmicutes;c__Clostridia;o__Clostridiales;f__Lachnospiraceae;g__[Ruminococcus]	Ibuprofen	Writhing_Score	-0.410391	0.492535781702798	5
d__Bacteria;p__Tenericutes;c__Mollicutes;o__RF39;f__unidentified_RF39;g__unidentified_RF39	Ibuprofen	Writhing_Score	-0.564288	0.3217233358243	5
d__Bacteria;p__Actinobacteria;c__Coriobacteriia;o__Coriobacteriales;f__Coriobacteriaceae;g__unidentified_Coriobacteriaceae	Ibuprofen	Writhing_Score	0.0512989176042577	0.934712848108234	5
d__Bacteria;p__Firmicutes;c__Clostridia;o__Clostridiales;f__Veillonellaceae;g__unidentified_Veillonellaceae	Ibuprofen	Writhing_Score	-0.564288	0.3217233358243	5
d__Bacteria;p__Firmicutes;c__Clostridia;o__Clostridiales;f__Ruminococcaceae;g__unclassified_Ruminococcaceae	Ibuprofen	Writhing_Score	-0.666886	0.218893981313232	5
d__Bacteria;p__Proteobacteria;c__Gammaproteobacteria;o__Xanthomonadales;f__Xanthomonadaceae;g__Luteimonas	Ibuprofen	Writhing_Score	0.102597835208515	0.869597920518565	5
d__Bacteria;p__Firmicutes;c__Clostridia;o__Clostridiales;f__Lachnospiraceae;g__unclassified_Lachnospiraceae	Ibuprofen	Writhing_Score	-0.359092	0.552814746643351	5
d__Bacteria;p__Bacteroidetes;c__Bacteroidia;o__Bacteroidales;f__Prevotellaceae;g__Prevotella	Ibuprofen	Writhing_Score	0.564288093646835	0.3217233358243	5
d__Bacteria;p__Firmicutes;c__Bacilli;o__Lactobacillales;f__Streptococcaceae;g__Streptococcus	Ibuprofen	Writhing_Score	0.461690258438319	0.433766156169028	5
d__Bacteria;p__Actinobacteria;c__Actinobacteria;o__Actinomycetales;f__Brevibacteriaceae;g__Brevibacterium	Ibuprofen	Writhing_Score	0.102597835208515	0.869597920518565	5
d__Bacteria;p__Firmicutes;c__Bacilli;o__Turicibacterales;f__Turicibacteraceae;g__Turicibacter	Ibuprofen	Writhing_Score	0.0512989176042577	0.934712848108234	5
d__Bacteria;p__Firmicutes;c__Clostridia;o__Clostridiales;f__[Mogibacteriaceae];g__unidentified_[Mogibacteriaceae]	Ibuprofen	Writhing_Score	-0.666886	0.218893981313232	5
d__Bacteria;p__Actinobacteria;c__Actinobacteria;o__Actinomycetales;f__Yaniellaceae;g__Yaniella	Ibuprofen	Writhing_Score	0.205195670417031	0.740581941591072	5
d__Bacteria;p__Chloroflexi;c__Thermomicrobia;o__JG30-KF-CM45;f__unidentified_JG30-KF-CM45;g__unidentified_JG30-KF-CM45	Ibuprofen	Writhing_Score	-0.0512989	0.934712848108234	5
d__Bacteria;p__Proteobacteria;c__Deltaproteobacteria;o__Desulfovibrionales;f__Desulfovibrionaceae;g__unidentified_Desulfovibrionaceae	Ibuprofen	Writhing_Score	0.153896752812773	0.804828816608063	5
d__Bacteria;p__Firmicutes;c__Clostridia;o__Clostridiales;f__Christensenellaceae;g__unidentified_Christensenellaceae	Ibuprofen	Writhing_Score	-0.410391	0.492535781702798	5
d__Bacteria;p__Firmicutes;c__Clostridia;o__Clostridiales;f__Lachnospiraceae;g__Blautia	Ibuprofen	Writhing_Score	-0.725476	0.165370395806016	5
d__Bacteria;p__Proteobacteria;c__Alphaproteobacteria;o__Rhizobiales;f__Phyllobacteriaceae;g__unclassified_Phyllobacteriaceae	Ibuprofen	Writhing_Score	0.0512989176042577	0.934712848108234	5
d__Bacteria;p__Firmicutes;c__Clostridia;o__Clostridiales;f__Lachnospiraceae;g__Roseburia	Ibuprofen	Writhing_Score	-0.820783	0.0885870053135441	5
d__Bacteria;p__unclassified_Bacteria;c__unclassified_Bacteria;o__unclassified_Bacteria;f__unclassified_Bacteria;g__unclassified_Bacteria	Ibuprofen	Writhing_Score	0.820782681668123	0.0885870053135439	5
d__Bacteria;p__Firmicutes;c__Clostridia;o__Clostridiales;f__Lachnospiraceae;g__Dorea	Ibuprofen	Writhing_Score	0.153896752812773	0.804828816608063	5
d__Bacteria;p__Actinobacteria;c__Actinobacteria;o__Actinomycetales;f__Microbacteriaceae;g__Leucobacter	Ibuprofen	Writhing_Score	-0.46169	0.433766156169028	5
d__Bacteria;p__Firmicutes;c__Bacilli;o__Lactobacillales;f__Aerococcaceae;g__unidentified_Aerococcaceae	Ibuprofen	Writhing_Score	-0.0512989	0.934712848108234	5
d__Bacteria;p__Bacteroidetes;c__Bacteroidia;o__Bacteroidales;f__[Paraprevotellaceae];g__[Prevotella]	Ibuprofen	Writhing_Score	-0.181369	0.770346102013753	5
d__Bacteria;p__Proteobacteria;c__Alphaproteobacteria;o__Rhodobacterales;f__Rhodobacteraceae;g__Paracoccus	Ibuprofen	Writhing_Score	-0.153897	0.804828816608063	5
d__Bacteria;p__unidentified_Bacteria;c__unidentified_Bacteria;o__unidentified_Bacteria;f__unidentified_Bacteria;g__unidentified_Bacteria	Ibuprofen	Writhing_Score	0.974679434480896	0.00481823046819854	5
d__Bacteria;p__Firmicutes;c__Clostridia;o__Clostridiales;f__Peptococcaceae;g__rc4-4	Ibuprofen	Writhing_Score	-0.666886	0.218893981313232	5
d__Bacteria;p__Proteobacteria;c__Gammaproteobacteria;o__Enterobacteriales;f__Enterobacteriaceae;g__Escherichia	Ibuprofen	Writhing_Score	-0.802955	0.101837970377407	5
d__Bacteria;p__Proteobacteria;c__Alphaproteobacteria;o__Rhizobiales;f__Hyphomicrobiaceae;g__Devosia	Ibuprofen	Writhing_Score	-0.359092	0.552814746643351	5
d__Bacteria;p__Firmicutes;c__Bacilli;o__Lactobacillales;f__Enterococcaceae;g__Enterococcus	Ibuprofen	Writhing_Score	0.153896752812773	0.804828816608063	5
d__Bacteria;p__Proteobacteria;c__Betaproteobacteria;o__Burkholderiales;f__Alcaligenaceae;g__Alcaligenes	Ibuprofen	Writhing_Score	-0.564288	0.3217233358243	5
d__Bacteria;p__Bacteroidetes;c__Bacteroidia;o__Bacteroidales;f__Porphyromonadaceae;g__Parabacteroides	Ibuprofen	Writhing_Score	0.102597835208515	0.869597920518565	5
d__Bacteria;p__Bacteroidetes;c__Bacteroidia;o__Bacteroidales;f__Rikenellaceae;g__unidentified_Rikenellaceae	Ibuprofen	Writhing_Score	-0.718185	0.171795304907989	5
d__Bacteria;p__Actinobacteria;c__Actinobacteria;o__Actinomycetales;f__Micrococcaceae;g__Rothia	Ibuprofen	Writhing_Score	0.718184846459608	0.171795304907989	5
d__Bacteria;p__Proteobacteria;c__Betaproteobacteria;o__Burkholderiales;f__Alcaligenaceae;g__Sutterella	Ibuprofen	Writhing_Score	-0.102598	0.869597920518565	5
d__Bacteria;p__Firmicutes;c__unclassified_Firmicutes;o__unclassified_Firmicutes;f__unclassified_Firmicutes;g__unclassified_Firmicutes	Ibuprofen	Writhing_Score	-0.359092	0.552814746643351	5
d__Bacteria;p__Actinobacteria;c__Actinobacteria;o__Actinomycetales;f__Microbacteriaceae;g__Pseudoclavibacter	Ibuprofen	Writhing_Score	0.102597835208515	0.869597920518565	5
d__Bacteria;p__Firmicutes;c__Bacilli;o__Bacillales;f__unclassified_Bacillales;g__unclassified_Bacillales	Ibuprofen	Writhing_Score	0.820782681668123	0.0885870053135439	5
d__Bacteria;p__Proteobacteria;c__Gammaproteobacteria;o__Enterobacteriales;f__Enterobacteriaceae;g__Proteus	Ibuprofen	Writhing_Score	0.564288093646835	0.3217233358243	5
d__Bacteria;p__Proteobacteria;c__Epsilonproteobacteria;o__Campylobacterales;f__Helicobacteraceae;g__Flexispira	Ibuprofen	Writhing_Score	0.573539334676404	0.312036356739593	5
d__Bacteria;p__Firmicutes;c__Erysipelotrichi;o__Erysipelotrichales;f__Erysipelotrichaceae;g__unidentified_Erysipelotrichaceae	Ibuprofen	Writhing_Score	-0.552632	0.334034710711518	5
d__Bacteria;p__Deferribacteres;c__Deferribacteres;o__Deferribacterales;f__Deferribacteraceae;g__Mucispirillum	Ibuprofen	Writhing_Score	0.21629522817435	0.726767023236258	5
d__Bacteria;p__Actinobacteria;c__Coriobacteriia;o__Coriobacteriales;f__Coriobacteriaceae;g__unclassified_Coriobacteriaceae	Ibuprofen	Writhing_Score	-0.405554	0.498159510650217	5
d__Bacteria;p__Firmicutes;c__Clostridia;o__Clostridiales;f__Peptococcaceae;g__unidentified_Peptococcaceae	Ibuprofen	Writhing_Score	0.344123600805843	0.570656464786058	5
d__Bacteria;p__Firmicutes;c__Bacilli;o__Bacillales;f__Staphylococcaceae;g__Salinicoccus	Ibuprofen	Writhing_Score	-0.526316	0.362245481189845	5
d__Bacteria;p__Bacteroidetes;c__Bacteroidia;o__Bacteroidales;f__unidentified_Bacteroidales;g__unidentified_Bacteroidales	Ibuprofen	Writhing_Score	-0.368421	0.541750905794689	5
d__Bacteria;p__Firmicutes;c__Erysipelotrichi;o__Erysipelotrichales;f__Erysipelotrichaceae;g__p-75-a5	Ibuprofen	Writhing_Score	-0.114708	0.854270329246279	5
d__Bacteria;p__Bacteroidetes;c__Bacteroidia;o__Bacteroidales;f__[Odoribacteraceae];g__Butyricimonas	Ibuprofen	Writhing_Score	-0.5	0.391002218955771	5
d__Bacteria;p__Proteobacteria;c__Alphaproteobacteria;o__RF32;f__unidentified_RF32;g__unidentified_RF32	Ibuprofen	Writhing_Score	0.763157894736842	0.133339119531806	5
d__Bacteria;p__Bacteroidetes;c__Bacteroidia;o__Bacteroidales;f__unclassified_Bacteroidales;g__unclassified_Bacteroidales	Ibuprofen	Writhing_Score	0.289473684210526	0.63664475474949	5
d__Bacteria;p__Firmicutes;c__Bacilli;o__Bacillales;f__Staphylococcaceae;g__unclassified_Staphylococcaceae	Ibuprofen	Writhing_Score	-0.359092	0.552814746643351	5
d__Bacteria;p__Actinobacteria;c__Actinobacteria;o__Actinomycetales;f__Micrococcaceae;g__Arthrobacter	Ibuprofen	Writhing_Score	0.289473684210526	0.63664475474949	5
d__Bacteria;p__Firmicutes;c__Bacilli;o__Bacillales;f__Bacillaceae;g__Bacillus	Ibuprofen	Writhing_Score	-0.307794	0.614384002810333	5
d__Bacteria;p__Proteobacteria;c__Gammaproteobacteria;o__Pseudomonadales;f__Pseudomonadaceae;g__unclassified_Pseudomonadaceae	Ibuprofen	Writhing_Score	-0.153897	0.804828816608063	5
d__Bacteria;p__Actinobacteria;c__Actinobacteria;o__Actinomycetales;f__Actinomycetaceae;g__unidentified_Actinomycetaceae	Ibuprofen	Writhing_Score	0.763157894736842	0.133339119531806	5
d__Bacteria;p__Actinobacteria;c__Actinobacteria;o__Actinomycetales;f__Actinomycetaceae;g__Actinomyces	Ibuprofen	Writhing_Score	0.66688592885535	0.218893981313232	5
d__Bacteria;p__Proteobacteria;c__Epsilonproteobacteria;o__Campylobacterales;f__Helicobacteraceae;g__Helicobacter	Ibuprofen	Writhing_Score	0.917662935482247	0.0280084560101462	5
d__Bacteria;p__Firmicutes;c__Bacilli;o__Lactobacillales;f__unclassified_Lactobacillales;g__unclassified_Lactobacillales	Ibuprofen	Writhing_Score	0.359092423229804	0.552814746643351	5
d__Bacteria;p__Firmicutes;c__Clostridia;o__Clostridiales;f__Dehalobacteriaceae;g__Dehalobacterium	Ibuprofen	Writhing_Score	0.564288093646835	0.3217233358243	5
d__Bacteria;p__Actinobacteria;c__Actinobacteria;o__Actinomycetales;f__Bogoriellaceae;g__Georgenia	Ibuprofen	Writhing_Score	0.286769667338202	0.639941616130804	5
d__Bacteria;p__Firmicutes;c__Clostridia;o__Clostridiales;f__Clostridiaceae;g__SMB53	Ibuprofen	Writhing_Score	-0.229416	0.710481725426777	5
d__Bacteria;p__Actinobacteria;c__Actinobacteria;o__Actinomycetales;f__unclassified_Actinomycetales;g__unclassified_Actinomycetales	Ibuprofen	Writhing_Score	0.359092423229804	0.552814746643351	5
d__Bacteria;p__Firmicutes;c__Clostridia;o__Clostridiales;f__Peptostreptococcaceae;g__unclassified_Peptostreptococcaceae	Ibuprofen	Writhing_Score	0.289473684210526	0.63664475474949	5
d__Bacteria;p__Proteobacteria;c__Gammaproteobacteria;o__Pasteurellales;f__Pasteurellaceae;g__Aggregatibacter	Ibuprofen	Writhing_Score	0.289473684210526	0.63664475474949	5
d__Bacteria;p__Proteobacteria;c__Alphaproteobacteria;o__Rhizobiales;f__Brucellaceae;g__unclassified_Brucellaceae	Ibuprofen	Writhing_Score	0.368421052631579	0.541750905794689	5
d__Bacteria;p__Proteobacteria;c__Alphaproteobacteria;o__Rhizobiales;f__Phyllobacteriaceae;g__unidentified_Phyllobacteriaceae	Ibuprofen	Writhing_Score	0.359092423229804	0.552814746643351	5
d__Bacteria;p__Bacteroidetes;c__Bacteroidia;o__Bacteroidales;f__[Paraprevotellaceae];g__Paraprevotella	Ibuprofen	Writhing_Score	0.5	0.39100221895577	5
d__Bacteria;p__Proteobacteria;c__Deltaproteobacteria;o__GMD14H09;f__unidentified_GMD14H09;g__unidentified_GMD14H09	Ibuprofen	Writhing_Score	-0.359092	0.552814746643351	5
d__Bacteria;p__Bacteroidetes;c__Bacteroidia;o__Bacteroidales;f__[Odoribacteraceae];g__Odoribacter	Ibuprofen	Writhing_Score	0	1	5
d__Bacteria;p__Cyanobacteria;c__4C0d-2;o__YS2;f__unidentified_YS2;g__unidentified_YS2	Ibuprofen	Writhing_Score	-0.0526316	0.933018343665728	5
d__Bacteria;p__Firmicutes;c__Clostridia;o__Clostridiales;f__Clostridiaceae;g__unidentified_Clostridiaceae	Ibuprofen	Writhing_Score	-0.205196	0.740581941591072	5
d__Bacteria;p__Firmicutes;c__Erysipelotrichi;o__Erysipelotrichales;f__Erysipelotrichaceae;g__Clostridium	Ibuprofen	Writhing_Score	0.229415733870562	0.710481725426777	5
d__Bacteria;p__Actinobacteria;c__Actinobacteria;o__Actinomycetales;f__Microbacteriaceae;g__unclassified_Microbacteriaceae	Ibuprofen	Writhing_Score	0.205195670417031	0.740581941591072	5
d__Bacteria;p__Firmicutes;c__Bacilli;o__Lactobacillales;f__Enterococcaceae;g__Vagococcus	Ibuprofen	Writhing_Score	-0.725476	0.165370395806016	5
d__Bacteria;p__Firmicutes;c__Bacilli;o__Bacillales;f__Bacillaceae;g__unclassified_Bacillaceae	Ibuprofen	Writhing_Score	0.289473684210526	0.63664475474949	5
d__Bacteria;p__Firmicutes;c__Bacilli;o__unclassified_Bacilli;f__unclassified_Bacilli;g__unclassified_Bacilli	Ibuprofen	Writhing_Score	0.410391340834062	0.492535781702798	5
d__Bacteria;p__Tenericutes;c__Mollicutes;o__Anaeroplasmatales;f__Anaeroplasmataceae;g__Anaeroplasma	Ibuprofen	Writhing_Score	-0.725476	0.165370395806016	5
d__Bacteria;p__Proteobacteria;c__Gammaproteobacteria;o__Xanthomonadales;f__Xanthomonadaceae;g__unclassified_Xanthomonadaceae	Ibuprofen	Writhing_Score	0.526315789473684	0.362245481189845	5
d__Bacteria;p__Actinobacteria;c__Actinobacteria;o__Actinomycetales;f__Dermabacteraceae;g__unclassified_Dermabacteraceae	Ibuprofen	Writhing_Score	0.263157894736842	0.66884546505821	5
d__Bacteria;p__Firmicutes;c__Clostridia;o__Clostridiales;f__Peptostreptococcaceae;g__Clostridium	Ibuprofen	Writhing_Score	0.21629522817435	0.726767023236258	5
d__Bacteria;p__Firmicutes;c__Clostridia;o__Clostridiales;f__Peptostreptococcaceae;g__[Clostridium]	Ibuprofen	Writhing_Score	-0.725476	0.165370395806016	5
d__Bacteria;p__Proteobacteria;c__Alphaproteobacteria;o__Rhizobiales;f__Brucellaceae;g__Ochrobactrum	Ibuprofen	Writhing_Score	-0.181369	0.770346102013753	5
d__Bacteria;p__Proteobacteria;c__Betaproteobacteria;o__Burkholderiales;f__Alcaligenaceae;g__Pusillimonas	Ibuprofen	Writhing_Score	-0.872082	0.053854217727542	5
d__Bacteria;p__Proteobacteria;c__Betaproteobacteria;o__Burkholderiales;f__Alcaligenaceae;g__unclassified_Alcaligenaceae	Ibuprofen	Writhing_Score	0.263157894736842	0.66884546505821	5
d__Bacteria;p__Bacteroidetes;c__Flavobacteriia;o__Flavobacteriales;f__[Weeksellaceae];g__unidentified_[Weeksellaceae]	Ibuprofen	Writhing_Score	0	1	5
d__Bacteria;p__Fusobacteria;c__Fusobacteriia;o__Fusobacteriales;f__Fusobacteriaceae;g__Fusobacterium	Ibuprofen	Writhing_Score	-0.630893	0.25375754151791	5
d__Bacteria;p__Elusimicrobia;c__Elusimicrobia;o__Elusimicrobiales;f__Elusimicrobiaceae;g__unidentified_Elusimicrobiaceae	Ibuprofen	Writhing_Score	0.362738125055006	0.548485765345556	5
d__Bacteria;p__Firmicutes;c__Clostridia;o__Clostridiales;f__Veillonellaceae;g__Veillonella	Ibuprofen	Writhing_Score	0.526315789473684	0.362245481189845	5
d__Bacteria;p__Proteobacteria;c__Gammaproteobacteria;o__Oceanospirillales;f__Halomonadaceae;g__Halomonas	Ibuprofen	Writhing_Score	-0.181369	0.770346102013753	5
d__Bacteria;p__Firmicutes;c__Bacilli;o__Bacillales;f__Staphylococcaceae;g__Macrococcus	Ibuprofen	Writhing_Score	0.917662935482247	0.0280084560101462	5
d__Bacteria;p__Firmicutes;c__Bacilli;o__Lactobacillales;f__Carnobacteriaceae;g__Trichococcus	Ibuprofen	Writhing_Score	-0.725476	0.165370395806016	5
d__Bacteria;p__Actinobacteria;c__Actinobacteria;o__Actinomycetales;f__Intrasporangiaceae;g__unclassified_Intrasporangiaceae	Ibuprofen	Writhing_Score	-0.181369	0.770346102013753	5
d__Bacteria;p__Tenericutes;c__Mollicutes;o__Mycoplasmatales;f__Mycoplasmataceae;g__Mycoplasma	Ibuprofen	Writhing_Score	0.917662935482247	0.0280084560101462	5
d__Bacteria;p__Firmicutes;c__Bacilli;o__Lactobacillales;f__Lactobacillaceae;g__unclassified_Lactobacillaceae	Ibuprofen	Writhing_Score	-0.181369	0.770346102013753	5
d__Bacteria;p__Proteobacteria;c__Deltaproteobacteria;o__Desulfovibrionales;f__Desulfovibrionaceae;g__Bilophila	Ibuprofen	Writhing_Score	0.8651809126974	0.0582072907029989	5
d__Bacteria;p__Tenericutes;c__RF3;o__ML615J-28;f__unidentified_ML615J-28;g__unidentified_ML615J-28	Ibuprofen	Writhing_Score	-0.802955	0.101837970377407	5
d__Bacteria;p__Firmicutes;c__Bacilli;o__Bacillales;f__Bacillaceae;g__unidentified_Bacillaceae	Ibuprofen	Writhing_Score	0.725476250110012	0.165370395806016	5
d__Bacteria;p__Firmicutes;c__Clostridia;o__Clostridiales;f__Ruminococcaceae;g__Butyricicoccus	Ibuprofen	Writhing_Score	-0.725476	0.165370395806016	5
d__Bacteria;p__Firmicutes;c__Bacilli;o__Gemellales;f__Gemellaceae;g__Gemella	Ibuprofen	Writhing_Score	-0.181369	0.770346102013753	5
d__Bacteria;p__Firmicutes;c__Bacilli;o__Lactobacillales;f__Aerococcaceae;g__Aerococcus	Ibuprofen	Writhing_Score	0.725476250110012	0.165370395806016	5
d__Bacteria;p__Actinobacteria;c__Actinobacteria;o__Actinomycetales;f__unidentified_Actinomycetales;g__unidentified_Actinomycetales	Ibuprofen	Writhing_Score	0.66688592885535	0.218893981313232	5
d__Bacteria;p__Firmicutes;c__Bacilli;o__Bacillales;f__Bacillaceae;g__Natronobacillus	Ibuprofen	Writhing_Score	-0.552632	0.334034710711518	5
d__Bacteria;p__Firmicutes;c__Bacilli;o__Bacillales;f__Planococcaceae;g__unidentified_Planococcaceae	Ibuprofen	Writhing_Score	0.763157894736842	0.133339119531806	5
d__Bacteria;p__Proteobacteria;c__Alphaproteobacteria;o__Rhizobiales;f__Phyllobacteriaceae;g__Aquamicrobium	Ibuprofen	Writhing_Score	0.289473684210526	0.63664475474949	5
d__Bacteria;p__Firmicutes;c__Bacilli;o__Bacillales;f__Staphylococcaceae;g__unidentified_Staphylococcaceae	Ibuprofen	Writhing_Score	0.702959491566638	0.185434893567976	5
d__Bacteria;p__Bacteroidetes;c__Sphingobacteriia;o__Sphingobacteriales;f__Sphingobacteriaceae;g__unidentified_Sphingobacteriaceae	Ibuprofen	Writhing_Score	0.263157894736842	0.66884546505821	5
d__Bacteria;p__Bacteroidetes;c__Bacteroidia;o__Bacteroidales;f__Rikenellaceae;g__Alistipes	Ibuprofen	Writhing_Score	0.229415733870562	0.710481725426777	5
d__Bacteria;p__Firmicutes;c__Bacilli;o__Lactobacillales;f__Streptococcaceae;g__unidentified_Streptococcaceae	Ibuprofen	Writhing_Score	0.229415733870562	0.710481725426777	5
d__Bacteria;p__Firmicutes;c__Bacilli;o__Bacillales;f__Planococcaceae;g__unclassified_Planococcaceae	Ibuprofen	Writhing_Score	0.763157894736842	0.133339119531806	5
d__Bacteria;p__Firmicutes;c__Clostridia;o__Clostridiales;f__Ruminococcaceae;g__Anaerotruncus	Ibuprofen	Writhing_Score	0.725476250110012	0.165370395806016	5
d__Bacteria;p__Firmicutes;c__Bacilli;o__Bacillales;f__Paenibacillaceae;g__Paenibacillus	Ibuprofen	Writhing_Score	-0.43259	0.466905124520919	5
d__Bacteria;p__Firmicutes;c__Bacilli;o__Lactobacillales;f__Lactobacillaceae;g__Pediococcus	Ibuprofen	Writhing_Score	-0.181369	0.770346102013753	5
d__Bacteria;p__Firmicutes;c__Clostridia;o__Clostridiales;f__Dehalobacteriaceae;g__unidentified_Dehalobacteriaceae	Ibuprofen	Writhing_Score	-0.725476	0.165370395806016	5
d__Bacteria;p__Proteobacteria;c__Alphaproteobacteria;o__unclassified_Alphaproteobacteria;f__unclassified_Alphaproteobacteria;g__unclassified_Alphaproteobacteria	Ibuprofen	Writhing_Score	0.921052631578948	0.0263105196855778	5
d__Bacteria;p__Bacteroidetes;c__Bacteroidia;o__Bacteroidales;f__[Barnesiellaceae];g__unidentified_[Barnesiellaceae]	Ibuprofen	Writhing_Score	-0.725476	0.165370395806016	5
d__Bacteria;p__Firmicutes;c__Erysipelotrichi;o__Erysipelotrichales;f__Erysipelotrichaceae;g__unclassified_Erysipelotrichaceae	Ibuprofen	Writhing_Score	0.0263157894736842	0.966497563894924	5
d__Bacteria;p__Firmicutes;c__Clostridia;o__Clostridiales;f__Lachnospiraceae;g__Clostridium	Ibuprofen	Writhing_Score	-0.725476	0.165370395806016	5
d__Bacteria;p__Firmicutes;c__Bacilli;o__Lactobacillales;f__Enterococcaceae;g__unclassified_Enterococcaceae	Ibuprofen	Writhing_Score	0.296174438879546	0.628487081326467	5
d__Bacteria;p__Proteobacteria;c__Alphaproteobacteria;o__Rhodobacterales;f__Rhodobacteraceae;g__unclassified_Rhodobacteraceae	Ibuprofen	Writhing_Score	0.289473684210526	0.63664475474949	5
d__Bacteria;p__Bacteroidetes;c__Bacteroidia;o__Bacteroidales;f__Rikenellaceae;g__AF12	Ibuprofen	Writhing_Score	-0.181369	0.770346102013753	5
d__Bacteria;p__Bacteroidetes;c__Bacteroidia;o__Bacteroidales;f__Rikenellaceae;g__unclassified_Rikenellaceae	Ibuprofen	Writhing_Score	-0.28677	0.639941616130804	5
d__Bacteria;p__Firmicutes;c__Bacilli;o__Lactobacillales;f__Aerococcaceae;g__unclassified_Aerococcaceae	Ibuprofen	Writhing_Score	0.725476250110012	0.165370395806016	5
d__Bacteria;p__Bacteroidetes;c__Bacteroidia;o__Bacteroidales;f__[Paraprevotellaceae];g__YRC22	Ibuprofen	Writhing_Score	0.444261658319319	0.453549347169085	5
d__Bacteria;p__Proteobacteria;c__Betaproteobacteria;o__Burkholderiales;f__Alcaligenaceae;g__unidentified_Alcaligenaceae	Ibuprofen	Writhing_Score	-0.181369	0.770346102013753	5
d__Bacteria;p__Actinobacteria;c__Actinobacteria;o__Actinomycetales;f__Dietziaceae;g__unidentified_Dietziaceae	Ibuprofen	Writhing_Score	0.725476250110012	0.165370395806016	5
d__Bacteria;p__Firmicutes;c__Clostridia;o__unclassified_Clostridia;f__unclassified_Clostridia;g__unclassified_Clostridia	Ibuprofen	Writhing_Score	-0.181369	0.770346102013753	5
d__Bacteria;p__Verrucomicrobia;c__Verrucomicrobiae;o__Verrucomicrobiales;f__Verrucomicrobiaceae;g__Akkermansia	Ibuprofen	Writhing_Score	-0.181369	0.770346102013753	5
d__Bacteria;p__Firmicutes;c__Bacilli;o__Bacillales;f__Planococcaceae;g__Bacillus	Ibuprofen	Writhing_Score	0.725476250110012	0.165370395806016	5
d__Bacteria;p__Actinobacteria;c__Actinobacteria;o__Actinomycetales;f__Propionibacteriaceae;g__unidentified_Propionibacteriaceae	Ibuprofen	Writhing_Score	0.725476250110012	0.165370395806016	5
d__Bacteria;p__Firmicutes;c__Bacilli;o__Lactobacillales;f__Aerococcaceae;g__Atopococcus	Ibuprofen	Writhing_Score	-0.552632	0.334034710711518	5
d__Bacteria;p__Bacteroidetes;c__Bacteroidia;o__Bacteroidales;f__Rikenellaceae;g__Rikenella	Ibuprofen	Writhing_Score	-0.181369	0.770346102013753	5
d__Bacteria;p__Firmicutes;c__Bacilli;o__Gemellales;f__unidentified_Gemellales;g__unidentified_Gemellales	Ibuprofen	Writhing_Score	0.459627359870494	0.436097434113098	5
d__Bacteria;p__Firmicutes;c__Bacilli;o__Lactobacillales;f__Aerococcaceae;g__Atopostipes	Ibuprofen	Writhing_Score	0.229415733870562	0.710481725426777	5
d__Bacteria;p__Actinobacteria;c__Actinobacteria;o__Actinomycetales;f__Dietziaceae;g__unclassified_Dietziaceae	Ibuprofen	Writhing_Score	-0.725476	0.165370395806016	5
d__Bacteria;p__Proteobacteria;c__unclassified_Proteobacteria;o__unclassified_Proteobacteria;f__unclassified_Proteobacteria;g__unclassified_Proteobacteria	Ibuprofen	Writhing_Score	0.573539334676404	0.312036356739593	5
d__Bacteria;p__Proteobacteria;c__Gammaproteobacteria;o__Xanthomonadales;f__Xanthomonadaceae;g__unidentified_Xanthomonadaceae	Ibuprofen	Writhing_Score	-0.181369	0.770346102013753	5
d__Bacteria;p__Bacteroidetes;c__Sphingobacteriia;o__Sphingobacteriales;f__Sphingobacteriaceae;g__Sphingobacterium	Ibuprofen	Writhing_Score	-0.181369	0.770346102013753	5
d__Bacteria;p__Firmicutes;c__Erysipelotrichi;o__Erysipelotrichales;f__Erysipelotrichaceae;g__Erysipelothrix	Ibuprofen	Writhing_Score	-0.630893	0.25375754151791	5
d__Bacteria;p__Fusobacteria;c__Fusobacteriia;o__Fusobacteriales;f__Fusobacteriaceae;g__unidentified_Fusobacteriaceae	Ibuprofen	Writhing_Score	0.0573539334676404	0.927014759438962	5
d__Bacteria;p__Proteobacteria;c__Gammaproteobacteria;o__unclassified_Gammaproteobacteria;f__unclassified_Gammaproteobacteria;g__unclassified_Gammaproteobacteria	Ibuprofen	Writhing_Score	0.286769667338202	0.639941616130804	5
d__Bacteria;p__Bacteroidetes;c__Bacteroidia;o__Bacteroidales;f__[Paraprevotellaceae];g__unidentified_[Paraprevotellaceae]	Ibuprofen	Writhing_Score	-0.181369	0.770346102013753	5
d__Bacteria;p__Proteobacteria;c__Gammaproteobacteria;o__Enterobacteriales;f__Enterobacteriaceae;g__Shigella	Ibuprofen	Writhing_Score	0.362738125055006	0.548485765345556	5
d__Bacteria;p__Actinobacteria;c__Actinobacteria;o__Actinomycetales;f__Micrococcaceae;g__unclassified_Micrococcaceae	Ibuprofen	Writhing_Score	-0.725476	0.165370395806016	5
d__Bacteria;p__Firmicutes;c__Clostridia;o__Clostridiales;f__Clostridiaceae;g__Alkaliphilus	Ibuprofen	Writhing_Score	-0.725476	0.165370395806016	5
d__Bacteria;p__Proteobacteria;c__Epsilonproteobacteria;o__Campylobacterales;f__Helicobacteraceae;g__unclassified_Helicobacteraceae	Ibuprofen	Writhing_Score	0.725476250110012	0.165370395806016	5
d__Bacteria;p__Firmicutes;c__Clostridia;o__Clostridiales;f__[Tissierellaceae];g__unidentified_[Tissierellaceae]	Ibuprofen	Writhing_Score	-0.725476	0.165370395806016	5
d__Bacteria;p__Proteobacteria;c__Alphaproteobacteria;o__Rhizobiales;f__unclassified_Rhizobiales;g__unclassified_Rhizobiales	Ibuprofen	Writhing_Score	0.725476250110012	0.165370395806016	5
d__Bacteria;p__Proteobacteria;c__Gammaproteobacteria;o__Pasteurellales;f__Pasteurellaceae;g__unclassified_Pasteurellaceae	Ibuprofen	Writhing_Score	0.725476250110012	0.165370395806016	5
d__Bacteria;p__Actinobacteria;c__Actinobacteria;o__Actinomycetales;f__Promicromonosporaceae;g__unidentified_Promicromonosporaceae	Ibuprofen	Writhing_Score	-0.181369	0.770346102013753	5
d__Bacteria;p__Firmicutes;c__Clostridia;o__Clostridiales;f__Lachnospiraceae;g__Anaerostipes	Ibuprofen	Writhing_Score	0.362738125055006	0.548485765345556	5
d__Bacteria;p__Actinobacteria;c__Actinobacteria;o__unclassified_Actinobacteria;f__unclassified_Actinobacteria;g__unclassified_Actinobacteria	Ibuprofen	Writhing_Score	-0.181369	0.770346102013753	5
d__Bacteria;p__Firmicutes;c__Bacilli;o__Bacillales;f__Bacillaceae;g__Oceanobacillus	Ibuprofen	Writhing_Score	0.725476250110012	0.165370395806016	5
d__Bacteria;p__Firmicutes;c__Bacilli;o__Bacillales;f__Bacillaceae;g__Virgibacillus	Ibuprofen	Writhing_Score	-0.181369	0.770346102013753	5
d__Bacteria;p__Firmicutes;c__Bacilli;o__Bacillales;f__Paenibacillaceae;g__unidentified_Paenibacillaceae	Ibuprofen	Writhing_Score	-0.725476	0.165370395806016	5
d__Bacteria;p__Proteobacteria;c__Alphaproteobacteria;o__Rhodobacterales;f__Rhodobacteraceae;g__Thioclava	Ibuprofen	Writhing_Score	-0.740436	0.152413426755579	5
d__Bacteria;p__Firmicutes;c__Clostridia;o__Clostridiales;f__Lachnospiraceae;g__Defluviitalea	Ibuprofen	Writhing_Score	0.725476250110012	0.165370395806016	5
d__Bacteria;p__Proteobacteria;c__Alphaproteobacteria;o__Caulobacterales;f__Caulobacteraceae;g__Brevundimonas	Ibuprofen	Writhing_Score	0.725476250110012	0.165370395806016	5
d__Bacteria;p__Proteobacteria;c__Betaproteobacteria;o__Burkholderiales;f__unclassified_Burkholderiales;g__unclassified_Burkholderiales	Ibuprofen	Writhing_Score	0.725476250110012	0.165370395806016	5
d__Bacteria;p__Proteobacteria;c__Betaproteobacteria;o__Neisseriales;f__Neisseriaceae;g__unclassified_Neisseriaceae	Ibuprofen	Writhing_Score	-0.181369	0.770346102013753	5
d__Bacteria;p__Actinobacteria;c__Actinobacteria;o__Actinomycetales;f__Microbacteriaceae;g__Salinibacterium	Ibuprofen	Writhing_Score	-0.725476	0.165370395806016	5
d__Bacteria;p__Actinobacteria;c__Actinobacteria;o__Actinomycetales;f__Nocardioidaceae;g__unidentified_Nocardioidaceae	Ibuprofen	Writhing_Score	-0.181369	0.770346102013753	5
d__Bacteria;p__Bacteroidetes;c__Bacteroidia;o__Bacteroidales;f__Porphyromonadaceae;g__Paludibacter	Ibuprofen	Writhing_Score	0.362738125055006	0.548485765345556	5
d__Bacteria;p__Bacteroidetes;c__Sphingobacteriia;o__Sphingobacteriales;f__Sphingobacteriaceae;g__unclassified_Sphingobacteriaceae	Ibuprofen	Writhing_Score	-0.181369	0.770346102013753	5
d__Bacteria;p__Firmicutes;c__Bacilli;o__Bacillales;f__unidentified_Bacillales;g__unidentified_Bacillales	Ibuprofen	Writhing_Score	-0.725476	0.165370395806016	5
d__Bacteria;p__Firmicutes;c__Clostridia;o__Clostridiales;f__Clostridiaceae;g__Candidatus Arthromitus	Ibuprofen	Writhing_Score	-0.181369	0.770346102013753	5
d__Bacteria;p__Firmicutes;c__Clostridia;o__Clostridiales;f__Ruminococcaceae;g__Gemmiger	Ibuprofen	Writhing_Score	-0.181369	0.770346102013753	5
d__Bacteria;p__Proteobacteria;c__Betaproteobacteria;o__Neisseriales;f__Neisseriaceae;g__Neisseria	Ibuprofen	Writhing_Score	0.362738125055006	0.548485765345556	5
d__Bacteria;p__Proteobacteria;c__Gammaproteobacteria;o__Pseudomonadales;f__Moraxellaceae;g__unclassified_Moraxellaceae	Ibuprofen	Writhing_Score	0.888523316638639	0.043924952533494	5
d__Bacteria;p__Proteobacteria;c__Gammaproteobacteria;o__Pseudomonadales;f__Moraxellaceae;g__unidentified_Moraxellaceae	Ibuprofen	Writhing_Score	0.725476250110012	0.165370395806016	5
d__Bacteria;p__Proteobacteria;c__Gammaproteobacteria;o__Xanthomonadales;f__Xanthomonadaceae;g__Lysobacter	Ibuprofen	Writhing_Score	-0.181369	0.770346102013753	5
d__Bacteria;p__Acidobacteria;c__Acidobacteria-6;o__CCU21;f__unidentified_CCU21;g__unidentified_CCU21	Ibuprofen	Writhing_Score	-0.725476	0.165370395806016	5
d__Bacteria;p__Actinobacteria;c__Actinobacteria;o__Actinomycetales;f__Propionibacteriaceae;g__unclassified_Propionibacteriaceae	Ibuprofen	Writhing_Score	0.725476250110012	0.165370395806016	5
d__Bacteria;p__Bacteroidetes;c__Flavobacteriia;o__Flavobacteriales;f__Flavobacteriaceae;g__unidentified_Flavobacteriaceae	Ibuprofen	Writhing_Score	-0.181369	0.770346102013753	5
d__Bacteria;p__Chloroflexi;c__Ellin6529;o__unidentified_Ellin6529;f__unidentified_Ellin6529;g__unidentified_Ellin6529	Ibuprofen	Writhing_Score	-0.181369	0.770346102013753	5
d__Bacteria;p__Proteobacteria;c__Alphaproteobacteria;o__Rhizobiales;f__Methylobacteriaceae;g__Methylobacterium	Ibuprofen	Writhing_Score	0.362738125055006	0.548485765345556	5
d__Bacteria;p__Proteobacteria;c__Gammaproteobacteria;o__Enterobacteriales;f__Enterobacteriaceae;g__unidentified_Enterobacteriaceae	Ibuprofen	Writhing_Score	0.725476250110012	0.165370395806016	5
d__Bacteria;p__[Thermi];c__Deinococci;o__Deinococcales;f__Trueperaceae;g__B-42	Ibuprofen	Writhing_Score	-0.181369	0.770346102013753	5
d__Bacteria;p__Actinobacteria;c__Actinobacteria;o__Actinomycetales;f__Corynebacteriaceae;g__Corynebacterium	WenJing	PG	-0.407143	0.132012663779853	15
d__Bacteria;p__Bacteroidetes;c__Bacteroidia;o__Bacteroidales;f__S24-7;g__unidentified_S24-7	WenJing	PG	0.0142857142857143	0.959699764598948	15
d__Bacteria;p__Firmicutes;c__Bacilli;o__Lactobacillales;f__Lactobacillaceae;g__Lactobacillus	WenJing	PG	-0.00714286	0.979844227761598	15
d__Bacteria;p__Firmicutes;c__Erysipelotrichi;o__Erysipelotrichales;f__Erysipelotrichaceae;g__Allobaculum	WenJing	PG	-0.0214286	0.939577904012879	15
d__Bacteria;p__Firmicutes;c__Clostridia;o__Clostridiales;f__unidentified_Clostridiales;g__unidentified_Clostridiales	WenJing	PG	-0.0928571	0.742045009907367	15
d__Bacteria;p__Firmicutes;c__Clostridia;o__Clostridiales;f__Ruminococcaceae;g__unidentified_Ruminococcaceae	WenJing	PG	-0.0178571	0.949635304173862	15
d__Bacteria;p__Actinobacteria;c__Actinobacteria;o__Bifidobacteriales;f__Bifidobacteriaceae;g__Bifidobacterium	WenJing	PG	0.516532824665889	0.0486786581712773	15
d__Bacteria;p__Proteobacteria;c__Deltaproteobacteria;o__Desulfovibrionales;f__Desulfovibrionaceae;g__Desulfovibrio	WenJing	PG	-0.339286	0.216028925341955	15
d__Bacteria;p__Firmicutes;c__Clostridia;o__Clostridiales;f__unclassified_Clostridiales;g__unclassified_Clostridiales	WenJing	PG	-0.153571	0.584764094941016	15
d__Bacteria;p__Firmicutes;c__Clostridia;o__Clostridiales;f__Ruminococcaceae;g__Oscillospira	WenJing	PG	-0.0892857	0.751672517350277	15
d__Bacteria;p__Firmicutes;c__Bacilli;o__Bacillales;f__Staphylococcaceae;g__Staphylococcus	WenJing	PG	-0.164286	0.558497373248602	15
d__Bacteria;p__Bacteroidetes;c__Bacteroidia;o__Bacteroidales;f__[Paraprevotellaceae];g__CF231	WenJing	PG	0.114285714285714	0.685065762656898	15
d__Bacteria;p__Firmicutes;c__Clostridia;o__Clostridiales;f__Peptostreptococcaceae;g__unidentified_Peptostreptococcaceae	WenJing	PG	0.196428571428571	0.482898756271633	15
d__Bacteria;p__Firmicutes;c__Clostridia;o__Clostridiales;f__Ruminococcaceae;g__Ruminococcus	WenJing	PG	0.389633757014407	0.15111448706359	15
d__Bacteria;p__Firmicutes;c__Clostridia;o__Clostridiales;f__Lachnospiraceae;g__unidentified_Lachnospiraceae	WenJing	PG	-0.460714	0.0839333813503141	15
d__Bacteria;p__Spirochaetes;c__Spirochaetes;o__Spirochaetales;f__Spirochaetaceae;g__Treponema	WenJing	PG	0.05	0.859540943467457	15
d__Bacteria;p__Proteobacteria;c__Betaproteobacteria;o__Burkholderiales;f__Alcaligenaceae;g__Oligella	WenJing	PG	-0.217857	0.435392673515538	15
d__Bacteria;p__Firmicutes;c__Bacilli;o__Bacillales;f__Staphylococcaceae;g__Jeotgalicoccus	WenJing	PG	-0.517857	0.0480040773665583	15
d__Bacteria;p__Firmicutes;c__Bacilli;o__Lactobacillales;f__Aerococcaceae;g__Facklamia	WenJing	PG	-0.6	0.0180500879414999	15
d__Bacteria;p__Bacteroidetes;c__Bacteroidia;o__Bacteroidales;f__Bacteroidaceae;g__Bacteroides	WenJing	PG	0.0107142857142857	0.969769876154569	15
d__Bacteria;p__Actinobacteria;c__Coriobacteriia;o__Coriobacteriales;f__Coriobacteriaceae;g__Adlercreutzia	WenJing	PG	0.367857142857143	0.177342146893491	15
d__Bacteria;p__Actinobacteria;c__Actinobacteria;o__Actinomycetales;f__Dietziaceae;g__Dietzia	WenJing	PG	-0.103571	0.713379630628728	15
d__Bacteria;p__Proteobacteria;c__Gammaproteobacteria;o__Enterobacteriales;f__Enterobacteriaceae;g__unclassified_Enterobacteriaceae	WenJing	PG	-0.437279	0.103112803637581	15
d__Bacteria;p__Firmicutes;c__Clostridia;o__Clostridiales;f__Lachnospiraceae;g__Coprococcus	WenJing	PG	-0.139286	0.620546087627902	15
d__Bacteria;p__Firmicutes;c__Bacilli;o__Bacillales;f__Planococcaceae;g__Sporosarcina	WenJing	PG	0.0573480386186123	0.839131191587093	15
d__Bacteria;p__Proteobacteria;c__Gammaproteobacteria;o__Pseudomonadales;f__Moraxellaceae;g__Psychrobacter	WenJing	PG	0.00357142857142857	0.989921406880978	15
d__Bacteria;p__Firmicutes;c__Clostridia;o__Clostridiales;f__Clostridiaceae;g__unclassified_Clostridiaceae	WenJing	PG	0.584450635521611	0.0221323716141269	15
d__Bacteria;p__Firmicutes;c__Clostridia;o__Clostridiales;f__Clostridiaceae;g__Clostridium	WenJing	PG	0.260714285714286	0.347979459862794	15
d__Bacteria;p__Actinobacteria;c__Actinobacteria;o__Actinomycetales;f__Dermabacteraceae;g__Brachybacterium	WenJing	PG	-0.496429	0.059797413749924	15
d__Bacteria;p__TM7;c__TM7-3;o__CW040;f__F16;g__unidentified_F16	WenJing	PG	-0.659518	0.00747564701288534	15
d__Bacteria;p__Firmicutes;c__Clostridia;o__Clostridiales;f__Lachnospiraceae;g__[Ruminococcus]	WenJing	PG	-0.410714	0.128328646015749	15
d__Bacteria;p__Tenericutes;c__Mollicutes;o__RF39;f__unidentified_RF39;g__unidentified_RF39	WenJing	PG	-0.0893655	0.751456952089922	15
d__Bacteria;p__Actinobacteria;c__Coriobacteriia;o__Coriobacteriales;f__Coriobacteriaceae;g__unidentified_Coriobacteriaceae	WenJing	PG	-0.328571	0.23180969720616	15
d__Bacteria;p__Firmicutes;c__Clostridia;o__Clostridiales;f__Veillonellaceae;g__unidentified_Veillonellaceae	WenJing	PG	-0.225	0.420104686907635	15
d__Bacteria;p__Firmicutes;c__Clostridia;o__Clostridiales;f__Ruminococcaceae;g__unclassified_Ruminococcaceae	WenJing	PG	0.125	0.65713566818695	15
d__Bacteria;p__Proteobacteria;c__Gammaproteobacteria;o__Xanthomonadales;f__Xanthomonadaceae;g__Luteimonas	WenJing	PG	-0.282143	0.308284456820055	15
d__Bacteria;p__Firmicutes;c__Clostridia;o__Clostridiales;f__Lachnospiraceae;g__unclassified_Lachnospiraceae	WenJing	PG	-0.310714	0.259667397337218	15
d__Bacteria;p__Bacteroidetes;c__Bacteroidia;o__Bacteroidales;f__Prevotellaceae;g__Prevotella	WenJing	PG	0.0107142857142857	0.969769876154569	15
d__Bacteria;p__Firmicutes;c__Bacilli;o__Lactobacillales;f__Streptococcaceae;g__Streptococcus	WenJing	PG	-0.563003	0.0288747171516629	15
d__Bacteria;p__Actinobacteria;c__Actinobacteria;o__Actinomycetales;f__Brevibacteriaceae;g__Brevibacterium	WenJing	PG	-0.25	0.36884629178393	15
d__Bacteria;p__Firmicutes;c__Bacilli;o__Turicibacterales;f__Turicibacteraceae;g__Turicibacter	WenJing	PG	0.0571428571428571	0.839699868741576	15
d__Bacteria;p__Firmicutes;c__Clostridia;o__Clostridiales;f__[Mogibacteriaceae];g__unidentified_[Mogibacteriaceae]	WenJing	PG	-0.275	0.321211173319377	15
d__Bacteria;p__Actinobacteria;c__Actinobacteria;o__Actinomycetales;f__Yaniellaceae;g__Yaniella	WenJing	PG	-0.396429	0.143494531442354	15
d__Bacteria;p__Chloroflexi;c__Thermomicrobia;o__JG30-KF-CM45;f__unidentified_JG30-KF-CM45;g__unidentified_JG30-KF-CM45	WenJing	PG	0.0860220579279185	0.760500214375172	15
d__Bacteria;p__Proteobacteria;c__Deltaproteobacteria;o__Desulfovibrionales;f__Desulfovibrionaceae;g__unidentified_Desulfovibrionaceae	WenJing	PG	0.0751342883796911	0.79014342016187	15
d__Bacteria;p__Firmicutes;c__Clostridia;o__Clostridiales;f__Christensenellaceae;g__unidentified_Christensenellaceae	WenJing	PG	-0.0821429	0.771028565288178	15
d__Bacteria;p__Firmicutes;c__Clostridia;o__Clostridiales;f__Lachnospiraceae;g__Blautia	WenJing	PG	-0.852227	5.47118053600518e-05	15
d__Bacteria;p__Proteobacteria;c__Alphaproteobacteria;o__Rhizobiales;f__Phyllobacteriaceae;g__unclassified_Phyllobacteriaceae	WenJing	PG	0.425524885960185	0.113801008351835	15
d__Bacteria;p__Firmicutes;c__Clostridia;o__Clostridiales;f__Lachnospiraceae;g__Roseburia	WenJing	PG	-0.374892	0.168565632348201	15
d__Bacteria;p__unclassified_Bacteria;c__unclassified_Bacteria;o__unclassified_Bacteria;f__unclassified_Bacteria;g__unclassified_Bacteria	WenJing	PG	-0.420018	0.119062806401773	15
d__Bacteria;p__Firmicutes;c__Clostridia;o__Clostridiales;f__Lachnospiraceae;g__Dorea	WenJing	PG	-0.686942	0.0046678959846712	15
d__Bacteria;p__Actinobacteria;c__Actinobacteria;o__Actinomycetales;f__Microbacteriaceae;g__Leucobacter	WenJing	PG	-0.218639	0.433704793272886	15
d__Bacteria;p__Firmicutes;c__Bacilli;o__Lactobacillales;f__Aerococcaceae;g__unidentified_Aerococcaceae	WenJing	PG	-0.283156	0.306475908294941	15
d__Bacteria;p__Bacteroidetes;c__Bacteroidia;o__Bacteroidales;f__[Paraprevotellaceae];g__[Prevotella]	WenJing	PG	-0.666302	0.00668211765490664	15
d__Bacteria;p__Proteobacteria;c__Alphaproteobacteria;o__Rhodobacterales;f__Rhodobacteraceae;g__Paracoccus	WenJing	PG	-0.236476	0.396134965715921	15
d__Bacteria;p__unidentified_Bacteria;c__unidentified_Bacteria;o__unidentified_Bacteria;f__unidentified_Bacteria;g__unidentified_Bacteria	WenJing	PG	-0.316637	0.250211314085075	15
d__Bacteria;p__Firmicutes;c__Clostridia;o__Clostridiales;f__Peptococcaceae;g__rc4-4	WenJing	PG	-0.704405	0.00336977444176781	15
d__Bacteria;p__Proteobacteria;c__Gammaproteobacteria;o__Enterobacteriales;f__Enterobacteriaceae;g__Escherichia	WenJing	PG	-0.165845	0.554717541979065	15
d__Bacteria;p__Proteobacteria;c__Alphaproteobacteria;o__Rhizobiales;f__Hyphomicrobiaceae;g__Devosia	WenJing	PG	0.526120474363207	0.0439495527554741	15
d__Bacteria;p__Firmicutes;c__Bacilli;o__Lactobacillales;f__Enterococcaceae;g__Enterococcus	WenJing	PG	0	1	15
d__Bacteria;p__Proteobacteria;c__Betaproteobacteria;o__Burkholderiales;f__Alcaligenaceae;g__Alcaligenes	WenJing	PG	-0.159787	0.569464986629269	15
d__Bacteria;p__Bacteroidetes;c__Bacteroidia;o__Bacteroidales;f__Porphyromonadaceae;g__Parabacteroides	WenJing	PG	-0.225	0.420104686907635	15
d__Bacteria;p__Bacteroidetes;c__Bacteroidia;o__Bacteroidales;f__Rikenellaceae;g__unidentified_Rikenellaceae	WenJing	PG	-0.282395	0.30783356127813	15
d__Bacteria;p__Actinobacteria;c__Actinobacteria;o__Actinomycetales;f__Micrococcaceae;g__Rothia	WenJing	PG	-0.516597	0.0486457458120031	15
d__Bacteria;p__Proteobacteria;c__Betaproteobacteria;o__Burkholderiales;f__Alcaligenaceae;g__Sutterella	WenJing	PG	0.381881307912987	0.160133604928157	15
d__Bacteria;p__Actinobacteria;c__Coriobacteriia;o__Coriobacteriales;f__Coriobacteriaceae;g__Collinsella	WenJing	PG	-0.56674	0.0276008713669746	15
d__Bacteria;p__Firmicutes;c__unclassified_Firmicutes;o__unclassified_Firmicutes;f__unclassified_Firmicutes;g__unclassified_Firmicutes	WenJing	PG	-0.613459	0.0150070092351198	15
d__Bacteria;p__Actinobacteria;c__Actinobacteria;o__Actinomycetales;f__Microbacteriaceae;g__Pseudoclavibacter	WenJing	PG	0.197846846679953	0.479680306011032	15
d__Bacteria;p__Firmicutes;c__Bacilli;o__Bacillales;f__unclassified_Bacillales;g__unclassified_Bacillales	WenJing	PG	0.197667880703318	0.480085860123518	15
d__Bacteria;p__Proteobacteria;c__Gammaproteobacteria;o__Enterobacteriales;f__Enterobacteriaceae;g__Proteus	WenJing	PG	-0.0425783	0.880239484460613	15
d__Bacteria;p__Proteobacteria;c__Epsilonproteobacteria;o__Campylobacterales;f__Helicobacteraceae;g__Flexispira	WenJing	PG	0.27277236279499	0.325305255729335	15
d__Bacteria;p__Firmicutes;c__Erysipelotrichi;o__Erysipelotrichales;f__Erysipelotrichaceae;g__unidentified_Erysipelotrichaceae	WenJing	PG	-0.143241	0.610554537234216	15
d__Bacteria;p__Deferribacteres;c__Deferribacteres;o__Deferribacterales;f__Deferribacteraceae;g__Mucispirillum	WenJing	PG	0.0113389341902768	0.968008251960769	15
d__Bacteria;p__Actinobacteria;c__Coriobacteriia;o__Coriobacteriales;f__Coriobacteriaceae;g__unclassified_Coriobacteriaceae	WenJing	PG	-0.40216	0.137271624423318	15
d__Bacteria;p__Firmicutes;c__Clostridia;o__Clostridiales;f__Peptococcaceae;g__unidentified_Peptococcaceae	WenJing	PG	-0.0234457	0.933901181714266	15
d__Bacteria;p__Firmicutes;c__Bacilli;o__Bacillales;f__Staphylococcaceae;g__Salinicoccus	WenJing	PG	-0.634026	0.0111397998769281	15
d__Bacteria;p__Bacteroidetes;c__Bacteroidia;o__Bacteroidales;f__unidentified_Bacteroidales;g__unidentified_Bacteroidales	WenJing	PG	0.154261640716848	0.583056902634261	15
d__Bacteria;p__Firmicutes;c__Erysipelotrichi;o__Erysipelotrichales;f__Erysipelotrichaceae;g__p-75-a5	WenJing	PG	-0.0698929	0.804512016524856	15
d__Bacteria;p__Bacteroidetes;c__Bacteroidia;o__Bacteroidales;f__[Odoribacteraceae];g__Butyricimonas	WenJing	PG	0.400589975216898	0.13895794282375	15
d__Bacteria;p__Proteobacteria;c__Alphaproteobacteria;o__RF32;f__unidentified_RF32;g__unidentified_RF32	WenJing	PG	0.316709326107667	0.250097736564553	15
d__Bacteria;p__Bacteroidetes;c__Bacteroidia;o__Bacteroidales;f__unclassified_Bacteroidales;g__unclassified_Bacteroidales	WenJing	PG	0.0269303726605271	0.924101498822425	15
d__Bacteria;p__Firmicutes;c__Bacilli;o__Bacillales;f__Staphylococcaceae;g__unclassified_Staphylococcaceae	WenJing	PG	0.0403822704017894	0.886378281283993	15
d__Bacteria;p__Actinobacteria;c__Actinobacteria;o__Actinomycetales;f__Micrococcaceae;g__Arthrobacter	WenJing	PG	0.23368865956736	0.401888834095134	15
d__Bacteria;p__Firmicutes;c__Bacilli;o__Bacillales;f__Bacillaceae;g__Bacillus	WenJing	PG	-0.307439	0.264988780766505	15
d__Bacteria;p__Proteobacteria;c__Gammaproteobacteria;o__Pseudomonadales;f__Pseudomonadaceae;g__unclassified_Pseudomonadaceae	WenJing	PG	-0.397215	0.142629594827389	15
d__Bacteria;p__Actinobacteria;c__Actinobacteria;o__Actinomycetales;f__Actinomycetaceae;g__unidentified_Actinomycetaceae	WenJing	PG	-0.495629	0.060274550979573	15
d__Bacteria;p__Actinobacteria;c__Actinobacteria;o__Actinomycetales;f__Actinomycetaceae;g__Actinomyces	WenJing	PG	-0.51925	0.0473021188089135	15
d__Bacteria;p__Proteobacteria;c__Epsilonproteobacteria;o__Campylobacterales;f__Helicobacteraceae;g__Helicobacter	WenJing	PG	0.368245782417425	0.176849622286899	15
d__Bacteria;p__Firmicutes;c__Bacilli;o__Lactobacillales;f__unclassified_Lactobacillales;g__unclassified_Lactobacillales	WenJing	PG	-0.701457	0.00356586356532528	15
d__Bacteria;p__Firmicutes;c__Clostridia;o__Clostridiales;f__Dehalobacteriaceae;g__Dehalobacterium	WenJing	PG	0.310317021442031	0.26030929240151	15
d__Bacteria;p__Actinobacteria;c__Actinobacteria;o__Actinomycetales;f__Bogoriellaceae;g__Georgenia	WenJing	PG	-0.252092	0.364719109219579	15
d__Bacteria;p__Firmicutes;c__Clostridia;o__Clostridiales;f__Clostridiaceae;g__SMB53	WenJing	PG	0.0677907680683301	0.810291442789197	15
d__Bacteria;p__Actinobacteria;c__Actinobacteria;o__Actinomycetales;f__unclassified_Actinomycetales;g__unclassified_Actinomycetales	WenJing	PG	-0.350413	0.200378130968973	15
d__Bacteria;p__Firmicutes;c__Clostridia;o__Clostridiales;f__Peptostreptococcaceae;g__unclassified_Peptostreptococcaceae	WenJing	PG	-0.0964689	0.732344667995091	15
d__Bacteria;p__Proteobacteria;c__Gammaproteobacteria;o__Pasteurellales;f__Pasteurellaceae;g__Aggregatibacter	WenJing	PG	0.0813489216819961	0.773187989279191	15
d__Bacteria;p__Proteobacteria;c__Alphaproteobacteria;o__Rhizobiales;f__Brucellaceae;g__unclassified_Brucellaceae	WenJing	PG	0.334427514197541	0.223097824647947	15
d__Bacteria;p__Proteobacteria;c__Alphaproteobacteria;o__Rhizobiales;f__Phyllobacteriaceae;g__unidentified_Phyllobacteriaceae	WenJing	PG	0.0740335718452571	0.793155863874053	15
d__Bacteria;p__Bacteroidetes;c__Bacteroidia;o__Bacteroidales;f__[Paraprevotellaceae];g__Paraprevotella	WenJing	PG	0.0188982236504614	0.946702753995094	15
d__Bacteria;p__Proteobacteria;c__Deltaproteobacteria;o__GMD14H09;f__unidentified_GMD14H09;g__unidentified_GMD14H09	WenJing	PG	0.488077842638964	0.0649203657925176	15
d__Bacteria;p__Bacteroidetes;c__Bacteroidia;o__Bacteroidales;f__[Odoribacteraceae];g__Odoribacter	WenJing	PG	0.223252709170345	0.423818566569167	15
d__Bacteria;p__Cyanobacteria;c__4C0d-2;o__YS2;f__unidentified_YS2;g__unidentified_YS2	WenJing	PG	-0.0496069	0.860635305384504	15
d__Bacteria;p__Firmicutes;c__Clostridia;o__Clostridiales;f__Clostridiaceae;g__unidentified_Clostridiaceae	WenJing	PG	0.481934673386098	0.0688867451020249	15
d__Bacteria;p__Firmicutes;c__Erysipelotrichi;o__Erysipelotrichales;f__Erysipelotrichaceae;g__Clostridium	WenJing	PG	-0.551422	0.033105282136875	15
d__Bacteria;p__Actinobacteria;c__Actinobacteria;o__Actinomycetales;f__Microbacteriaceae;g__unclassified_Microbacteriaceae	WenJing	PG	0.00370981543014424	0.98953089766478	15
d__Bacteria;p__Firmicutes;c__Bacilli;o__Lactobacillales;f__Enterococcaceae;g__Vagococcus	WenJing	PG	-0.061859	0.826647923131203	15
d__Bacteria;p__Firmicutes;c__Bacilli;o__Bacillales;f__Bacillaceae;g__unclassified_Bacillaceae	WenJing	PG	-0.540759	0.0373974093713062	15
d__Bacteria;p__Firmicutes;c__Bacilli;o__unclassified_Bacilli;f__unclassified_Bacilli;g__unclassified_Bacilli	WenJing	PG	-0.660742	0.00732719063817686	15
d__Bacteria;p__Tenericutes;c__Mollicutes;o__Anaeroplasmatales;f__Anaeroplasmataceae;g__Anaeroplasma	WenJing	PG	0.0255145953337537	0.928081833877472	15
d__Bacteria;p__Proteobacteria;c__Gammaproteobacteria;o__Xanthomonadales;f__Xanthomonadaceae;g__unclassified_Xanthomonadaceae	WenJing	PG	-0.302956	0.272376888556346	15
d__Bacteria;p__Actinobacteria;c__Actinobacteria;o__Actinomycetales;f__Dermabacteraceae;g__unclassified_Dermabacteraceae	WenJing	PG	-0.00916698	0.974134092904992	15
d__Bacteria;p__Firmicutes;c__Clostridia;o__Clostridiales;f__Peptostreptococcaceae;g__Clostridium	WenJing	PG	-0.143854	0.609013484289321	15
d__Bacteria;p__Firmicutes;c__Clostridia;o__Clostridiales;f__Peptostreptococcaceae;g__[Clostridium]	WenJing	PG	-0.371154	0.173192762202196	15
d__Bacteria;p__Proteobacteria;c__Alphaproteobacteria;o__Rhizobiales;f__Brucellaceae;g__Ochrobactrum	WenJing	PG	0.381184761399852	0.160961063158046	15
d__Bacteria;p__Proteobacteria;c__Betaproteobacteria;o__Burkholderiales;f__Alcaligenaceae;g__Pusillimonas	WenJing	PG	0.248767304504099	0.371290003025104	15
d__Bacteria;p__Bacteroidetes;c__Bacteroidia;o__Bacteroidales;f__[Paraprevotellaceae];g__unclassified_[Paraprevotellaceae]	WenJing	PG	0.0776384411661832	0.783300371752892	15
d__Bacteria;p__Proteobacteria;c__Betaproteobacteria;o__Burkholderiales;f__Alcaligenaceae;g__unclassified_Alcaligenaceae	WenJing	PG	-0.15754	0.57497729030221	15
d__Bacteria;p__Bacteroidetes;c__Flavobacteriia;o__Flavobacteriales;f__[Weeksellaceae];g__unidentified_[Weeksellaceae]	WenJing	PG	0.265499705927818	0.338877567040104	15
d__Bacteria;p__Fusobacteria;c__Fusobacteriia;o__Fusobacteriales;f__Fusobacteriaceae;g__Fusobacterium	WenJing	PG	-0.781934	0.00057295733446924	15
d__Bacteria;p__Elusimicrobia;c__Elusimicrobia;o__Elusimicrobiales;f__Elusimicrobiaceae;g__unidentified_Elusimicrobiaceae	WenJing	PG	0.525893648280102	0.0440573400100917	15
d__Bacteria;p__Firmicutes;c__Clostridia;o__Clostridiales;f__Veillonellaceae;g__Veillonella	WenJing	PG	0.398429862943443	0.141300527035584	15
d__Bacteria;p__Proteobacteria;c__Gammaproteobacteria;o__Oceanospirillales;f__Halomonadaceae;g__Halomonas	WenJing	PG	-0.517935	0.0479648110727097	15
d__Bacteria;p__Firmicutes;c__Bacilli;o__Bacillales;f__Staphylococcaceae;g__Macrococcus	WenJing	PG	-0.425783	0.113558807292773	15
d__Bacteria;p__Proteobacteria;c__Gammaproteobacteria;o__Pseudomonadales;f__Pseudomonadaceae;g__unidentified_Pseudomonadaceae	WenJing	PG	-0.0282359	0.920432577031178	15
d__Bacteria;p__Firmicutes;c__Bacilli;o__Lactobacillales;f__Carnobacteriaceae;g__Trichococcus	WenJing	PG	0.168184112140549	0.549067289793932	15
d__Bacteria;p__Actinobacteria;c__Actinobacteria;o__Actinomycetales;f__Intrasporangiaceae;g__unclassified_Intrasporangiaceae	WenJing	PG	-0.403355	0.135997529550607	15
d__Bacteria;p__Tenericutes;c__Mollicutes;o__Mycoplasmatales;f__Mycoplasmataceae;g__Mycoplasma	WenJing	PG	0.0603681610520369	0.830769354918717	15
d__Bacteria;p__Firmicutes;c__Bacilli;o__Lactobacillales;f__Lactobacillaceae;g__unclassified_Lactobacillaceae	WenJing	PG	-0.19219	0.492577363826791	15
d__Bacteria;p__Proteobacteria;c__Deltaproteobacteria;o__Desulfovibrionales;f__Desulfovibrionaceae;g__Bilophila	WenJing	PG	0.146887930252762	0.601399693881145	15
d__Bacteria;p__Tenericutes;c__RF3;o__ML615J-28;f__unidentified_ML615J-28;g__unidentified_ML615J-28	WenJing	PG	0.433012701892219	0.106907539576296	15
d__Bacteria;p__Firmicutes;c__Bacilli;o__Bacillales;f__Bacillaceae;g__unidentified_Bacillaceae	WenJing	PG	-0.572678	0.0256647766245765	15
d__Bacteria;p__Firmicutes;c__Clostridia;o__Clostridiales;f__Ruminococcaceae;g__Butyricicoccus	WenJing	PG	0.119170804613667	0.672281767041837	15
d__Bacteria;p__Firmicutes;c__Bacilli;o__Gemellales;f__Gemellaceae;g__Gemella	WenJing	PG	-0.459263	0.085041395192437	15
d__Bacteria;p__Firmicutes;c__Bacilli;o__Lactobacillales;f__Aerococcaceae;g__Aerococcus	WenJing	PG	-0.607765	0.0162418734780482	15
d__Bacteria;p__Actinobacteria;c__Actinobacteria;o__Actinomycetales;f__unidentified_Actinomycetales;g__unidentified_Actinomycetales	WenJing	PG	-0.0204231	0.94240871707174	15
d__Bacteria;p__Firmicutes;c__Bacilli;o__Bacillales;f__Bacillaceae;g__Natronobacillus	WenJing	PG	0.265499705927818	0.338877567040104	15
d__Bacteria;p__Firmicutes;c__Bacilli;o__Bacillales;f__Planococcaceae;g__unidentified_Planococcaceae	WenJing	PG	-0.2823	0.308003090352913	15
d__Bacteria;p__Proteobacteria;c__Alphaproteobacteria;o__Rhizobiales;f__Phyllobacteriaceae;g__Aquamicrobium	WenJing	PG	0.312021480831467	0.257562051255477	15
d__Bacteria;p__Firmicutes;c__Bacilli;o__Bacillales;f__Staphylococcaceae;g__unidentified_Staphylococcaceae	WenJing	PG	-0.188913	0.500123376502033	15
d__Bacteria;p__Bacteroidetes;c__Sphingobacteriia;o__Sphingobacteriales;f__Sphingobacteriaceae;g__unidentified_Sphingobacteriaceae	WenJing	PG	-0.187141	0.504225824266102	15
d__Bacteria;p__Bacteroidetes;c__Bacteroidia;o__Bacteroidales;f__Rikenellaceae;g__Alistipes	WenJing	PG	0.0662025091455537	0.814664079008813	15
d__Bacteria;p__Firmicutes;c__Bacilli;o__Lactobacillales;f__Streptococcaceae;g__unidentified_Streptococcaceae	WenJing	PG	-0.673161	0.0059488272288911	15
d__Bacteria;p__Firmicutes;c__Bacilli;o__Bacillales;f__Planococcaceae;g__unclassified_Planococcaceae	WenJing	PG	-0.107417	0.703174459298932	15
d__Bacteria;p__Firmicutes;c__Clostridia;o__Clostridiales;f__Ruminococcaceae;g__Anaerotruncus	WenJing	PG	0.191600805994635	0.493930991618979	15
d__Bacteria;p__Firmicutes;c__Bacilli;o__Bacillales;f__Paenibacillaceae;g__Paenibacillus	WenJing	PG	0.112532337349054	0.689673864621686	15
d__Bacteria;p__Firmicutes;c__Bacilli;o__Lactobacillales;f__Lactobacillaceae;g__Pediococcus	WenJing	PG	-0.284177	0.304660215896337	15
d__Bacteria;p__Firmicutes;c__Clostridia;o__Clostridiales;f__Dehalobacteriaceae;g__unidentified_Dehalobacteriaceae	WenJing	PG	0.00603681610520369	0.982964808093625	15
d__Bacteria;p__Proteobacteria;c__Alphaproteobacteria;o__unclassified_Alphaproteobacteria;f__unclassified_Alphaproteobacteria;g__unclassified_Alphaproteobacteria	WenJing	PG	-0.0588237	0.8350434065618	15
d__Bacteria;p__Bacteroidetes;c__Bacteroidia;o__Bacteroidales;f__[Barnesiellaceae];g__unidentified_[Barnesiellaceae]	WenJing	PG	0.537276633363128	0.0388853141534864	15
d__Bacteria;p__Firmicutes;c__Erysipelotrichi;o__Erysipelotrichales;f__Erysipelotrichaceae;g__unclassified_Erysipelotrichaceae	WenJing	PG	-0.582104	0.0228050810976342	15
d__Bacteria;p__Firmicutes;c__Clostridia;o__Clostridiales;f__Lachnospiraceae;g__Clostridium	WenJing	PG	-0.160422	0.567910595451964	15
d__Bacteria;p__Firmicutes;c__Bacilli;o__Lactobacillales;f__Enterococcaceae;g__unclassified_Enterococcaceae	WenJing	PG	-0.13281	0.637036310220803	15
d__Bacteria;p__Proteobacteria;c__Alphaproteobacteria;o__Rhodobacterales;f__Rhodobacteraceae;g__unclassified_Rhodobacteraceae	WenJing	PG	-0.1147	0.683979758556688	15
d__Bacteria;p__Proteobacteria;c__Deltaproteobacteria;o__Desulfovibrionales;f__Desulfovibrionaceae;g__unclassified_Desulfovibrionaceae	WenJing	PG	0.393320789629466	0.146946866719037	15
d__Bacteria;p__Bacteroidetes;c__Bacteroidia;o__Bacteroidales;f__Rikenellaceae;g__AF12	WenJing	PG	0	1	15
d__Bacteria;p__Bacteroidetes;c__Bacteroidia;o__Bacteroidales;f__Rikenellaceae;g__unclassified_Rikenellaceae	WenJing	PG	0.310113682656048	0.260638217846352	15
d__Bacteria;p__Firmicutes;c__Bacilli;o__Lactobacillales;f__Aerococcaceae;g__unclassified_Aerococcaceae	WenJing	PG	-0.16557	0.555382056199375	15
d__Bacteria;p__Firmicutes;c__Erysipelotrichi;o__Erysipelotrichales;f__Erysipelotrichaceae;g__Coprobacillus	WenJing	PG	-0.490153	0.0636185020155642	15
d__Bacteria;p__Bacteroidetes;c__Bacteroidia;o__Bacteroidales;f__[Paraprevotellaceae];g__YRC22	WenJing	PG	0.199214931471722	0.476585531705705	15
d__Bacteria;p__Proteobacteria;c__Betaproteobacteria;o__Burkholderiales;f__Alcaligenaceae;g__unidentified_Alcaligenaceae	WenJing	PG	-0.194019	0.488390221521995	15
d__Bacteria;p__Actinobacteria;c__Actinobacteria;o__Actinomycetales;f__Dietziaceae;g__unidentified_Dietziaceae	WenJing	PG	0.158278670841584	0.573161906276206	15
d__Bacteria;p__Firmicutes;c__Clostridia;o__unclassified_Clostridia;f__unclassified_Clostridia;g__unclassified_Clostridia	WenJing	PG	-0.475091	0.0735081959636757	15
d__Bacteria;p__Verrucomicrobia;c__Verrucomicrobiae;o__Verrucomicrobiales;f__Verrucomicrobiaceae;g__Akkermansia	WenJing	PG	0.325988069680999	0.235719332941357	15
d__Bacteria;p__Firmicutes;c__Bacilli;o__Bacillales;f__Planococcaceae;g__Bacillus	WenJing	PG	0.0482945288416295	0.864290306112307	15
d__Bacteria;p__Actinobacteria;c__Actinobacteria;o__Actinomycetales;f__Propionibacteriaceae;g__unidentified_Propionibacteriaceae	WenJing	PG	-0.549874	0.0337044419345105	15
d__Bacteria;p__Firmicutes;c__Bacilli;o__Lactobacillales;f__Aerococcaceae;g__Atopococcus	WenJing	PG	0.211889188384701	0.448378768918574	15
d__Bacteria;p__Bacteroidetes;c__Bacteroidia;o__Bacteroidales;f__Rikenellaceae;g__Rikenella	WenJing	PG	0	1	15
d__Bacteria;p__Firmicutes;c__Bacilli;o__Gemellales;f__unidentified_Gemellales;g__unidentified_Gemellales	WenJing	PG	-0.262947	0.343716308473774	15
d__Bacteria;p__Firmicutes;c__Bacilli;o__Lactobacillales;f__Aerococcaceae;g__Atopostipes	WenJing	PG	-0.0241473	0.931927469609163	15
d__Bacteria;p__Proteobacteria;c__Alphaproteobacteria;o__unidentified_Alphaproteobacteria;f__unidentified_Alphaproteobacteria;g__unidentified_Alphaproteobacteria	WenJing	PG	0.360334453901306	0.187052772082992	15
d__Bacteria;p__Actinobacteria;c__Actinobacteria;o__Actinomycetales;f__Dietziaceae;g__unclassified_Dietziaceae	WenJing	PG	0.196931590360844	0.481756091900085	15
d__Bacteria;p__Proteobacteria;c__unclassified_Proteobacteria;o__unclassified_Proteobacteria;f__unclassified_Proteobacteria;g__unclassified_Proteobacteria	WenJing	PG	-0.307878	0.264271977182055	15
d__Bacteria;p__Actinobacteria;c__Actinobacteria;o__Actinomycetales;f__Ruaniaceae;g__unidentified_Ruaniaceae	WenJing	PG	-0.454413	0.0888185974803202	15
d__Bacteria;p__Proteobacteria;c__Gammaproteobacteria;o__Xanthomonadales;f__Xanthomonadaceae;g__unidentified_Xanthomonadaceae	WenJing	PG	-0.368246	0.176849622286899	15
d__Bacteria;p__Bacteroidetes;c__Bacteroidia;o__Bacteroidales;f__Prevotellaceae;g__unidentified_Prevotellaceae	WenJing	PG	0.398429862943443	0.141300527035584	15
d__Bacteria;p__Bacteroidetes;c__Sphingobacteriia;o__Sphingobacteriales;f__Sphingobacteriaceae;g__Sphingobacterium	WenJing	PG	-0.371154	0.173192762202196	15
d__Bacteria;p__Firmicutes;c__Erysipelotrichi;o__Erysipelotrichales;f__Erysipelotrichaceae;g__Erysipelothrix	WenJing	PG	-0.061859	0.826647923131203	15
d__Bacteria;p__Fusobacteria;c__Fusobacteriia;o__Fusobacteriales;f__Fusobacteriaceae;g__unidentified_Fusobacteriaceae	WenJing	PG	-0.410503	0.128544110330339	15
d__Bacteria;p__Proteobacteria;c__Gammaproteobacteria;o__Pseudomonadales;f__Moraxellaceae;g__Acinetobacter	WenJing	PG	0.011475619550997	0.967622792013571	15
d__Bacteria;p__Proteobacteria;c__Gammaproteobacteria;o__unclassified_Gammaproteobacteria;f__unclassified_Gammaproteobacteria;g__unclassified_Gammaproteobacteria	WenJing	PG	-0.385758	0.155579497214547	15
d__Bacteria;p__Bacteroidetes;c__Bacteroidia;o__Bacteroidales;f__[Paraprevotellaceae];g__unidentified_[Paraprevotellaceae]	WenJing	PG	0.202046696603983	0.47021042908089	15
d__Bacteria;p__Proteobacteria;c__Gammaproteobacteria;o__Enterobacteriales;f__Enterobacteriaceae;g__Shigella	WenJing	PG	0.102625873788463	0.715895738763323	15
d__Bacteria;p__Actinobacteria;c__Actinobacteria;o__Actinomycetales;f__Micrococcaceae;g__unclassified_Micrococcaceae	WenJing	PG	-0.185577	0.507860722329454	15
d__Bacteria;p__Bacteroidetes;c__Bacteroidia;o__Bacteroidales;f__Prevotellaceae;g__unclassified_Prevotellaceae	WenJing	PG	0.398429862943443	0.141300527035584	15
d__Bacteria;p__Firmicutes;c__Bacilli;o__Bacillales;f__Listeriaceae;g__Listeria	WenJing	PG	-0.319951	0.24501425002731	15
d__Bacteria;p__Firmicutes;c__Clostridia;o__Clostridiales;f__Clostridiaceae;g__02d06	WenJing	PG	0.189258930996136	0.499324876406671	15
d__Bacteria;p__Firmicutes;c__Clostridia;o__Clostridiales;f__[Tissierellaceae];g__unclassified_[Tissierellaceae]	WenJing	PG	0.126773138209277	0.652552629548083	15
d__Bacteria;p__Proteobacteria;c__Epsilonproteobacteria;o__Campylobacterales;f__Helicobacteraceae;g__unclassified_Helicobacteraceae	WenJing	PG	0.309294787065871	0.261965438251717	15
d__Bacteria;p__Proteobacteria;c__Alphaproteobacteria;o__Rhizobiales;f__unclassified_Rhizobiales;g__unclassified_Rhizobiales	WenJing	PG	0.345269671411869	0.207519008128138	15
d__Bacteria;p__Proteobacteria;c__Gammaproteobacteria;o__Alteromonadales;f__Idiomarinaceae;g__unidentified_Idiomarinaceae	WenJing	PG	-0.061859	0.826647923131203	15
d__Bacteria;p__Proteobacteria;c__Gammaproteobacteria;o__Pasteurellales;f__Pasteurellaceae;g__unclassified_Pasteurellaceae	WenJing	PG	-0.433013	0.106907539576296	15
d__Bacteria;p__Proteobacteria;c__Gammaproteobacteria;o__Pseudomonadales;f__Pseudomonadaceae;g__Pseudomonas	WenJing	PG	-0.223362	0.423585357341893	15
d__Bacteria;p__Actinobacteria;c__Actinobacteria;o__Actinomycetales;f__Promicromonosporaceae;g__unidentified_Promicromonosporaceae	WenJing	PG	0.123717914826348	0.660456567487346	15
d__Bacteria;p__Actinobacteria;c__Coriobacteriia;o__Coriobacteriales;f__Coriobacteriaceae;g__Paraeggerthella	WenJing	PG	0.205251747576925	0.463045273039849	15
d__Bacteria;p__Firmicutes;c__Clostridia;o__Clostridiales;f__Lachnospiraceae;g__Anaerostipes	WenJing	PG	-0.185577	0.507860722329454	15
d__Bacteria;p__Firmicutes;c__Clostridia;o__Clostridiales;f__Veillonellaceae;g__unclassified_Veillonellaceae	WenJing	PG	-0.123718	0.660456567487345	15
d__Bacteria;p__Actinobacteria;c__Actinobacteria;o__Actinomycetales;f__Dermabacteraceae;g__unidentified_Dermabacteraceae	WenJing	PG	-0.13281	0.637036310220803	15
d__Bacteria;p__Actinobacteria;c__Actinobacteria;o__unclassified_Actinobacteria;f__unclassified_Actinobacteria;g__unclassified_Actinobacteria	WenJing	PG	0.247435829652697	0.373939424233985	15
d__Bacteria;p__Firmicutes;c__Bacilli;o__Bacillales;f__Bacillaceae;g__Oceanobacillus	WenJing	PG	-0.123718	0.660456567487345	15
d__Bacteria;p__Firmicutes;c__Bacilli;o__Bacillales;f__Bacillaceae;g__Virgibacillus	WenJing	PG	0	1	15
d__Bacteria;p__Firmicutes;c__Bacilli;o__Lactobacillales;f__Streptococcaceae;g__Lactococcus	WenJing	PG	-0.061859	0.826647923131203	15
d__Bacteria;p__Proteobacteria;c__Gammaproteobacteria;o__Alteromonadales;f__Idiomarinaceae;g__Pseudidiomarina	WenJing	PG	-0.061859	0.826647923131203	15
d__Bacteria;p__Actinobacteria;c__Actinobacteria;o__Actinomycetales;f__Gordoniaceae;g__Gordonia	WenJing	PG	0	1	15
d__Bacteria;p__Actinobacteria;c__Actinobacteria;o__Actinomycetales;f__Kineosporiaceae;g__unclassified_Kineosporiaceae	WenJing	PG	-0.247436	0.373939424233986	15
d__Bacteria;p__Actinobacteria;c__Actinobacteria;o__Actinomycetales;f__Nocardioidaceae;g__Aeromicrobium	WenJing	PG	0	1	15
d__Bacteria;p__Bacteroidetes;c__Bacteroidia;o__Bacteroidales;f__Porphyromonadaceae;g__Petrimonas	WenJing	PG	0.309294787065871	0.261965438251717	15
d__Bacteria;p__Firmicutes;c__Bacilli;o__Lactobacillales;f__Carnobacteriaceae;g__unidentified_Carnobacteriaceae	WenJing	PG	-0.0845154	0.764584766788336	15
d__Bacteria;p__Firmicutes;c__Bacilli;o__Lactobacillales;f__unidentified_Lactobacillales;g__unidentified_Lactobacillales	WenJing	PG	0.371153744479045	0.173192762202196	15
d__Bacteria;p__Firmicutes;c__Clostridia;o__Clostridiales;f__Eubacteriaceae;g__Anaerofustis	WenJing	PG	-0.061859	0.826647923131203	15
d__Bacteria;p__Proteobacteria;c__Alphaproteobacteria;o__Caulobacterales;f__Caulobacteraceae;g__Brevundimonas	WenJing	PG	0.272352389700961	0.326080433246878	15
d__Bacteria;p__Actinobacteria;c__Actinobacteria;o__Actinomycetales;f__Cellulomonadaceae;g__Demequina	WenJing	PG	-0.061859	0.826647923131203	15
d__Bacteria;p__Actinobacteria;c__Actinobacteria;o__Actinomycetales;f__Dermabacteraceae;g__Helcobacillus	WenJing	PG	-0.061859	0.826647923131203	15
d__Bacteria;p__Actinobacteria;c__Actinobacteria;o__Actinomycetales;f__Microbacteriaceae;g__Herbiconiux	WenJing	PG	-0.309295	0.261965438251716	15
d__Bacteria;p__Bacteroidetes;c__Bacteroidia;o__Bacteroidales;f__Porphyromonadaceae;g__unidentified_Porphyromonadaceae	WenJing	PG	0.247435829652697	0.373939424233985	15
d__Bacteria;p__Firmicutes;c__Bacilli;o__Lactobacillales;f__Carnobacteriaceae;g__unclassified_Carnobacteriaceae	WenJing	PG	0	1	15
d__Bacteria;p__Firmicutes;c__Clostridia;o__Clostridiales;f__[Tissierellaceae];g__Sedimentibacter	WenJing	PG	0.309294787065871	0.261965438251717	15
d__Bacteria;p__Firmicutes;c__Clostridia;o__Natranaerobiales;f__Anaerobrancaceae;g__unidentified_Anaerobrancaceae	WenJing	PG	0.309294787065871	0.261965438251717	15
d__Bacteria;p__Firmicutes;c__Clostridia;o__OPB54;f__unidentified_OPB54;g__unidentified_OPB54	WenJing	PG	0.309294787065871	0.261965438251717	15
d__Bacteria;p__Proteobacteria;c__Deltaproteobacteria;o__Desulfuromonadales;f__Pelobacteraceae;g__unidentified_Pelobacteraceae	WenJing	PG	-0.433013	0.106907539576296	15
d__Bacteria;p__Proteobacteria;c__Gammaproteobacteria;o__Thiotrichales;f__Piscirickettsiaceae;g__Methylophaga	WenJing	PG	-0.061859	0.826647923131203	15
d__Bacteria;p__Proteobacteria;c__Gammaproteobacteria;o__Xanthomonadales;f__Xanthomonadaceae;g__Lysobacter	WenJing	PG	0.123717914826348	0.660456567487346	15
d__Bacteria;p__Proteobacteria;c__Gammaproteobacteria;o__Xanthomonadales;f__Xanthomonadaceae;g__Stenotrophomonas	WenJing	PG	0.247435829652697	0.373939424233985	15
d__Bacteria;p__Tenericutes;c__Mollicutes;o__unclassified_Mollicutes;f__unclassified_Mollicutes;g__unclassified_Mollicutes	WenJing	PG	-0.185577	0.507860722329454	15
d__Bacteria;p__Actinobacteria;c__Actinobacteria;o__Actinomycetales;f__Beutenbergiaceae;g__unclassified_Beutenbergiaceae	WenJing	PG	-0.247436	0.373939424233986	15
d__Bacteria;p__Actinobacteria;c__Actinobacteria;o__Actinomycetales;f__Dermabacteraceae;g__Devriesea	WenJing	PG	-0.185577	0.507860722329454	15
d__Bacteria;p__Bacteroidetes;c__Bacteroidia;o__Bacteroidales;f__[Barnesiellaceae];g__Barnesiella	WenJing	PG	0.0618589574131742	0.826647923131203	15
d__Bacteria;p__Firmicutes;c__Bacilli;o__Bacillales;f__Paenibacillaceae;g__Ammoniphilus	WenJing	PG	-0.061859	0.826647923131203	15
d__Bacteria;p__Firmicutes;c__Clostridia;o__Clostridiales;f__[Tissierellaceae];g__Tissierella_Soehngenia	WenJing	PG	0.433012701892219	0.106907539576296	15
d__Bacteria;p__Proteobacteria;c__Alphaproteobacteria;o__Rickettsiales;f__mitochondria;g__unclassified_mitochondria	WenJing	PG	0.309294787065871	0.261965438251717	15
d__Bacteria;p__Proteobacteria;c__Alphaproteobacteria;o__Sphingomonadales;f__Erythrobacteraceae;g__unidentified_Erythrobacteraceae	WenJing	PG	0.309294787065871	0.261965438251717	15
d__Bacteria;p__Tenericutes;c__Mollicutes;o__unidentified_Mollicutes;f__unidentified_Mollicutes;g__unidentified_Mollicutes	WenJing	PG	-0.061859	0.826647923131203	15
d__Bacteria;p__Actinobacteria;c__Actinobacteria;o__Actinomycetales;f__Corynebacteriaceae;g__Corynebacterium	WenJing	Writhing_Latency	0.549915031669507	0.0336884311799246	15
d__Bacteria;p__Bacteroidetes;c__Bacteroidia;o__Bacteroidales;f__S24-7;g__unidentified_S24-7	WenJing	Writhing_Latency	-0.283179	0.306435105689634	15
d__Bacteria;p__Firmicutes;c__Bacilli;o__Lactobacillales;f__Lactobacillaceae;g__Lactobacillus	WenJing	Writhing_Latency	0.107790654048176	0.702186018146259	15
d__Bacteria;p__Firmicutes;c__Erysipelotrichi;o__Erysipelotrichales;f__Erysipelotrichaceae;g__Allobaculum	WenJing	Writhing_Latency	0.230196990001189	0.409158468193678	15
d__Bacteria;p__Firmicutes;c__Clostridia;o__Clostridiales;f__unidentified_Clostridiales;g__unidentified_Clostridiales	WenJing	Writhing_Latency	-0.0420201	0.881799243561572	15
d__Bacteria;p__Firmicutes;c__Clostridia;o__Clostridiales;f__Ruminococcaceae;g__unidentified_Ruminococcaceae	WenJing	Writhing_Latency	-0.091348	0.746108935877342	15
d__Bacteria;p__Actinobacteria;c__Actinobacteria;o__Bifidobacteriales;f__Bifidobacteriaceae;g__Bifidobacterium	WenJing	Writhing_Latency	-0.329147	0.230944395454036	15
d__Bacteria;p__Proteobacteria;c__Deltaproteobacteria;o__Desulfovibrionales;f__Desulfovibrionaceae;g__Desulfovibrio	WenJing	Writhing_Latency	0.246639632144131	0.375528626966128	15
d__Bacteria;p__Firmicutes;c__Clostridia;o__Clostridiales;f__unclassified_Clostridiales;g__unclassified_Clostridiales	WenJing	Writhing_Latency	0.089521051667129	0.751037054534666	15
d__Bacteria;p__Firmicutes;c__Clostridia;o__Clostridiales;f__Ruminococcaceae;g__Oscillospira	WenJing	Writhing_Latency	-0.124233	0.659120898828672	15
d__Bacteria;p__Firmicutes;c__Bacilli;o__Bacillales;f__Staphylococcaceae;g__Staphylococcus	WenJing	Writhing_Latency	0.127887216667327	0.649678941232543	15
d__Bacteria;p__Bacteroidetes;c__Bacteroidia;o__Bacteroidales;f__[Paraprevotellaceae];g__CF231	WenJing	Writhing_Latency	-0.358084	0.190023156228682	15
d__Bacteria;p__Firmicutes;c__Clostridia;o__Clostridiales;f__Peptostreptococcaceae;g__unidentified_Peptostreptococcaceae	WenJing	Writhing_Latency	0.0328852842858841	0.907379088019667	15
d__Bacteria;p__Firmicutes;c__Clostridia;o__Clostridiales;f__Ruminococcaceae;g__Ruminococcus	WenJing	Writhing_Latency	-0.378519	0.16415416502178	15
d__Bacteria;p__Firmicutes;c__Clostridia;o__Clostridiales;f__Lachnospiraceae;g__unidentified_Lachnospiraceae	WenJing	Writhing_Latency	0.235677870715503	0.39777799164587	15
d__Bacteria;p__Spirochaetes;c__Spirochaetes;o__Spirochaetales;f__Spirochaetaceae;g__Treponema	WenJing	Writhing_Latency	-0.0895211	0.751037054534666	15
d__Bacteria;p__Proteobacteria;c__Betaproteobacteria;o__Burkholderiales;f__Alcaligenaceae;g__Oligella	WenJing	Writhing_Latency	0.275870995953806	0.319618488877042	15
d__Bacteria;p__Firmicutes;c__Bacilli;o__Bacillales;f__Staphylococcaceae;g__Jeotgalicoccus	WenJing	Writhing_Latency	0.637609123098531	0.0105541040980449	15
d__Bacteria;p__Firmicutes;c__Bacilli;o__Lactobacillales;f__Aerococcaceae;g__Facklamia	WenJing	Writhing_Latency	0.646743924289055	0.00916924646881463	15
d__Bacteria;p__Bacteroidetes;c__Bacteroidia;o__Bacteroidales;f__Bacteroidaceae;g__Bacteroides	WenJing	Writhing_Latency	-0.248467	0.371887474862664	15
d__Bacteria;p__Actinobacteria;c__Coriobacteriia;o__Coriobacteriales;f__Coriobacteriaceae;g__Adlercreutzia	WenJing	Writhing_Latency	-0.129714	0.644976342121504	15
d__Bacteria;p__Actinobacteria;c__Actinobacteria;o__Actinomycetales;f__Dietziaceae;g__Dietzia	WenJing	Writhing_Latency	0.242985711667922	0.382868673387386	15
d__Bacteria;p__Proteobacteria;c__Gammaproteobacteria;o__Enterobacteriales;f__Enterobacteriaceae;g__unclassified_Enterobacteriaceae	WenJing	Writhing_Latency	0.544555517239656	0.0358243068293398	15
d__Bacteria;p__Firmicutes;c__Clostridia;o__Clostridiales;f__Lachnospiraceae;g__Coprococcus	WenJing	Writhing_Latency	0.0639436083336636	0.820891786233113	15
d__Bacteria;p__Firmicutes;c__Bacilli;o__Bacillales;f__Planococcaceae;g__Sporosarcina	WenJing	Writhing_Latency	0.0275028039009927	0.922492627338854	15
d__Bacteria;p__Proteobacteria;c__Gammaproteobacteria;o__Pseudomonadales;f__Moraxellaceae;g__Psychrobacter	WenJing	Writhing_Latency	-0.0401931	0.886907314838424	15
d__Bacteria;p__Firmicutes;c__Clostridia;o__Clostridiales;f__Clostridiaceae;g__unclassified_Clostridiaceae	WenJing	Writhing_Latency	-0.444348	0.0970332289148552	15
d__Bacteria;p__Firmicutes;c__Clostridia;o__Clostridiales;f__Clostridiaceae;g__Clostridium	WenJing	Writhing_Latency	-0.171734	0.540540239675362	15
d__Bacteria;p__Actinobacteria;c__Actinobacteria;o__Actinomycetales;f__Dermabacteraceae;g__Brachybacterium	WenJing	Writhing_Latency	0.639436083336636	0.0102648778336704	15
d__Bacteria;p__TM7;c__TM7-3;o__CW040;f__F16;g__unidentified_F16	WenJing	Writhing_Latency	0.623550431417773	0.0129979877010115	15
d__Bacteria;p__Firmicutes;c__Clostridia;o__Clostridiales;f__Lachnospiraceae;g__[Ruminococcus]	WenJing	Writhing_Latency	0.241158751429817	0.386567445521305	15
d__Bacteria;p__Tenericutes;c__Mollicutes;o__RF39;f__unidentified_RF39;g__unidentified_RF39	WenJing	Writhing_Latency	0.107887024790758	0.701930999021285	15
d__Bacteria;p__Actinobacteria;c__Coriobacteriia;o__Coriobacteriales;f__Coriobacteriaceae;g__unidentified_Coriobacteriaceae	WenJing	Writhing_Latency	0.515202787145518	0.04936315618167	15
d__Bacteria;p__Firmicutes;c__Clostridia;o__Clostridiales;f__Veillonellaceae;g__unidentified_Veillonellaceae	WenJing	Writhing_Latency	-0.043847	0.876695491639487	15
d__Bacteria;p__Firmicutes;c__Clostridia;o__Clostridiales;f__Ruminococcaceae;g__unclassified_Ruminococcaceae	WenJing	Writhing_Latency	-0.233851	0.401552695051992	15
d__Bacteria;p__Proteobacteria;c__Gammaproteobacteria;o__Xanthomonadales;f__Xanthomonadaceae;g__Luteimonas	WenJing	Writhing_Latency	0.500587105240681	0.0573590706532106	15
d__Bacteria;p__Firmicutes;c__Clostridia;o__Clostridiales;f__Lachnospiraceae;g__unclassified_Lachnospiraceae	WenJing	Writhing_Latency	0.078559290238501	0.780787660668466	15
d__Bacteria;p__Bacteroidetes;c__Bacteroidia;o__Bacteroidales;f__Prevotellaceae;g__Prevotella	WenJing	Writhing_Latency	-0.244813	0.379189046577118	15
d__Bacteria;p__Firmicutes;c__Bacilli;o__Lactobacillales;f__Streptococcaceae;g__Streptococcus	WenJing	Writhing_Latency	0.650065039205333	0.00870262782156483	15
d__Bacteria;p__Actinobacteria;c__Actinobacteria;o__Actinomycetales;f__Brevibacteriaceae;g__Brevibacterium	WenJing	Writhing_Latency	0.405585172859238	0.133641760218572	15
d__Bacteria;p__Firmicutes;c__Bacilli;o__Turicibacterales;f__Turicibacteraceae;g__Turicibacter	WenJing	Writhing_Latency	0.177215143096153	0.527491417358766	15
d__Bacteria;p__Firmicutes;c__Clostridia;o__Clostridiales;f__[Mogibacteriaceae];g__unidentified_[Mogibacteriaceae]	WenJing	Writhing_Latency	0.151637699762688	0.589557880181298	15
d__Bacteria;p__Actinobacteria;c__Actinobacteria;o__Actinomycetales;f__Yaniellaceae;g__Yaniella	WenJing	Writhing_Latency	0.53164542928846	0.0413839778088756	15
d__Bacteria;p__Chloroflexi;c__Thermomicrobia;o__JG30-KF-CM45;f__unidentified_JG30-KF-CM45;g__unidentified_JG30-KF-CM45	WenJing	Writhing_Latency	0.13934753976503	0.620389441826632	15
d__Bacteria;p__Proteobacteria;c__Deltaproteobacteria;o__Desulfovibrionales;f__Desulfovibrionaceae;g__unidentified_Desulfovibrionaceae	WenJing	Writhing_Latency	-0.301988	0.27398877502763	15
d__Bacteria;p__Firmicutes;c__Clostridia;o__Clostridiales;f__Christensenellaceae;g__unidentified_Christensenellaceae	WenJing	Writhing_Latency	0.138848978095955	0.621653066804118	15
d__Bacteria;p__Firmicutes;c__Clostridia;o__Clostridiales;f__Lachnospiraceae;g__Blautia	WenJing	Writhing_Latency	0.81840765759351	0.000191605245409581	15
d__Bacteria;p__Proteobacteria;c__Alphaproteobacteria;o__Rhizobiales;f__Phyllobacteriaceae;g__unclassified_Phyllobacteriaceae	WenJing	Writhing_Latency	-0.308841	0.262703406352447	15
d__Bacteria;p__Firmicutes;c__Clostridia;o__Clostridiales;f__Lachnospiraceae;g__Roseburia	WenJing	Writhing_Latency	0.227561245754121	0.414691263336768	15
d__Bacteria;p__unclassified_Bacteria;c__unclassified_Bacteria;o__unclassified_Bacteria;f__unclassified_Bacteria;g__unclassified_Bacteria	WenJing	Writhing_Latency	0.267888968336375	0.33438396774723	15
d__Bacteria;p__Firmicutes;c__Clostridia;o__Clostridiales;f__Lachnospiraceae;g__Dorea	WenJing	Writhing_Latency	0.530767115233545	0.0417842023174333	15
d__Bacteria;p__Actinobacteria;c__Actinobacteria;o__Actinomycetales;f__Microbacteriaceae;g__Leucobacter	WenJing	Writhing_Latency	0.436377821895751	0.103906274899073	15
d__Bacteria;p__Firmicutes;c__Bacilli;o__Lactobacillales;f__Aerococcaceae;g__unidentified_Aerococcaceae	WenJing	Writhing_Latency	0.407041497734692	0.13211825691307	15
d__Bacteria;p__Bacteroidetes;c__Bacteroidia;o__Bacteroidales;f__[Paraprevotellaceae];g__[Prevotella]	WenJing	Writhing_Latency	0.587665703372929	0.0212355806721394	15
d__Bacteria;p__Proteobacteria;c__Alphaproteobacteria;o__Rhodobacterales;f__Rhodobacteraceae;g__Paracoccus	WenJing	Writhing_Latency	0.475565195603926	0.0731807666820133	15
d__Bacteria;p__unidentified_Bacteria;c__unidentified_Bacteria;o__unidentified_Bacteria;f__unidentified_Bacteria;g__unidentified_Bacteria	WenJing	Writhing_Latency	0.269959136196372	0.330517956824974	15
d__Bacteria;p__Firmicutes;c__Clostridia;o__Clostridiales;f__Peptococcaceae;g__rc4-4	WenJing	Writhing_Latency	0.678775657425113	0.0053972214003909	15
d__Bacteria;p__Proteobacteria;c__Gammaproteobacteria;o__Enterobacteriales;f__Enterobacteriaceae;g__Escherichia	WenJing	Writhing_Latency	0.227321677186677	0.415196069852987	15
d__Bacteria;p__Proteobacteria;c__Alphaproteobacteria;o__Rhizobiales;f__Hyphomicrobiaceae;g__Devosia	WenJing	Writhing_Latency	-0.380568	0.161695845918972	15
d__Bacteria;p__Firmicutes;c__Bacilli;o__Lactobacillales;f__Enterococcaceae;g__Enterococcus	WenJing	Writhing_Latency	0.122845857424434	0.662718767932541	15
d__Bacteria;p__Proteobacteria;c__Betaproteobacteria;o__Burkholderiales;f__Alcaligenaceae;g__Alcaligenes	WenJing	Writhing_Latency	0.0982702381761199	0.727520740911102	15
d__Bacteria;p__Bacteroidetes;c__Bacteroidia;o__Bacteroidales;f__Porphyromonadaceae;g__Parabacteroides	WenJing	Writhing_Latency	-0.00365392	0.98968862549208	15
d__Bacteria;p__Bacteroidetes;c__Bacteroidia;o__Bacteroidales;f__Rikenellaceae;g__unidentified_Rikenellaceae	WenJing	Writhing_Latency	-0.00822867	0.976780978795238	15
d__Bacteria;p__Actinobacteria;c__Actinobacteria;o__Actinomycetales;f__Micrococcaceae;g__Rothia	WenJing	Writhing_Latency	0.390891494722804	0.149684024282025	15
d__Bacteria;p__Proteobacteria;c__Betaproteobacteria;o__Burkholderiales;f__Alcaligenaceae;g__Sutterella	WenJing	Writhing_Latency	-0.366516	0.179049191142018	15
d__Bacteria;p__Actinobacteria;c__Coriobacteriia;o__Coriobacteriales;f__Coriobacteriaceae;g__Collinsella	WenJing	Writhing_Latency	0.451849629704519	0.0908622551653123	15
d__Bacteria;p__Firmicutes;c__unclassified_Firmicutes;o__unclassified_Firmicutes;f__unclassified_Firmicutes;g__unclassified_Firmicutes	WenJing	Writhing_Latency	0.578996556737299	0.0237194140141626	15
d__Bacteria;p__Actinobacteria;c__Actinobacteria;o__Actinomycetales;f__Microbacteriaceae;g__Pseudoclavibacter	WenJing	Writhing_Latency	-0.12697	0.652043343989826	15
d__Bacteria;p__Firmicutes;c__Bacilli;o__Bacillales;f__unclassified_Bacillales;g__unclassified_Bacillales	WenJing	Writhing_Latency	-0.250034	0.368778578368846	15
d__Bacteria;p__Proteobacteria;c__Gammaproteobacteria;o__Enterobacteriales;f__Enterobacteriaceae;g__Proteus	WenJing	Writhing_Latency	-0.0838563	0.766373489667603	15
d__Bacteria;p__Proteobacteria;c__Epsilonproteobacteria;o__Campylobacterales;f__Helicobacteraceae;g__Flexispira	WenJing	Writhing_Latency	-0.370237	0.174340742038521	15
d__Bacteria;p__Firmicutes;c__Erysipelotrichi;o__Erysipelotrichales;f__Erysipelotrichaceae;g__unidentified_Erysipelotrichaceae	WenJing	Writhing_Latency	-0.028394	0.919988278476116	15
d__Bacteria;p__Deferribacteres;c__Deferribacteres;o__Deferribacterales;f__Deferribacteraceae;g__Mucispirillum	WenJing	Writhing_Latency	-0.106341	0.706025643465837	15
d__Bacteria;p__Actinobacteria;c__Coriobacteriia;o__Coriobacteriales;f__Coriobacteriaceae;g__unclassified_Coriobacteriaceae	WenJing	Writhing_Latency	0.552884891420787	0.0325468195308585	15
d__Bacteria;p__Firmicutes;c__Clostridia;o__Clostridiales;f__Peptococcaceae;g__unidentified_Peptococcaceae	WenJing	Writhing_Latency	-0.0138388	0.960959638603407	15
d__Bacteria;p__Firmicutes;c__Bacilli;o__Bacillales;f__Staphylococcaceae;g__Salinicoccus	WenJing	Writhing_Latency	0.720083615410383	0.00246626643448983	15
d__Bacteria;p__Bacteroidetes;c__Bacteroidia;o__Bacteroidales;f__unidentified_Bacteroidales;g__unidentified_Bacteroidales	WenJing	Writhing_Latency	-0.356023	0.192770316594908	15
d__Bacteria;p__Firmicutes;c__Erysipelotrichi;o__Erysipelotrichales;f__Erysipelotrichaceae;g__p-75-a5	WenJing	Writhing_Latency	0.187935826656783	0.502384397219868	15
d__Bacteria;p__Bacteroidetes;c__Bacteroidia;o__Bacteroidales;f__[Odoribacteraceae];g__Butyricimonas	WenJing	Writhing_Latency	-0.488223	0.0648288490705609	15
d__Bacteria;p__Proteobacteria;c__Alphaproteobacteria;o__RF32;f__unidentified_RF32;g__unidentified_RF32	WenJing	Writhing_Latency	-0.603356	0.0172504846914207	15
d__Bacteria;p__Bacteroidetes;c__Bacteroidia;o__Bacteroidales;f__unclassified_Bacteroidales;g__unclassified_Bacteroidales	WenJing	Writhing_Latency	-0.295729	0.284547152219372	15
d__Bacteria;p__Firmicutes;c__Bacilli;o__Bacillales;f__Staphylococcaceae;g__unclassified_Staphylococcaceae	WenJing	Writhing_Latency	-0.0178406	0.949681985870037	15
d__Bacteria;p__Actinobacteria;c__Actinobacteria;o__Actinomycetales;f__Micrococcaceae;g__Arthrobacter	WenJing	Writhing_Latency	-0.335958	0.220856101679501	15
d__Bacteria;p__Firmicutes;c__Bacilli;o__Bacillales;f__Bacillaceae;g__Bacillus	WenJing	Writhing_Latency	0.383923670209219	0.157723694743594	15
d__Bacteria;p__Proteobacteria;c__Gammaproteobacteria;o__Pseudomonadales;f__Pseudomonadaceae;g__unclassified_Pseudomonadaceae	WenJing	Writhing_Latency	0.42929905246692	0.1102890734052	15
d__Bacteria;p__Actinobacteria;c__Actinobacteria;o__Actinomycetales;f__Actinomycetaceae;g__unidentified_Actinomycetaceae	WenJing	Writhing_Latency	0.567074941343465	0.0274887251040067	15
d__Bacteria;p__Actinobacteria;c__Actinobacteria;o__Actinomycetales;f__Actinomycetaceae;g__Actinomyces	WenJing	Writhing_Latency	0.44331341888353	0.0979070400064954	15
d__Bacteria;p__Proteobacteria;c__Epsilonproteobacteria;o__Campylobacterales;f__Helicobacteraceae;g__Helicobacter	WenJing	Writhing_Latency	-0.540422	0.0375395210763178	15
d__Bacteria;p__Firmicutes;c__Bacilli;o__Lactobacillales;f__unclassified_Lactobacillales;g__unclassified_Lactobacillales	WenJing	Writhing_Latency	0.690056796771998	0.00441127419381029	15
d__Bacteria;p__Firmicutes;c__Clostridia;o__Clostridiales;f__Dehalobacteriaceae;g__Dehalobacterium	WenJing	Writhing_Latency	-0.370705	0.173754294303508	15
d__Bacteria;p__Actinobacteria;c__Actinobacteria;o__Actinomycetales;f__Bogoriellaceae;g__Georgenia	WenJing	Writhing_Latency	0.478314798776885	0.0713041726350186	15
d__Bacteria;p__Firmicutes;c__Clostridia;o__Clostridiales;f__Clostridiaceae;g__SMB53	WenJing	Writhing_Latency	-0.0842187	0.765389870959002	15
d__Bacteria;p__Actinobacteria;c__Actinobacteria;o__Actinomycetales;f__unclassified_Actinomycetales;g__unclassified_Actinomycetales	WenJing	Writhing_Latency	0.33869431745522	0.216881763403986	15
d__Bacteria;p__Firmicutes;c__Clostridia;o__Clostridiales;f__Peptostreptococcaceae;g__unclassified_Peptostreptococcaceae	WenJing	Writhing_Latency	0.184358820535216	0.510699169473796	15
d__Bacteria;p__Proteobacteria;c__Gammaproteobacteria;o__Pasteurellales;f__Pasteurellaceae;g__Aggregatibacter	WenJing	Writhing_Latency	-0.179336	0.522479630926861	15
d__Bacteria;p__Proteobacteria;c__Alphaproteobacteria;o__Rhizobiales;f__Brucellaceae;g__unclassified_Brucellaceae	WenJing	Writhing_Latency	-0.107086	0.704052250221165	15
d__Bacteria;p__Proteobacteria;c__Alphaproteobacteria;o__Rhizobiales;f__Phyllobacteriaceae;g__unidentified_Phyllobacteriaceae	WenJing	Writhing_Latency	0.138427921238957	0.62272101727481	15
d__Bacteria;p__Bacteroidetes;c__Bacteroidia;o__Bacteroidales;f__[Paraprevotellaceae];g__Paraprevotella	WenJing	Writhing_Latency	-0.170146	0.544348763454054	15
d__Bacteria;p__Proteobacteria;c__Deltaproteobacteria;o__GMD14H09;f__unidentified_GMD14H09;g__unidentified_GMD14H09	WenJing	Writhing_Latency	-0.377609	0.165253937129505	15
d__Bacteria;p__Bacteroidetes;c__Bacteroidia;o__Bacteroidales;f__[Odoribacteraceae];g__Odoribacter	WenJing	Writhing_Latency	-0.355666	0.193249126160173	15
d__Bacteria;p__Cyanobacteria;c__4C0d-2;o__YS2;f__unidentified_YS2;g__unidentified_YS2	WenJing	Writhing_Latency	0.0234966141938651	0.933757927368672	15
d__Bacteria;p__Firmicutes;c__Clostridia;o__Clostridiales;f__Clostridiaceae;g__unidentified_Clostridiaceae	WenJing	Writhing_Latency	-0.384629	0.156897346117319	15
d__Bacteria;p__Firmicutes;c__Erysipelotrichi;o__Erysipelotrichales;f__Erysipelotrichaceae;g__Clostridium	WenJing	Writhing_Latency	0.587665703372929	0.0212355806721394	15
d__Bacteria;p__Actinobacteria;c__Actinobacteria;o__Actinomycetales;f__Microbacteriaceae;g__unclassified_Microbacteriaceae	WenJing	Writhing_Latency	-0.117661	0.676225139561072	15
d__Bacteria;p__Firmicutes;c__Bacilli;o__Lactobacillales;f__Enterococcaceae;g__Vagococcus	WenJing	Writhing_Latency	0.0632877591161086	0.822701816227608	15
d__Bacteria;p__Firmicutes;c__Bacilli;o__Bacillales;f__Bacillaceae;g__unclassified_Bacillaceae	WenJing	Writhing_Latency	0.595658846145227	0.0191262323555309	15
d__Bacteria;p__Firmicutes;c__Bacilli;o__unclassified_Bacilli;f__unclassified_Bacilli;g__unclassified_Bacilli	WenJing	Writhing_Latency	0.732026462884336	0.00191777882548757	15
d__Bacteria;p__Tenericutes;c__Mollicutes;o__Anaeroplasmatales;f__Anaeroplasmataceae;g__Anaeroplasma	WenJing	Writhing_Latency	-0.190341	0.496828936911837	15
d__Bacteria;p__Proteobacteria;c__Gammaproteobacteria;o__Xanthomonadales;f__Xanthomonadaceae;g__unclassified_Xanthomonadaceae	WenJing	Writhing_Latency	0.366309226959978	0.179312728146957	15
d__Bacteria;p__Actinobacteria;c__Actinobacteria;o__Actinomycetales;f__Dermabacteraceae;g__unclassified_Dermabacteraceae	WenJing	Writhing_Latency	0.173506348575929	0.536305809724958	15
d__Bacteria;p__Firmicutes;c__Clostridia;o__Clostridiales;f__Peptostreptococcaceae;g__Clostridium	WenJing	Writhing_Latency	0.217934226551966	0.435226201254465	15
d__Bacteria;p__Firmicutes;c__Clostridia;o__Clostridiales;f__Peptostreptococcaceae;g__[Clostridium]	WenJing	Writhing_Latency	0.316438795580543	0.250524843395972	15
d__Bacteria;p__Proteobacteria;c__Alphaproteobacteria;o__Rhizobiales;f__Brucellaceae;g__Ochrobactrum	WenJing	Writhing_Latency	-0.253803	0.361363736644347	15
d__Bacteria;p__Proteobacteria;c__Betaproteobacteria;o__Burkholderiales;f__Alcaligenaceae;g__Pusillimonas	WenJing	Writhing_Latency	-0.101153	0.719821215650922	15
d__Bacteria;p__Bacteroidetes;c__Bacteroidia;o__Bacteroidales;f__[Paraprevotellaceae];g__unclassified_[Paraprevotellaceae]	WenJing	Writhing_Latency	-0.298862	0.279232807296201	15
d__Bacteria;p__Proteobacteria;c__Betaproteobacteria;o__Burkholderiales;f__Alcaligenaceae;g__unclassified_Alcaligenaceae	WenJing	Writhing_Latency	0.145931753446528	0.603794924484736	15
d__Bacteria;p__Bacteroidetes;c__Flavobacteriia;o__Flavobacteriales;f__[Weeksellaceae];g__unidentified_[Weeksellaceae]	WenJing	Writhing_Latency	-0.0966384	0.731890538983803	15
d__Bacteria;p__Fusobacteria;c__Fusobacteriia;o__Fusobacteriales;f__Fusobacteriaceae;g__Fusobacterium	WenJing	Writhing_Latency	0.670839088862586	0.00618959792689276	15
d__Bacteria;p__Elusimicrobia;c__Elusimicrobia;o__Elusimicrobiales;f__Elusimicrobiaceae;g__unidentified_Elusimicrobiaceae	WenJing	Writhing_Latency	-0.672551	0.00601140806706437	15
d__Bacteria;p__Firmicutes;c__Clostridia;o__Clostridiales;f__Veillonellaceae;g__Veillonella	WenJing	Writhing_Latency	-0.481748	0.0690101256760274	15
d__Bacteria;p__Proteobacteria;c__Gammaproteobacteria;o__Oceanospirillales;f__Halomonadaceae;g__Halomonas	WenJing	Writhing_Latency	0.590859457312623	0.0203724810253598	15
d__Bacteria;p__Firmicutes;c__Bacilli;o__Bacillales;f__Staphylococcaceae;g__Macrococcus	WenJing	Writhing_Latency	0.467199419616125	0.0791082754001445	15
d__Bacteria;p__Proteobacteria;c__Gammaproteobacteria;o__Pseudomonadales;f__Pseudomonadaceae;g__unidentified_Pseudomonadaceae	WenJing	Writhing_Latency	0.0402369876970503	0.886784628855116	15
d__Bacteria;p__Firmicutes;c__Bacilli;o__Lactobacillales;f__Carnobacteriaceae;g__Trichococcus	WenJing	Writhing_Latency	-0.142665	0.612007355637962	15
d__Bacteria;p__Actinobacteria;c__Actinobacteria;o__Actinomycetales;f__Intrasporangiaceae;g__unclassified_Intrasporangiaceae	WenJing	Writhing_Latency	0.451849629704519	0.0908622551653123	15
d__Bacteria;p__Tenericutes;c__Mollicutes;o__Mycoplasmatales;f__Mycoplasmataceae;g__Mycoplasma	WenJing	Writhing_Latency	-0.179111	0.523010157183661	15
d__Bacteria;p__Firmicutes;c__Bacilli;o__Lactobacillales;f__Lactobacillaceae;g__unclassified_Lactobacillaceae	WenJing	Writhing_Latency	0.107678091427474	0.702483922030339	15
d__Bacteria;p__Proteobacteria;c__Deltaproteobacteria;o__Desulfovibrionales;f__Desulfovibrionaceae;g__Bilophila	WenJing	Writhing_Latency	-0.309954	0.260896763872571	15
d__Bacteria;p__Tenericutes;c__RF3;o__ML615J-28;f__unidentified_ML615J-28;g__unidentified_ML615J-28	WenJing	Writhing_Latency	-0.189863	0.497930298990121	15
d__Bacteria;p__Firmicutes;c__Bacilli;o__Bacillales;f__Bacillaceae;g__unidentified_Bacillaceae	WenJing	Writhing_Latency	0.668672362807227	0.00642110705865369	15
d__Bacteria;p__Firmicutes;c__Clostridia;o__Clostridiales;f__Ruminococcaceae;g__Butyricicoccus	WenJing	Writhing_Latency	-0.356391	0.192277682806613	15
d__Bacteria;p__Firmicutes;c__Bacilli;o__Gemellales;f__Gemellaceae;g__Gemella	WenJing	Writhing_Latency	0.469870643754279	0.0771796163256554	15
d__Bacteria;p__Firmicutes;c__Bacilli;o__Lactobacillales;f__Aerococcaceae;g__Aerococcus	WenJing	Writhing_Latency	0.598046043830694	0.0185285478520222	15
d__Bacteria;p__Actinobacteria;c__Actinobacteria;o__Actinomycetales;f__unidentified_Actinomycetales;g__unidentified_Actinomycetales	WenJing	Writhing_Latency	0.0208947805643708	0.94108059359956	15
d__Bacteria;p__Firmicutes;c__Bacilli;o__Bacillales;f__Bacillaceae;g__Natronobacillus	WenJing	Writhing_Latency	-0.0966384	0.731890538983803	15
d__Bacteria;p__Firmicutes;c__Bacilli;o__Bacillales;f__Planococcaceae;g__unidentified_Planococcaceae	WenJing	Writhing_Latency	0.200765634006911	0.473089319878599	15
d__Bacteria;p__Proteobacteria;c__Alphaproteobacteria;o__Rhizobiales;f__Phyllobacteriaceae;g__Aquamicrobium	WenJing	Writhing_Latency	-0.117748	0.675996212857373	15
d__Bacteria;p__Firmicutes;c__Bacilli;o__Bacillales;f__Staphylococcaceae;g__unidentified_Staphylococcaceae	WenJing	Writhing_Latency	0.165852320729693	0.554699504954638	15
d__Bacteria;p__Bacteroidetes;c__Sphingobacteriia;o__Sphingobacteriales;f__Sphingobacteriaceae;g__unidentified_Sphingobacteriaceae	WenJing	Writhing_Latency	0.29028388506935	0.293926509034804	15
d__Bacteria;p__Bacteroidetes;c__Bacteroidia;o__Bacteroidales;f__Rikenellaceae;g__Alistipes	WenJing	Writhing_Latency	-0.203195	0.467637333938556	15
d__Bacteria;p__Firmicutes;c__Bacilli;o__Lactobacillales;f__Streptococcaceae;g__unidentified_Streptococcaceae	WenJing	Writhing_Latency	0.707578657636254	0.0031684121062955	15
d__Bacteria;p__Firmicutes;c__Bacilli;o__Bacillales;f__Planococcaceae;g__unclassified_Planococcaceae	WenJing	Writhing_Latency	0.117748206070684	0.675996212857372	15
d__Bacteria;p__Firmicutes;c__Clostridia;o__Clostridiales;f__Ruminococcaceae;g__Anaerotruncus	WenJing	Writhing_Latency	-0.352847	0.197053456491549	15
d__Bacteria;p__Firmicutes;c__Bacilli;o__Bacillales;f__Paenibacillaceae;g__Paenibacillus	WenJing	Writhing_Latency	-0.0601824	0.831283150547898	15
d__Bacteria;p__Firmicutes;c__Bacilli;o__Lactobacillales;f__Lactobacillaceae;g__Pediococcus	WenJing	Writhing_Latency	0.281361646339344	0.309683294437675	15
d__Bacteria;p__Firmicutes;c__Clostridia;o__Clostridiales;f__Dehalobacteriaceae;g__unidentified_Dehalobacteriaceae	WenJing	Writhing_Latency	0.117348804602503	0.677040313748672	15
d__Bacteria;p__Proteobacteria;c__Alphaproteobacteria;o__unclassified_Alphaproteobacteria;f__unclassified_Alphaproteobacteria;g__unclassified_Alphaproteobacteria	WenJing	Writhing_Latency	0.295678828577496	0.284632967866956	15
d__Bacteria;p__Bacteroidetes;c__Bacteroidia;o__Bacteroidales;f__[Barnesiellaceae];g__unidentified_[Barnesiellaceae]	WenJing	Writhing_Latency	-0.475571	0.0731764435930672	15
d__Bacteria;p__Firmicutes;c__Erysipelotrichi;o__Erysipelotrichales;f__Erysipelotrichaceae;g__unclassified_Erysipelotrichaceae	WenJing	Writhing_Latency	0.534587128044754	0.0400642525248087	15
d__Bacteria;p__Firmicutes;c__Clostridia;o__Clostridiales;f__Lachnospiraceae;g__Clostridium	WenJing	Writhing_Latency	0.0656510508125136	0.816183493850211	15
d__Bacteria;p__Firmicutes;c__Bacilli;o__Lactobacillales;f__Enterococcaceae;g__unclassified_Enterococcaceae	WenJing	Writhing_Latency	0.0926437931072393	0.742619156611903	15
d__Bacteria;p__Proteobacteria;c__Alphaproteobacteria;o__Rhodobacterales;f__Rhodobacteraceae;g__unclassified_Rhodobacteraceae	WenJing	Writhing_Latency	0.166758827593031	0.552506978001919	15
d__Bacteria;p__Proteobacteria;c__Deltaproteobacteria;o__Desulfovibrionales;f__Desulfovibrionaceae;g__unclassified_Desulfovibrionaceae	WenJing	Writhing_Latency	-0.520936	0.0464624516552733	15
d__Bacteria;p__Bacteroidetes;c__Bacteroidia;o__Bacteroidales;f__Rikenellaceae;g__AF12	WenJing	Writhing_Latency	0	1	15
d__Bacteria;p__Bacteroidetes;c__Bacteroidia;o__Bacteroidales;f__Rikenellaceae;g__unclassified_Rikenellaceae	WenJing	Writhing_Latency	-0.510356	0.0519175158971303	15
d__Bacteria;p__Firmicutes;c__Bacilli;o__Lactobacillales;f__Aerococcaceae;g__unclassified_Aerococcaceae	WenJing	Writhing_Latency	0.257190785688848	0.354767525714799	15
d__Bacteria;p__Firmicutes;c__Erysipelotrichi;o__Erysipelotrichales;f__Erysipelotrichaceae;g__Coprobacillus	WenJing	Writhing_Latency	0.451849629704519	0.0908622551653123	15
d__Bacteria;p__Bacteroidetes;c__Bacteroidia;o__Bacteroidales;f__[Paraprevotellaceae];g__YRC22	WenJing	Writhing_Latency	-0.302636	0.272908960060999	15
d__Bacteria;p__Proteobacteria;c__Betaproteobacteria;o__Burkholderiales;f__Alcaligenaceae;g__unidentified_Alcaligenaceae	WenJing	Writhing_Latency	0.165852320729693	0.554699504954638	15
d__Bacteria;p__Actinobacteria;c__Actinobacteria;o__Actinomycetales;f__Dietziaceae;g__unidentified_Dietziaceae	WenJing	Writhing_Latency	-0.195889	0.484126874079142	15
d__Bacteria;p__Firmicutes;c__Clostridia;o__unclassified_Clostridia;f__unclassified_Clostridia;g__unclassified_Clostridia	WenJing	Writhing_Latency	0.563552656861505	0.0286845820019913	15
d__Bacteria;p__Verrucomicrobia;c__Verrucomicrobiae;o__Verrucomicrobiales;f__Verrucomicrobiaceae;g__Akkermansia	WenJing	Writhing_Latency	-0.389104	0.151719803142307	15
d__Bacteria;p__Firmicutes;c__Bacilli;o__Bacillales;f__Planococcaceae;g__Bacillus	WenJing	Writhing_Latency	-0.0555863	0.84401643879193	15
d__Bacteria;p__Actinobacteria;c__Actinobacteria;o__Actinomycetales;f__Propionibacteriaceae;g__unidentified_Propionibacteriaceae	WenJing	Writhing_Latency	0.588741030353422	0.0209419178709472	15
d__Bacteria;p__Firmicutes;c__Bacilli;o__Lactobacillales;f__Aerococcaceae;g__Atopococcus	WenJing	Writhing_Latency	-0.244208	0.380405282351809	15
d__Bacteria;p__Bacteroidetes;c__Bacteroidia;o__Bacteroidales;f__Rikenellaceae;g__Rikenella	WenJing	Writhing_Latency	0.0444826556267029	0.874920913823167	15
d__Bacteria;p__Firmicutes;c__Bacilli;o__Gemellales;f__unidentified_Gemellales;g__unidentified_Gemellales	WenJing	Writhing_Latency	0.156710854232781	0.577015509666809	15
d__Bacteria;p__Firmicutes;c__Bacilli;o__Lactobacillales;f__Aerococcaceae;g__Atopostipes	WenJing	Writhing_Latency	0.0524981494274356	0.852592245891959	15
d__Bacteria;p__Proteobacteria;c__Alphaproteobacteria;o__unidentified_Alphaproteobacteria;f__unidentified_Alphaproteobacteria;g__unidentified_Alphaproteobacteria	WenJing	Writhing_Latency	-0.497805	0.0589822399855958	15
d__Bacteria;p__Actinobacteria;c__Actinobacteria;o__Actinomycetales;f__Dietziaceae;g__unclassified_Dietziaceae	WenJing	Writhing_Latency	0.0156997608094246	0.95571415807197	15
d__Bacteria;p__Proteobacteria;c__unclassified_Proteobacteria;o__unclassified_Proteobacteria;f__unclassified_Proteobacteria;g__unclassified_Proteobacteria	WenJing	Writhing_Latency	0.265578873574086	0.338728129765585	15
d__Bacteria;p__Actinobacteria;c__Actinobacteria;o__Actinomycetales;f__Ruaniaceae;g__unidentified_Ruaniaceae	WenJing	Writhing_Latency	0.587665703372929	0.0212355806721394	15
d__Bacteria;p__Proteobacteria;c__Gammaproteobacteria;o__Xanthomonadales;f__Xanthomonadaceae;g__unidentified_Xanthomonadaceae	WenJing	Writhing_Latency	0.463218965536197	0.082045697262607	15
d__Bacteria;p__Bacteroidetes;c__Bacteroidia;o__Bacteroidales;f__Prevotellaceae;g__unidentified_Prevotellaceae	WenJing	Writhing_Latency	-0.481748	0.0690101256760274	15
d__Bacteria;p__Bacteroidetes;c__Sphingobacteriia;o__Sphingobacteriales;f__Sphingobacteriaceae;g__Sphingobacterium	WenJing	Writhing_Latency	0.316438795580543	0.250524843395972	15
d__Bacteria;p__Firmicutes;c__Erysipelotrichi;o__Erysipelotrichales;f__Erysipelotrichaceae;g__Erysipelothrix	WenJing	Writhing_Latency	0.0632877591161086	0.822701816227608	15
d__Bacteria;p__Fusobacteria;c__Fusobacteriia;o__Fusobacteriales;f__Fusobacteriaceae;g__unidentified_Fusobacteriaceae	WenJing	Writhing_Latency	0.463218965536197	0.082045697262607	15
d__Bacteria;p__Proteobacteria;c__Gammaproteobacteria;o__Pseudomonadales;f__Moraxellaceae;g__Acinetobacter	WenJing	Writhing_Latency	-0.0187851	0.947021406464276	15
d__Bacteria;p__Proteobacteria;c__Gammaproteobacteria;o__unclassified_Gammaproteobacteria;f__unclassified_Gammaproteobacteria;g__unclassified_Gammaproteobacteria	WenJing	Writhing_Latency	0.434135370880122	0.105899637836115	15
d__Bacteria;p__Bacteroidetes;c__Bacteroidia;o__Bacteroidales;f__[Paraprevotellaceae];g__unidentified_[Paraprevotellaceae]	WenJing	Writhing_Latency	-0.236805	0.39545919454689	15
d__Bacteria;p__Proteobacteria;c__Gammaproteobacteria;o__Enterobacteriales;f__Enterobacteriaceae;g__Shigella	WenJing	Writhing_Latency	-0.179111	0.523010157183661	15
d__Bacteria;p__Actinobacteria;c__Actinobacteria;o__Actinomycetales;f__Micrococcaceae;g__unclassified_Micrococcaceae	WenJing	Writhing_Latency	0.316438795580543	0.250524843395972	15
d__Bacteria;p__Bacteroidetes;c__Bacteroidia;o__Bacteroidales;f__Prevotellaceae;g__unclassified_Prevotellaceae	WenJing	Writhing_Latency	-0.481748	0.0690101256760274	15
d__Bacteria;p__Firmicutes;c__Bacilli;o__Bacillales;f__Listeriaceae;g__Listeria	WenJing	Writhing_Latency	0.463218965536197	0.082045697262607	15
d__Bacteria;p__Firmicutes;c__Clostridia;o__Clostridiales;f__Clostridiaceae;g__02d06	WenJing	Writhing_Latency	-0.19363	0.489278691015932	15
d__Bacteria;p__Firmicutes;c__Clostridia;o__Clostridiales;f__[Tissierellaceae];g__unclassified_[Tissierellaceae]	WenJing	Writhing_Latency	-0.145142	0.605776243193016	15
d__Bacteria;p__Proteobacteria;c__Epsilonproteobacteria;o__Campylobacterales;f__Helicobacteraceae;g__unclassified_Helicobacteraceae	WenJing	Writhing_Latency	-0.443014	0.0981606280128247	15
d__Bacteria;p__Proteobacteria;c__Alphaproteobacteria;o__Rhizobiales;f__unclassified_Rhizobiales;g__unclassified_Rhizobiales	WenJing	Writhing_Latency	-0.401652	0.137815666312333	15
d__Bacteria;p__Proteobacteria;c__Gammaproteobacteria;o__Alteromonadales;f__Idiomarinaceae;g__unidentified_Idiomarinaceae	WenJing	Writhing_Latency	0.0632877591161086	0.822701816227608	15
d__Bacteria;p__Proteobacteria;c__Gammaproteobacteria;o__Pasteurellales;f__Pasteurellaceae;g__unclassified_Pasteurellaceae	WenJing	Writhing_Latency	0.316438795580543	0.250524843395972	15
d__Bacteria;p__Proteobacteria;c__Gammaproteobacteria;o__Pseudomonadales;f__Pseudomonadaceae;g__Pseudomonas	WenJing	Writhing_Latency	0.265578873574086	0.338728129765585	15
d__Bacteria;p__Actinobacteria;c__Actinobacteria;o__Actinomycetales;f__Promicromonosporaceae;g__unidentified_Promicromonosporaceae	WenJing	Writhing_Latency	-0.0632878	0.822701816227608	15
d__Bacteria;p__Actinobacteria;c__Coriobacteriia;o__Coriobacteriales;f__Coriobacteriaceae;g__Paraeggerthella	WenJing	Writhing_Latency	-0.253226	0.362492096955835	15
d__Bacteria;p__Firmicutes;c__Clostridia;o__Clostridiales;f__Lachnospiraceae;g__Anaerostipes	WenJing	Writhing_Latency	0.316438795580543	0.250524843395972	15
d__Bacteria;p__Firmicutes;c__Clostridia;o__Clostridiales;f__Veillonellaceae;g__unclassified_Veillonellaceae	WenJing	Writhing_Latency	0.0632877591161086	0.822701816227608	15
d__Bacteria;p__Actinobacteria;c__Actinobacteria;o__Actinomycetales;f__Dermabacteraceae;g__unidentified_Dermabacteraceae	WenJing	Writhing_Latency	0.0926437931072393	0.742619156611903	15
d__Bacteria;p__Actinobacteria;c__Actinobacteria;o__unclassified_Actinobacteria;f__unclassified_Actinobacteria;g__unclassified_Actinobacteria	WenJing	Writhing_Latency	-0.284795	0.303563140188111	15
d__Bacteria;p__Firmicutes;c__Bacilli;o__Bacillales;f__Bacillaceae;g__Oceanobacillus	WenJing	Writhing_Latency	0.0632877591161086	0.822701816227608	15
d__Bacteria;p__Firmicutes;c__Bacilli;o__Bacillales;f__Bacillaceae;g__Virgibacillus	WenJing	Writhing_Latency	0.0632877591161086	0.822701816227608	15
d__Bacteria;p__Firmicutes;c__Bacilli;o__Lactobacillales;f__Streptococcaceae;g__Lactococcus	WenJing	Writhing_Latency	0.0632877591161086	0.822701816227608	15
d__Bacteria;p__Proteobacteria;c__Gammaproteobacteria;o__Alteromonadales;f__Idiomarinaceae;g__Pseudidiomarina	WenJing	Writhing_Latency	0.0632877591161086	0.822701816227608	15
d__Bacteria;p__Actinobacteria;c__Actinobacteria;o__Actinomycetales;f__Gordoniaceae;g__Gordonia	WenJing	Writhing_Latency	0.0632877591161086	0.822701816227608	15
d__Bacteria;p__Actinobacteria;c__Actinobacteria;o__Actinomycetales;f__Kineosporiaceae;g__unclassified_Kineosporiaceae	WenJing	Writhing_Latency	0.316438795580543	0.250524843395972	15
d__Bacteria;p__Actinobacteria;c__Actinobacteria;o__Actinomycetales;f__Nocardioidaceae;g__Aeromicrobium	WenJing	Writhing_Latency	0.0632877591161086	0.822701816227608	15
d__Bacteria;p__Bacteroidetes;c__Bacteroidia;o__Bacteroidales;f__Porphyromonadaceae;g__Petrimonas	WenJing	Writhing_Latency	-0.443014	0.0981606280128247	15
d__Bacteria;p__Firmicutes;c__Bacilli;o__Lactobacillales;f__Carnobacteriaceae;g__unidentified_Carnobacteriaceae	WenJing	Writhing_Latency	0.0926437931072393	0.742619156611903	15
d__Bacteria;p__Firmicutes;c__Bacilli;o__Lactobacillales;f__unidentified_Lactobacillales;g__unidentified_Lactobacillales	WenJing	Writhing_Latency	-0.379727	0.162702505733844	15
d__Bacteria;p__Firmicutes;c__Clostridia;o__Clostridiales;f__Eubacteriaceae;g__Anaerofustis	WenJing	Writhing_Latency	0.0632877591161086	0.822701816227608	15
d__Bacteria;p__Proteobacteria;c__Alphaproteobacteria;o__Caulobacterales;f__Caulobacteraceae;g__Brevundimonas	WenJing	Writhing_Latency	-0.255423	0.358200937346476	15
d__Bacteria;p__Actinobacteria;c__Actinobacteria;o__Actinomycetales;f__Cellulomonadaceae;g__Demequina	WenJing	Writhing_Latency	0.0632877591161086	0.822701816227608	15
d__Bacteria;p__Actinobacteria;c__Actinobacteria;o__Actinomycetales;f__Dermabacteraceae;g__Helcobacillus	WenJing	Writhing_Latency	0.0632877591161086	0.822701816227608	15
d__Bacteria;p__Actinobacteria;c__Actinobacteria;o__Actinomycetales;f__Microbacteriaceae;g__Herbiconiux	WenJing	Writhing_Latency	0.316438795580543	0.250524843395972	15
d__Bacteria;p__Bacteroidetes;c__Bacteroidia;o__Bacteroidales;f__Porphyromonadaceae;g__unidentified_Porphyromonadaceae	WenJing	Writhing_Latency	-0.284795	0.303563140188111	15
d__Bacteria;p__Firmicutes;c__Bacilli;o__Lactobacillales;f__Carnobacteriaceae;g__unclassified_Carnobacteriaceae	WenJing	Writhing_Latency	0.0632877591161086	0.822701816227608	15
d__Bacteria;p__Firmicutes;c__Clostridia;o__Clostridiales;f__[Tissierellaceae];g__Sedimentibacter	WenJing	Writhing_Latency	-0.443014	0.0981606280128247	15
d__Bacteria;p__Firmicutes;c__Clostridia;o__Natranaerobiales;f__Anaerobrancaceae;g__unidentified_Anaerobrancaceae	WenJing	Writhing_Latency	-0.443014	0.0981606280128247	15
d__Bacteria;p__Firmicutes;c__Clostridia;o__OPB54;f__unidentified_OPB54;g__unidentified_OPB54	WenJing	Writhing_Latency	-0.443014	0.0981606280128247	15
d__Bacteria;p__Proteobacteria;c__Deltaproteobacteria;o__Desulfuromonadales;f__Pelobacteraceae;g__unidentified_Pelobacteraceae	WenJing	Writhing_Latency	0.316438795580543	0.250524843395972	15
d__Bacteria;p__Proteobacteria;c__Gammaproteobacteria;o__Thiotrichales;f__Piscirickettsiaceae;g__Methylophaga	WenJing	Writhing_Latency	0.0632877591161086	0.822701816227608	15
d__Bacteria;p__Proteobacteria;c__Gammaproteobacteria;o__Xanthomonadales;f__Xanthomonadaceae;g__Lysobacter	WenJing	Writhing_Latency	-0.0632878	0.822701816227608	15
d__Bacteria;p__Proteobacteria;c__Gammaproteobacteria;o__Xanthomonadales;f__Xanthomonadaceae;g__Stenotrophomonas	WenJing	Writhing_Latency	-0.284795	0.303563140188111	15
d__Bacteria;p__Tenericutes;c__Mollicutes;o__unclassified_Mollicutes;f__unclassified_Mollicutes;g__unclassified_Mollicutes	WenJing	Writhing_Latency	0.316438795580543	0.250524843395972	15
d__Bacteria;p__Actinobacteria;c__Actinobacteria;o__Actinomycetales;f__Beutenbergiaceae;g__unclassified_Beutenbergiaceae	WenJing	Writhing_Latency	0.316438795580543	0.250524843395972	15
d__Bacteria;p__Actinobacteria;c__Actinobacteria;o__Actinomycetales;f__Dermabacteraceae;g__Devriesea	WenJing	Writhing_Latency	0.316438795580543	0.250524843395972	15
d__Bacteria;p__Bacteroidetes;c__Bacteroidia;o__Bacteroidales;f__[Barnesiellaceae];g__Barnesiella	WenJing	Writhing_Latency	-0.126576	0.653062851779188	15
d__Bacteria;p__Firmicutes;c__Bacilli;o__Bacillales;f__Paenibacillaceae;g__Ammoniphilus	WenJing	Writhing_Latency	0.0632877591161086	0.822701816227608	15
d__Bacteria;p__Firmicutes;c__Clostridia;o__Clostridiales;f__[Tissierellaceae];g__Tissierella_Soehngenia	WenJing	Writhing_Latency	-0.189863	0.497930298990121	15
d__Bacteria;p__Proteobacteria;c__Alphaproteobacteria;o__Rickettsiales;f__mitochondria;g__unclassified_mitochondria	WenJing	Writhing_Latency	-0.443014	0.0981606280128247	15
d__Bacteria;p__Proteobacteria;c__Alphaproteobacteria;o__Sphingomonadales;f__Erythrobacteraceae;g__unidentified_Erythrobacteraceae	WenJing	Writhing_Latency	-0.443014	0.0981606280128247	15
d__Bacteria;p__Tenericutes;c__Mollicutes;o__unidentified_Mollicutes;f__unidentified_Mollicutes;g__unidentified_Mollicutes	WenJing	Writhing_Latency	0.0632877591161086	0.822701816227608	15
d__Bacteria;p__Actinobacteria;c__Actinobacteria;o__Actinomycetales;f__Corynebacteriaceae;g__Corynebacterium	WenJing	Writhing_Score	-0.43138	0.108385268221769	15
d__Bacteria;p__Bacteroidetes;c__Bacteroidia;o__Bacteroidales;f__S24-7;g__unidentified_S24-7	WenJing	Writhing_Score	0.236621910310326	0.395834895630373	15
d__Bacteria;p__Firmicutes;c__Bacilli;o__Lactobacillales;f__Lactobacillaceae;g__Lactobacillus	WenJing	Writhing_Score	-0.152894	0.586441261418255	15
d__Bacteria;p__Firmicutes;c__Erysipelotrichi;o__Erysipelotrichales;f__Erysipelotrichaceae;g__Allobaculum	WenJing	Writhing_Score	-0.154714	0.581938327856224	15
d__Bacteria;p__Firmicutes;c__Clostridia;o__Clostridiales;f__unidentified_Clostridiales;g__unidentified_Clostridiales	WenJing	Writhing_Score	-0.0855479	0.761784993438052	15
d__Bacteria;p__Firmicutes;c__Clostridia;o__Clostridiales;f__Ruminococcaceae;g__unidentified_Ruminococcaceae	WenJing	Writhing_Score	0.152894157431288	0.586441261418254	15
d__Bacteria;p__Actinobacteria;c__Actinobacteria;o__Bifidobacteriales;f__Bifidobacteriaceae;g__Bifidobacterium	WenJing	Writhing_Score	0.417191254485646	0.12182779903783	15
d__Bacteria;p__Proteobacteria;c__Deltaproteobacteria;o__Desulfovibrionales;f__Desulfovibrionaceae;g__Desulfovibrio	WenJing	Writhing_Score	-0.32399	0.238771131348284	15
d__Bacteria;p__Firmicutes;c__Clostridia;o__Clostridiales;f__unclassified_Clostridiales;g__unclassified_Clostridiales	WenJing	Writhing_Score	-0.171096	0.54206934475079	15
d__Bacteria;p__Firmicutes;c__Clostridia;o__Clostridiales;f__Ruminococcaceae;g__Oscillospira	WenJing	Writhing_Score	0.0127411797859406	0.964054171459592	15
d__Bacteria;p__Firmicutes;c__Bacilli;o__Bacillales;f__Staphylococcaceae;g__Staphylococcus	WenJing	Writhing_Score	0.0618857303888545	0.82657394504141	15
d__Bacteria;p__Bacteroidetes;c__Bacteroidia;o__Bacteroidales;f__[Paraprevotellaceae];g__CF231	WenJing	Writhing_Score	0.249363090096267	0.370107809878159	15
d__Bacteria;p__Firmicutes;c__Clostridia;o__Clostridiales;f__Peptostreptococcaceae;g__unidentified_Peptostreptococcaceae	WenJing	Writhing_Score	0.0400437078986706	0.887325262158327	15
d__Bacteria;p__Firmicutes;c__Clostridia;o__Clostridiales;f__Ruminococcaceae;g__Ruminococcus	WenJing	Writhing_Score	0.40990407100118	0.129158174316069	15
d__Bacteria;p__Firmicutes;c__Clostridia;o__Clostridiales;f__Lachnospiraceae;g__unidentified_Lachnospiraceae	WenJing	Writhing_Score	-0.365854	0.179895124694339	15
d__Bacteria;p__Spirochaetes;c__Spirochaetes;o__Spirochaetales;f__Spirochaetaceae;g__Treponema	WenJing	Writhing_Score	-0.0127412	0.964054171459592	15
d__Bacteria;p__Proteobacteria;c__Betaproteobacteria;o__Burkholderiales;f__Alcaligenaceae;g__Oligella	WenJing	Writhing_Score	-0.160175	0.568515654612811	15
d__Bacteria;p__Firmicutes;c__Bacilli;o__Bacillales;f__Staphylococcaceae;g__Jeotgalicoccus	WenJing	Writhing_Score	-0.566072	0.0278251808267436	15
d__Bacteria;p__Firmicutes;c__Bacilli;o__Lactobacillales;f__Aerococcaceae;g__Facklamia	WenJing	Writhing_Score	-0.598835	0.0183340909565562	15
d__Bacteria;p__Bacteroidetes;c__Bacteroidia;o__Bacteroidales;f__Bacteroidaceae;g__Bacteroides	WenJing	Writhing_Score	0.180196685544018	0.5204529081914	15
d__Bacteria;p__Actinobacteria;c__Coriobacteriia;o__Coriobacteriales;f__Coriobacteriaceae;g__Adlercreutzia	WenJing	Writhing_Score	0.253003427177964	0.362929219445454	15
d__Bacteria;p__Actinobacteria;c__Actinobacteria;o__Actinomycetales;f__Dietziaceae;g__Dietzia	WenJing	Writhing_Score	-0.11103	0.693629533628903	15
d__Bacteria;p__Proteobacteria;c__Gammaproteobacteria;o__Enterobacteriales;f__Enterobacteriaceae;g__unclassified_Enterobacteriaceae	WenJing	Writhing_Score	-0.511477	0.0513182459596224	15
d__Bacteria;p__Firmicutes;c__Clostridia;o__Clostridiales;f__Lachnospiraceae;g__Coprococcus	WenJing	Writhing_Score	-0.0728067	0.796516655184502	15
d__Bacteria;p__Firmicutes;c__Bacilli;o__Bacillales;f__Planococcaceae;g__Sporosarcina	WenJing	Writhing_Score	-0.00730682	0.979381654892577	15
d__Bacteria;p__Proteobacteria;c__Gammaproteobacteria;o__Pseudomonadales;f__Moraxellaceae;g__Psychrobacter	WenJing	Writhing_Score	0.200218539493353	0.474321379702947	15
d__Bacteria;p__Firmicutes;c__Clostridia;o__Clostridiales;f__Clostridiaceae;g__unclassified_Clostridiaceae	WenJing	Writhing_Score	0.562934924174954	0.0288982950007403	15
d__Bacteria;p__Firmicutes;c__Clostridia;o__Clostridiales;f__Clostridiaceae;g__Clostridium	WenJing	Writhing_Score	0.256643764259661	0.355827910890829	15
d__Bacteria;p__Actinobacteria;c__Actinobacteria;o__Actinomycetales;f__Dermabacteraceae;g__Brachybacterium	WenJing	Writhing_Score	-0.546051	0.0352185887297621	15
d__Bacteria;p__TM7;c__TM7-3;o__CW040;f__F16;g__unidentified_F16	WenJing	Writhing_Score	-0.614856	0.0147154464902889	15
d__Bacteria;p__Firmicutes;c__Clostridia;o__Clostridiales;f__Lachnospiraceae;g__[Ruminococcus]	WenJing	Writhing_Score	-0.391336	0.149180385639882	15
d__Bacteria;p__Tenericutes;c__Mollicutes;o__RF39;f__unidentified_RF39;g__unidentified_RF39	WenJing	Writhing_Score	-0.0200398	0.943487983547072	15
d__Bacteria;p__Actinobacteria;c__Coriobacteriia;o__Coriobacteriales;f__Coriobacteriaceae;g__unidentified_Coriobacteriaceae	WenJing	Writhing_Score	-0.458682	0.0854871990859094	15
d__Bacteria;p__Firmicutes;c__Clostridia;o__Clostridiales;f__Veillonellaceae;g__unidentified_Veillonellaceae	WenJing	Writhing_Score	-0.0819076	0.771668321559171	15
d__Bacteria;p__Firmicutes;c__Clostridia;o__Clostridiales;f__Ruminococcaceae;g__unclassified_Ruminococcaceae	WenJing	Writhing_Score	0.125591629318558	0.655605210871603	15
d__Bacteria;p__Proteobacteria;c__Gammaproteobacteria;o__Xanthomonadales;f__Xanthomonadaceae;g__Luteimonas	WenJing	Writhing_Score	-0.334911	0.222387880747636	15
d__Bacteria;p__Firmicutes;c__Clostridia;o__Clostridiales;f__Lachnospiraceae;g__unclassified_Lachnospiraceae	WenJing	Writhing_Score	-0.240262	0.388389445885876	15
d__Bacteria;p__Bacteroidetes;c__Bacteroidia;o__Bacteroidales;f__Prevotellaceae;g__Prevotella	WenJing	Writhing_Score	0.189297528248261	0.499235755692131	15
d__Bacteria;p__Firmicutes;c__Bacilli;o__Lactobacillales;f__Streptococcaceae;g__Streptococcus	WenJing	Writhing_Score	-0.562935	0.0288982950007403	15
d__Bacteria;p__Actinobacteria;c__Actinobacteria;o__Actinomycetales;f__Brevibacteriaceae;g__Brevibacterium	WenJing	Writhing_Score	-0.347652	0.204191155085101	15
d__Bacteria;p__Firmicutes;c__Bacilli;o__Turicibacterales;f__Turicibacteraceae;g__Turicibacter	WenJing	Writhing_Score	-0.0127412	0.964054171459592	15
d__Bacteria;p__Firmicutes;c__Clostridia;o__Clostridiales;f__[Mogibacteriaceae];g__unidentified_[Mogibacteriaceae]	WenJing	Writhing_Score	-0.296687	0.282915063548852	15
d__Bacteria;p__Actinobacteria;c__Actinobacteria;o__Actinomycetales;f__Yaniellaceae;g__Yaniella	WenJing	Writhing_Score	-0.425919	0.113430296638007	15
d__Bacteria;p__Chloroflexi;c__Thermomicrobia;o__JG30-KF-CM45;f__unidentified_JG30-KF-CM45;g__unidentified_JG30-KF-CM45	WenJing	Writhing_Score	-0.162577	0.562653163133181	15
d__Bacteria;p__Proteobacteria;c__Deltaproteobacteria;o__Desulfovibrionales;f__Desulfovibrionaceae;g__unidentified_Desulfovibrionaceae	WenJing	Writhing_Score	0.147697633491586	0.599374335076133	15
d__Bacteria;p__Firmicutes;c__Clostridia;o__Clostridiales;f__Christensenellaceae;g__unidentified_Christensenellaceae	WenJing	Writhing_Score	0.0655260674705519	0.816527940971329	15
d__Bacteria;p__Firmicutes;c__Clostridia;o__Clostridiales;f__Lachnospiraceae;g__Blautia	WenJing	Writhing_Score	-0.833133	0.000114825577369476	15
d__Bacteria;p__Proteobacteria;c__Alphaproteobacteria;o__Rhizobiales;f__Phyllobacteriaceae;g__unclassified_Phyllobacteriaceae	WenJing	Writhing_Score	0.422613712544827	0.116562194101205	15
d__Bacteria;p__Firmicutes;c__Clostridia;o__Clostridiales;f__Lachnospiraceae;g__Roseburia	WenJing	Writhing_Score	-0.314476	0.253636972039745	15
d__Bacteria;p__unclassified_Bacteria;c__unclassified_Bacteria;o__unclassified_Bacteria;f__unclassified_Bacteria;g__unclassified_Bacteria	WenJing	Writhing_Score	-0.293309	0.288693325046632	15
d__Bacteria;p__Firmicutes;c__Clostridia;o__Clostridiales;f__Lachnospiraceae;g__Dorea	WenJing	Writhing_Score	-0.663728	0.00697501610279156	15
d__Bacteria;p__Actinobacteria;c__Actinobacteria;o__Actinomycetales;f__Microbacteriaceae;g__Leucobacter	WenJing	Writhing_Score	-0.379954	0.162429503302746	15
d__Bacteria;p__Firmicutes;c__Bacilli;o__Lactobacillales;f__Aerococcaceae;g__unidentified_Aerococcaceae	WenJing	Writhing_Score	-0.301406	0.274960480529257	15
d__Bacteria;p__Bacteroidetes;c__Bacteroidia;o__Bacteroidales;f__[Paraprevotellaceae];g__[Prevotella]	WenJing	Writhing_Score	-0.585481	0.0218418636020708	15
d__Bacteria;p__Proteobacteria;c__Alphaproteobacteria;o__Rhodobacterales;f__Rhodobacteraceae;g__Paracoccus	WenJing	Writhing_Score	-0.396518	0.14339630056831	15
d__Bacteria;p__unidentified_Bacteria;c__unidentified_Bacteria;o__unidentified_Bacteria;f__unidentified_Bacteria;g__unidentified_Bacteria	WenJing	Writhing_Score	-0.340981	0.213596032243008	15
d__Bacteria;p__Firmicutes;c__Clostridia;o__Clostridiales;f__Peptococcaceae;g__rc4-4	WenJing	Writhing_Score	-0.621521	0.01338414281893	15
d__Bacteria;p__Proteobacteria;c__Gammaproteobacteria;o__Enterobacteriales;f__Enterobacteriaceae;g__Escherichia	WenJing	Writhing_Score	-0.226477	0.416979293004148	15
d__Bacteria;p__Proteobacteria;c__Alphaproteobacteria;o__Rhizobiales;f__Hyphomicrobiaceae;g__Devosia	WenJing	Writhing_Score	0.366922703949633	0.178530035554319	15
d__Bacteria;p__Firmicutes;c__Bacilli;o__Lactobacillales;f__Enterococcaceae;g__Enterococcus	WenJing	Writhing_Score	-0.0657614	0.815879540444991	15
d__Bacteria;p__Proteobacteria;c__Betaproteobacteria;o__Burkholderiales;f__Alcaligenaceae;g__Alcaligenes	WenJing	Writhing_Score	-0.021045	0.940657736199225	15
d__Bacteria;p__Bacteroidetes;c__Bacteroidia;o__Bacteroidales;f__Porphyromonadaceae;g__Parabacteroides	WenJing	Writhing_Score	-0.0928286	0.742121826328501	15
d__Bacteria;p__Bacteroidetes;c__Bacteroidia;o__Bacteroidales;f__Rikenellaceae;g__unidentified_Rikenellaceae	WenJing	Writhing_Score	-0.144833	0.606552524771136	15
d__Bacteria;p__Actinobacteria;c__Actinobacteria;o__Actinomycetales;f__Micrococcaceae;g__Rothia	WenJing	Writhing_Score	-0.298021	0.280653483099546	15
d__Bacteria;p__Proteobacteria;c__Betaproteobacteria;o__Burkholderiales;f__Alcaligenaceae;g__Sutterella	WenJing	Writhing_Score	0.394810178824772	0.145285462127524	15
d__Bacteria;p__Actinobacteria;c__Coriobacteriia;o__Coriobacteriales;f__Coriobacteriaceae;g__Collinsella	WenJing	Writhing_Score	-0.45017	0.0922193320099317	15
d__Bacteria;p__Firmicutes;c__unclassified_Firmicutes;o__unclassified_Firmicutes;f__unclassified_Firmicutes;g__unclassified_Firmicutes	WenJing	Writhing_Score	-0.591471	0.0202103377447759	15
d__Bacteria;p__Actinobacteria;c__Actinobacteria;o__Actinomycetales;f__Microbacteriaceae;g__Pseudoclavibacter	WenJing	Writhing_Score	0.095332157577307	0.735393776197009	15
d__Bacteria;p__Firmicutes;c__Bacilli;o__Bacillales;f__unclassified_Bacillales;g__unclassified_Bacillales	WenJing	Writhing_Score	0.204229239027689	0.465325342048368	15
d__Bacteria;p__Proteobacteria;c__Gammaproteobacteria;o__Enterobacteriales;f__Enterobacteriaceae;g__Proteus	WenJing	Writhing_Score	-0.0206149	0.941868583336199	15
d__Bacteria;p__Proteobacteria;c__Epsilonproteobacteria;o__Campylobacterales;f__Helicobacteraceae;g__Flexispira	WenJing	Writhing_Score	0.268767492627192	0.332740218405411	15
d__Bacteria;p__Firmicutes;c__Erysipelotrichi;o__Erysipelotrichales;f__Erysipelotrichaceae;g__unidentified_Erysipelotrichaceae	WenJing	Writhing_Score	-0.120454	0.668936800299665	15
d__Bacteria;p__Deferribacteres;c__Deferribacteres;o__Deferribacterales;f__Deferribacteraceae;g__Mucispirillum	WenJing	Writhing_Score	-0.0192629	0.945675801926095	15
d__Bacteria;p__Actinobacteria;c__Coriobacteriia;o__Coriobacteriales;f__Coriobacteriaceae;g__unclassified_Coriobacteriaceae	WenJing	Writhing_Score	-0.49227	0.0623106231962655	15
d__Bacteria;p__Firmicutes;c__Clostridia;o__Clostridiales;f__Peptococcaceae;g__unidentified_Peptococcaceae	WenJing	Writhing_Score	-0.0606643	0.82995024962684	15
d__Bacteria;p__Firmicutes;c__Bacilli;o__Bacillales;f__Staphylococcaceae;g__Salinicoccus	WenJing	Writhing_Score	-0.67788	0.00548237899563003	15
d__Bacteria;p__Bacteroidetes;c__Bacteroidia;o__Bacteroidales;f__unidentified_Bacteroidales;g__unidentified_Bacteroidales	WenJing	Writhing_Score	0.255968876076889	0.357138579451798	15
d__Bacteria;p__Firmicutes;c__Erysipelotrichi;o__Erysipelotrichales;f__Erysipelotrichaceae;g__p-75-a5	WenJing	Writhing_Score	-0.0511477	0.856347307613577	15
d__Bacteria;p__Bacteroidetes;c__Bacteroidia;o__Bacteroidales;f__[Odoribacteraceae];g__Butyricimonas	WenJing	Writhing_Score	0.441248072185584	0.0996674841915638	15
d__Bacteria;p__Proteobacteria;c__Alphaproteobacteria;o__RF32;f__unidentified_RF32;g__unidentified_RF32	WenJing	Writhing_Score	0.487940630797774	0.065007108373995	15
d__Bacteria;p__Bacteroidetes;c__Bacteroidia;o__Bacteroidales;f__unclassified_Bacteroidales;g__unclassified_Bacteroidales	WenJing	Writhing_Score	0.206789831114814	0.459625877684423	15
d__Bacteria;p__Firmicutes;c__Bacilli;o__Bacillales;f__Staphylococcaceae;g__unclassified_Staphylococcaceae	WenJing	Writhing_Score	0.116000369367009	0.680569368033044	15
d__Bacteria;p__Actinobacteria;c__Actinobacteria;o__Actinomycetales;f__Micrococcaceae;g__Arthrobacter	WenJing	Writhing_Score	0.219716694570141	0.43138574988141	15
d__Bacteria;p__Firmicutes;c__Bacilli;o__Bacillales;f__Bacillaceae;g__Bacillus	WenJing	Writhing_Score	-0.387105	0.154018334112424	15
d__Bacteria;p__Proteobacteria;c__Gammaproteobacteria;o__Pseudomonadales;f__Pseudomonadaceae;g__unclassified_Pseudomonadaceae	WenJing	Writhing_Score	-0.319537	0.245660370136821	15
d__Bacteria;p__Actinobacteria;c__Actinobacteria;o__Actinomycetales;f__Actinomycetaceae;g__unidentified_Actinomycetaceae	WenJing	Writhing_Score	-0.482054	0.0688083235178545	15
d__Bacteria;p__Actinobacteria;c__Actinobacteria;o__Actinomycetales;f__Actinomycetaceae;g__Actinomyces	WenJing	Writhing_Score	-0.386001	0.155297446339184	15
d__Bacteria;p__Proteobacteria;c__Epsilonproteobacteria;o__Campylobacterales;f__Helicobacteraceae;g__Helicobacter	WenJing	Writhing_Score	0.399964028521523	0.139634043148232	15
d__Bacteria;p__Firmicutes;c__Bacilli;o__Lactobacillales;f__unclassified_Lactobacillales;g__unclassified_Lactobacillales	WenJing	Writhing_Score	-0.691158	0.00432326370853438	15
d__Bacteria;p__Firmicutes;c__Clostridia;o__Clostridiales;f__Dehalobacteriaceae;g__Dehalobacterium	WenJing	Writhing_Score	0.285222461914247	0.302805978928279	15
d__Bacteria;p__Actinobacteria;c__Actinobacteria;o__Actinomycetales;f__Bogoriellaceae;g__Georgenia	WenJing	Writhing_Score	-0.434489	0.105583251160416	15
d__Bacteria;p__Firmicutes;c__Clostridia;o__Clostridiales;f__Clostridiaceae;g__SMB53	WenJing	Writhing_Score	-0.0641631	0.820286147457956	15
d__Bacteria;p__Actinobacteria;c__Actinobacteria;o__Actinomycetales;f__unclassified_Actinomycetales;g__unclassified_Actinomycetales	WenJing	Writhing_Score	-0.313937	0.254495882119611	15
d__Bacteria;p__Firmicutes;c__Clostridia;o__Clostridiales;f__Peptostreptococcaceae;g__unclassified_Peptostreptococcaceae	WenJing	Writhing_Score	-0.107607	0.702672940146828	15
d__Bacteria;p__Proteobacteria;c__Gammaproteobacteria;o__Pasteurellales;f__Pasteurellaceae;g__Aggregatibacter	WenJing	Writhing_Score	0.190515122526423	0.496428159957949	15
d__Bacteria;p__Proteobacteria;c__Alphaproteobacteria;o__Rhizobiales;f__Brucellaceae;g__unclassified_Brucellaceae	WenJing	Writhing_Score	0.209472114346482	0.453692630937695	15
d__Bacteria;p__Proteobacteria;c__Alphaproteobacteria;o__Rhizobiales;f__Phyllobacteriaceae;g__unidentified_Phyllobacteriaceae	WenJing	Writhing_Score	-0.0871716	0.757387620464339	15
d__Bacteria;p__Bacteroidetes;c__Bacteroidia;o__Bacteroidales;f__[Paraprevotellaceae];g__Paraprevotella	WenJing	Writhing_Score	0.123282260564707	0.661586356808421	15
d__Bacteria;p__Proteobacteria;c__Deltaproteobacteria;o__GMD14H09;f__unidentified_GMD14H09;g__unidentified_GMD14H09	WenJing	Writhing_Score	0.472825829685068	0.0750853843292985	15
d__Bacteria;p__Bacteroidetes;c__Bacteroidia;o__Bacteroidales;f__[Odoribacteraceae];g__Odoribacter	WenJing	Writhing_Score	0.296911922299096	0.282533625771897	15
d__Bacteria;p__Cyanobacteria;c__4C0d-2;o__YS2;f__unidentified_YS2;g__unidentified_YS2	WenJing	Writhing_Score	0.0103000769886814	0.970938093334556	15
d__Bacteria;p__Firmicutes;c__Clostridia;o__Clostridiales;f__Clostridiaceae;g__unidentified_Clostridiaceae	WenJing	Writhing_Score	0.351804303371611	0.19847354015339	15
d__Bacteria;p__Firmicutes;c__Erysipelotrichi;o__Erysipelotrichales;f__Erysipelotrichaceae;g__Clostridium	WenJing	Writhing_Score	-0.585481	0.0218418636020708	15
d__Bacteria;p__Actinobacteria;c__Actinobacteria;o__Actinomycetales;f__Microbacteriaceae;g__unclassified_Microbacteriaceae	WenJing	Writhing_Score	0.0387592888018621	0.890919140474137	15
d__Bacteria;p__Firmicutes;c__Bacilli;o__Lactobacillales;f__Enterococcaceae;g__Vagococcus	WenJing	Writhing_Score	-0.0630525	0.823351326853096	15
d__Bacteria;p__Firmicutes;c__Bacilli;o__Bacillales;f__Bacillaceae;g__unclassified_Bacillaceae	WenJing	Writhing_Score	-0.507021	0.053730973402022	15
d__Bacteria;p__Firmicutes;c__Bacilli;o__unclassified_Bacilli;f__unclassified_Bacilli;g__unclassified_Bacilli	WenJing	Writhing_Score	-0.62884	0.0120319333208391	15
d__Bacteria;p__Tenericutes;c__Mollicutes;o__Anaeroplasmatales;f__Anaeroplasmataceae;g__Anaeroplasma	WenJing	Writhing_Score	0.119198216981389	0.672210261263817	15
d__Bacteria;p__Proteobacteria;c__Gammaproteobacteria;o__Xanthomonadales;f__Xanthomonadaceae;g__unclassified_Xanthomonadaceae	WenJing	Writhing_Score	-0.505312	0.0546776836029832	15
d__Bacteria;p__Actinobacteria;c__Actinobacteria;o__Actinomycetales;f__Dermabacteraceae;g__unclassified_Dermabacteraceae	WenJing	Writhing_Score	-0.0537272	0.849177325841359	15
d__Bacteria;p__Firmicutes;c__Clostridia;o__Clostridiales;f__Peptostreptococcaceae;g__Clostridium	WenJing	Writhing_Score	-0.251902	0.365094024835754	15
d__Bacteria;p__Firmicutes;c__Clostridia;o__Clostridiales;f__Peptostreptococcaceae;g__[Clostridium]	WenJing	Writhing_Score	-0.315262	0.252387245479493	15
d__Bacteria;p__Proteobacteria;c__Alphaproteobacteria;o__Rhizobiales;f__Brucellaceae;g__Ochrobactrum	WenJing	Writhing_Score	0.341256903164006	0.21320166367723	15
d__Bacteria;p__Proteobacteria;c__Betaproteobacteria;o__Burkholderiales;f__Alcaligenaceae;g__Pusillimonas	WenJing	Writhing_Score	0.149539581303924	0.594777119388252	15
d__Bacteria;p__Bacteroidetes;c__Bacteroidia;o__Bacteroidales;f__[Paraprevotellaceae];g__unclassified_[Paraprevotellaceae]	WenJing	Writhing_Score	0.221581995532467	0.427385402827076	15
d__Bacteria;p__Proteobacteria;c__Betaproteobacteria;o__Burkholderiales;f__Alcaligenaceae;g__unclassified_Alcaligenaceae	WenJing	Writhing_Score	-0.312478	0.256828611250198	15
d__Bacteria;p__Bacteroidetes;c__Flavobacteriia;o__Flavobacteriales;f__[Weeksellaceae];g__unidentified_[Weeksellaceae]	WenJing	Writhing_Score	0.1470208007525	0.601067150824294	15
d__Bacteria;p__Fusobacteria;c__Fusobacteriia;o__Fusobacteriales;f__Fusobacteriaceae;g__Fusobacterium	WenJing	Writhing_Score	-0.597286	0.018717373431557	15
d__Bacteria;p__Elusimicrobia;c__Elusimicrobia;o__Elusimicrobiales;f__Elusimicrobiaceae;g__unidentified_Elusimicrobiaceae	WenJing	Writhing_Score	0.611502445607743	0.0154228401046188	15
d__Bacteria;p__Firmicutes;c__Clostridia;o__Clostridiales;f__Veillonellaceae;g__Veillonella	WenJing	Writhing_Score	0.603022689155527	0.0173286878780699	15
d__Bacteria;p__Proteobacteria;c__Gammaproteobacteria;o__Oceanospirillales;f__Halomonadaceae;g__Halomonas	WenJing	Writhing_Score	-0.560631	0.0297058534145775	15
d__Bacteria;p__Firmicutes;c__Bacilli;o__Bacillales;f__Staphylococcaceae;g__Macrococcus	WenJing	Writhing_Score	-0.465463	0.0803805846378898	15
d__Bacteria;p__Proteobacteria;c__Gammaproteobacteria;o__Pseudomonadales;f__Pseudomonadaceae;g__unidentified_Pseudomonadaceae	WenJing	Writhing_Score	-0.0503662	0.858521651363071	15
d__Bacteria;p__Firmicutes;c__Bacilli;o__Lactobacillales;f__Carnobacteriaceae;g__Trichococcus	WenJing	Writhing_Score	0.218083881516065	0.434903094116964	15
d__Bacteria;p__Actinobacteria;c__Actinobacteria;o__Actinomycetales;f__Intrasporangiaceae;g__unclassified_Intrasporangiaceae	WenJing	Writhing_Score	-0.45017	0.0922193320099317	15
d__Bacteria;p__Tenericutes;c__Mollicutes;o__Mycoplasmatales;f__Mycoplasmataceae;g__Mycoplasma	WenJing	Writhing_Score	0.258438295352369	0.352355834574148	15
d__Bacteria;p__Firmicutes;c__Bacilli;o__Lactobacillales;f__Lactobacillaceae;g__unclassified_Lactobacillaceae	WenJing	Writhing_Score	-0.172577	0.53852388398352	15
d__Bacteria;p__Proteobacteria;c__Deltaproteobacteria;o__Desulfovibrionales;f__Desulfovibrionaceae;g__Bilophila	WenJing	Writhing_Score	0.208207214960535	0.456485859837996	15
d__Bacteria;p__Tenericutes;c__RF3;o__ML615J-28;f__unidentified_ML615J-28;g__unidentified_ML615J-28	WenJing	Writhing_Score	0.283736195197955	0.305442831978493	15
d__Bacteria;p__Firmicutes;c__Bacilli;o__Bacillales;f__Bacillaceae;g__unidentified_Bacillaceae	WenJing	Writhing_Score	-0.666187	0.00669505389608336	15
d__Bacteria;p__Firmicutes;c__Clostridia;o__Clostridiales;f__Ruminococcaceae;g__Butyricicoccus	WenJing	Writhing_Score	0.266299904211147	0.337368820212495	15
d__Bacteria;p__Firmicutes;c__Bacilli;o__Gemellales;f__Gemellaceae;g__Gemella	WenJing	Writhing_Score	-0.403107	0.136261927323703	15
d__Bacteria;p__Firmicutes;c__Bacilli;o__Lactobacillales;f__Aerococcaceae;g__Aerococcus	WenJing	Writhing_Score	-0.567009	0.0275106675886166	15
d__Bacteria;p__Actinobacteria;c__Actinobacteria;o__Actinomycetales;f__unidentified_Actinomycetales;g__unidentified_Actinomycetales	WenJing	Writhing_Score	-0.0208171	0.941299277057014	15
d__Bacteria;p__Firmicutes;c__Bacilli;o__Bacillales;f__Bacillaceae;g__Natronobacillus	WenJing	Writhing_Score	0.1470208007525	0.601067150824294	15
d__Bacteria;p__Firmicutes;c__Bacilli;o__Bacillales;f__Planococcaceae;g__unidentified_Planococcaceae	WenJing	Writhing_Score	-0.169607	0.545642680946376	15
d__Bacteria;p__Proteobacteria;c__Alphaproteobacteria;o__Rhizobiales;f__Phyllobacteriaceae;g__Aquamicrobium	WenJing	Writhing_Score	0.179876067619732	0.521207741020384	15
d__Bacteria;p__Firmicutes;c__Bacilli;o__Bacillales;f__Staphylococcaceae;g__unidentified_Staphylococcaceae	WenJing	Writhing_Score	-0.165236	0.556192868045151	15
d__Bacteria;p__Bacteroidetes;c__Sphingobacteriia;o__Sphingobacteriales;f__Sphingobacteriaceae;g__unidentified_Sphingobacteriaceae	WenJing	Writhing_Score	-0.289205	0.295806652845339	15
d__Bacteria;p__Bacteroidetes;c__Bacteroidia;o__Bacteroidales;f__Rikenellaceae;g__Alistipes	WenJing	Writhing_Score	0.237171810637208	0.394705375308042	15
d__Bacteria;p__Firmicutes;c__Bacilli;o__Lactobacillales;f__Streptococcaceae;g__unidentified_Streptococcaceae	WenJing	Writhing_Score	-0.704948	0.00333461413942309	15
d__Bacteria;p__Firmicutes;c__Bacilli;o__Bacillales;f__Planococcaceae;g__unclassified_Planococcaceae	WenJing	Writhing_Score	-0.10949	0.697694083985378	15
d__Bacteria;p__Firmicutes;c__Clostridia;o__Clostridiales;f__Ruminococcaceae;g__Anaerotruncus	WenJing	Writhing_Score	0.16651692262822	0.553091696642523	15
d__Bacteria;p__Firmicutes;c__Bacilli;o__Bacillales;f__Paenibacillaceae;g__Paenibacillus	WenJing	Writhing_Score	0.0599586892065774	0.831902095578737	15
d__Bacteria;p__Firmicutes;c__Bacilli;o__Lactobacillales;f__Lactobacillaceae;g__Pediococcus	WenJing	Writhing_Score	-0.252284	0.364341550183141	15
d__Bacteria;p__Firmicutes;c__Clostridia;o__Clostridiales;f__Dehalobacteriaceae;g__unidentified_Dehalobacteriaceae	WenJing	Writhing_Score	-0.052303	0.853134738182207	15
d__Bacteria;p__Proteobacteria;c__Alphaproteobacteria;o__unclassified_Alphaproteobacteria;f__unclassified_Alphaproteobacteria;g__unclassified_Alphaproteobacteria	WenJing	Writhing_Score	-0.239835	0.389259867422179	15
d__Bacteria;p__Bacteroidetes;c__Bacteroidia;o__Bacteroidales;f__[Barnesiellaceae];g__unidentified_[Barnesiellaceae]	WenJing	Writhing_Score	0.292281405458036	0.290464897916069	15
d__Bacteria;p__Firmicutes;c__Erysipelotrichi;o__Erysipelotrichales;f__Erysipelotrichaceae;g__unclassified_Erysipelotrichaceae	WenJing	Writhing_Score	-0.574647	0.0250458883512335	15
d__Bacteria;p__Firmicutes;c__Clostridia;o__Clostridiales;f__Lachnospiraceae;g__Clostridium	WenJing	Writhing_Score	-0.308347	0.263506252055277	15
d__Bacteria;p__Firmicutes;c__Bacilli;o__Lactobacillales;f__Enterococcaceae;g__unclassified_Enterococcaceae	WenJing	Writhing_Score	-0.135372	0.630491617731539	15
d__Bacteria;p__Proteobacteria;c__Alphaproteobacteria;o__Rhodobacterales;f__Rhodobacteraceae;g__unclassified_Rhodobacteraceae	WenJing	Writhing_Score	-0.166139	0.554005954532674	15
d__Bacteria;p__Proteobacteria;c__Deltaproteobacteria;o__Desulfovibrionales;f__Desulfovibrionaceae;g__unclassified_Desulfovibrionaceae	WenJing	Writhing_Score	0.430680191701039	0.109022903130618	15
d__Bacteria;p__Bacteroidetes;c__Bacteroidia;o__Bacteroidales;f__Rikenellaceae;g__AF12	WenJing	Writhing_Score	-0.0462679	0.869939685162044	15
d__Bacteria;p__Bacteroidetes;c__Bacteroidia;o__Bacteroidales;f__Rikenellaceae;g__unclassified_Rikenellaceae	WenJing	Writhing_Score	0.409678523371457	0.129389747766046	15
d__Bacteria;p__Firmicutes;c__Bacilli;o__Lactobacillales;f__Aerococcaceae;g__unclassified_Aerococcaceae	WenJing	Writhing_Score	-0.221247	0.428102832395283	15
d__Bacteria;p__Firmicutes;c__Erysipelotrichi;o__Erysipelotrichales;f__Erysipelotrichaceae;g__Coprobacillus	WenJing	Writhing_Score	-0.45017	0.0922193320099317	15
d__Bacteria;p__Bacteroidetes;c__Bacteroidia;o__Bacteroidales;f__[Paraprevotellaceae];g__YRC22	WenJing	Writhing_Score	0.0553796347183647	0.844589789726812	15
d__Bacteria;p__Proteobacteria;c__Betaproteobacteria;o__Burkholderiales;f__Alcaligenaceae;g__unidentified_Alcaligenaceae	WenJing	Writhing_Score	-0.165236	0.556192868045151	15
d__Bacteria;p__Actinobacteria;c__Actinobacteria;o__Actinomycetales;f__Dietziaceae;g__unidentified_Dietziaceae	WenJing	Writhing_Score	0.0442363471290707	0.875608524496748	15
d__Bacteria;p__Firmicutes;c__Clostridia;o__unclassified_Clostridia;f__unclassified_Clostridia;g__unclassified_Clostridia	WenJing	Writhing_Score	-0.596549	0.0189017212021654	15
d__Bacteria;p__Verrucomicrobia;c__Verrucomicrobiae;o__Verrucomicrobiales;f__Verrucomicrobiaceae;g__Akkermansia	WenJing	Writhing_Score	0.141525733169154	0.614880304935379	15
d__Bacteria;p__Firmicutes;c__Bacilli;o__Bacillales;f__Planococcaceae;g__Bacillus	WenJing	Writhing_Score	0.147679025915639	0.599420848799237	15
d__Bacteria;p__Actinobacteria;c__Actinobacteria;o__Actinomycetales;f__Propionibacteriaceae;g__unidentified_Propionibacteriaceae	WenJing	Writhing_Score	-0.586552	0.0215429191531723	15
d__Bacteria;p__Firmicutes;c__Bacilli;o__Lactobacillales;f__Aerococcaceae;g__Atopococcus	WenJing	Writhing_Score	0.316159775069535	0.250965822454594	15
d__Bacteria;p__Bacteroidetes;c__Bacteroidia;o__Bacteroidales;f__Rikenellaceae;g__Rikenella	WenJing	Writhing_Score	-0.0364966	0.897255047979457	15
d__Bacteria;p__Firmicutes;c__Bacilli;o__Gemellales;f__unidentified_Gemellales;g__unidentified_Gemellales	WenJing	Writhing_Score	-0.156128	0.578450162947553	15
d__Bacteria;p__Firmicutes;c__Bacilli;o__Lactobacillales;f__Aerococcaceae;g__Atopostipes	WenJing	Writhing_Score	-0.052303	0.853134738182207	15
d__Bacteria;p__Proteobacteria;c__Alphaproteobacteria;o__unidentified_Alphaproteobacteria;f__unidentified_Alphaproteobacteria;g__unidentified_Alphaproteobacteria	WenJing	Writhing_Score	0.479578416482131	0.0704534745154417	15
d__Bacteria;p__Actinobacteria;c__Actinobacteria;o__Actinomycetales;f__Dietziaceae;g__unclassified_Dietziaceae	WenJing	Writhing_Score	0.0808138854523435	0.774644105843656	15
d__Bacteria;p__Proteobacteria;c__unclassified_Proteobacteria;o__unclassified_Proteobacteria;f__unclassified_Proteobacteria;g__unclassified_Proteobacteria	WenJing	Writhing_Score	-0.313818	0.254685751380049	15
d__Bacteria;p__Actinobacteria;c__Actinobacteria;o__Actinomycetales;f__Ruaniaceae;g__unidentified_Ruaniaceae	WenJing	Writhing_Score	-0.585481	0.0218418636020708	15
d__Bacteria;p__Proteobacteria;c__Gammaproteobacteria;o__Xanthomonadales;f__Xanthomonadaceae;g__unidentified_Xanthomonadaceae	WenJing	Writhing_Score	-0.461497	0.0833402291870725	15
d__Bacteria;p__Bacteroidetes;c__Bacteroidia;o__Bacteroidales;f__Prevotellaceae;g__unidentified_Prevotellaceae	WenJing	Writhing_Score	0.603022689155527	0.0173286878780699	15
d__Bacteria;p__Bacteroidetes;c__Sphingobacteriia;o__Sphingobacteriales;f__Sphingobacteriaceae;g__Sphingobacterium	WenJing	Writhing_Score	-0.315262	0.252387245479493	15
d__Bacteria;p__Firmicutes;c__Erysipelotrichi;o__Erysipelotrichales;f__Erysipelotrichaceae;g__Erysipelothrix	WenJing	Writhing_Score	-0.0630525	0.823351326853096	15
d__Bacteria;p__Fusobacteria;c__Fusobacteriia;o__Fusobacteriales;f__Fusobacteriaceae;g__unidentified_Fusobacteriaceae	WenJing	Writhing_Score	-0.461497	0.0833402291870725	15
d__Bacteria;p__Proteobacteria;c__Gammaproteobacteria;o__Pseudomonadales;f__Moraxellaceae;g__Acinetobacter	WenJing	Writhing_Score	0.127497676576957	0.650683214516253	15
d__Bacteria;p__Proteobacteria;c__Gammaproteobacteria;o__unclassified_Gammaproteobacteria;f__unclassified_Gammaproteobacteria;g__unclassified_Gammaproteobacteria	WenJing	Writhing_Score	-0.432521	0.107350638012107	15
d__Bacteria;p__Bacteroidetes;c__Bacteroidia;o__Bacteroidales;f__[Paraprevotellaceae];g__unidentified_[Paraprevotellaceae]	WenJing	Writhing_Score	0.346717637585861	0.205492427054797	15
d__Bacteria;p__Proteobacteria;c__Gammaproteobacteria;o__Enterobacteriales;f__Enterobacteriaceae;g__Shigella	WenJing	Writhing_Score	0.301511344577764	0.274784759491862	15
d__Bacteria;p__Actinobacteria;c__Actinobacteria;o__Actinomycetales;f__Micrococcaceae;g__unclassified_Micrococcaceae	WenJing	Writhing_Score	-0.315262	0.252387245479493	15
d__Bacteria;p__Bacteroidetes;c__Bacteroidia;o__Bacteroidales;f__Prevotellaceae;g__unclassified_Prevotellaceae	WenJing	Writhing_Score	0.603022689155527	0.0173286878780699	15
d__Bacteria;p__Firmicutes;c__Bacilli;o__Bacillales;f__Listeriaceae;g__Listeria	WenJing	Writhing_Score	-0.461497	0.0833402291870725	15
d__Bacteria;p__Firmicutes;c__Clostridia;o__Clostridiales;f__Clostridiaceae;g__02d06	WenJing	Writhing_Score	0.192910565273336	0.490926316179899	15
d__Bacteria;p__Firmicutes;c__Clostridia;o__Clostridiales;f__[Tissierellaceae];g__unclassified_[Tissierellaceae]	WenJing	Writhing_Score	0.301511344577764	0.274784759491862	15
d__Bacteria;p__Proteobacteria;c__Epsilonproteobacteria;o__Campylobacterales;f__Helicobacteraceae;g__unclassified_Helicobacteraceae	WenJing	Writhing_Score	0.126104975643536	0.654278289265392	15
d__Bacteria;p__Proteobacteria;c__Alphaproteobacteria;o__Rhizobiales;f__unclassified_Rhizobiales;g__unclassified_Rhizobiales	WenJing	Writhing_Score	0.510952308021268	0.0515981804038561	15
d__Bacteria;p__Proteobacteria;c__Gammaproteobacteria;o__Alteromonadales;f__Idiomarinaceae;g__unidentified_Idiomarinaceae	WenJing	Writhing_Score	-0.0630525	0.823351326853096	15
d__Bacteria;p__Proteobacteria;c__Gammaproteobacteria;o__Pasteurellales;f__Pasteurellaceae;g__unclassified_Pasteurellaceae	WenJing	Writhing_Score	-0.315262	0.252387245479493	15
d__Bacteria;p__Proteobacteria;c__Gammaproteobacteria;o__Pseudomonadales;f__Pseudomonadaceae;g__Pseudomonas	WenJing	Writhing_Score	-0.313818	0.254685751380049	15
d__Bacteria;p__Actinobacteria;c__Actinobacteria;o__Actinomycetales;f__Promicromonosporaceae;g__unidentified_Promicromonosporaceae	WenJing	Writhing_Score	0.0630524878217678	0.823351326853096	15
d__Bacteria;p__Actinobacteria;c__Coriobacteriia;o__Coriobacteriales;f__Coriobacteriaceae;g__Paraeggerthella	WenJing	Writhing_Score	0.209211953380489	0.454266440951651	15
d__Bacteria;p__Firmicutes;c__Clostridia;o__Clostridiales;f__Lachnospiraceae;g__Anaerostipes	WenJing	Writhing_Score	-0.315262	0.252387245479493	15
d__Bacteria;p__Firmicutes;c__Clostridia;o__Clostridiales;f__Veillonellaceae;g__unclassified_Veillonellaceae	WenJing	Writhing_Score	-0.126105	0.654278289265392	15
d__Bacteria;p__Actinobacteria;c__Actinobacteria;o__Actinomycetales;f__Dermabacteraceae;g__unidentified_Dermabacteraceae	WenJing	Writhing_Score	-0.135372	0.630491617731539	15
d__Bacteria;p__Actinobacteria;c__Actinobacteria;o__unclassified_Actinobacteria;f__unclassified_Actinobacteria;g__unclassified_Actinobacteria	WenJing	Writhing_Score	0.283736195197955	0.305442831978493	15
d__Bacteria;p__Firmicutes;c__Bacilli;o__Bacillales;f__Bacillaceae;g__Oceanobacillus	WenJing	Writhing_Score	-0.126105	0.654278289265392	15
d__Bacteria;p__Firmicutes;c__Bacilli;o__Bacillales;f__Bacillaceae;g__Virgibacillus	WenJing	Writhing_Score	0	1	15
d__Bacteria;p__Firmicutes;c__Bacilli;o__Lactobacillales;f__Streptococcaceae;g__Lactococcus	WenJing	Writhing_Score	-0.0630525	0.823351326853096	15
d__Bacteria;p__Proteobacteria;c__Gammaproteobacteria;o__Alteromonadales;f__Idiomarinaceae;g__Pseudidiomarina	WenJing	Writhing_Score	-0.0630525	0.823351326853096	15
d__Bacteria;p__Actinobacteria;c__Actinobacteria;o__Actinomycetales;f__Gordoniaceae;g__Gordonia	WenJing	Writhing_Score	0	1	15
d__Bacteria;p__Actinobacteria;c__Actinobacteria;o__Actinomycetales;f__Kineosporiaceae;g__unclassified_Kineosporiaceae	WenJing	Writhing_Score	-0.315262	0.252387245479493	15
d__Bacteria;p__Actinobacteria;c__Actinobacteria;o__Actinomycetales;f__Nocardioidaceae;g__Aeromicrobium	WenJing	Writhing_Score	0	1	15
d__Bacteria;p__Bacteroidetes;c__Bacteroidia;o__Bacteroidales;f__Porphyromonadaceae;g__Petrimonas	WenJing	Writhing_Score	0.126104975643536	0.654278289265392	15
d__Bacteria;p__Firmicutes;c__Bacilli;o__Lactobacillales;f__Carnobacteriaceae;g__unidentified_Carnobacteriaceae	WenJing	Writhing_Score	-0.0861461	0.760164194486976	15
d__Bacteria;p__Firmicutes;c__Bacilli;o__Lactobacillales;f__unidentified_Lactobacillales;g__unidentified_Lactobacillales	WenJing	Writhing_Score	0.378314926930607	0.164400170517145	15
d__Bacteria;p__Firmicutes;c__Clostridia;o__Clostridiales;f__Eubacteriaceae;g__Anaerofustis	WenJing	Writhing_Score	-0.0630525	0.823351326853096	15
d__Bacteria;p__Proteobacteria;c__Alphaproteobacteria;o__Caulobacterales;f__Caulobacteraceae;g__Brevundimonas	WenJing	Writhing_Score	0.254473322569438	0.360052526484782	15
d__Bacteria;p__Actinobacteria;c__Actinobacteria;o__Actinomycetales;f__Cellulomonadaceae;g__Demequina	WenJing	Writhing_Score	-0.0630525	0.823351326853096	15
d__Bacteria;p__Actinobacteria;c__Actinobacteria;o__Actinomycetales;f__Dermabacteraceae;g__Helcobacillus	WenJing	Writhing_Score	-0.0630525	0.823351326853096	15
d__Bacteria;p__Actinobacteria;c__Actinobacteria;o__Actinomycetales;f__Microbacteriaceae;g__Herbiconiux	WenJing	Writhing_Score	-0.315262	0.252387245479493	15
d__Bacteria;p__Bacteroidetes;c__Bacteroidia;o__Bacteroidales;f__Porphyromonadaceae;g__unidentified_Porphyromonadaceae	WenJing	Writhing_Score	0.283736195197955	0.305442831978493	15
d__Bacteria;p__Firmicutes;c__Bacilli;o__Lactobacillales;f__Carnobacteriaceae;g__unclassified_Carnobacteriaceae	WenJing	Writhing_Score	0	1	15
d__Bacteria;p__Firmicutes;c__Clostridia;o__Clostridiales;f__[Tissierellaceae];g__Sedimentibacter	WenJing	Writhing_Score	0.126104975643536	0.654278289265392	15
d__Bacteria;p__Firmicutes;c__Clostridia;o__Natranaerobiales;f__Anaerobrancaceae;g__unidentified_Anaerobrancaceae	WenJing	Writhing_Score	0.126104975643536	0.654278289265392	15
d__Bacteria;p__Firmicutes;c__Clostridia;o__OPB54;f__unidentified_OPB54;g__unidentified_OPB54	WenJing	Writhing_Score	0.126104975643536	0.654278289265392	15
d__Bacteria;p__Proteobacteria;c__Deltaproteobacteria;o__Desulfuromonadales;f__Pelobacteraceae;g__unidentified_Pelobacteraceae	WenJing	Writhing_Score	-0.315262	0.252387245479493	15
d__Bacteria;p__Proteobacteria;c__Gammaproteobacteria;o__Thiotrichales;f__Piscirickettsiaceae;g__Methylophaga	WenJing	Writhing_Score	-0.0630525	0.823351326853096	15
d__Bacteria;p__Proteobacteria;c__Gammaproteobacteria;o__Xanthomonadales;f__Xanthomonadaceae;g__Lysobacter	WenJing	Writhing_Score	0.0630524878217678	0.823351326853096	15
d__Bacteria;p__Proteobacteria;c__Gammaproteobacteria;o__Xanthomonadales;f__Xanthomonadaceae;g__Stenotrophomonas	WenJing	Writhing_Score	0.283736195197955	0.305442831978493	15
d__Bacteria;p__Tenericutes;c__Mollicutes;o__unclassified_Mollicutes;f__unclassified_Mollicutes;g__unclassified_Mollicutes	WenJing	Writhing_Score	-0.315262	0.252387245479493	15
d__Bacteria;p__Actinobacteria;c__Actinobacteria;o__Actinomycetales;f__Beutenbergiaceae;g__unclassified_Beutenbergiaceae	WenJing	Writhing_Score	-0.315262	0.252387245479493	15
d__Bacteria;p__Actinobacteria;c__Actinobacteria;o__Actinomycetales;f__Dermabacteraceae;g__Devriesea	WenJing	Writhing_Score	-0.315262	0.252387245479493	15
d__Bacteria;p__Bacteroidetes;c__Bacteroidia;o__Bacteroidales;f__[Barnesiellaceae];g__Barnesiella	WenJing	Writhing_Score	0.189157463465303	0.499559199466146	15
d__Bacteria;p__Firmicutes;c__Bacilli;o__Bacillales;f__Paenibacillaceae;g__Ammoniphilus	WenJing	Writhing_Score	-0.0630525	0.823351326853096	15
d__Bacteria;p__Firmicutes;c__Clostridia;o__Clostridiales;f__[Tissierellaceae];g__Tissierella_Soehngenia	WenJing	Writhing_Score	0.283736195197955	0.305442831978493	15
d__Bacteria;p__Proteobacteria;c__Alphaproteobacteria;o__Rickettsiales;f__mitochondria;g__unclassified_mitochondria	WenJing	Writhing_Score	0.126104975643536	0.654278289265392	15
d__Bacteria;p__Proteobacteria;c__Alphaproteobacteria;o__Sphingomonadales;f__Erythrobacteraceae;g__unidentified_Erythrobacteraceae	WenJing	Writhing_Score	0.126104975643536	0.654278289265392	15
d__Bacteria;p__Tenericutes;c__Mollicutes;o__unidentified_Mollicutes;f__unidentified_Mollicutes;g__unidentified_Mollicutes	WenJing	Writhing_Score	-0.0630525	0.823351326853096	15
